# Supplementary material for: A catalog of annotated high-confidence SNPs from exome capture and sequencing reveals highly polymorphic genes in Norway spruce (Picea abies)
Source: BMC Genomics. 2018 Dec 17;19:942. doi: 10.1186/s12864-018-5247-z (PMC6296092; doi:10.1186/s12864-018-5247-z)
Supplement: Supplementary file 1 — Description of the Picea abies predicted SNP resource including quality parameters. (XLSX 13017 kb) [file 12864_2018_5247_MOESM1_ESM.xlsx]

## Sheet: SNPs catalog
#	SNP_name	Contig	Position	Paired_GCAT_cluster_name	Composite_map_linkage_group	Composite_map_position (cM)	Neighbor	REF	ALT	MMLQ	MQ	PP	QD	SbPval	TT	TR	TA	MAF	Sequence
1	PAcontig_10_1166	contig_10	1166	GQ03206_O13.2	NA	NA	*	G	A	24	57.12	1856	20.5519	0.42	407	315	92	0.226044	AAACATATATACATTTTCATACATAAAAATAATATTTACAATTCATACAAACATGTCATTTAACATCAAACTTACACCTAAAAATGTTATAAATATTTTC[G/A]TTCTCTTCTGTCTTTTTACTTGAACCTCCCACTAATATCCAATGATTTCTCTACTTAAATATTCTnnATTCATTCACTTCCTTGTGAAASATCCCATGCAA
2	PAcontig_10_2142	contig_10	2142	GQ03206_O13.2	NA	NA	-	T	C	21	59.77	1314	18.4763	0.25	160	87	73	0.45625	TGTTTATTTCTAAACGTTTTTTTGCAGTAACCGAAACGGTTTTGCAGCAGGGCAAACGTTTCTTATTTGTTTGTATTCTCGTAAGAAACGGTTGGATATT[T/C]CTGATGTGTTTGCCTTATCCTTTTCCTTTTCAATTAAAAAAATTTGTATACTATTTTAAATAGAAATTTGAAATTTCAATATATATAGCAATGAGCGTGA
3	PAcontig_10_2613	contig_10	2613	GQ03206_O13.2	NA	NA	-	T	C	11	59.64	1837	16.8628	0.22	226	115	111	0.49115	AATGGGAATAATGAAAAGGAGGGGTATGAAGGGGGAAAATGGGAAGGTGTATGACATACTTACCTGGGCGGGGTCGATCGATGATCAGGAAGGTCGATGG[T/C]CTAGGAAGGCCACCTCCATTGCACTTGGGAGGGGGGTCTACCTAGCATCTCCCACTGAGGAGAGTGCACGTCATAATTTGTGGCAGCGGAGGCTCGCGTT
4	PAcontig_10_2806	contig_10	2806	GQ03206_O13.2	NA	NA	-	C	T	24	59.82	1022	21.5668	0.26	154	105	49	0.318182	CTCGCGTTCGCGCGGCCTCCACACCAAACCTAAATCAAACTATCTACATTTCCGTTCAGTTCAACTAATTACCGGAAATCATAGTATTTACTATTCCGGT[C/T]AACTAATTACTGGAAATCAGAGTATTTACTATTCCGGTTAACTAATTAGTGGAAATCATAATATTTACAATTCCGGTTAACCAATTACTTACTCACTGGT
5	PAcontig_10_3409	contig_10	3409	GQ03206_O13.2	NA	NA	-	G	C	24	59.48	1487	22.379	0.52	179	111	68	0.379888	GATTCCATTCACGGATTGATATTAGTAGTCCGATCTATTCTACAAATATATAAACACGTCCCCAAATACACGCCATTGTTGATTCAAACAATTAACAAGG[G/C]CACTTTTTAAAATTTAAAATTAGAAGGTTGTCATCAAAATTACTTCATATTTGCTACATTGTAGTCTGCTTGGTCGACTCTCACCCGAGAGGCCCGATTT
6	PAcontig_10_3726	contig_10	3726	GQ03206_O13.2	NA	NA	-	G	A	27	59.68	2683	20	0.52	161	35	126	0.217391	TGATGTGTTTGCCGCATCCTTTTCCTTTTCAAGGAAAAAATTGTATATTTACTATTTTAAATAGAAATTTGAAGCTTGAATATATATAGCAAAAAATTGT[G/A]TATTTACTATTTTAAATAGAGATTTGAAGCTTGAATATATATAGCAATGAGCGTGACCATTCCGAAAAAATTTCTTTGACAATATCAAAACCAAAAAAAG
7	PAcontig_10_3905	contig_10	3905	GQ03206_O13.2	NA	NA	-	C	T	19	59.3	2237	22.4928	0.64	189	88	101	0.465608	ACAATATCAAAACCAAAAAAAGAATAAGCTATAATACCACTGTTCTTCGTCTAGAAATCCCAGTTACCACATGCATCAAAACGATTTGTCATACAAACTC[C/T]GAATCTAACAAAAGTTTGCATCCATATCTTCTTTGTGGAAAAACAAAATAATGAAACAACACATATTTATGAGCATCTTTCCTGCAGTTTTTAGCCAGTT
8	PAcontig_10_4087	contig_10	4087	GQ03206_O13.2	NA	NA	-	A	C	21	59.94	2614	20	0.46	173	51	122	0.294798	CTGCAGTTTTTAGCCAGTTGTTGTGGCTAGTCTCCTCATTGGGTGTTAATGATATAAGCCATCTGATAGTGACTGGGAGATGGGACCCAACTACTTCCTC[A/C]TATGCAATGAAAATGCCTATACAAAGAGATAAAGATGGCTTAGAAAGCTCGTCAGTGGGAACATTTAACTCTTATGTGTTGGAAATAAATTGATTTCCTT
9	PAcontig_10_4579	contig_10	4579	GQ03206_O13.2	NA	NA	*	G	A	24	60	2456	21.6589	0.51	168	53	115	0.315476	TTTTCTATATGAGGGnnTTGCTATTATCCTTGRAGGCTTTTCCTTTCCTTCCACACCCCTCTAATATATGAAAATCTAATTTAGTGGATAACTTGAATGAG[G/A]GGAATGGAAATGTGTCTGCTCTAAAAAGTCATGTCATTCTTGACAAGCCAAAGCACCCATGGTAGAGCCCCCTGGTCTTCGACCGTGTTGTCCTTAAACC
10	PAcontig_10_4981	contig_10	4981	GQ03206_O13.2	NA	NA	-	T	C	27	59.88	1933	22.361	0.57	158	70	88	0.443038	CTGTTAGAAAGGGACAACCGAAGAAACAATCTTATTTTTAAAGGAGATTTAATTTTCTAGATGGGTTTCCACCACTCCTCATGCTTCACTCTTATCTCTT[T/C]CAATAACATAGCTCTATATCCTAAATGTGCAGTGTACCTTCCCGAGGAACTATTTTTTGGACCCAATTATTTTATCTTCCTCATCCATCAGCTTTATTGC
11	PAcontig_10_5180	contig_10	5180	GQ03206_O13.2	NA	NA	*	A	G	28	59.06	620	18.1881	0.37	152	116	36	0.236842	GCACAATGCCTAATATTGTTGTTAGCTATTGnnAGGAATTTTCTTGAAAGAnnCCCTACGAGAGATGCACCTTTAGACTTGTTTATTAGGGTGTGTTTTACT[A/G]TGAAGTATGATTCAAAAACAACTCTAGAAGATGATATATGCAATAAGGACACATTCATACATAAAACATCAAAGAGATTGGAGAGGAAATCCCACATCTA
12	PAcontig_10_5398	contig_10	5398	GQ03206_O13.2	NA	NA	*	G	A	11	60	2440	21.3342	0.49	200	84	116	0.42	AGAGTAACCCTTCACCAATAGCCCTTGAAACAAATCCTTTGTAAGTAGACTTCAACATCGATATTCACCCGCGATAATCCCAAAACATATGCCTCACATC[G/A]TGAGGGATATGGGATTCGAAGGGAATCACTACTACGCCAACCTCACACATTCTAACCATAACTCACGATCGAAACTCGYTGGGAATTACCTTCGGACACA
13	PAcontig_10_5477	contig_10	5477	GQ03206_O13.2	NA	NA	*	T	C	11	59.94	1888	19.6201	0.58	209	111	98	0.4689	CCAAAACATATGCCTCACATCRTGAGGGATATGGGATTCGAAGGGAATCACTACTACGCCAACCTCACACATTCTAACCATAACTCACGATCGAAACTCG[T/C]TGGGAATTACCTTCGGACACAGGTGGGAGAATCGCTCAGTATGCAGGGCAGACTCTTGTCGGGGATTTCCACTCGTGTTGGACCTTGAATAATYGAGTAG
14	PAcontig_10_5571	contig_10	5571	GQ03206_O13.2	NA	NA	*	C	T	20	60	2813	20	0.57	210	83	127	0.395238	AACTCGYTGGGAATTACCTTCGGACACAGGTGGGAGAATCGCTCAGTATGCAGGGCAGACTCTTGTCGGGGATTTCCACTCGTGTTGGACCTTGAATAAT[C/T]GAGTAGGATTAAATAAATTATGATAACACAAAATTGGAAGAACATCAAAGACCATTGGACAATTTTGGAAGGGGAAGGCTTAAAATTTCTAATTAAGAAA
15	PAcontig_10_6085	contig_10	6085	GQ03206_O13.2	NA	NA	*	T	G	23	59.6	2965	20	0.62	269	69	200	0.256506	GGCCAAACAGATGAAGnnAGATGCTTTGAGGAAGAGGAAGAATCGATCATTTACTGATCCAATCAAGAAAMTTAGATAGGATCCTCCATCATAGCAATAAA[T/G]AAAAGCTCGCTCAAGCAGAGATGCAGATAGACAACATACAAGAGAAAAAAAACATGCGAGTAGAGTTCCATATACTGAAAACATGAGTTTAGGAGTTCAT
16	PAcontig_10_6760	contig_10	6760	GQ03206_O13.2	NA	NA	-	G	T	11	59.95	663	15.1689	0.33	208	162	46	0.221154	TGAGTTTTGAGTCCCCTTCCAAGATTATACTTCTAGCCTCAAATTTATGGCCGCTTTGGTTCCTTCTTCGCTGCCACAACATCGACATAATTATGGGAAA[G/T]TTAGCCTATATTTCCTATAGCAACATATGATGGTTATACCATGTGATTTCTAATTAGAAACTCAAAACCTGCATTTCTAGGGAAACCTCTTTAAAAACCA
17	PAcontig_10_7143	contig_10	7143	GQ03206_O13.2	NA	NA	-	T	A	27	58	1773	22.046	0.57	267	185	82	0.307116	TCATTAGAAACCAAAAATCCAATAACACAAATGATTTTGTTACCTTGAAAGAAGGGGAAAGACCAATGTTTTAAATTTTCATTCCTATTTTTCCATCGAC[T/A]TTGGATGATGTTCGAAGTGTTGATTAAAATTTATAGGGTTCGGTGATTTGGAATAATTCAGTATTAACTTCTTGATTGAGTTGGAGGGGAGATGATCCGA
18	PAcontig_10_7671	contig_10	7671	GQ03206_O13.2	NA	NA	-	A	C	24	55.42	2270	24.008	0.46	214	118	96	0.448598	CGACACTGAAAAAGGTTGAGCGTAGCTCCCGGAATTGGTCTCCAAAGTTTGCTTCCTCAATGGCTTCCCTGCATAAAAATGGCTTCGAGCTTCAAAAAAT[A/C]ATCATCACTCTACCAATATGAACCTCTTGGTATGTCAAAAACCTCCGATTTATATAGGATTTGAGTTGGTGATCCTATCCCAACTTCCTCCCAAGATCTG
19	PAcontig_10_8136	contig_10	8136	GQ03206_O13.2	NA	NA	-	T	C	11	59.52	1077	17.3714	0.86	123	59	64	0.479675	ACGTTCCAGGTCGTATGGAAGCCATATGTCTAGCCTACCGTATGTTTAAACAAGGAACATAGTAGCCCAGGTGGCTAGCACATTTCGTGTAGTCCGTTTC[T/C]CATGCAGAGGTCGGGGGTTCGAGCCCGACGGAGTCGCAATCGAATTTTTTGGCCGAGCCAACATTGGAAAAATACGGGGTGCCTCGTGGCACCCTGTGAT
20	PAcontig_10_8293	contig_10	8293	GQ03206_O13.2	NA	NA	-	T	A	11	59.2	1383	15.5799	0.2	117	26	91	0.222222	GCCAACATTGGAAAAATACGGGGTGCCTCGTGGCACCCTGTGATTGGCCCTTACGGTACAGTCGGCAACCCAATCAGCATGCACGGTCAATTTCCACGTC[T/A]CTGTCTTACAGCCACCTGTCGTTCCACGTCAGCACCCGTACTGAGAAGTCACCTACCTAGTGAGCTGCCACGTCAGCATCCATACTGCCAAGTAACCCTG
21	PAcontig_10_844	contig_10	844	GQ03206_O13.2	NA	NA	*	A	G	11	54.35	2911	20	0.22	694	492	202	0.291066	TCATCATCATCATTTTGTGTTGTGTTGTTGGGGTGCGCCAnnGCTGGTGCTGTAGTGCAATGCACAAGCGACGMCCGAGAGCCCCAATAGCAAGCTATTGT[A/G]AGTGGGCCCTCCCCCTAGAAAAATACATTTAATATCATGTGGTTCTATGAACCACGTATCAGATATTAAACTGATAAGAACAGATACTACACTTGATCTT
22	PAcontig_1000_1029	contig_1000	1029	GQ0202_L09.1	LG05	92.306	*	T	G	28	59.22	794	15.9379	0.54	269	217	52	0.193309	AAATTGAATGCTACAAAAYGAATTGAATGTACTACATATTAnnGAGGRTGCAGTTAAATACAATATATATATACCTGAAAGGGCCACCAAGTCTACCTCAT[T/G]CAGACCTTGTAGTTTAAACTTGGTAGTAAGARTCTGGAGAGTTGAGTTGGGCnnCTGGGATATTGTTGTTGGATCCACTCAAACTTGCACTCTTCGAGTCT
23	PAcontig_1000_1061	contig_1000	1061	GQ0202_L09.1	LG05	92.306	*	A	G	24	58.84	2965	20	0.27	262	119	143	0.454198	TACATATTAnnGAGGRTGCAGTTAAATACAATATATATATACCTGAAAGGGCCACCAAGTCTACCTCATKCAGACCTTGTAGTTTAAACTTGGTAGTAAGA[A/G]TCTGGAGAGTTGAGTTGGGCnnCTGGGATATTGTTGTTGGATCCACTCAAACTTGCACTCTTCGAGTCTCTCCTCCCCAGTAAAACTTCCCAGCCCAGACC
24	PAcontig_1000_1246	contig_1000	1246	GQ0202_L09.1	LG05	92.306	*	A	T	11	58.98	1020	15.5113	0.21	237	169	68	0.28692	CTTCCCAGCCCAGACCTCCTCTCTGATTTTTATACAGGATTGACTGGGCACTTAGATTTACACATCACTAGGCATTGCATTATAATTTACTCCTATATTC[A/T]TGGCTTGGAAACCAGCACTAGCAAATATGTATGTATGTTCTTTTCAATGAATGAAATATTGACTAGTARAGAGATTGATATGTAATTTATTACCAGGACC
25	PAcontig_1000_1315	contig_1000	1315	GQ0202_L09.1	LG05	92.306	*	A	G	22	57.1	2750	20	0.63	204	75	129	0.367647	AGGCATTGCATTATAATTTACTCCTATATTCWTGGCTTGGAAACCAGCACTAGCAAATATGTATGTATGTTCTTTTCAATGAATGAAATATTGACTAGTA[A/G]AGAGATTGATATGTAATTTATTACCAGGACCACTGAGTCACGARCTGAAATAGCAAGAATATCTGCACAGGATACAGTTTTTGGGCACGCCTGCTCCAGT
26	PAcontig_1000_1359	contig_1000	1359	GQ0202_L09.1	LG05	92.306	*	G	A	24	54.89	1423	20.2468	0.52	208	136	72	0.346154	CAGCACTAGCAAATATGTATGTATGTTCTTTTCAATGAATGAAATATTGACTAGTARAGAGATTGATATGTAATTTATTACCAGGACCACTGAGTCACGA[G/A]CTGAAATAGCAAGAATATCTGCACAGGATACAGTTTTTGGGCACGCCTGCTCCAGTGCACTCTTTATCTGATCAACGACTTCAAATCCTCTGGCAGAGTT
27	PAcontig_1000_1622	contig_1000	1622	GQ0202_L09.1	LG05	92.306	*	G	C	21	56.09	2417	21.5068	0.35	201	87	114	0.432836	CATCGCACCCCTACATACACGCACATACATACATTTTATTGTTAGGAATTCATGAGTAnnTCAATGCTAATATCAACCTGCATGACGAAAATAATAAGGAT[G/C]ACCTTGACAAAGCAATCATGGAAATGAAGCCTGAGTAAAGACGCTGCCATTCGAGTTTCCTTCATCACGGCCTTCTGTACTACTGATGCCACTATTTGCT
28	PAcontig_1000_1736	contig_1000	1736	GQ0202_L09.1	LG05	92.306	*	T	C	22	59.89	758	15.2456	0.26	196	144	52	0.265306	AATCATGGAAATGAAGCCTGAGTAAAGACGCTGCCATTCGAGTTTCCTTCATCACGGCCTTCTGTACTACTGATGCCACTATTTGCTCGGCCCTGGGACA[T/C]GACTTGGCATAATAATGTGGAATCAAACTACTRACAGGATAATGACCCGGATGAGGCAGAGGATGGCCAAATGAGRACGATATGAAGAATGCCTGCAGCG
29	PAcontig_1000_1769	contig_1000	1769	GQ0202_L09.1	LG05	92.306	*	G	A	11	59.88	702	15.0361	0.49	191	142	49	0.256545	CCATTCGAGTTTCCTTCATCACGGCCTTCTGTACTACTGATGCCACTATTTGCTCGGCCCTGGGACAYGACTTGGCATAATAATGTGGAATCAAACTACT[G/A]ACAGGATAATGACCCGGATGAGGCAGAGGATGGCCAAATGAGRACGATATGAAGAATGCCTGCAGCGAACAAACTAGCTGCAATAGAGTGAGGCGGCGCG
30	PAcontig_1000_1905	contig_1000	1905	GQ0202_L09.1	LG05	92.306	*	C	G	28	59.5	1334	25.3476	0.21	87	33	54	0.37931	AAATGAGRACGATATGAAGAATGCCTGCAGCGAACAAACTAGCTGCAATAGAGTGAGGCGGCGCGAAATAGTGTTGGCCATGATTCTTGTTGGTCTTTCT[C/G]TCTATCAAATCTATGAATCTAAAGGAAGAACAACGGCGATATGTATGGGATTGGATTGGATGTCTGAGATTGGAATGTTATTTATAGCATGTGTGCATAG
31	PAcontig_1000_203	contig_1000	203	GQ0202_L09.1	LG05	92.306	-	G	A	29	58.8	732	25.559	0.9	61	31	30	0.491803	TTTTATATTGGAACAGCATACCAGGTGGAAGAAAGTCCAAGCTTCAATCTCCTCTTCGTTTTGAAATCTATATGAGTGGAAATTAAGAGAAAACAGAGAA[G/A]TAAATTATGCGTTCTTATTCAACAATCTTGATATACCGCTCTGATTTGATTGTTTAGAGATATTTCTTCCATAGCAATTTCATGTGGACGTTGAAGTTTC
32	PAcontig_1000_390	contig_1000	390	GQ0202_L09.1	LG05	92.306	*	C	T	11	59.48	2461	20.6262	0.78	158	37	121	0.234177	GACGTTGAAGTTTCCCTTAGAAATTTAACAATTCACTGGCAGCAATTTTATTCAACTTGTTACAACTGAATGCGAAGGGAAGGATGATCTAACAATGCAT[C/T]TTGATGGCAGCTAAGAAGGGGATGTARCGCAAAGCAATGCAAAAGATGGAAATTGATTAATTGCAACCGATCAACTGTTAACTTTACGACAGTTGACCCT
33	PAcontig_1000_417	contig_1000	417	GQ0202_L09.1	LG05	92.306	*	G	A	20	59.41	2821	20	0.78	173	43	130	0.248555	ACAATTCACTGGCAGCAATTTTATTCAACTTGTTACAACTGAATGCGAAGGGAAGGATGATCTAACAATGCATYTTGATGGCAGCTAAGAAGGGGATGTA[G/A]CGCAAAGCAATGCAAAAGATGGAAATTGATTAATTGCAACCGATCAACTGTTAACTTTACGACAGTTGACCCTGATTTCTCCGTTGGAGCCTGTAAGAGG
34	PAcontig_1000_762	contig_1000	762	GQ0202_L09.1	LG05	92.306	*	C	T	22	55.07	2965	20	0.38	243	63	180	0.259259	GCTCAGCAAGTTCTTGAAGTAGTAGTTGTCGAATTTGGTAGGACTCACAAAATCCAATGGGAACAAGTTATTATCTCCTCCCGATTTCGGACATCCGGAT[C/T]TGAGCTGAGTAGCGTAMGACTTGTCTAGAGTGAAGTCTGGCTGCCCATTTCCACTTTGGTTGTAAAGCCTCTGCCTGAAACTTGTGCATCGAGATAGGCC
35	PAcontig_1000_779	contig_1000	779	GQ0202_L09.1	LG05	92.306	*	A	C	22	56.01	1025	16.3042	0.34	254	189	65	0.255906	AGTAGTAGTTGTCGAATTTGGTAGGACTCACAAAATCCAATGGGAACAAGTTATTATCTCCTCCCGATTTCGGACATCCGGATYTGAGCTGAGTAGCGTA[A/C]GACTTGTCTAGAGTGAAGTCTGGCTGCCCATTTCCACTTTGGTTGTAAAGCCTCTGCCTGAAACTTGTGCATCGAGATAGGCCGATGGTGTGACTCCCTG
36	PAcontig_1000_907	contig_1000	907	GQ0202_L09.1	LG05	92.306	*	A	T	22	59.07	958	16.8266	0.18	235	176	59	0.251064	CCATTTCCACTTTGGTTGTAAAGCCTCTGCCTGAAACTTGTGCATCGAGATAGGCCGATGGTGTGACTCCCTGGGTAATTAGCATTTGCATTTACATTTC[A/T]ATACTTCATAATCTCTACCTAAAATTGAATGCTACAAAAYGAATTGAATGTACTACATATTAnnGAGGRTGCAGTTAAATACAATATATATATACCTGAAA
37	PAcontig_1000_947	contig_1000	947	GQ0202_L09.1	LG05	92.306	*	T	C	23	59.72	2965	20	0.81	260	96	164	0.369231	TGCATCGAGATAGGCCGATGGTGTGACTCCCTGGGTAATTAGCATTTGCATTTACATTTCWATACTTCATAATCTCTACCTAAAATTGAATGCTACAAAA[T/C]GAATTGAATGTACTACATATTAnnGAGGRTGCAGTTAAATACAATATATATATACCTGAAAGGGCCACCAAGTCTACCTCATKCAGACCTTGTAGTTTAAA
38	PAcontig_10000_103	contig_10000	103	GQ04009_H12.1	LG06	162.997	-	A	C	26	59.04	413	29.8514	0.82	31	16	15	0.483871	CGACGCACAATCTCCGCCACCCATTGAGGTAAATAACCTGACTCTCACCAGCATTCAAGTATTGGCCATTTTCATCTTCTGCCATGTTGATCACAAATTT[A/C]TATTCCCTTTCTCTCATCCATGGATGTCAAACTGCTCATCCATGGAAAGCCTCTAATCCCATTAAAATAACCCGGACAGCCTCAGCAATGACCATTTCAA
39	PAcontig_10000_390	contig_10000	390	GQ04009_H12.1	LG06	162.997	*	C	A	32	56.35	1039	14.9135	0.47	104	32	72	0.307692	ACAATTGCAACCTCTAATGGCACTATATGTGAGGACTCCATGGCTCTCATTTCGTCTCTAGAGAAACTCAACnnCCAAGCCAGATGTCAGACTTnnCTCCTC[C/A]TCTCTACAGTGGCTGCTTCCAATTAATCAGTGGGTCCTTCAAAGGCACTGGCAAGCCTGGAGAAGCTCAGAAAATAGTGGAGAATACAGTTACTCTGGGC
40	PAcontig_10000_616	contig_10000	616	GQ04009_H12.1	LG06	162.997	*	G	T	24	60	1382	23.6129	0.36	86	26	60	0.302326	CAACTGACATTGAAATTCAACTGAAACAAACGTATAACCATGTGGGTATAGAGGCCGAAGATGCTTACAATGTGCTAATCCAATTCTCAGTCAGTTCAGA[G/T]GGTATCTCACCTATTGAAGGCATGYTCATAAACAGGGGTGTGTTTAGCATATCTGGTTCAGCCAAGATGGATATCATATTTGMATCTTCTGCTATGGTTC
41	PAcontig_10000_641	contig_10000	641	GQ04009_H12.1	LG06	162.997	*	C	T	32	60	1265	24.9956	0.62	82	30	52	0.365854	ACAAACGTATAACCATGTGGGTATAGAGGCCGAAGATGCTTACAATGTGCTAATCCAATTCTCAGTCAGTTCAGAKGGTATCTCACCTATTGAAGGCATG[C/T]TCATAAACAGGGGTGTGTTTAGCATATCTGGTTCAGCCAAGATGGATATCATATTTGMATCTTCTGCTATGGTTCCTGTTAACCCTAAAAGGGACTTGGA
42	PAcontig_10000_699	contig_10000	699	GQ04009_H12.1	LG06	162.997	*	C	A	11	60	1302	20.8871	0.43	94	30	64	0.319149	TTCTCAGTCAGTTCAGAKGGTATCTCACCTATTGAAGGCATGYTCATAAACAGGGGTGTGTTTAGCATATCTGGTTCAGCCAAGATGGATATCATATTTG[C/A]ATCTTCTGCTATGGTTCCTGTTAACCCTAAAAGGGACTTGGAATCATGGCTTAAGATCTTCAAAGATGCCAATCCCACTATGGATGAAGAAGGATCTGCA
43	PAcontig_10000_802	contig_10000	802	GQ04009_H12.1	LG06	162.997	-	A	G	23	60	1674	22.4838	0.45	94	18	76	0.191489	CTTCTGCTATGGTTCCTGTTAACCCTAAAAGGGACTTGGAATCATGGCTTAAGATCTTCAAAGATGCCAATCCCACTATGGATGAAGAAGGATCTGCAAT[A/G]GTGGCTCTGCCCCCTACCAAAGGCTTTCTTGACTATATTTATCTCGATGATGATCTGAGAATTACAAGGGGACATAGAGGAGCAGTTGTTGTCGTTAAGA
44	PAcontig_10001_118	contig_10001	118	GQ03236_L18.1	NA	NA	*	C	T	24	55.67	1710	29.5724	0.57	144	85	59	0.409722	ACATAGTTTCATATAGTCTGGAAGGTTTTCTGTAAAAGAGAGGTCCCATCTGAAAAAATTGTGCCAACGTAATATAATTAGTATAATCATCTACGATAGT[C/T]GAATTGAATTAATTTGTACGAYTTGATGTTTAATTAGATGCAGCATCACATAATAGAAAAAAAATGATCTACAATGCACTGCGATCCAATGATGACCAGT
45	PAcontig_10001_140	contig_10001	140	GQ03236_L18.1	NA	NA	*	C	T	31	55.76	704	24.6257	0.86	172	142	30	0.174419	AGGTTTTCTGTAAAAGAGAGGTCCCATCTGAAAAAATTGTGCCAACGTAATATAATTAGTATAATCATCTACGATAGTYGAATTGAATTAATTTGTACGA[C/T]TTGATGTTTAATTAGATGCAGCATCACATAATAGAAAAAAAATGATCTACAATGCACTGCGATCCAATGATGACCAGTCCCTACCTTCTCACAGCCTCAG
46	PAcontig_10001_262	contig_10001	262	GQ03236_L18.1	NA	NA	*	T	G	11	58.43	2965	20	0.12	301	116	185	0.385382	CATCACATAATAGAAAAAAAATGATCTACAATGCACTGCGATCCAATGATGACCAGTCCCTACCTTCTCACAGCCTCAGTGAATAGCTTCAATTCATCAA[T/G]GGTCCCATAAGTGTCRTACATATCGTCCAGAACAGTCnnGCAAGCACGCCACTTTTGTAAAGAGGAATCTGCAYTTGGCATACTGGGGYTCATACGTCCCA
47	PAcontig_10001_335	contig_10001	335	GQ03236_L18.1	NA	NA	*	C	T	11	58.76	2965	20	0.2	323	110	213	0.340557	CCTCAGTGAATAGCTTCAATTCATCAAKGGTCCCATAAGTGTCRTACATATCGTCCAGAACAGTCnnGCAAGCACGCCACTTTTGTAAAGAGGAATCTGCA[C/T]TTGGCATACTGGGGYTCATACGTCCCAGCTGCTATTAAGAAGTAGAATTCCAGSGGCCTCTCCCGAGCAAAGGTGAAYAGAGGCAACCCCGAATCTCTAA
48	PAcontig_10001_504	contig_10001	504	GQ03236_L18.1	NA	NA	*	T	A	24	58.56	2965	20	0.34	168	49	119	0.291667	AAAGGTGAAYAGAGGCAACCCCGAATCTCTAAACCAGCTGTGATGTAACGTGCATGCAGAATCAATCATGAKCAGAACAACAAACAATTGAAATGGTTTT[T/A]GTTTTCTCATCCTGTAAAATAATAGCCCAGGCCATGAGGGACTGTTAGTTAGTTACCTGGTAACATTCTTCATCTCTTCTTGGTGGATGGACTGGACAAT
49	PAcontig_10003_71	contig_10003	71	GQ02908_I06.3	NA	NA	*	A	G	26	58.78	561	31.3564	0.6	23	4	19	0.173913	GGCAGATGAGCCTGTTGAGGAWATGAATAGTATAAAAGCTCTACCGGCCCCTGGGGATGACACCAAGGAA[A/G]AATTTGAAGAACCAAATTTGCCAAAGCAAGAGGAGAAGAAAGCTGACTTGATAAATCTGAGTCAGGCACCTATTTCTTCTGAAGAGCAGGAAAACAAATT
50	PAcontig_10004_424	contig_10004	424	WS0327_L10.1	NA	NA	*	G	A	34	59.81	1324	24.2638	0.42	105	49	56	0.466667	AGCAACACAGAGCCGCYAGGCTGCAAGCAAAATTGCCCATACAAACACCCCAnnTCAATATTCAAACCCTAATCAGATTCACATAACATTACAGTCGCTGC[G/A]ATCAACTTCAAGAATAGAACCAAAAWAAGAAGAAGATTTGCATACCATCCCTGCAGAAAGCCCGTCTGTCTCTGCGGCGGCGCCTGCGAGTACTGTGGCG
51	PAcontig_10004_450	contig_10004	450	WS0327_L10.1	NA	NA	*	T	A	24	59.79	1078	23.1827	0.37	97	49	48	0.494845	GCAAAATTGCCCATACAAACACCCCAnnTCAATATTCAAACCCTAATCAGATTCACATAACATTACAGTCGCTGCRATCAACTTCAAGAATAGAACCAAAA[T/A]AAGAAGAAGATTTGCATACCATCCCTGCAGAAAGCCCGTCTGTCTCTGCGGCGGCGCCTGCGAGTACTGTGGCGGCGCAACCACAGACGGCGCTTGTTGG
52	PAcontig_10004_626	contig_10004	626	WS0327_L10.1	NA	NA	*	T	C	11	59.6	1087	19.0131	0.75	115	56	59	0.486957	CGCAACCACAGACGGCGCTTGTTGGGGATATCCTTGAGAGTATCCTGCTTGCTGGGGGTATCCTTGAGAGTATCCTGCAATAGCCAACTATGCCTTAGTT[T/C]TGCTTCATCTTCAAACCCTAAAACCTCATTTAATTGACnnATTTTTCATGAAAAAGAAAGCACAAAGCCTGACAGAATTCAAGGACACAAACCTTGAGGTG
53	PAcontig_10004_831	contig_10004	831	WS0327_L10.1	NA	NA	*	A	G	24	59.95	1071	21.6818	0.48	97	46	51	0.474227	TGGATAGGCGTATTTCGGATCCGACATGATTAAGCCCTTCACTTCAAAATAACTCCACCGACTACAAGGAAGAGAACTTCACGAAAAGGGGCAATGCAGA[A/G]ATTCGAACTGACGACTTACTGAATGAAAATTTGCCTGTGATTCGAACTGACGACGTACGGGTTATGGAAAAGTGAAAATYAGCAGTGATGGAATGCTTTA
54	PAcontig_10004_911	contig_10004	911	WS0327_L10.1	NA	NA	*	C	T	27	59.31	807	20.0422	0.51	77	35	42	0.454545	ACGAAAAGGGGCAATGCAGARATTCGAACTGACGACTTACTGAATGAAAATTTGCCTGTGATTCGAACTGACGACGTACGGGTTATGGAAAAGTGAAAAT[C/T]AGCAGTGATGGAATGCTTTATATGCTGCKGAAACTCTCTGGAGTATATATTTATTGCGCTGTCGGTCATTTCTCAGAGAGCAGGATTGAACCGTCGAAGT
55	PAcontig_10004_940	contig_10004	940	WS0327_L10.1	NA	NA	*	G	T	23	59.22	1166	21.0662	0.29	68	11	57	0.161765	TGACGACTTACTGAATGAAAATTTGCCTGTGATTCGAACTGACGACGTACGGGTTATGGAAAAGTGAAAATYAGCAGTGATGGAATGCTTTATATGCTGC[G/T]GAAACTCTCTGGAGTATATATTTATTGCGCTGTCGGTCATTTCTCAGAGAGCAGGATTGAACCGTCGAAGTTCAACCGACATTCCTCGGAAGGTGCCACT
56	PAcontig_10005_331	contig_10005	331	WS0055_J15.1	NA	NA	*	T	C	20	59.66	939	21.1689	0.69	177	131	46	0.259887	AGCACCACACACCAAATAATTTAGCCGAATCTGACATACATGAACCGTCAAAACCAATTGGTAACCAAAAAGAAAAAACCAGTTGCATCAGCTCTCTCTA[T/C]GCTACATCAGCAGTTCATACGATCTCATGGGCAGCAAAGAAATCTGATATTATCCAATCGGCATGGCAGCCATTARCCAATCCAGATGTTACTGGTAAAT
57	PAcontig_10005_89	contig_10005	89	WS0055_J15.1	NA	NA	-	C	T	31	57.85	1268	30.297	0.91	80	37	43	0.4625	AAAAGGGCCTAATACAAAAGCCAGATGGTAAAACAATATGTCCCATAAGTTATTTTTAGCCTCGTGAACGTTAAAAATACTTTCTTTA[C/T]TTCTTTCTTTCACAGCAGATCACAAACAAATCAATGTAAGACTTTAAGCAACAAACTTTTTGCTACAAACAGCACGTCTAAAGTTGCCTCTACCAGCATA
58	PAcontig_10006_236	contig_10006	236	GQ03319_M21.1	NA	NA	*	G	T	24	60	871	25.1603	0.79	58	22	36	0.37931	TGGTCCACTGCAGAGATTCTCCTTACAACTAGCCATTGCTTGCCATAATATAGCACATAATGTTCGCCTGAGGGCAAGACAACTGGGTATCTACAACCTA[G/T]GTTTTCATAACAGAATGTTCAACCTTTGCCAGGTGATACCGTATRCCCTATCTTTACTGGAAATGGGAAAATACGTGGCAAGGTGATAAGATGAAATCTA
59	PAcontig_10006_281	contig_10006	281	GQ03319_M21.1	NA	NA	*	A	G	24	60	1154	23.7754	0.93	82	32	50	0.390244	TAATATAGCACATAATGTTCGCCTGAGGGCAAGACAACTGGGTATCTACAACCTAKGTTTTCATAACAGAATGTTCAACCTTTGCCAGGTGATACCGTAT[A/G]CCCTATCTTTACTGGAAATGGGAAAATACGTGGCAAGGTGATAAGATGAAATCTAGCCATTGTTAAATGTGGTGTGGTGCTTAACAGTCAACAAGCAAAC
60	PAcontig_10006_390	contig_10006	390	GQ03319_M21.1	NA	NA	-	G	C	21	60	720	19.3531	0.6	123	84	39	0.317073	TTACTGGAAATGGGAAAATACGTGGCAAGGTGATAAGATGAAATCTAGCCATTGTTAAATGTGGTGTGGTGCTTAACAGTCAACAAGCAAACGTGCTTGG[G/C]ATGAGTCTTGGAAACTGCATTATGACAACAGTTCTTTTCATGAGGATTGGCGCAGGAAGACGTCAGAGCTTGTTCAATGCATATAATGACCAGAAAACCT
61	PAcontig_10006_518	contig_10006	518	GQ03319_M21.1	NA	NA	*	T	C	11	60	1551	18.8782	0.43	138	54	84	0.391304	ACAGTTCTTTTCATGAGGATTGGCGCAGGAAGACGTCAGAGCTTGTTCAATGCATATAATGACCAGAAAACCTACAATCAGAGATCCATTCCCACTAAAA[T/C]TTTTTAGAGTAACAATTGTAGATGCCAAAGAAAAGGTAAACATGTTTAAAAATCAACACCAAAGCCCTCGGATTGAAGGCCAGCAAACTCACACCTMCAA
62	PAcontig_10006_615	contig_10006	615	GQ03319_M21.1	NA	NA	*	A	C	25	60	1055	23.1866	0.45	123	76	47	0.382114	AAAYTTTTTAGAGTAACAATTGTAGATGCCAAAGAAAAGGTAAACATGTTTAAAAATCAACACCAAAGCCCTCGGATTGAAGGCCAGCAAACTCACACCT[A/C]CAAATAACTCAGCCCTAATACAAACCATAAGCCTTCCCAGTCCTAGTGTTCGTGCATTTGGTCTGCTAGTATTAAGATACGACAAAAAGAATTTATCTGT
63	PAcontig_10006_893	contig_10006	893	GQ03319_M21.1	NA	NA	-	C	T	11	60	871	18.8702	0.54	64	16	48	0.25	CAAGCTGTGAATTTTGTGAGATATAAAAATTGGGCAAGTTTTCTTAAGGATACTTGTACCAGATACGTAACCATAGAATAACAATGTTTTCAGAGAAGGC[C/T]TTTTGAATTCGATGGACTTAATAAAGTGGAAAATCATACTAATATAAGCTTATGCGAACATATACTGTATTTATTCTTTCACCGACTATATATTATAACT
64	PAcontig_10007_627	contig_10007	627	GQ03517_P17.3	LG07	11.653	-	C	T	11	60	739	13.3409	0.6	233	175	58	0.248927	CACACAATGCTCCTCTCTCAGGGAGCAGGAGCCCGTACTTGTATGGATTATGGATAGTTACTTGCACCCCATAAAAGATATAAGAAGATAATCGCCAAAC[C/T]CATGAAGAGAAATGCATTAACCCACTACATACAATCGCTAAAAATACACCATGATTCTCACTCTTGTTGCCTCCGCCCACAAACAACCATAACCAATAGC
65	PAcontig_10007_790	contig_10007	790	GQ03517_P17.3	LG07	11.653	*	T	G	21	59.87	1191	19.1527	0.7	205	141	64	0.312195	CTTGTTGCCTCCGCCCACAAACAACCATAACCAATAGCAATGAAAAATTCCTTACAAAACCAAAACCATAACAACTATAACCCCTTAAAAACAAAACCCA[T/G]CAATCCCTGCATGTCTAAAAATTTTCTCTCAGTCAACAGACGGATTAATCTATAACCCAAATTCAATGAGAACCCATCTSTATTCCATTCTCAGGCTCAC
66	PAcontig_10007_870	contig_10007	870	GQ03517_P17.3	LG07	11.653	*	C	G	23	59.84	1311	20.0861	0.52	158	91	67	0.424051	CCCCTTAAAAACAAAACCCAKCAATCCCTGCATGTCTAAAAATTTTCTCTCAGTCAACAGACGGATTAATCTATAACCCAAATTCAATGAGAACCCATCT[C/G]TATTCCATTCTCAGGCTCACAATACACCCCAGCCCTTCCAGACTGACACATATATATATTCTCCTTTACTCTCATTACATACAAAACCCACAATCATTTC
67	PAcontig_1001_1007	contig_1001	1007	GQ03311_J10.1	NA	NA	*	G	A	26	57.02	1648	25.4965	0.59	113	47	66	0.415929	GCCAGTGGCGCCTTCGTTAACATGGAATGCAATATTGGTCCCCGGATATTCGCAAGGCACACTATATAACATAACATAAGAAAGAAAGGTATGCTCAATT[G/A]AGTAAAACGATACAAATATCTTAAAGGAATTCAACTCTGCAAATTCCTCTGATATATKTGATTGCAGAGAAGGAGTAGATAAATACCGTCGGAATAAAAT
68	PAcontig_1001_1222	contig_1001	1222	GQ03311_J10.1	NA	NA	-	G	A	20	58.9	2026	23.687	0.73	122	35	87	0.286885	CATTAAGAAGATCCGAAGATGCACCAGGAGTTGCCATGTCTCTGAAGGAAGTACCGCTGAGATCAAAGTGTATTTTCCCAGTACCTGAGCAGATTCCACC[G/A]GGACATTCGTCTGTAATCACCACAGTCACCGCCGTCTGGGAGCACACACTGTTCTCCGTGCACTTAACCTGCTTACACACAACTTATAACAAGGCGCCAA
69	PAcontig_1001_1462	contig_1001	1462	GQ03311_J10.1	NA	NA	*	G	T	31	56.43	1535	28.5413	0.45	139	84	55	0.395683	TGTAAGTATACCTGATAACAAGCTCCACATCCTTTGCCTCCTTCGAATAGGGCTGGGCTTCCGGCAGCTACTTTTGATTGGAAAGGCATCTGTYTCACTA[G/T]GCTGCCATATCCGCATGCACCACCTGTTACAAAGCACATGTCCTTAATGATTCTCAAATCTTATTACATCGTTGTACAAATAATATAACACGTTAAATAA
70	PAcontig_1001_484	contig_1001	484	GQ03311_J10.1	NA	NA	*	A	G	11	59.51	2965	20	0.86	232	57	175	0.24569	CATGAATAGAGAAAGnnTCAAATTCTTACCATTAGTAAAACTACATATTATATTAACTATTATAAAACTGTAACRCCTAGTACACCRGTATCTAGTACACT[A/G]GTATCTAGATTAACCAYATGACAAATTTGTACAAATTCTAAGGAYGATAAGCTGCATAGGATGTGATGGTTAGTCATAGTTCACGAGTGATCTGTATGTA
71	PAcontig_1001_529	contig_1001	529	GQ03311_J10.1	NA	NA	*	T	C	11	59.52	2965	20	0.72	289	48	241	0.16609	ATTATATTAACTATTATAAAACTGTAACRCCTAGTACACCRGTATCTAGTACACTRGTATCTAGATTAACCAYATGACAAATTTGTACAAATTCTAAGGA[T/C]GATAAGCTGCATAGGATGTGATGGTTAGTCATAGTTCACGAGTGATCTGTATGTAGCGCTGGGTTGCCAAnnTCTGTGGAATCACGTTATTTGCAGTGAnnA
72	PAcontig_1001_676	contig_1001	676	GQ03311_J10.1	NA	NA	*	C	G	24	59.1	2908	20	0.48	322	178	144	0.447205	CTGTATGTAGCGCTGGGTTGCCAAnnTCTGTGGAATCACGTTATTTGCAGTGAnnAGTTTTTCCGGTTGAAAGAGACTGCAAGCGAATAGAGAATGGAGCTT[C/G]TAAAGGGCCACTATTCAAACACCAATTTGCACCCCATGTCTGGTGYATTCCTTGCCATKTATCAGAGTTTGCCTGCATACATGAGAATAYAAACATGAAT
73	PAcontig_1001_904	contig_1001	904	GQ03311_J10.1	NA	NA	*	A	G	24	59.73	1352	22.3673	0.45	157	95	62	0.394904	CAAGTTCAATTGACTAGTATTTATAATAAYACACCTGCTTTAGATCGACTGCWCCAAGATCGCCATCTCCATCTTCGTATTCAATAAGGACGGCGAACCA[A/G]TAGCCAGTGGCGCCTTCGTTAACATGGAATGCAATATTGGTCCCCGGATATTCGCAAGGCACACTATATAACATAACATAAGAAAGAAAGGTATGCTCAA
74	PAcontig_10011_1030	contig_10011	1030	GQ0201_N05.2	LG09	142.288	-	G	T	24	58.83	675	15.7727	0.62	48	3	45	0.0625	TACCTTAACATATCCAAAAGTTAAAGCTGGATCTATGCCAGCTTAATTTAAAATCAGAATAAGTAATGGCTGGATCTACATATAAAATCTTATGAACTTG[G/T]AATAAGAGTAAGTAAATGCGTGTTAGCAGTAAGCACCTCTTTGGCAAAGGGATTATTTTTAGGTGCCGCGAATCTGTTGCCTTGACTATTGATTGTGGGG
75	PAcontig_10011_278	contig_10011	278	GQ0201_N05.2	LG09	142.288	*	A	C	11	59.42	950	17.5852	0.84	227	171	56	0.246696	ACTTCGAGAATTGTAGGCAAAAGACCAAACACACAGnnAAAAAGGCAAATAGTGAGAAAATAGAAGGAATTTGCTTTAAGCAGAGCATAATTACACAATTG[A/C]GGATGACATGGTACCCACCACAACAACAAAAATTAAAAACAAGAGCGGCAACAACTCTTCTGCGCCTGTTGTTGCTGCTACAAAACAACTGCATTCCGAG
76	PAcontig_10011_531	contig_10011	531	GQ0201_N05.2	LG09	142.288	*	G	A	24	58.92	1166	16.6774	0.32	247	175	72	0.291498	ACGAAAATGTGGAGGCACTAATGGCTCTCCAAACAATACAATACACAATCATCAGAAATTTTGAAAGGCCCCCAAAACACCAGATATGGCATTAATGAGA[G/A]ATTGCTTAGTTGCCAAAATAATGAATTCTTCACTTTTTACTGGTTGCTTGAACTTGAACTTGCTGCTAACCTCCTGCTAGAAKTTAAGGAGGTTAGCAGC
77	PAcontig_10011_614	contig_10011	614	GQ0201_N05.2	LG09	142.288	*	T	G	11	59.03	968	16.7129	0.26	180	120	60	0.333333	ATATGGCATTAATGAGARATTGCTTAGTTGCCAAAATAATGAATTCTTCACTTTTTACTGGTTGCTTGAACTTGAACTTGCTGCTAACCTCCTGCTAGAA[T/G]TTAAGGAGGTTAGCAGCGAGTTCCTCTCCTGCAAGAGAGTACGCCTGCATTCTGGGTGAGCGGTCCGAYGAGGCTGGAAGGCCTCGCTCCCAGACTCGAT
78	PAcontig_10011_683	contig_10011	683	GQ0201_N05.2	LG09	142.288	*	C	T	14	58.91	1221	18.7429	0.23	160	93	67	0.41875	ACTTGAACTTGCTGCTAACCTCCTGCTAGAAKTTAAGGAGGTTAGCAGCGAGTTCCTCTCCTGCAAGAGAGTACGCCTGCATTCTGGGTGAGCGGTCCGA[C/T]GAGGCTGGAAGGCCTCGCTCCCAGACTCGATGCTTTTGCATACGCCGAAGACGCCCCTGCTCCCGATGAAACGAAAAATGCACCGTTCAGCAACAGATCT
79	PAcontig_10011_876	contig_10011	876	GQ0201_N05.2	LG09	142.288	-	T	C	24	60	1446	25.0978	0.36	100	41	59	0.41	ACAGATCTCCTTCCGATCTCCAGTTCCACTGCTTCCATTCAGCCACATTGTTGTCTTCCCTCTTTGTTACCTGCAATCCCATTAATCTCACAAAATTAAC[T/C]CAGATCTAGCTACAAGTTAATTTTGGATCTCCAGATTTTTTTGTCCCTGTTTTTACCTTAACATATCCAAAAGTTAAAGCTGGATCTATGCCAGCTTAAT
80	PAcontig_10012_229	contig_10012	229	GQ03222_I04.1	NA	NA	*	T	C	22	57.68	2965	20	0.55	435	187	248	0.429885	AATTACATCTCGAAAACAAAGCAAGCAAACTAATTGGAAGAAGGTCCTTCAAGTTGGAAAAAGCGTTTTTATTCAGATACCCTGCAAATTCACCCCTTCC[T/C]AACTTTCACTTTCTATTATCTCATGATAGGAGAGCTCCATTAAnnGGARTGATCTCTTTTGTATTTCTCCCATTCTTCCGACCACATCATGTAGCTGCTTC
81	PAcontig_10012_277	contig_10012	277	GQ03222_I04.1	NA	NA	*	G	A	22	57.32	2965	20	0.44	507	208	299	0.410256	TCAAGTTGGAAAAAGCGTTTTTATTCAGATACCCTGCAAATTCACCCCTTCCYAACTTTCACTTTCTATTATCTCATGATAGGAGAGCTCCATTAAnnGGA[G/A]TGATCTCTTTTGTATTTCTCCCATTCTTCCGACCACATCATGTAGCTGCTTCCWTTCAAGAAAACATCAGGAGCAATTTTGMGAGCRTTATTCATGGTTG
82	PAcontig_10012_359	contig_10012	359	GQ03222_I04.1	NA	NA	*	A	C	22	54.92	1138	12.4763	0.32	597	503	94	0.157454	GAGAGCTCCATTAAnnGGARTGATCTCTTTTGTATTTCTCCCATTCTTCCGACCACATCATGTAGCTGCTTCCWTTCAAGAAAACATCAGGAGCAATTTTG[A/C]GAGCRTTATTCATGGTTGTCACATACTTTTCAAACTGTTCAAGGCTTTGTAGGCTTTGGTGTTGGCCTTGTTTGAGATTTTCCAGGTCTTTCCAAGCCTC
83	PAcontig_10012_509	contig_10012	509	GQ03222_I04.1	NA	NA	-	C	G	23	57.16	2965	20	0.32	349	200	149	0.426934	TAGGCTTTGGTGTTGGCCTTGTTTGAGATTTTCCAGGTCTTTCCAAGCCTCCTCTACATATGCCCAAAAGCACGAGTCCTCGGTGAGGGATGCAGGCTTT[C/G]TGCGAGTTCTTTGACCTCTTGAACTGCGAGTCTTTTCTTTCGCTTCCATCCATTCCTGAAGAACTTTATGACGATTGGGTCTTCCATCTGAAAAATAGCT
84	PAcontig_10013_215	contig_10013	215	GQ03104_O02.1	LG07	135.414	-	A	G	23	50.76	2002	26.7996	0.96	98	22	76	0.22449	CACAAAAAAATACAGGAAATTGGTTAATTCAGCCAAAATCATTGCATTTATAACAATTGGATCAAGCTCCACTATGCTTACTCTTCTTTCTGGGCTCTGA[A/G]CTTGTCCTTCGGAGTCACTCTCTTTGCATAGAAACGGATCAAACCTGTCCAGAGCTTGTAAACCCAGATGGTGCTGCCCAAAAGAGCCAGAATAACAGTA
85	PAcontig_10013_594	contig_10013	594	GQ03104_O02.1	LG07	135.414	*	T	C	17	47.89	2860	20	0.19	346	186	160	0.462428	TAGCCATACGAGAAATAGTCCACACATTCTGTACTGGAGTCGTTGATTCCCCTGCAGCTATTAGAGAGATGGCCGAGAGCSCTCCATGGCCTGCATAGTA[T/C]CTGCAAGTTACCAGGTAGAAGGAAGYTGCAATATGGTGAAAAATAAAGAGGTGATCAGATGGGTTGGCAAGCAAAYAGTGGAGCAAGTCCACAACGAAAT
86	PAcontig_10013_715	contig_10013	715	GQ03104_O02.1	LG07	135.414	*	A	G	10	53.72	915	11.7256	0.24	318	237	81	0.254717	GGAAGYTGCAATATGGTGAAAAATAAAGAGGTGATCAGATGGGTTGGCAAGCAAAYAGTGGAGCAAGTCCACAACGAAATATGCAGTGCTGAACTCCATG[A/G]TTTTGTTCTCTAAATCTGTGTTGGGTGCATCAAGCTTCCATGGGTTGTTGTGCATGTCGTAAGCAGAGAGAAnnGCAGGCGATGGTTGCATGAACGAATGA
87	PAcontig_10014_661	contig_10014	661	GQ03501_I07.1	NA	NA	-	T	C	22	59.48	1074	25.7854	0.5	49	6	43	0.122449	TCAAGTTGTACCAGGACAAGCCCCAAGAAATAAATCCTGATAGTAACATAAAGAAATCACTCTATTCACTCACTAGCGCTCGTGGATGCAGTCTCCTCGC[T/C]GGTGTTGGTGCATATCCAGGAATAATGCCAGGAAGAATGCCGGTTAGGTTAGGATTCATTGTGTACGATGAAATGCCCTTTCCGGCCAATGAATCTCGCT
88	PAcontig_10015_523	contig_10015	523	WS03216_K05.1	NA	NA	*	G	A	19	59.48	2965	20	0.67	203	26	177	0.128079	ATAAGCGTACAACTGCGGTGAAGAGAGCCTGGGAAGTGGAGTCGTAAAGAACGAAGGCAAACTTTCCAGAGAAATCTCTGACGACCTGATCTGCAGGGTA[G/A]GGGCCCCGATCTCTGAGAGTCCGATACGCTTCTATGACAATAGCCACTTCATTCGCAGTTTTGTTGAGACCRTATCGTTGCCTCAACACCGCTACGTTAT
89	PAcontig_10015_737	contig_10015	737	WS03216_K05.1	NA	NA	*	C	A	22	58.85	2301	21.4291	0.27	193	84	109	0.435233	GAATATGCAGAATATGTCATCCACAACTCCGAAAGATCTGCGCCATTCAAGAATCACCGATTATAAGAAGAGATCTACAAAAGAAGAGATTAAAGAAAAG[C/A]AGTGAGAAGACAAAAACATGCCTGGGTGTCAATAGAGGCTGGCGCGAGTGAGTRTAAGCCATGGCACCGACATCMCCAAGTTTAAYGCAGACGGTTCCGG
90	PAcontig_10015_812	contig_10015	812	WS03216_K05.1	NA	NA	*	A	C	20	59.54	2896	20	0.46	177	61	116	0.344633	TACAAAAGAAGAGATTAAAGAAAAGMAGTGAGAAGACAAAAACATGCCTGGGTGTCAATAGAGGCTGGCGCGAGTGAGTRTAAGCCATGGCACCGACATC[A/C]CCAAGTTTAAYGCAGACGGTTCCGGAATCAGCAGAGAGGAAAGARTGAACCAAATCGATGCCATTTTTCCTCTGGTCAGCYTCAACATGGGGnnCTAGTCA
91	PAcontig_10015_857	contig_10015	857	WS03216_K05.1	NA	NA	*	A	G	27	59.45	2101	23.47	0.48	182	91	91	0.5	GCCTGGGTGTCAATAGAGGCTGGCGCGAGTGAGTRTAAGCCATGGCACCGACATCMCCAAGTTTAAYGCAGACGGTTCCGGAATCAGCAGAGAGGAAAGA[A/G]TGAACCAAATCGATGCCATTTTTCCTCTGGTCAGCYTCAACATGGGGnnCTAGTCAATTCCTYAGGGCCTTGTGCCACGGATCTCTTCAATACTGTCAGCA
92	PAcontig_10016_1000	contig_10016	1000	GQ03309_F08.1	LG05	14.785	-	A	G	10	60	957	15.258	0.39	71	6	65	0.084507	CACTGAAGATGAAGATCGTATTGAATTCAAGGCTCTCAGTATGCCCAATACAGTCAATATACATGAGGGCACAAAAGGTGAAGATTGTATTGAATTCAAG[A/G]CTTCGGTATGAAGAAGAACATAAATATACATGAGGGCGGGTCAGAATTTGCATTGAATTCTAAGAGCTATCGACGACTGGTAGTTGTGGTTTGAAAAGGT
93	PAcontig_10016_614	contig_10016	614	GQ03309_F08.1	LG05	14.785	-	T	C	27	60	1385	28.9749	0.52	53	4	49	0.0754717	TCACATATATTTCTCCTCTGTTATAAGAATTAAACACATAAATCCCAGATAAACTACCTCTGGCCGAGTAGATTGTATAGCCTGCTTATGAGATCCTCTT[T/C]ATCCTCTGAGAAAACCATCTTGTAGTTCTCGTTCACATCATCTGCACCAACTTCATTTTATCACAACCATTTATAAACTTACAGGGACCAGGCATCATTA
94	PAcontig_10016_745	contig_10016	745	GQ03309_F08.1	LG05	14.785	-	C	A	25	60	1380	27.2071	0.54	54	2	52	0.037037	GTTCACATCATCTGCACCAACTTCATTTTATCACAACCATTTATAAACTTACAGGGACCAGGCATCATTAAACTCTAGAAATTGAATGCAAAAGGAGAAA[C/A]TTGTACCTTGAGAATCCACTGAATCCTCTGATGATGAACGATCCATGTCACTCATGGTACCTTGACAGTTCAGAAAATGGCTTTGGTTGTTGAAGAAAAC
95	PAcontig_10017_292	contig_10017	292	WS00749_K09.2	NA	NA	*	G	A	16	58.81	1405	19.4564	0.67	235	161	74	0.314894	GAGAGATGGTCAGGGAAATGGCGAGCATAAATATCCCACACGCTTGCACTTTACAAACAGGCCCATGACACTCTATTCAATATTGGTTTGATTATCGTGG[G/A]TCGGTACTCGATTACACCCAATTTCTAAATCGTCCACACCTGGTTTGCTTGTTGTCAAGTTGAACGTTCGATCAYGGAGGAGGGAGCTACAGACATTAAC
96	PAcontig_10017_367	contig_10017	367	WS00749_K09.2	NA	NA	*	C	T	24	57.31	2965	20	0.54	328	136	192	0.414634	TTCAATATTGGTTTGATTATCGTGGRTCGGTACTCGATTACACCCAATTTCTAAATCGTCCACACCTGGTTTGCTTGTTGTCAAGTTGAACGTTCGATCA[C/T]GGAGGAGGGAGCTACAGACATTAACGGCCTCGCCCACTGTGAGAAACATCCATTTTGGATCAACCAGTTGTTTAAATTTCGACTTGTGTAGTTTCTCCAT
97	PAcontig_10017_775	contig_10017	775	WS00749_K09.2	NA	NA	-	C	T	22	57.67	1579	21.5169	0.29	169	94	75	0.443787	TACACTCATGGTTTGTTAGAACATAGAAATAAAGCTGTCACTGCATGTACTGGAAAAGAACTACTAAAAATGAGGTAATTACCACTCATGTCGAGGACGA[C/T]ATAATGCAAATTCTCTGGACTGCAGTTGGCTAAGTGATATTCTTCTTCTTCTTCTATCCATCTGAGTACCCTCTCTCTCATATAGTTTTAGTTGGCAAAA
98	PAcontig_10018_1026	contig_10018	1026	GQ03003_G12.1	NA	NA	*	G	T	22	59.49	1963	17.6794	0.28	140	27	113	0.192857	TAAGGGAAGTAGGGTTTTAAGGATATGGTTTGAGCYATGAACCTTAGGATTGATGCCTnnGTATGKATAGAATGGGCTTCCAAAAAGTTGGTTAGTAGCGA[G/T]ACATCATCTAACCTTGTTAATAAAGGCCAAAATTAGAATAACACAGGATTGCCTTGATAGTGATATTTGAGTAAAGCAAGGTTGTTCACTCTCTCACATG
99	PAcontig_10018_426	contig_10018	426	GQ03003_G12.1	NA	NA	*	C	A	24	59.86	891	18.1524	0.66	140	89	51	0.364286	ACTCTGGTTGTGTTTTGGCCCATTGAAGAAACCTCAGAATCGAACTTGGGGAGAAGGTTTATCCAATACCATCATTGCCAGCCGCGGAGTTAACTGAACA[C/A]CCAATTGAGTTAGGGCTTTTTCCTGGTCTTTYCCCAGTTTTGTTCAATTCAGCAAGGTGACTTCCTCTTCTTCGCTGTTTAGGGTTTGTAGTTCAGGGCT
100	PAcontig_10018_458	contig_10018	458	GQ03003_G12.1	NA	NA	*	C	T	23	59.66	869	18.0754	0.66	144	94	50	0.347222	CTCAGAATCGAACTTGGGGAGAAGGTTTATCCAATACCATCATTGCCAGCCGCGGAGTTAACTGAACAMCCAATTGAGTTAGGGCTTTTTCCTGGTCTTT[C/T]CCCAGTTTTGTTCAATTCAGCAAGGTGACTTCCTCTTCTTCGCTGTTTAGGGTTTGTAGTTCAGGGCTTCCGTCCTCKCTTGAGGATGTTTGAGTTCCCA
101	PAcontig_10018_536	contig_10018	536	GQ03003_G12.1	NA	NA	*	T	G	30	59.77	867	20.9714	0.67	141	98	43	0.304965	TTAGGGCTTTTTCCTGGTCTTTYCCCAGTTTTGTTCAATTCAGCAAGGTGACTTCCTCTTCTTCGCTGTTTAGGGTTTGTAGTTCAGGGCTTCCGTCCTC[T/G]CTTGAGGATGTTTGAGTTCCCACCGGGATTTGAAGTGTTGCGGGCATTTAAAGTGTGGCCGATCCATCCGTCGAGTAGAATTAATGGATGAAAATGAGTT
102	PAcontig_10018_746	contig_10018	746	GQ03003_G12.1	NA	NA	*	A	G	21	58.41	2965	20	0.78	210	54	156	0.257143	GAGAAGAGCTCTTACCATTTTGGAAGATTTnnGACGGTAGACGAGTCCATATTGTTGAGAGCGCAGCTGGATTGTTGAAAATGCTCGCCTGATAGAGGCCG[A/G]TCCTGCACCAAAATCTGGACTCCWCGGCCCTCAAAACCTTCCAAAACAGTACGCACRCAAAGCCATGGCCTGCATTTGCAAKTAGTTGTTGTGGGGTTTT
103	PAcontig_10018_803	contig_10018	803	GQ03003_G12.1	NA	NA	*	G	A	11	58.04	2965	20	0.63	228	57	171	0.25	GAGCGCAGCTGGATTGTTGAAAATGCTCGCCTGATAGAGGCCGRTCCTGCACCAAAATCTGGACTCCWCGGCCCTCAAAACCTTCCAAAACAGTACGCAC[G/A]CAAAGCCATGGCCTGCATTTGCAAKTAGTTGTTGTGGGGTTTTCGCCGTTAGGTTATAAGAGAAAAGGGAATCCGGAAAAGCGGGAATTGGTGTGAATTG
104	PAcontig_10018_828	contig_10018	828	GQ03003_G12.1	NA	NA	*	T	G	11	57.91	2965	20	0.46	223	57	166	0.255605	CTCGCCTGATAGAGGCCGRTCCTGCACCAAAATCTGGACTCCWCGGCCCTCAAAACCTTCCAAAACAGTACGCACRCAAAGCCATGGCCTGCATTTGCAA[T/G]TAGTTGTTGTGGGGTTTTCGCCGTTAGGTTATAAGAGAAAAGGGAATCCGGAAAAGCGGGAATTGGTGTGAATTGGTGTTTTGTCATTGCTAGGGTTTAA
105	PAcontig_10018_961	contig_10018	961	GQ03003_G12.1	NA	NA	*	C	T	24	59.83	1108	18.4318	0.65	183	121	62	0.338798	AAGAGAAAAGGGAATCCGGAAAAGCGGGAATTGGTGTGAATTGGTGTTTTGTCATTGCTAGGGTTTAAGGGAAGTAGGGTTTTAAGGATATGGTTTGAGC[C/T]ATGAACCTTAGGATTGATGCCTnnGTATGKATAGAATGGGCTTCCAAAAAGTTGGTTAGTAGCGAKACATCATCTAACCTTGTTAATAAAGGCCAAAATTA
106	PAcontig_10018_990	contig_10018	990	GQ03003_G12.1	NA	NA	*	G	T	31	59.77	1354	10.6829	0.25	161	31	130	0.192547	ATTGGTGTGAATTGGTGTTTTGTCATTGCTAGGGTTTAAGGGAAGTAGGGTTTTAAGGATATGGTTTGAGCYATGAACCTTAGGATTGATGCCTnnGTATG[G/T]ATAGAATGGGCTTCCAAAAAGTTGGTTAGTAGCGAKACATCATCTAACCTTGTTAATAAAGGCCAAAATTAGAATAACACAGGATTGCCTTGATAGTGAT
107	PAcontig_1002_1045	contig_1002	1045	GQ03125_K05.1	NA	NA	*	A	G	22	60	2650	20	0.44	181	66	115	0.364641	GAAGACTMTGCCTACCAGAAAATGTGCAGTGAAGTCACAATGGGCTTGTCTACTTCTGTACAAGTTAAAGGTGGAGATGGAGATCTTAAAATTTTCAGAA[A/G]ATATGATAATGAACATGTTAACCCCAAATGCGAATATACCTCAGGCAATGCACTTGAAAGGCCTACAATGTTGTCTGAGGCTTATCATTCTGGTTGTAGT
108	PAcontig_1002_1285	contig_1002	1285	GQ03125_K05.1	NA	NA	*	A	G	24	59.95	2548	20	0.38	163	56	107	0.343558	ATGCGCCTGTTGTCAGAAAAGAAGGAAATGAGCTCTGATTTGGAGAATGAATGGAGATTAGCTGATGAGGAGCTACAGAGTGTGCTGACAGCGTATATCA[A/G]TAGCTTGGGGCAGGGCTCAAAATCCCGTAGGAGGGTACCATTCTCTGAACCATTGGAGGCACCAAAAGAAGATGARGAAGCAGATCGATTTCTAGAAGTA
109	PAcontig_1002_1361	contig_1002	1361	GQ03125_K05.1	NA	NA	*	G	A	19	60	1891	21.6379	0.6	136	47	89	0.345588	AGAGTGTGCTGACAGCGTATATCARTAGCTTGGGGCAGGGCTCAAAATCCCGTAGGAGGGTACCATTCTCTGAACCATTGGAGGCACCAAAAGAAGATGA[G/A]GAAGCAGATCGATTTCTAGAAGTACACGTGGACACGGAAGAGATCAGAGATTTGCATCAGAAAGCTGACCCATYATCACAGAGATATGAGRAAGACTCGT
110	PAcontig_1002_1435	contig_1002	1435	GQ03125_K05.1	NA	NA	*	T	C	11	60	1852	21.9392	0.39	124	38	86	0.306452	CCATTGGAGGCACCAAAAGAAGATGARGAAGCAGATCGATTTCTAGAAGTACACGTGGACACGGAAGAGATCAGAGATTTGCATCAGAAAGCTGACCCAT[T/C]ATCACAGAGATATGAGRAAGACTCGTTTACCCCAGCATCTATTGGAGAGAACGGCATTTTGGAAGAAGTAGCCGAGACCCAAATGGTCACAAGGGTGTCG
111	PAcontig_1002_1452	contig_1002	1452	GQ03125_K05.1	NA	NA	*	G	A	24	60	1898	23.0092	0.44	127	43	84	0.338583	AGAAGATGARGAAGCAGATCGATTTCTAGAAGTACACGTGGACACGGAAGAGATCAGAGATTTGCATCAGAAAGCTGACCCATYATCACAGAGATATGAG[G/A]AAGACTCGTTTACCCCAGCATCTATTGGAGAGAACGGCATTTTGGAAGAAGTAGCCGAGACCCAAATGGTCACAAGGGTGTCGATCCCAGTAACAGGTCT
112	PAcontig_1002_2004	contig_1002	2004	GQ03125_K05.1	NA	NA	-	A	G	27	60	718	19.3018	0.79	63	24	39	0.380952	CAAAAATGTGGGCCTGTCTACCTTTTGGAGGAAGAGCAGAGATCAATGAAAAGACCTCTAAAAGTGAATATTCTCCACCATTCCTTTGGAGGTTACTGAA[A/G]TATTGTCTTTTCTTACAGAATGCGTTGTCTGCTCATTTTGACACCGCATCTCACTGTTTTCTTGTTTGGGGTAGTACCAATGCTGTAGTCTGCTTACAGT
113	PAcontig_1002_350	contig_1002	350	GQ03125_K05.1	NA	NA	-	A	G	22	58.67	1344	28.7244	0.83	65	17	48	0.261538	CACAGCCAACTAATACAGACTGAAAGGCGCGCGACATGGAATCCCAACAGAGATCAAAACAACAACCGCAAAGCAGAAGTAAAAACAGTAACAGCAAGAA[A/G]AAACCAAGTGAAGTAGGAAAGATAGACTTTTCTCTGAACGGTATATGGACTGAGACTGTGGTCCATAAGTTGTTAGATGCACTGCGTGCCCAGCACCAGG
114	PAcontig_1002_913	contig_1002	913	GQ03125_K05.1	NA	NA	*	A	G	22	59.93	2965	20	0.34	208	73	135	0.350962	GACTACTCGGGGGTGTCGATGGATATAGAGAGGATTGGTAGCCGGGATTCTGCTGACTTTAGAGCCCAAAATAGTGGTGGGTTTGAAAATATAGGGTCTG[A/G]GGGGAATAGCTCAATGGGTTCTTGTCGTGGAGAAGACTMTGCCTACCAGAAAATGTGCAGTGAAGTCACAATGGGCTTGTCTACTTCTGTACAAGTTAAA
115	PAcontig_1002_952	contig_1002	952	GQ03125_K05.1	NA	NA	*	A	C	24	59.92	2965	20	0.36	192	40	152	0.208333	AGCCGGGATTCTGCTGACTTTAGAGCCCAAAATAGTGGTGGGTTTGAAAATATAGGGTCTGRGGGGAATAGCTCAATGGGTTCTTGTCGTGGAGAAGACT[A/C]TGCCTACCAGAAAATGTGCAGTGAAGTCACAATGGGCTTGTCTACTTCTGTACAAGTTAAAGGTGGAGATGGAGATCTTAAAATTTTCAGAARATATGAT
116	PAcontig_10021_285	contig_10021	285	WS0348_I08.1	NA	NA	*	T	G	19	58.81	1289	12.0343	0.76	174	64	110	0.367816	GGCATTAAATTTTTATACTGTTGCTTATTTAACGGATCTCACTTTTAGCCTACGCTAATTATTTGAGCCATTCTTCTAAAGTTGTTCAATGTGGAnnCAAC[T/G]ATAATTACTCCTGCTAGGCTCAGARCAGCTGCCAAGCGACAGGTGGACTACATACTGGGAGATRATCCTCTCAATCTTTCGTATATGGTGGGATATGGTC
117	PAcontig_10021_349	contig_10021	349	WS0348_I08.1	NA	NA	*	G	A	22	58.65	2965	20	0.72	209	60	149	0.287081	GAGCCATTCTTCTAAAGTTGTTCAATGTGGAnnCAACKATAATTACTCCTGCTAGGCTCAGARCAGCTGCCAAGCGACAGGTGGACTACATACTGGGAGAT[G/A]ATCCTCTCAATCTTTCGTATATGGTGGGATATGGTCCTCGCTTTCCTCAACGCATTCATCACAGAGGCGCATCCTTAGACTAAATCAAAAACAKCTGAGA
118	PAcontig_10021_443	contig_10021	443	WS0348_I08.1	NA	NA	*	G	T	22	57.9	1289	28.1653	0.34	61	14	47	0.229508	GGAGATRATCCTCTCAATCTTTCGTATATGGTGGGATATGGTCCTCGCTTTCCTCAACGCATTCATCACAGAGGCGCATCCTTAGACTAAATCAAAAACA[G/T]CTGAGATGCGCAAACATCTCAGTAATGTGCGAGTCATTCAGCGGAACCTTGTGTACATAGTTGGAATACCTGCAAGTTTAGCAGATGAAGAGATCCTTGA
119	PAcontig_10021_619	contig_10021	619	WS0348_I08.1	NA	NA	*	A	C	11	57.03	982	24.7993	0.63	78	37	41	0.474359	GTTTAGCAGATGAAGAGATCCTTGAAAAGGATGCTTCTGCCTCTCGAATCTTTGAGATATCTGCCTCATCAGCTTTCACACCTGTTGAACCATCTCATGG[A/C]AACAATATAGGTCAAGCAATAACTGGTGATTCTYGAGCCAAGTCCCCTGGGCMTGTGAATGCTGCTGAGAAGACATCCACAAGCAGAAGCCCTGCCTTTG
120	PAcontig_10021_759	contig_10021	759	WS0348_I08.1	NA	NA	*	A	C	24	57.33	1041	25.6136	0.28	62	20	42	0.322581	AAGTCCCCTGGGCMTGTGAATGCTGCTGAGAAGACATCCACAAGCAGAAGCCCTGCCTTTGTGAGTACAGTGGAATCTTCTGATATTCACGATCCAATGG[A/C]AATGTCTGGTGTGGATGCCAGGTATGGTGTCTCTATTTCTCCAGGTATTCTTACTGACAATGCCCCTTTATCTTCTCAAGTTCCTGTTCCTTTAAGTCCA
121	PAcontig_10021_861	contig_10021	861	WS0348_I08.1	NA	NA	-	T	G	27	58.01	1093	31.327	0.5	39	3	36	0.0769231	ATGTCTGGTGTGGATGCCAGGTATGGTGTCTCTATTTCTCCAGGTATTCTTACTGACAATGCCCCTTTATCTTCTCAAGTTCCTGTTCCTTTAAGTCCAA[T/G]ATTGTCTGGAAGACAATTACGTCCAAAGAGTCCATCTAGAAACTTTGAGCAGGCACTAGCTGCTGTTAATCGCAAGGCACGGAGCAAACGATTTGTAATG
122	PAcontig_10022_515	contig_10022	515	GQ02512_H19.1	LG06	28.623	*	T	C	22	50.61	2965	20	0.27	194	48	146	0.247423	CAGAGGTAAAAATGGTTTCAAGCACGTAGGGACGCAGATATCTTTACTGTTCRCTCGCTGTACTTTTCAATCTCTTCCTTGACCCCTGTCTCAATGGCCT[T/C]AGCTAAGTCCTCCRTTGCATCTTCTCGCCGAGCATATCGCCTTGCAAGTTCTTCCTTTTTCAAGTCTSGGGGCTTTCCATCAAAAAAATACACAGGTTTA
123	PAcontig_10022_583	contig_10022	583	GQ02512_H19.1	LG06	28.623	*	C	G	18	50.82	2965	20	0.28	215	62	153	0.288372	AATCTCTTCCTTGACCCCTGTCTCAATGGCCTYAGCTAAGTCCTCCRTTGCATCTTCTCGCCGAGCATATCGCCTTGCAAGTTCTTCCTTTTTCAAGTCT[C/G]GGGGCTTTCCATCAAAAAAATACACAGGTTTAATCCCAGCTTCTAATAATCTAATTGTCCGAGTGAACATACCCTGCAAATGGCTCGTAACTTCTCCAGC
124	PAcontig_10022_789	contig_10022	789	GQ02512_H19.1	LG06	28.623	*	A	C	25	53.9	2494	29.0663	0.56	114	27	87	0.236842	TTGTGAGCATTTCATTACCAACTCTGCCCACAACAATTAGGAATTGATAGATGCTCATACTGGCATCAATCGCGATCTTCCGACCGAAGTAGCTCTCGAA[A/C]TTTTGCTCCTTCRTAACGCTCGGCGCATTGTCAGCCAATAMCTTCGTTAAACCCKTGATTCCCATTGTGATAACGAGATGGTTCAGAAAGAATGCAACTA
125	PAcontig_10023_239	contig_10023	239	GQ03506_D04.1	NA	NA	-	C	T	20	59.78	1208	20.7129	0.61	110	50	60	0.454545	AGAATTCGATATTTTGTATTTGAAATTTCTGTATATATACAACAATGGAAACCGATTCGGCTCGGGAAAGCGGCGAGGAAGAGAATGGTTTTACTCAGCC[C/T]GAGATAGGAGATGACGATATTGATAATGTCGCAGAAGATTTCAGAGATGGATTAGGGTTATTGAGTCCGAAAGAGAAAACCATGGAGGAGAGAAGGAATG
126	PAcontig_10023_404	contig_10023	404	GQ03506_D04.1	NA	NA	-	G	A	31	59.84	617	20.3679	0.79	151	119	32	0.211921	GTCCGAAAGAGAAAACCATGGAGGAGAGAAGGAATGGAACCCTTGATTCCGACAATGATAGCGATGACAATAGCAGGATTCGAACCGTTGACGAGAATGG[G/A]AATGCCGATGATAGCTCAAGGATCGAGGTTGAGGAAGGGCAGTCTGATAGCTCAAGGATTGAAGTTGAGGAAGGGCAGTCTGATAGCTCAAGAATTGAGG
127	PAcontig_10023_912	contig_10023	912	GQ03506_D04.1	NA	NA	-	G	T	23	60	1460	24.5044	0.43	66	5	61	0.0757576	AGCGAGTTGGGCACATGGCAAGCGGTATTCAAATGAGGTTAGGGAATTTGAAATTATGAATTCAAGAAGGAATTAGACAAACTGTCTTGGAATTTTCAAT[G/T]TTTTTCCTCAACAGAAAATTGATGTAGATTGTATGAATATACTCTGTTTTGTTCATTAATGCCTTTTTCAAAAAAATCGCCATAGTTTTGACTTGAATTA
128	PAcontig_10024_424	contig_10024	424	GQ0201_C19.2	NA	NA	*	C	T	24	39.52	2965	20	1	423	262	161	0.380615	TGTTGAGATGTGAACAGTGGCCACGGTTGGCTTGAGTTTCGTGTTATAATTGTGCGTTTCAATTAACGGTGGAATTGAATGCGAATCGTGATTGTGCAGG[C/T]TGCTAATCGTCATTGTGCAGGTCGGGATTATCTTGGCGTTTCATCTTTCTACTGGTGGGMGTTTCACCTTTCGAGCTGGATATGACAGAAGCGTGTTYAG
129	PAcontig_10024_484	contig_10024	484	GQ0201_C19.2	NA	NA	*	A	C	19	45.31	2965	20	0.95	638	243	395	0.380878	AATTAACGGTGGAATTGAATGCGAATCGTGATTGTGCAGGYTGCTAATCGTCATTGTGCAGGTCGGGATTATCTTGGCGTTTCATCTTTCTACTGGTGGG[A/C]GTTTCACCTTTCGAGCTGGATATGACAGAAGCGTGTTYAGCTGCGATGCCAAGACAAATCCCACTCTTCGCGTTTCCTATGTTGAGGTTGCCCAATTGCC
130	PAcontig_10024_888	contig_10024	888	GQ0201_C19.2	NA	NA	*	G	A	34	55.17	1139	16.532	0.75	240	169	71	0.295833	TGATGAAATTTTAGGGTTTCAAGTTTCAAGTCGTCCTTATTGTCGCCTTCCAAATTTTTTATTCCGTATTTGATATTAGATATGGTGCGCAAATCTTTCT[G/A]GATAAGTTTATGAAGAGTTRTAAGTAATGACGTGGATTGGCTTATATCAACCACTTTTATAAAGTGGTTGTTCCTAGTTCTAATTTTTTTGATGTTTATA
131	PAcontig_10024_908	contig_10024	908	GQ0201_C19.2	NA	NA	*	A	G	35	54.29	2086	26.8452	0.68	152	73	79	0.480263	AAGTTTCAAGTCGTCCTTATTGTCGCCTTCCAAATTTTTTATTCCGTATTTGATATTAGATATGGTGCGCAAATCTTTCTRGATAAGTTTATGAAGAGTT[A/G]TAAGTAATGACGTGGATTGGCTTATATCAACCACTTTTATAAAGTGGTTGTTCCTAGTTCTAATTTTTTTGATGTTTATAATAAATTTTAATTCTAAGTT
132	PAcontig_10027_208	contig_10027	208	GQ0167_M14.1	NA	NA	*	T	G	17	60	1148	21.1209	0.69	131	75	56	0.427481	CTGTTGTGGTTGGTAAACGACGAGGGGACGGCCACTTCATTGCCTGTAGCTCCGGTGGAGCTCATTGATGTGATCATGGCGTAGTCTGTGTGAGATAACG[T/G]TCGTCCATGAGAGCCTCCAAGGCCCAAGAAATCCARAGTTGTTGGCTTCATTGACGTGCCCAGCTCTTCTGCCTTAATGATGCCGCAGGCACCGGTCTGA
133	PAcontig_10027_244	contig_10027	244	GQ0167_M14.1	NA	NA	*	G	A	11	60	1225	20.9962	0.24	151	91	60	0.397351	TCATTGCCTGTAGCTCCGGTGGAGCTCATTGATGTGATCATGGCGTAGTCTGTGTGAGATAACGKTCGTCCATGAGAGCCTCCAAGGCCCAAGAAATCCA[G/A]AGTTGTTGGCTTCATTGACGTGCCCAGCTCTTCTGCCTTAATGATGCCGCAGGCACCGGTCTGATCTCCGATAGAACCGTTACCGTTGCTCATGTGTGGA
134	PAcontig_10034_122	contig_10034	122	GQ03308_E20.4	NA	NA	*	T	C	24	60	1510	23.7657	0.77	102	37	65	0.362745	GTGTTTTCCATTGTCTTCGATGTTGTAAGTTGGATATTATCTAATGGCATCTAAAAATATGTTTTGCAGGTAGAGTTYATCTAAAAACTGGTGAAGATCT[T/C]TGGAATAGTCGTTGGTACATCCAGKACAAAGGTCAAGGCAACAAACGTTTCAATGCTCTGTAACTGAGAGAATGTTATGCCTGTTTCATGCTGCCCCAGG
135	PAcontig_10034_147	contig_10034	147	GQ03308_E20.4	NA	NA	*	T	G	23	60	1597	22.353	0.78	117	44	73	0.376068	TAAGTTGGATATTATCTAATGGCATCTAAAAATATGTTTTGCAGGTAGAGTTYATCTAAAAACTGGTGAAGATCTYTGGAATAGTCGTTGGTACATCCAG[T/G]ACAAAGGTCAAGGCAACAAACGTTTCAATGCTCTGTAACTGAGAGAATGTTATGCCTGTTTCATGCTGCCCCAGGCTTGGGGGTGCTATAGTGCCCCATT
136	PAcontig_10034_287	contig_10034	287	GQ03308_E20.4	NA	NA	*	G	A	11	59.33	2510	20	0.59	190	66	124	0.347368	TGAGAGAATGTTATGCCTGTTTCATGCTGCCCCAGGCTTGGGGGTGCTATAGTGCCCCATTTGTGTGGCCATATTCCTCAGGTAACTCCTCACTAACTGA[G/A]CTATTTACATTCTCAYTGACTGTGTCCACATCGCTTCGAGGTGTGTGTGCGCTGTGCGCTTCGTCGGTCCTCTTGCTTGTGGTTGTTATATTTGTRACTC
137	PAcontig_10034_303	contig_10034	303	GQ03308_E20.4	NA	NA	*	C	T	20	59.34	2001	19.9585	0.62	194	92	102	0.474227	CTGTTTCATGCTGCCCCAGGCTTGGGGGTGCTATAGTGCCCCATTTGTGTGGCCATATTCCTCAGGTAACTCCTCACTAACTGARCTATTTACATTCTCA[C/T]TGACTGTGTCCACATCGCTTCGAGGTGTGTGTGCGCTGTGCGCTTCGTCGGTCCTCTTGCTTGTGGTTGTTATATTTGTRACTCCTTTTTCAAAAGCAAA
138	PAcontig_10034_383	contig_10034	383	GQ03308_E20.4	NA	NA	*	A	G	25	59.77	2474	24.357	0.62	161	58	103	0.360248	CTGARCTATTTACATTCTCAYTGACTGTGTCCACATCGCTTCGAGGTGTGTGTGCGCTGTGCGCTTCGTCGGTCCTCTTGCTTGTGGTTGTTATATTTGT[A/G]ACTCCTTTTTCAAAAGCAAAATCCCATTGAAATCACATCTGCATACCCAGCCATCATTCCATTTTAATTTACTGTTGCTGCTTCTSCTCCATTTGGTTTA
139	PAcontig_10034_469	contig_10034	469	GQ03308_E20.4	NA	NA	*	G	C	22	60	2965	20	0.38	139	15	124	0.107914	GTTGTTATATTTGTRACTCCTTTTTCAAAAGCAAAATCCCATTGAAATCACATCTGCATACCCAGCCATCATTCCATTTTAATTTACTGTTGCTGCTTCT[G/C]CTCCATTTGGTTTATTTCTTCAATGTTGTTATTTTCGTTGATGTGGGTTGGACTTATTTTGCTTAATAACTATGGTTTACTTTCCCTGTAGTAYATGGAT
140	PAcontig_10034_563	contig_10034	563	GQ03308_E20.4	NA	NA	*	T	C	24	60	1370	20.359	0.46	118	49	69	0.415254	GCTTCTSCTCCATTTGGTTTATTTCTTCAATGTTGTTATTTTCGTTGATGTGGGTTGGACTTATTTTGCTTAATAACTATGGTTTACTTTCCCTGTAGTA[T/C]ATGGATGAGCCTTGCTTTACAGATCATTGGGTTGCAATRCCCCATAAGACAAAATAGGTGGATCAGCAGACCTTAAAGCTACATGAAAACTTAGAAGTGA
141	PAcontig_10034_602	contig_10034	602	GQ03308_E20.4	NA	NA	*	A	G	21	60	1449	20.3256	0.4	115	42	73	0.365217	TTTCGTTGATGTGGGTTGGACTTATTTTGCTTAATAACTATGGTTTACTTTCCCTGTAGTAYATGGATGAGCCTTGCTTTACAGATCATTGGGTTGCAAT[A/G]CCCCATAAGACAAAATAGGTGGATCAGCAGACCTTAAAGCTACATGAAAACTTAGAAGTGAGTCATTGTAACAAAGAACATTGTTCCACGGGGGTTTTTG
142	PAcontig_10035_219	contig_10035	219	GQ03513_L14.1	LG02	27.547	-	G	A	19	60	1313	22.0946	0.54	111	50	61	0.45045	TCCCCAGCATAAATTACAAATTGAAATCACAAGCATGTAAACTTGAATTTATCACAGATGGATCTCCTATCTTCAAAACATAAAAGCCTACTTTGCCTGA[G/A]ATTCCAAAGAATCAAATACTGATATTAGCCTGTTCATTAGCCAGCTTACTTGAAAAGCAACAAGGTCCATCATTAATGGCGAGTGGAAAAGGGAAAGTCA
143	PAcontig_10035_332	contig_10035	332	GQ03513_L14.1	LG02	27.547	-	T	C	20	59.82	2965	20	0.61	157	20	137	0.127389	CAAATACTGATATTAGCCTGTTCATTAGCCAGCTTACTTGAAAAGCAACAAGGTCCATCATTAATGGCGAGTGGAAAAGGGAAAGTCATAAAAGTCAAAA[T/C]CACAACACCATGAATCCTCTTCATAGCCACAATTTAAACCCATCTGCCTCGCTCTTTTTGAAGTTATAAACAACAATTTTGACTTCTATACTGTTCACGA
144	PAcontig_10035_61	contig_10035	61	GQ03513_L14.1	LG02	27.547	-	C	G	31	59.65	717	31.3238	0.87	31	7	24	0.225806	TGCCTGCTACCCCCACAACAATAATGATGATGATAAATCAAACAGAAGAAAAACATTATG[C/G]TAAGGTTAAAAAAAAGGAGAAAATGATGGCTTTCCAGTTCGCCACTAAGTGGCCTTTTCCCCAGCATAAATTACAAATTGAAATCACAAGCATGTAAACT
145	PAcontig_10036_228	contig_10036	228	WS02620_C10.1	NA	NA	*	A	G	11	57.25	2965	20	0.24	417	166	251	0.398082	CTCTCTCCATTCGCCGCTCTCATCGCCTCTTTCATCCCGTTTTTCTTGGCCTGCCGACTTTACTGAGGYCTCTCTGGTCCCTSTTTATGATCAGGGTGAG[A/G]TGGCTATTCTTTTCTTTTGYATATYTGTGACCTATCATATTCTTTTGTGTTTGACATTATCGGTATGGATTTTTTTTTGGAGGTTATTCTTTTCTGGATG
146	PAcontig_10036_248	contig_10036	248	WS02620_C10.1	NA	NA	*	T	C	24	57.13	2079	31.0849	0.6	436	368	68	0.155963	CATCGCCTCTTTCATCCCGTTTTTCTTGGCCTGCCGACTTTACTGAGGYCTCTCTGGTCCCTSTTTATGATCAGGGTGAGRTGGCTATTCTTTTCTTTTG[T/C]ATATYTGTGACCTATCATATTCTTTTGTGTTTGACATTATCGGTATGGATTTTTTTTTGGAGGTTATTCTTTTCTGGATGAGATCCAGAGTATTTTGTAT
147	PAcontig_10036_253	contig_10036	253	WS02620_C10.1	NA	NA	*	T	C	11	57.11	2965	20	0.29	434	236	198	0.456221	CCTCTTTCATCCCGTTTTTCTTGGCCTGCCGACTTTACTGAGGYCTCTCTGGTCCCTSTTTATGATCAGGGTGAGRTGGCTATTCTTTTCTTTTGYATAT[T/C]TGTGACCTATCATATTCTTTTGTGTTTGACATTATCGGTATGGATTTTTTTTTGGAGGTTATTCTTTTCTGGATGAGATCCAGAGTATTTTGTATCGGGA
148	PAcontig_10036_29	contig_10036	29	WS02620_C10.1	NA	NA	*	T	G	27	52.5	46	13.4619	0.98	92	86	6	0.0652174	GTACGCATCTGCAGCTCTCTTCGTCGTT[T/G]TCATCATAATGATGATGGGAGCARCAGAAGCAGCAGAGGTGAAGGCAnnCTGCCCCSAGTCCAACAATGGAGGCAGGCRCTGCTTCAATGCCCTTCCTTCT
149	PAcontig_10036_823	contig_10036	823	WS02620_C10.1	NA	NA	*	A	T	15	60	1064	17.7221	0.29	92	30	62	0.326087	GGATTGAAATACATAATGATGGGTTCTTCATTTTATTTTCCTGGAGTGATTGCACTTATTCTGGTATTGTACGCTGGAGAGATCTTTATGTGTCGTGGTT[A/T]ACTATGAATAACGCCTGAATTGGATTGATGATAATGAAAGTTGTSTAATTTGGACTCATGCACCAATTCTTTTCAATGGAATATTTTATGAGTGCCAGCT
150	PAcontig_10036_868	contig_10036	868	WS02620_C10.1	NA	NA	*	C	G	14	60	1014	16.9157	0.29	91	29	62	0.318681	GTGATTGCACTTATTCTGGTATTGTACGCTGGAGAGATCTTTATGTGTCGTGGTTWACTATGAATAACGCCTGAATTGGATTGATGATAATGAAAGTTGT[C/G]TAATTTGGACTCATGCACCAATTCTTTTCAATGGAATATTTTATGAGTGCCAGCTGTTTTAGCAAACCCACATTTTAGCCTATTGACCGTTGGCTTTGCT
151	PAcontig_10037_217	contig_10037	217	GQ03221_O13.1	LG04	119.958	*	A	G	12	58.32	2411	20.213	0.55	168	47	121	0.279762	AGAAGACGTAAAGACATCTAAGCAAGATCCWGAGAAAGAACTTCCTnnTAACAGCAACGGAAGAGGAGYCAAAAGATGAAAAGGGAGATGAAACAAATAAG[A/G]AAGAAGTTGAGCAAAATGGGAATAAAGACAAGCTGCTCAGAAAGACTGACAAnnCTGTTACGTTGTCCTCGCTGTGATRGTTCAGGCACCAAGTTCTGYTA
152	PAcontig_10037_295	contig_10037	295	GQ03221_O13.1	LG04	119.958	*	G	A	24	58.75	2965	20	0.66	211	40	171	0.189573	AAAGGGAGATGAAACAAATAAGRAAGAAGTTGAGCAAAATGGGAATAAAGACAAGCTGCTCAGAAAGACTGACAAnnCTGTTACGTTGTCCTCGCTGTGAT[G/A]GTTCAGGCACCAAGTTCTGYTATTACAATAATTACAATGTGAATCAGCCTAGGCATTTCTGCAAAGATTGCCAGAGATACTGGACTGTTGGAGGAACAAT
153	PAcontig_10037_562	contig_10037	562	GQ03221_O13.1	LG04	119.958	*	C	T	11	59.26	1412	18.5483	0.53	218	140	78	0.357798	AATGAAGTCTRTTGGCCTTACACCAGCTAGAACTGGnnACCTCTGATGTTGCTCACTATTCAGGTTTTGTGTTGTGTCCAAAATGTCACGAGAACAGAAAT[C/T]ATGGGCTTGGATTGTCTGCTTCTGATTTCAAACGARTTGAACTGAAAGAAGTGAGTCAACAGAAGAGTGTAGAATGGACAGATRAAGAAACATTGGTACT
154	PAcontig_10037_598	contig_10037	598	GQ03221_O13.1	LG04	119.958	*	G	A	11	59.55	1402	16.5146	0.18	226	139	87	0.384956	nnACCTCTGATGTTGCTCACTATTCAGGTTTTGTGTTGTGTCCAAAATGTCACGAGAACAGAAATYATGGGCTTGGATTGTCTGCTTCTGATTTCAAACGA[G/A]TTGAACTGAAAGAAGTGAGTCAACAGAAGAGTGTAGAATGGACAGATRAAGAAACATTGGTACTTCTAGAAGCTATTTTTCTTCATAATGACGACTGGAA
155	PAcontig_10037_646	contig_10037	646	GQ03221_O13.1	LG04	119.958	*	G	A	24	59.78	1131	18.2152	0.78	217	153	64	0.294931	TCACGAGAACAGAAATYATGGGCTTGGATTGTCTGCTTCTGATTTCAAACGARTTGAACTGAAAGAAGTGAGTCAACAGAAGAGTGTAGAATGGACAGAT[G/A]AAGAAACATTGGTACTTCTAGAAGCTATTTTTCTTCATAATGACGACTGGAAATGTGTTGCACAACACGTYGGTACCAAAAGTGAnnGCTGATTGTGTTTC
156	PAcontig_10038_750	contig_10038	750	GQ03227_O21.1	LG08	30.633	*	T	G	11	60	2507	20	0.5	115	10	105	0.0869565	CCAAGTATCTCCACCAGAATGTGGAAATTAAATCTTCTCCTTTCTTCAATTCTGTGGCCATCCTCTCGAGATCGGGAAGTCCTTTTGTATAGAGCACTGT[T/G]GTGTTTGAAGCCCTGCTGGMTATCAAAATTGATGCATTAAAAGAGAACCAGCGGCAAGGGAAAAGGAACAAACTGGCTSCATGCATCACATTTCTAAGCA
157	PAcontig_10038_770	contig_10038	770	GQ03227_O21.1	LG08	30.633	*	C	A	21	60	2585	20	0.54	114	9	105	0.0789474	GTGGAAATTAAATCTTCTCCTTTCTTCAATTCTGTGGCCATCCTCTCGAGATCGGGAAGTCCTTTTGTATAGAGCACTGTKGTGTTTGAAGCCCTGCTGG[C/A]TATCAAAATTGATGCATTAAAAGAGAACCAGCGGCAAGGGAAAAGGAACAAACTGGCTSCATGCATCACATTTCTAAGCACCACTGAGTTCTCCAAGTCT
158	PAcontig_10038_829	contig_10038	829	GQ03227_O21.1	LG08	30.633	*	C	G	11	60	2320	24.276	0.4	110	13	97	0.118182	TCCTTTTGTATAGAGCACTGTKGTGTTTGAAGCCCTGCTGGMTATCAAAATTGATGCATTAAAAGAGAACCAGCGGCAAGGGAAAAGGAACAAACTGGCT[C/G]CATGCATCACATTTCTAAGCACCACTGAGTTCTCCAAGTCTGGGCCTTCTTTCTGGTGGTTGTGCCGGAAGGTCATCCAGGTCCTCAGACATAGACTTTC
159	PAcontig_10039_619	contig_10039	619	GQ02804_M05.2	LG05	96.382	-	T	C	24	57.72	1204	19.9802	0.85	179	117	62	0.346369	CTTATAAGAACCTTTTCCATGGCTGCACGTACAGCCAAAAGATGCTCTAAAATGTAAGGCCGACGAATTAAATCAGTTGCATCAGAAACACCATTCTCTG[T/C]AATGATAAATGGAATATTCAAATGTTTATATCTCTCATGAAATTTAAGCAGCATCCAATACAAGCCATCTGGATAAACAACTCTCCTTGATTCGATATAC
160	PAcontig_1004_1209	contig_1004	1209	GQ02815_E08.1	NA	NA	*	A	G	31	58.25	2390	24.7426	0.76	185	87	98	0.47027	GCCCGGATCATATTTCATAGTTTGGGTAGGGGACTCTGCAGGAATATCAACTATCTCCGAAGACTGGCTATTCAGGAAAAGCCCACATATCAAGGACTGC[A/G]GAGGCATTGAGGATATGACATGATTAACAGTAACTCTATCAGGAATATCAACACTATTTKGCAAGACATCAAATTYTGAACCATGTAAAATATGTTGAAT
161	PAcontig_1004_1285	contig_1004	1285	GQ02815_E08.1	NA	NA	*	T	C	27	59.8	2965	20	0.67	218	59	159	0.270642	AAAAGCCCACATATCAAGGACTGCRGAGGCATTGAGGATATGACATGATTAACAGTAACTCTATCAGGAATATCAACACTATTTKGCAAGACATCAAATT[T/C]TGAACCATGTAAAATATGTTGAATTTCATWGGCTGGTAACTCTCCTTCCATTAGAGAATCATGCARGGGATTATTGAATCTATTTTCATTGGACTGTCTA
162	PAcontig_1004_1351	contig_1004	1351	GQ02815_E08.1	NA	NA	*	A	G	22	59.73	1211	18.8753	0.78	212	146	66	0.311321	GGAATATCAACACTATTTKGCAAGACATCAAATTYTGAACCATGTAAAATATGTTGAATTTCATWGGCTGGTAACTCTCCTTCCATTAGAGAATCATGCA[A/G]GGGATTATTGAATCTATTTTCATTGGACTGTCTAAAACCCATACTATTAGTTCCAGGTTGGCTGTTGTCCCTTGAAAATGAACTGCTCAAGCCTCTGCCT
163	PAcontig_1004_1514	contig_1004	1514	GQ02815_E08.1	NA	NA	*	C	T	24	59.14	1248	19.1458	0.36	293	226	67	0.228669	TGTTGTCCCTTGAAAATGAACTGCTCAAGCCTCTGCCTGCATGAACTTTCCGGTGATTCATACCAAGACTTTTGTTTGCCAATGGACCTCTCAAATGATA[C/T]GGTACATGACCTTCTCTGATAGCATTTATTTCCCTTGCCGAAGCTAGTGGCACCGGATCTTGAAGCGGTGTCATAATCTCTGAATTATGATTCTnnCCTGT
164	PAcontig_1004_1671	contig_1004	1671	GQ02815_E08.1	NA	NA	*	A	G	27	59.84	2965	20	0.51	234	64	170	0.273504	ATCTTGAAGCGGTGTCATAATCTCTGAATTATGATTCTnnCCTGTTAAAACTGTCAAATAACATAAGTTKCTCTTGTAGATCATAGATATAATCATTGCCT[A/G]GGTAAGCAATGTATCCATCTTGTTGATGTTTAACAGAAGAATCTTGCACTGGATACTTCTGCATTCGAACCCTCTTCATGGCAGTACCCTCACAGGGCAG
165	PAcontig_1004_449	contig_1004	449	GQ02815_E08.1	NA	NA	*	T	C	30	48.31	2965	20	0.68	260	121	139	0.465385	CTAATTAAGGAAYCTTGCCCTGCAAnnAGATAATAAATGATCACCTGGAACACATCTAAAGTAGATTATTTTGCTGTAGAGGAACATGATAATAATTTGTT[T/C]TCCTGTTCTCGTCCAAAATATGCCATGTATCATAAGAATACAAAAATTTGTCTCTCTAGCACAATTTGAACCAATATCTAATAGTAGCAAGAAAGAGAAA
166	PAcontig_1004_686	contig_1004	686	GQ02815_E08.1	NA	NA	-	A	G	23	46.08	1135	17.4593	0.93	200	133	67	0.335	ACAAGAAAATATTAGATCTGGCATGCTCCATATTTCCTTCAGTGCACATGCAGGTTCGCATATTACCAACACTAACAGCTGCACCATGTGTTGGACCAGA[A/G]TTACATGCAAATTCTGAAGGAAGAATTGCTTTCATGGGATTAAATCGACCTAGATATTCCATCACTGAAGCTGCATATGAAGGAATAGATCTGCATAATT
167	PAcontig_1004_954	contig_1004	954	GQ02815_E08.1	NA	NA	*	A	G	24	48.92	2965	20	0.36	174	40	134	0.229885	AATCACTTTAGAGGAAGCTCCTGGACTATCTGGTACTTCTCCAGATGACAAACCCTTACTTGGTTCACCAAACTGGTCTGGTGTCTCTGAATCATCTTCA[A/G]ATGGTGCAATCTCACATTTCTGAACAACAGCTCnnAGTTGAGTGTTGACCAACCCCTGATAAACAAGTCCAGCGATTTATTTTAGAAATGGGCATTTTATC
168	PAcontig_10040_470	contig_10040	470	WS03217_P18.1	NA	NA	*	T	C	24	57.4	2965	20	0.82	466	287	179	0.38412	ACCAGAAAAAATCTATATATAAAATATTTTTTTCTTTATTTCATAGTTTATAAAAAGTTATAAAACAACATAACTAAAAACATAWATCAGAAGACACAAC[T/C]GCTATAGACTCCTCCGGGACCTCCGAAGAAGATATATTTACCTAATTCATTTTCACCTGGWAATGAAACATCATAACATTTTGGTCTACTTGCAATCCGT
169	PAcontig_10041_397	contig_10041	397	GQ03718_N17.1	NA	NA	-	C	T	18	59.31	1783	24.5645	0.59	92	18	74	0.195652	TTTTCATTCAGAAAAGACAAACAGGATTTGAAACTGTGGAGCAATTAAATAAAAACTGCTTGAAAGCAAAGCAAGTCTACTCTCAGAAGGGCAATTAATT[C/T]CTGTTATACAATATCCAATTTTCAAGTACCGCACCAAGATTTAAAGCTTCTTATAGAAAAAGAAGAAATGGTATACATTAATACAACAAAGAGATTCATA
170	PAcontig_10043_1371	contig_10043	1371	GQ03203_E21.1	LG05	24.622	-	T	G	11	59.99	1610	18.6906	0.57	180	92	88	0.488889	AAACTAAGAGGAGGCTTTCTATGCCCAGCCCTGAAAAGCCAACAACCTATCAGAAGAGTCATAAGCCACAACAGAAGATTACCCAAGGTGTTGAAGGAAA[T/G]AAACCGTCATTTAGAAACCCAGATCGACAAAGCACCAAAAATAGGCAGACGAAATCAGTGTCCCAAAAAGCCAAAATTGAAGGAACAGTTATTGCAGATA
171	PAcontig_10043_255	contig_10043	255	GQ03203_E21.1	LG05	24.622	-	C	A	11	60	981	25.3943	0.79	47	7	40	0.148936	CTCTAGACTTCAAAGTATGATACATCTGTTTGCCAATCTGGCCTGTTGTATCCTAGATTAATAAAATCAATAGCCATTTATTTGCAATTTTAGGATGCGA[C/A]AAGTTTTCTGGGTCTCATTATTTTCCACACAAGATTGTGTGCTCTTTTTGAAGTACAAAGTAACAGAGTCCTACATAATTTTGATTCTTTCATTATTCTT
172	PAcontig_10046_587	contig_10046	587	GQ03908_B14.1	NA	NA	-	C	T	11	59.84	1119	19.5554	0.16	120	61	59	0.491667	CACCAGCAGCCTTCTTTGATGCTGCCTTCAAGTTCTTTCGTTTCACACGACCAGGACGTCCACCACCAAGTGGACTTGTAAGTGAGAAATCAATGTGCTT[C/T]TGTGAATCAACTCTTACCATGAAAGACGGAATATTCACGACTTGCCTACCAACCCTGCATCAAAAAAAAAACCATTTAATAAGCAGAGATTTATAAAGCA
173	PAcontig_10047_1045	contig_10047	1045	GQ03314_N18.1	LG03	117.035	*	G	A	24	53.83	1963	16.3752	0.5	141	19	122	0.134752	CAAGTCAAGGGAACTAGAAAAAAACGATTTCTGGTTTGTGAGGTTCTTTGCTGTTTATAGAGACTGCTTCACTGATAATGAAATTATAGCAATTGCAATA[G/A]TTTTGAACTCAGSGTAGCTGGCAATAGACCTTTTTATTGCTATATTTGACTATTTGCAGTTATCAAGAACAGTACAATGCTATATTCACCATTTGCAGTC
174	PAcontig_10047_477	contig_10047	477	GQ03314_N18.1	LG03	117.035	*	G	C	22	54.05	1393	12.4154	0.81	200	85	115	0.425	GACCAGATCTTGTTCTAGGCATCAGCCCACATGCAGATGGAAGTGGCATTACACTGTTGTTGCAGGACGAAGAAGTCGAAGGCTTGCACGTCAGnnAAAGA[G/C]GACAAATGGGTGGCTGTGCAACCGATTCCTTATGCCCTAGTCATCAACATTGGCAATTTGTTAGAGGCAATTCTACCTTCTACATACAAACTCATAATTT
175	PAcontig_10047_664	contig_10047	664	GQ03314_N18.1	LG03	117.035	*	T	C	24	56.73	2965	20	0.4	245	50	195	0.204082	CAAACTCATAATTTTGATATTCATGTGGTCAAGTTCAGGAAACACAAATTCTCAARTTTATCAGTTTTATATTGATACAGGTGATGACAAATGGGAGGTA[T/C]AAGAGCATACAGCATAGAGCAGTGACAAACAARGACAAATCCAGACTATCCAATGCCGTCTTTTACAGTCCAGGAWTCGATGCAGAGATTGGTCCTGCAC
176	PAcontig_10047_697	contig_10047	697	GQ03314_N18.1	LG03	117.035	*	A	G	24	55.71	1354	17.5794	0.49	258	179	79	0.306202	TTCAGGAAACACAAATTCTCAARTTTATCAGTTTTATATTGATACAGGTGATGACAAATGGGAGGTAYAAGAGCATACAGCATAGAGCAGTGACAAACAA[A/G]GACAAATCCAGACTATCCAATGCCGTCTTTTACAGTCCAGGAWTCGATGCAGAGATTGGTCCTGCACCAGAGCTGATTGATGAAAGCCATCCnnTCCTTGT
177	PAcontig_10047_893	contig_10047	893	GQ03314_N18.1	LG03	117.035	-	T	C	24	50.69	1007	18.6031	0.15	226	170	56	0.247788	CTTGTTCAGAAAACTTATACACGAAGATCACATTAAATATTACATGTCTCACAAGCTGGAGGGAAAGACATCATTCTATGAATACGCAGGTGTTTGAAAC[T/C]TACTTTTCTGTCAGGAACTGCATCAGCAGGAAGCTCACGGATCCAGCTAGTCAAGTCAAGGGAACTAGAAAAAAACGATTTCTGGTTTGTGAGGTTCTTT
178	PAcontig_10049_224	contig_10049	224	GQ03816_G05.1	LG07	112.136	-	C	A	21	59.66	1809	26.3396	0.73	86	16	70	0.186047	TTTATCAAAGAAGCAGTCAAAATACCTGGATTTCACAAATAAGTCCTTCACATTTCACAACGAAGAACAATTGTTACAGAATTGGACGGAATTTCTGTGT[C/A]TAAGATGCATTTAATTTACCAGGGTATGGAAACCCTGGAGCCCTGGTTGGGACCATCAAAACAAACCCGAGTAATTTCCACATCCAAAACAAACCCAAGC
179	PAcontig_10049_549	contig_10049	549	GQ03816_G05.1	LG07	112.136	*	A	G	11	58.92	590	13.582	0.41	212	166	46	0.216981	GTAGTAAAGCATTAGCCAACTTACCAGAATCCATCAAGGCAATTAAAAAnnTTTAAAAAAGGGGCTTCTTACCAGTATGTTCGCATAAACCCTGGTGATTA[A/G]CCACCGTGCAACTTCACTTGAAAGACCCAGCGCTCATATTTCTGCACAGAATCCTAGCGTTGATCTCGTTGACGGTATCAATAAGCCCTCCTAAGCCCAC
180	PAcontig_1005_1349	contig_1005	1349	GQ03819_L02.3	NA	NA	-	C	G	23	60	1042	21.1132	0.44	135	84	51	0.377778	GAAGGCGCCCCCAGAAATCATTGTTCTCGAGGTACAGAGCTCGCAGATGCAGGCATTTGGTTAGCGATACAGGAATGGTTCCATTGAATCGATTCGATCT[C/G]AGACTCACCTTCCTCAGCTCGCTCAATCGCCCAATCTCCTCTGCCAAAACCCAAACAAAGCAAAACAAAAACAAAAAGAAGAAGCTGCATGTCAACATAC
181	PAcontig_1005_431	contig_1005	431	GQ03819_L02.3	NA	NA	-	C	A	21	58.36	605	15.9943	0.71	153	113	40	0.261438	TGTTGGAGCCCAGTAAAAGGACCTCCAGATTGATAAAGCTACCAAAATCCTCCGGAATTCTTCCAACAAGCATGTTTTTTCCCAGAGATAGAGCTTTCAG[C/A]GATGATAACGAGCTGAGAGAGACGGGAATGCTCCCGCTTAATCTATTACCGTCCAGATACAGCACCTGCAAATTACGACATTGGATGAGCTGAGGAGGGA
182	PAcontig_1005_542	contig_1005	542	GQ03819_L02.3	NA	NA	-	T	C	11	57.89	2965	20	0.81	184	50	134	0.271739	AGCTGAGAGAGACGGGAATGCTCCCGCTTAATCTATTACCGTCCAGATACAGCACCTGCAAATTACGACATTGGATGAGCTGAGGAGGGATAGACCCGGA[T/C]AGATAATTGTCCGACAGGTTTATCTGCCGCGCAAAGCTCAACTTCCCAACTGAAGAAGGAACAGAACCCGTGAACGCATTCCTGGATAGCGATAAAACCT
183	PAcontig_10050_158	contig_10050	158	GQ03504_H23.1	NA	NA	*	T	G	27	53.47	2807	20	0.6	135	41	94	0.303704	TCTTYATCTTGTCCGAAMTTAACTATTGGACTGRTTTGGGCATGGTAGACGCCAGGTCTGAATGTCATCACGGAGTTCATTATGGGCTATATTTATCCAG[T/G]CAGACCAGTTGCAAACATTTGCTTCAAGGTGTATGGTTATATTAGCATGCTTCAAGCCCTGACATTCYTGCAAGATTTTAAACTGGGTCATTATATGAAA
184	PAcontig_10050_226	contig_10050	226	GQ03504_H23.1	NA	NA	*	T	C	34	59.36	795	22.4262	0.65	123	86	37	0.300813	CACGGAGTTCATTATGGGCTATATTTATCCAGKCAGACCAGTTGCAAACATTTGCTTCAAGGTGTATGGTTATATTAGCATGCTTCAAGCCCTGACATTC[T/C]TGCAAGATTTTAAACTGGGTCATTATATGAAAATCCCTCCACGGACCATGTTCATGGCGCAGGTACTGAATCTCTGAAATCCTCCACAGCCATTTCTAGA
185	PAcontig_10050_704	contig_10050	704	GQ03504_H23.1	NA	NA	*	C	T	11	58.41	2965	20	0.16	336	165	171	0.491071	GCAATAGCTCCAGTACTAGCATGGCTCCTTCAMAAGGCATACCCWGAAAAGGAATGGATCAGATCGATCAATATGCCCATTTTCATTGGAGCCACACATA[C/T]GATGCCCCCTGCCACAGCAGTCAATTTCACTAGCTGGATAGTCRTGGGATTTATTTTCAGCTTTGTAATCTWCAGATACAAGAAAGATTGGTGGCAGCGT
186	PAcontig_10050_748	contig_10050	748	GQ03504_H23.1	NA	NA	*	G	A	19	58.41	2794	20	0.38	365	217	148	0.405479	WGAAAAGGAATGGATCAGATCGATCAATATGCCCATTTTCATTGGAGCCACACATAYGATGCCCCCTGCCACAGCAGTCAATTTCACTAGCTGGATAGTC[G/A]TGGGATTTATTTTCAGCTTTGTAATCTWCAGATACAAGAAAGATTGGTGGCAGCGTCATAACTATGTGCTTTCAGGSGGATTGGACGCAGGAWTGGCATT
187	PAcontig_10050_75	contig_10050	75	GQ03504_H23.1	NA	NA	*	C	A	25	56.75	657	32.9415	0.74	54	33	21	0.388889	AAAAACATAATTTCCCAAGTCTTGRGTGGATTAAAAACAAGCCTTGAGTGTTCTCAATCTTYATCTTGTCCGAA[C/A]TTAACTATTGGACTGRTTTGGGCATGGTAGACGCCAGGTCTGAATGTCATCACGGAGTTCATTATGGGCTATATTTATCCAGKCAGACCAGTTGCAAACA
188	PAcontig_10050_776	contig_10050	776	GQ03504_H23.1	NA	NA	*	A	T	11	58.49	2965	20	0.39	390	176	214	0.451282	ATGCCCATTTTCATTGGAGCCACACATAYGATGCCCCCTGCCACAGCAGTCAATTTCACTAGCTGGATAGTCRTGGGATTTATTTTCAGCTTTGTAATCT[A/T]CAGATACAAGAAAGATTGGTGGCAGCGTCATAACTATGTGCTTTCAGGSGGATTGGACGCAGGAWTGGCATTCATGGCAGTTCTACTGTACATGTGCTTG
189	PAcontig_10050_889	contig_10050	889	GQ03504_H23.1	NA	NA	*	A	G	23	58.94	1699	18.0601	0.5	327	231	96	0.293578	AGATTGGTGGCAGCGTCATAACTATGTGCTTTCAGGSGGATTGGACGCAGGAWTGGCATTCATGGCAGTTCTACTGTACATGTGCTTGGGATTAGAAAAT[A/G]TTACATTGAAATGGTGGGGAGAAAATTTGGACGGATGCCCCTTGGCATCGTGTCCCACTGCCAAAGGCATTGTYGTGGAAGGTTGCCCCGTGTTTTACTG
190	PAcontig_10050_963	contig_10050	963	GQ03504_H23.1	NA	NA	*	T	C	27	60	1652	23.4274	0.65	136	64	72	0.470588	TGTACATGTGCTTGGGATTAGAAAATRTTACATTGAAATGGTGGGGAGAAAATTTGGACGGATGCCCCTTGGCATCGTGTCCCACTGCCAAAGGCATTGT[T/C]GTGGAAGGTTGCCCCGTGTTTTACTGACTAAGATTAGTTTTCCGTTGCAAATTTTTTTCCTGAATTTGCCCTTATTTAGATCGTAGGAGGAACGTCTTTC
191	PAcontig_10051_1062	contig_10051	1062	WS00749_M08.1	NA	NA	*	C	A	32	59.33	462	11.5528	0.46	69	26	43	0.376812	ATTAYTTTTATTGCCAKCCATGTATCAATAGCAAGGGAGTAAGGTATTGCTTATGTTTTAGCCAAGTGCAGCATTTGCAATGTCAATATATTTTATTAAG[C/A]ATGGATGAGTTGATAGGACATAGGATCTTAGTCGGACAGCTATCAGGAAAATCAWTCACATGACTCAAAATATTGGCAAGGGTCTTCTAAATTTCAGGTA
192	PAcontig_10051_266	contig_10051	266	WS00749_M08.1	NA	NA	*	C	G	22	57.51	1467	23.8376	0.63	89	26	63	0.292135	GTGGATGATGGCTTGAAATACTTTGAGTGCATGACTGAATATTATCATATTACACCTACAATGGATCATTATTGCTGCATGGTTGACCTCCTTGGACGTT[C/G]TGGGTGTCTTGCTGAGGCACAACATTTTATCAACAAAATGCCAATAAAACCTGATACTGTTGTGTGGGGYTCATTACTGGGTGCCTGCAGGAGCTATTCC
193	PAcontig_10051_336	contig_10051	336	WS00749_M08.1	NA	NA	*	C	T	22	59.78	1810	25.2708	0.74	104	31	73	0.298077	ATTGCTGCATGGTTGACCTCCTTGGACGTTSTGGGTGTCTTGCTGAGGCACAACATTTTATCAACAAAATGCCAATAAAACCTGATACTGTTGTGTGGGG[C/T]TCATTACTGGGTGCCTGCAGGAGCTATTCCAATAYAGAACTAGGGGAATCTGTGGCAGAACGCCTTTTTGAGTTGGATCCCAAAAATGCTTTACCTTATG
194	PAcontig_10051_439	contig_10051	439	WS00749_M08.1	NA	NA	*	A	T	22	59.51	1745	25.4253	0.98	130	60	70	0.461538	ATTACTGGGTGCCTGCAGGAGCTATTCCAATAYAGAACTAGGGGAATCTGTGGCAGAACGCCTTTTTGAGTTGGATCCCAAAAATGCTTTACCTTATGTG[A/T]TGCTTGCTAACAKCTATGCACTGGTTGGTAGGTGGGAGGATGTTAAAATGGTGAGAACAATGATGAAAGAYAAGAAGGTGAAAAARAAGCCAGGATGCAG
195	PAcontig_10051_525	contig_10051	525	WS00749_M08.1	NA	NA	*	G	A	22	59.44	2081	19.9601	0.76	220	114	106	0.481818	CTTTACCTTATGTGWTGCTTGCTAACAKCTATGCACTGGTTGGTAGGTGGGAGGATGTTAAAATGGTGAGAACAATGATGAAAGAYAAGAAGGTGAAAAA[G/A]AAGCCAGGATGCAGCTGGATTCAGGTGAATAAGCAGGTGCATGCTTTTGTCTCAGGGGACTGATCACATCTACATCAGCACAACATTTCTAAAAAATTGG
196	PAcontig_10051_641	contig_10051	641	WS00749_M08.1	NA	NA	*	A	G	20	59.79	2965	20	0.45	281	88	193	0.313167	TGGATTCAGGTGAATAAGCAGGTGCATGCTTTTGTCTCAGGGGACTGATCACATCTACATCAGCACAACATTTCTAAAAAATTGGAAAGGTTGCCTGGGC[A/G]GAGAAAGGTGACAGAGTATGTGACYTGTGTGAGGATTGCAGAACGTGTTGTAGGTGCAAAGGAGATGAGWGAACATATTCTCTGCCATCACAGTGAGAAG
197	PAcontig_10051_666	contig_10051	666	WS00749_M08.1	NA	NA	*	T	C	22	59.65	2965	20	0.44	296	78	218	0.263514	ATGCTTTTGTCTCAGGGGACTGATCACATCTACATCAGCACAACATTTCTAAAAAATTGGAAAGGTTGCCTGGGCRGAGAAAGGTGACAGAGTATGTGAC[T/C]TGTGTGAGGATTGCAGAACGTGTTGTAGGTGCAAAGGAGATGAGWGAACATATTCTCTGCCATCACAGTGAGAAGGTAGAATTGCTTTTAGKTTTATTAA
198	PAcontig_10051_711	contig_10051	711	WS00749_M08.1	NA	NA	*	T	A	26	59.56	2965	20	0.44	295	65	230	0.220339	TTTCTAAAAAATTGGAAAGGTTGCCTGGGCRGAGAAAGGTGACAGAGTATGTGACYTGTGTGAGGATTGCAGAACGTGTTGTAGGTGCAAAGGAGATGAG[T/A]GAACATATTCTCTGCCATCACAGTGAGAAGGTAGAATTGCTTTTAGKTTTATTAACAGGCCACRTGAGGTGGGCATCTGAATnnTTGGAGAGCCTTCAAAG
199	PAcontig_10051_894	contig_10051	894	WS00749_M08.1	NA	NA	*	T	C	27	59.48	2270	21.3405	0.47	164	56	108	0.341463	nnTTGGAGAGCCTTCAAAGACTAGTGACTGCCACTTCACCACCAAGGTCAATATCTCTGATTGTTGTGCAAGAAATTGTTTTGAAGGGAGCCAATCACATT[T/C]ATTTTTCCCTGGAYGGAAGTGTTGGTTTAGGAATCAAGCAATAAACATAYGCATGTATAACCATAAGATTAYTTTTATTGCCAKCCATGTATCAATAGCA
200	PAcontig_10051_908	contig_10051	908	WS00749_M08.1	NA	NA	*	T	C	24	59.46	2965	20	0.53	160	20	140	0.125	AAAGACTAGTGACTGCCACTTCACCACCAAGGTCAATATCTCTGATTGTTGTGCAAGAAATTGTTTTGAAGGGAGCCAATCACATTYATTTTTCCCTGGA[T/C]GGAAGTGTTGGTTTAGGAATCAAGCAATAAACATAYGCATGTATAACCATAAGATTAYTTTTATTGCCAKCCATGTATCAATAGCAAGGGAGTAAGGTAT
201	PAcontig_10051_944	contig_10051	944	WS00749_M08.1	NA	NA	*	C	T	32	59.25	2469	22.7616	0.48	134	24	110	0.179104	TATCTCTGATTGTTGTGCAAGAAATTGTTTTGAAGGGAGCCAATCACATTYATTTTTCCCTGGAYGGAAGTGTTGGTTTAGGAATCAAGCAATAAACATA[C/T]GCATGTATAACCATAAGATTAYTTTTATTGCCAKCCATGTATCAATAGCAAGGGAGTAAGGTATTGCTTATGTTTTAGCCAAGTGCAGCATTTGCAATGT
202	PAcontig_10052_1070	contig_10052	1070	GQ02740_A04.2	NA	NA	-	G	T	24	58.78	516	13.4334	0.45	44	3	41	0.0681818	ACTCTAGTGCTTTCCTTGGAAAATAAAGTGGATCTAAGAAGGAAAATACCATTTTATTGTAAGAGGAGTTGAGTTCAAACCTATATAAGGGTTTGCTCTC[G/T]CCCTCATTTGGTGTGGTTGGATTTGGGGGACATTTCCCCCTGAGCTTTGTTAAAGATCTTGAAGGCTGCAAGCAAGGGATTTCTATTGTGAGGTGCAATT
203	PAcontig_10052_118	contig_10052	118	GQ02740_A04.2	NA	NA	-	A	G	30	56.42	1260	28.7727	0.55	79	34	45	0.43038	TCTAAAGTTGTCTTGTTCTAAATTTAAAAGTGACTGCTGTTTTTAATTTACCCTAATATTCTAACAAGTTGATTAGATATGTAACTACTTTGGCACACTC[A/G]CACTCCTCTTATGCACGTGGTTTTGAGCAAAACAACACATGGTTTTGCAAATCAATGCATGTTTTGGCTCTTGCTTTGAAGATATTGATGATGGATCTAA
204	PAcontig_10052_370	contig_10052	370	GQ02740_A04.2	NA	NA	*	C	A	20	59.83	2861	20	0.61	149	29	120	0.194631	TTGTTTGGTGGTTAAGGTAGCCCCTTATGCACATTCTCCTAAGGCGAGTTGGTTGAGGAGTAATTTATTACATTTTGCATGTAGGTTGAGTGTTGGAGAA[C/A]GTGCCCTAACTAATTGCTTCTATTTTARGCTTGTGTTGACTACTCCATGATGTTGACCATGTGGAGGGCCCTCATTACTCATACCCTTAGCATKTGTGAG
205	PAcontig_10052_398	contig_10052	398	GQ02740_A04.2	NA	NA	*	G	A	24	59.85	892	19.3077	0.57	165	117	48	0.290909	GCACATTCTCCTAAGGCGAGTTGGTTGAGGAGTAATTTATTACATTTTGCATGTAGGTTGAGTGTTGGAGAAMGTGCCCTAACTAATTGCTTCTATTTTA[G/A]GCTTGTGTTGACTACTCCATGATGTTGACCATGTGGAGGGCCCTCATTACTCATACCCTTAGCATKTGTGAGAAGAGTCATGGCATGGTGGAAAGTGGTT
206	PAcontig_10052_464	contig_10052	464	GQ02740_A04.2	NA	NA	*	G	T	23	59.47	1313	19.2539	0.49	175	105	70	0.4	GGAGAAMGTGCCCTAACTAATTGCTTCTATTTTARGCTTGTGTTGACTACTCCATGATGTTGACCATGTGGAGGGCCCTCATTACTCATACCCTTAGCAT[G/T]TGTGAGAAGAGTCATGGCATGGTGGAAAGTGGTTATGGCATTTATGTACATCCTTTTCTATGCACATGTCTAGAGCCTTGRAGATAACACCCAACCACCA
207	PAcontig_10052_545	contig_10052	545	GQ02740_A04.2	NA	NA	*	A	G	23	59.87	1053	20.9187	0.4	179	127	52	0.290503	TTACTCATACCCTTAGCATKTGTGAGAAGAGTCATGGCATGGTGGAAAGTGGTTATGGCATTTATGTACATCCTTTTCTATGCACATGTCTAGAGCCTTG[A/G]AGATAACACCCAACCACCAAATACTATTTCGAGAACATGGTTGACTTGGCATGCTTTTGTTTGGCATTTATTGATGGAGCGCTCCACACTTTGGCACATG
208	PAcontig_10052_658	contig_10052	658	GQ02740_A04.2	NA	NA	-	C	A	11	59.59	607	14.5857	0.27	162	118	44	0.271605	ACCACCAAATACTATTTCGAGAACATGGTTGACTTGGCATGCTTTTGTTTGGCATTTATTGATGGAGCGCTCCACACTTTGGCACATGTGAACACTTATG[C/A]GAGGTTTTTGGAGATTCGTACCACTTTTGAGGAGGGCTTCTTTACTTGGTCATGTTACTATTTTTGGAGGTTCTTCTCTGGGGGTGCATTGAGACTTGTC
209	PAcontig_10052_879	contig_10052	879	GQ02740_A04.2	NA	NA	-	T	C	11	59.54	1223	22.8686	0.59	91	36	55	0.395604	AAGAGCATCTCTTGAAGAGCGTTTTTCATGAGGAGACACTTGGCACTATGCATGAGCTCACATGTTGCATGTTACTTGAGGGGGATGACATGTGGCATCT[T/C]ATTCATGTCACATCTTTATTTAGTATTTTGTAGGGGCGTTTTTGTCTTGGAGAGCCCTTTTATGCATTATTTTATCATTTTCCAAGTGTTACTCTAGTGC
210	PAcontig_10053_263	contig_10053	263	GQ03313_G15.4	LG03	103.177	-	G	A	25	59.33	1238	24.9563	0.79	101	50	51	0.49505	AGAGTTCACCCAAATGGCGAAGGCATATTTCCTAGCAGACCAAAACGAAACTGGAGAATGGAAAAACTGACCAAGGATGGTGAGGATGAGCAAACACCAA[G/A]CCCGTGCAATCTCTCTTAGCACCTGTTAATAAAACTCTGGGTAAACTTGACAGACAGGTGCTGTAAAGATCCATAGCATATGAAGATTATTTATTTTGCG
211	PAcontig_10053_660	contig_10053	660	GQ03313_G15.4	LG03	103.177	*	A	G	20	59.23	2965	20	0.13	186	58	128	0.311828	AAGGCCGCCGTCCCATTCGAGATGTTCCAAATGTGAGAGGACCAAAGAAAGATACAAGGTTAAAAAAATGGGTTAAGGAAAATATCACCTCGTCTGATCC[A/G]TTTTTGCATGCGTTTTGATTTTTAACTGGCCGTCTGGCAGTTCGTCTCTGGTCGCGCCTTCWCCGTGACTGTTGTCAGCGYGATCTCCGGGAAGATTGGT
212	PAcontig_10053_722	contig_10053	722	GQ03313_G15.4	LG03	103.177	*	T	A	22	59.86	2136	24.9514	0.28	146	59	87	0.40411	AAAAAATGGGTTAAGGAAAATATCACCTCGTCTGATCCRTTTTTGCATGCGTTTTGATTTTTAACTGGCCGTCTGGCAGTTCGTCTCTGGTCGCGCCTTC[T/A]CCGTGACTGTTGTCAGCGYGATCTCCGGGAAGATTGGTTATGCATGCAGCCARCCCCATGCAGTTAATGTCATCTCCCTCCTTGATTGCCGCTRAGCAAC
213	PAcontig_10055_146	contig_10055	146	GQ03230_L15.1	LG03	5.375	-	T	C	34	60	723	27.0633	0.76	39	11	28	0.282051	AGATCATAATGAATAAAAAATGAAGATTCAGCTACAATAAACAATCAACAAACCCCAATTTTCATCTGCGCCAATACAGAAATTTATAACTTAGAGCAGT[T/C]CAGAATAACCACAAAGGAATGAAGTGATACTATTTCACAGCGTACAAAGATTCCTCCTTTGTATAAATCAAACTAAACCACTGGCCTCATATCATACTCT
214	PAcontig_10055_384	contig_10055	384	GQ03230_L15.1	LG03	5.375	-	T	A	23	60	2032	24.6044	0.62	100	16	84	0.16	ACCATGCTTCTAACTTTGCTGCACAGTCTGCTTGAAACTGCTCGAAATCTTCACTCAGTTCTAAGGCCTGATCACTTGACTCCAAAACCATGTCAACTGG[T/A]AGCAGATTTTCTCCTTCCAACTCTTTGCTACTGTGTATCGGCATTGTCATAGCATTCAAATTTTCAAGTTGAACTGTTTTGGCTGCAGACATAGAAGTTT
215	PAcontig_10057_167	contig_10057	167	GQ03707_L13.1	NA	NA	*	A	G	23	59.55	1521	29.9187	0.51	65	13	52	0.2	AAAGATATGGGAGTGGATACCTACAKATTCTCGATTTnnATGGCCTCAAATATTTCCAAGTAAGTTCCAACAAAGTAAATTAATCACCAAATGCATTCTCA[A/G]TGCTCAATGTTCAATTAATGTTATTAATTCTCACAGTTTGATATTTGTGATGTCCATTAAGCGAATGTTTATAAATTATTGYAGAAGGAAAAGGAGAGAT
216	PAcontig_10057_249	contig_10057	249	GQ03707_L13.1	NA	NA	*	T	C	27	59.45	1879	27.3396	0.59	98	28	70	0.285714	TCACCAAATGCATTCTCARTGCTCAATGTTCAATTAATGTTATTAATTCTCACAGTTTGATATTTGTGATGTCCATTAAGCGAATGTTTATAAATTATTG[T/C]AGAAGGAAAAGGAGAGATCAATGAGGAAGGAGTAACCTATTACAATAACCTCATCAATGAACTCCTTCAGAATGGTTATATCCAATATTCTCTCCTAATA
217	PAcontig_10057_501	contig_10057	501	GQ03707_L13.1	NA	NA	*	C	T	27	59.55	906	18.8154	0.85	214	164	50	0.233645	TCTCTTTCTCTTAACGATGCTGATTGCAGGAATCCAAGCGTCTGTCACGTTGTTTCACTGGGATACTCCCCAGTCTCTGGAGGATGAATATGGAGGATTT[C/T]TGAGTCCATACATAGTGTATGATTAGGATTTCTACAATATTTTATAGCAAAAAWTGTGTTTCTGTACTTTGATATTCATGYTGTATGGATCATTCATTTT
218	PAcontig_10057_555	contig_10057	555	GQ03707_L13.1	NA	NA	*	A	T	21	59.75	2965	20	0.65	243	78	165	0.320988	TCACTGGGATACTCCCCAGTCTCTGGAGGATGAATATGGAGGATTTYTGAGTCCATACATAGTGTATGATTAGGATTTCTACAATATTTTATAGCAAAAA[A/T]TGTGTTTCTGTACTTTGATATTCATGYTGTATGGATCATTCATTTTTATTTATAACGATATCGTGATGCAGGACTGATTTCACTGCCTATGCAGAAGCAT
219	PAcontig_10057_699	contig_10057	699	GQ03707_L13.1	NA	NA	*	C	G	23	59.91	2965	20	0.36	291	95	196	0.32646	TTTTATTTATAACGATATCGTGATGCAGGACTGATTTCACTGCCTATGCAGAAGCATGTTTCYGATTATTTGGTGATCGAGTTAAACAGTGGATAACATT[C/G]AACGAACCTTTTATGTATTGTAACTTAGGATATGATCTCnnAAGTTCTGGCTCCTGGCCTTTGCGGTTTTCAGAGTCCGGCTGCAGATGAAATGTACACCR
220	PAcontig_10057_92	contig_10057	92	GQ03707_L13.1	NA	NA	*	T	G	36	59.44	833	32.1397	0.07	47	20	27	0.425532	AATCAATATCATTAGCTTAAATTTATTGGACGAGCATATATCTTGCAGGAAGATGTGAAACTCMTGAAAGATATGGGAGTGGATACCTACA[T/G]ATTCTCGATTTnnATGGCCTCAAATATTTCCAAGTAAGTTCCAACAAAGTAAATTAATCACCAAATGCATTCTCARTGCTCAATGTTCAATTAATGTTATT
221	PAcontig_10057_950	contig_10057	950	GQ03707_L13.1	NA	NA	*	T	A	34	59.81	2769	20	0.76	116	17	99	0.146552	AGMAAATACAAGGTGGAGTAGTTCTTYTACGCACAAAAKCCTACTAAAAGTTGAAGCTAACATCAGTTTTCATGATGGGTCTTGCAATTGGTCAGCATGT[T/A]GATTTATGTCAAAATACTTCAGAGCACATAAAAGTGTTGATTTGCGTACAATTGGATTTAnnATTGGTTAAGCCATAAACATTATGGCAATGGGAAGTGCT
222	PAcontig_1006_1484	contig_1006	1484	GQ03317_M17.1	LG09	12.983	*	G	T	24	60	1006	22.1441	0.82	105	58	47	0.447619	CTGGTTTCTACATTATTTACAATAACCCTGTCACTTGAATGACTTGAAGATTTTTGTCTGACCTGGCTCCTTTTGTCAGGATCCTTCCCAACAGCATTCT[G/T]TATTGTTTCCCCGCGTTTCAATATCGTGACCTTCTCCATGACAACGTTCTTGTTATATTGACCACCTCTCCTCCCTTTTGCTTCAGCATGAACGATATTY
223	PAcontig_1006_1584	contig_1006	1584	GQ03317_M17.1	LG09	12.983	*	C	T	21	60	2631	20	0.83	143	35	108	0.244755	KTATTGTTTCCCCGCGTTTCAATATCGTGACCTTCTCCATGACAACGTTCTTGTTATATTGACCACCTCTCCTCCCTTTTGCTTCAGCATGAACGATATT[C/T]CCCATTGTGTGCTTTGGATCATGAAAATAATGCCTTGTTGAAACCGACTGTTGCAGAGAATTCCCAAATCTCTGGCCTGATGAATTTGTAGACGAATAAG
224	PAcontig_1006_1703	contig_1006	1703	GQ03317_M17.1	LG09	12.983	*	C	A	11	60	1316	18.5037	0.25	163	90	73	0.447853	TCATGAAAATAATGCCTTGTTGAAACCGACTGTTGCAGAGAATTCCCAAATCTCTGGCCTGATGAATTTGTAGACGAATAAGAAGCAAAAGGCCGTTGAC[C/A]AGAGAAAATGGAAAAAGAATCCCCAAGCAAAGCTCCATCTACATCGATCCTGGGAGATGTGCTAAGAGGCCGCTTCAGAAAATAAAWATTCTCTGGGTCT
225	PAcontig_1006_1790	contig_1006	1790	GQ03317_M17.1	LG09	12.983	*	A	T	18	60	1543	18.783	0.18	173	89	84	0.485549	AAAGGCCGTTGACMAGAGAAAATGGAAAAAGAATCCCCAAGCAAAGCTCCATCTACATCGATCCTGGGAGATGTGCTAAGAGGCCGCTTCAGAAAATAAA[A/T]ATTCTCTGGGTCTACACTGGCTCGGGAACTCGGAGAAGACCATATTCTGTTACACTTTCCAGAAGAAACCATATTGGAAGGCACATAATTTTGCAACCAC
226	PAcontig_1006_1918	contig_1006	1918	GQ03317_M17.1	LG09	12.983	-	C	T	11	59.72	1684	18.2848	0.57	128	34	94	0.265625	ACTCGGAGAAGACCATATTCTGTTACACTTTCCAGAAGAAACCATATTGGAAGGCACATAATTTTGCAACCACTTAGGATCTGCTTTCCTTCTGTAAATA[C/T]CAGGGCTGTTCCCCAAAATTCTATGGGCGTGTACTGTGTCGTTCTCTGATTGTAGAGAACTGACATGATGATAAGCCTTCCCAGTTGAATGCCTATTCTT
227	PAcontig_1006_449	contig_1006	449	GQ03317_M17.1	LG09	12.983	*	G	A	22	60	1791	21.2299	0.63	148	62	86	0.418919	TCTGTCTACTACATACCCATCATCAATCACTTATACTATAAAGAAATGCTTTGAAAACATCTAAATCCTTCCATACACTACCTGTGCCATAGTCTACCAG[G/A]CTTATTTAGCTTACTCTAACTATATACAACTTACAAACTACACTACATATTATGGTACAATAGCAGGAWACAGAACTCTTATATCCCAATTGATCCCGAC
228	PAcontig_1006_518	contig_1006	518	GQ03317_M17.1	LG09	12.983	*	T	A	34	60	916	20.6689	0.61	154	108	46	0.298701	TCCATACACTACCTGTGCCATAGTCTACCAGRCTTATTTAGCTTACTCTAACTATATACAACTTACAAACTACACTACATATTATGGTACAATAGCAGGA[T/A]ACAGAACTCTTATATCCCAATTGATCCCGACTGGGCCAAACTCTCCCGTCAAAAATATGGAAGGTTTGAGAGTTGTGTAACTTTCCCGCAATATCTATCT
229	PAcontig_1006_867	contig_1006	867	GQ03317_M17.1	LG09	12.983	*	G	T	24	59.91	2247	21.5261	0.39	171	65	106	0.380117	GAAGAGAATTAGAACAAGATCGGACAGCAGTAAAGGTGGACTGCGCTTTCTCCGGAGCAATGGGTAAAGGGGGATGTACTTTATCTTCAGAAGGTGATAC[G/T]AGAGAAGAGTCCATGAATTCAACATTGTTGGAACATTGATTGGCATCAATCAGATCCATCGCAATAGATCTCATRGTCTGCATATAGAACTTAGGAAATG
230	PAcontig_1006_942	contig_1006	942	GQ03317_M17.1	LG09	12.983	*	A	G	24	59.9	1497	21.8824	0.64	152	82	70	0.460526	GTACTTTATCTTCAGAAGGTGATACKAGAGAAGAGTCCATGAATTCAACATTGTTGGAACATTGATTGGCATCAATCAGATCCATCGCAATAGATCTCAT[A/G]GTCTGCATATAGAACTTAGGAAATGGTAAGCTACTTGGAGGTGGACTGTTGGAATATGCAGGACCAGCCCATTTCTCCGACTCAAAAACAGGAGGAGCAA
231	PAcontig_10061_578	contig_10061	578	GQ03122_P19.1	NA	NA	-	G	T	24	59.01	2965	20	0.33	197	67	130	0.340102	GTTGGAGAGAGGAATCGGTCTACAAGGCCAAAAAGGGAAAACCCAAAATGTTGCTGCACTGTACTGTAAGTGTTCTATATCTATCCAGGCTTGCGATTCC[G/T]CTATGTGGGTCTCCAGTCTCTTTGCATCTCAGCTCAAGAATGCAGAAAGAATAACAGACAACTCATTCAATGCCCCATGAAAGGTTTGGAGGTTAAGTCA
232	PAcontig_10061_755	contig_10061	755	GQ03122_P19.1	NA	NA	-	T	A	24	59.38	2965	20	0.43	163	26	137	0.159509	ATGAAAGGTTTGGAGGTTAAGTCACGAGGTGATTCCAGATCATTATGATTTTGTATATAGGTTTTGATTATAGTCCAAGTTGGGCAGATTATGAATGGAC[T/A]TGAGAGTAATTAGCTAAGATCCAAATATTTTGGAATTTACTGTAACTTGTGAGTTTTATCATTGTAAGCTATTACTGTACATTGATTATATGCCTTGATT
233	PAcontig_10063_316	contig_10063	316	GQ03714_K21.1	NA	NA	-	T	C	11	44.67	1589	17.8436	0.79	181	90	91	0.497238	CTTCCTATACACAAAAAAAAATGATTTCCTTGATTACTCAACGTTTGTTGATTTCCTTTTAAACTGAGATTTTTCTGCAGTTGGTTGTGCGCATCCTCGA[T/C]ACTTTGAAAAACAGGCCTTGGAGCTCCAATTATCTTATCCCACATAGTTTCCAAAAGAGCCTTTACATTTGGAGACTGTGAAACAGTAATGAAAGCTATT
234	PAcontig_10064_616	contig_10064	616	WS00723_E14.1	NA	NA	-	G	T	24	38.5	861	19.4733	0.59	142	96	46	0.323944	CCAACGCTAGCAGATGCCATCATCTCTCATACGTACTACACAAACTCCCAAATCTGAAAATTAGTCCACAAAGAAATTTTAAAATAATATGTAATCTCTT[G/T]ACTGGTTCAAATTTTAAAATATGTAATCTGGTTCAAATTTACTGGTGCAAACCAGTGAAAATCTCATTCTGATACCATGCTAGACATTTCTACACATGAT
235	PAcontig_10066_296	contig_10066	296	GQ03616_D20.1	NA	NA	-	T	A	23	60	1352	24.3293	0.48	64	7	57	0.109375	TTGCATTGCACCATTCTCAACTGAAATTGCATTAGATATGATAGAGCAAGAACTTGGAGTGCCAGTAGAGAATCTTTTTTCTGAGATATCCCTTCAACCA[T/A]TTGCTGCAGCTTCACTTGGCCAGGTATCATATTTCAGGATTTCTTTGAAACATGTTACATTTTGAAAGCTTGTGATTCAAAGGAGAATATTATCATGGAA
236	PAcontig_10066_504	contig_10066	504	GQ03616_D20.1	NA	NA	-	T	C	10	60	978	20.2554	0.54	60	10	50	0.166667	ACAGAGTTGGAGTATTTTGATAATATAATCGGAATTTGCAGGTCTATCAGGCCAGGCTTCGAACCAATGGGCAAATTGTTGCTGTAAAAGTTCAACGACC[T/C]GGTGTGCGAGCAGCCATTGCTTTAGACATGTTTATTCTTCGTTTACTTGCTGGTTATATTCGCAATGCTGGCAAATTTAACACAGATCTTCAGGTAGCAC
237	PAcontig_10066_782	contig_10066	782	GQ03616_D20.1	NA	NA	-	A	G	27	60	1671	25.845	0.43	79	13	66	0.164557	GGGCCTACATGCTCATTTGAAGACAAAACCATTATTGTCTTTCTATAATTGTGTGTGTATTTAGAATAAGAGAATACTGGAGGTGATTTAATTGACAGAC[A/G]TATTTTTTTCACTTACAGGCAGTAGTTGATGAATGGGCATCAAGTCTTTTCCGGGTATATTCTTCATTTTTATCAGAAACAAGATTGGTTGTCAATTATG
238	PAcontig_10066_948	contig_10066	948	GQ03616_D20.1	NA	NA	*	C	A	11	59.62	731	12.3511	0.43	79	17	62	0.21519	ATTTTTATCAGAAACAAGATTGGTTGTCAATTATGTTTAATATCAGCAGTTTATCTTAAACTCCAGACTCATACACCATACTAGAGTACAGATGTCTGAT[C/A]TATTGAGGGTGACTTCTTGGTCGATGGGAAATCTTTTCTATAKAGAGAGAATGCACCCTGGAGGTATAGAAGTAAACAATGCACACTGGATATATAGAAG
239	PAcontig_10066_991	contig_10066	991	GQ03616_D20.1	NA	NA	*	T	G	18	59.6	869	12.911	0.51	75	5	70	0.0666667	CAGCAGTTTATCTTAAACTCCAGACTCATACACCATACTAGAGTACAGATGTCTGATMTATTGAGGGTGACTTCTTGGTCGATGGGAAATCTTTTCTATA[T/G]AGAGAGAATGCACCCTGGAGGTATAGAAGTAAACAATGCACACTGGATATATAGAAGTAAACAGTATTGTCTGCTGTTTAAAAACTGAAATTATCTTATG
240	PAcontig_10067_176	contig_10067	176	GQ01306_N12.2	NA	NA	*	T	C	11	48.1	743	20.4677	0.87	76	38	38	0.5	CTGCCGCGAACAGATTGGAAGTGACATAATTGGATTCTCCTCCCATGACCGGCATGGCCACCCCCATCTTCACAGGGCTTCTGTATTCTGCCCCATATGT[T/C]TGTCCAAGCACACCGCTCACATCGGGGCTCAGAGARTAGAACTTGAAGCTCAGCTCCAGATGGGCGAAGCAGTCCTCCCCAGTAATGATCCCGTACTTAT
241	PAcontig_10067_626	contig_10067	626	GQ01306_N12.2	NA	NA	*	T	A	23	56.34	2962	20	0.25	160	43	117	0.26875	CCAACAACAGTCCAATGGACTGCACCCACGTGAAGTCTCTGGCCATTCCTTGGCCTCTCTTGCCAATGAAATGAGCGTTGATGTGGAGGTTGGAGTCGGA[T/A]ATGAGACAGAAATCCTGATCTCTCTTCCCATGGAAATAGAACATGATGCCATCCCCTCCTATGAACCGAGGATCCTGGCACACGCCTCCAGGCTTATCRC
242	PAcontig_10067_725	contig_10067	725	GQ01306_N12.2	NA	NA	*	A	G	23	57.66	2170	22.9664	0.46	163	67	96	0.411043	AWATGAGACAGAAATCCTGATCTCTCTTCCCATGGAAATAGAACATGATGCCATCCCCTCCTATGAACCGAGGATCCTGGCACACGCCTCCAGGCTTATC[A/G]CAAGCTGCATCACATTCACCACCACCAATATTAATAATCACATTCAACATTAAGAAGTAATGATTACAGTWATGAATAATATTACTTACGACAAACAGTC
243	PAcontig_10067_796	contig_10067	796	GQ01306_N12.2	NA	NA	*	T	A	24	59.42	1383	23.6295	0.75	141	81	60	0.425532	GGATCCTGGCACACGCCTCCAGGCTTATCRCAAGCTGCATCACATTCACCACCACCAATATTAATAATCACATTCAACATTAAGAAGTAATGATTACAGT[T/A]ATGAATAATATTACTTACGACAAACAGTCTTGCAGGTCTTGCAGTCCATGTCGCAGTTATATGGACAGTTAGCAGGGCAATCATATTGATRTCCATAGCA
244	PAcontig_10067_887	contig_10067	887	GQ01306_N12.2	NA	NA	*	G	A	21	57.9	2965	20	0.62	164	17	147	0.103659	GATTACAGTWATGAATAATATTACTTACGACAAACAGTCTTGCAGGTCTTGCAGTCCATGTCGCAGTTATATGGACAGTTAGCAGGGCAATCATATTGAT[G/A]TCCATAGCATCTCGGGTACCATTTATCAGTGCATTTCGCTTTCCCTACTGCAGACGCTGCGTTCACCATGACCATCACGCAAACAGCAACAGCAACAACA
245	PAcontig_1007_1081	contig_1007	1081	GQ03604_B17.1	NA	NA	*	A	G	26	59.71	2692	20	0.4	284	161	123	0.433099	AAGGTTCAGCAAYGGAGCAAACTTCYTCTACTCCTTCCCAAAAGGAGTCACTnnTACAGCAATCTAGCAATGGCTCTACCATCCTCTCGCCTGCTATATCT[A/G]CAATCACGCCACTCACCAGAAACAAACATTTGCTTCAACTCATACTGACATTGAAGCAAAGACTGGAGGGTGAGGAAGTGTGTCGCAAAACGTGTGACTG
246	PAcontig_1007_112	contig_1007	112	GQ03604_B17.1	NA	NA	*	A	T	29	57.33	2107	35.6962	0.27	138	78	60	0.434783	CTTCCTCTAACCATGCAGGKGCCTCATCCAAGAGAGGCACCTCAATCTCCACCCTCCAYTTAGACAATATATCAATATTGTCCAAAGAAATGGCATCCAC[A/T]TCTGGCTCTTTSTCTATCTGCCTCATCCAAAGTCGGAGATTGTAGTGGACGTACACCAAGTCATTAAGACGTGGGAATGCCAACCTGTAAGAGGGTCATA
247	PAcontig_1007_1270	contig_1007	1270	GQ03604_B17.1	NA	NA	*	C	T	21	59.39	993	15.1143	0.31	309	241	68	0.220065	AACGTGTGACTGCCAGACGTCGCAACTCCCTATCWTTGGTGTATGTCCTCATGAGGTTGAGAACAAAAGCATGGTTATATATGTACTTAGGGATGCTCTT[C/T]GCCTGATCAATCACCTCCTTGACGAAGGGAATTTTCCCCACATCCTCAAGCRTCAAATCAATGCARTGTGCAGCGCATGGAGTCCAAAACACTGTnnTCAT
248	PAcontig_1007_1381	contig_1007	1381	GQ03604_B17.1	NA	NA	*	C	A	24	58.91	2965	20	0.47	310	141	169	0.454839	TCACCTCCTTGACGAAGGGAATTTTCCCCACATCCTCAAGCRTCAAATCAATGCARTGTGCAGCGCATGGAGTCCAAAACACTGTnnTCATGCCTCTCCAT[C/A]AGCATCCTACCAGCAGCCACATAATTAGCTGCATTATCTGTCACGATTTGCACCACATGSTGTGCACCAATCTCCTCGATGAACCCATGCAACAACTCAC
249	PAcontig_1007_1441	contig_1007	1441	GQ03604_B17.1	NA	NA	*	C	G	23	58.65	2965	20	0.54	361	146	215	0.404432	CAGCGCATGGAGTCCAAAACACTGTnnTCATGCCTCTCCATMAGCATCCTACCAGCAGCCACATAATTAGCTGCATTATCTGTCACGATTTGCACCACATG[C/G]TGTGCACCAATCTCCTCGATGAACCCATGCAACAACTCACATAATAATGYTGCATCTTTCACATGTGCnnGATGCATCCACTGATTTTATGAACATSGAAC
250	PAcontig_1007_224	contig_1007	224	GQ03604_B17.1	NA	NA	*	A	G	26	59.29	2173	29.0496	0.51	214	138	76	0.35514	STCTATCTGCCTCATCCAAAGTCGGAGATTGTAGTGGACGTACACCAAGTCATTAAGACGTGGGAATGCCAACCTGTAAGAGGGTCATAAAAGACTTGAT[A/G]AGTGTTGAGGGTTATAAATTTAAATTACAATAAATGTAATTGRCTAATTGCTTTGTTAAAGTTCTAACTTCTWACCTGTTGCGTCTTTTGGAATGTATTT
251	PAcontig_1007_297	contig_1007	297	GQ03604_B17.1	NA	NA	*	T	A	27	59.25	1498	20.7131	0.24	220	146	74	0.336364	CTGTAAGAGGGTCATAAAAGACTTGATRAGTGTTGAGGGTTATAAATTTAAATTACAATAAATGTAATTGRCTAATTGCTTTGTTAAAGTTCTAACTTCT[T/A]ACCTGTTGCGTCTTTTGGAATGTATTTTGTCAAAAATACTCCARTTGCGCTCACAACCCGAAGAGCTACAGGTTTGACTGAGTATTCTAATGGCAAYTTT
252	PAcontig_1007_341	contig_1007	341	GQ03604_B17.1	NA	NA	*	A	G	24	58.9	1168	21.1012	0.7	246	189	57	0.231707	AATTTAAATTACAATAAATGTAATTGRCTAATTGCTTTGTTAAAGTTCTAACTTCTWACCTGTTGCGTCTTTTGGAATGTATTTTGTCAAAAATACTCCA[A/G]TTGCGCTCACAACCCGAAGAGCTACAGGTTTGACTGAGTATTCTAATGGCAAYTTTTCGTAAATTTGGTGCTTTTGTGCCATAGTTCCTCCACCAAACAT
253	PAcontig_1007_394	contig_1007	394	GQ03604_B17.1	NA	NA	*	T	C	22	59.11	2965	20	0.46	251	134	117	0.466135	TCTWACCTGTTGCGTCTTTTGGAATGTATTTTGTCAAAAATACTCCARTTGCGCTCACAACCCGAAGAGCTACAGGTTTGACTGAGTATTCTAATGGCAA[T/C]TTTTCGTAAATTTGGTGCTTTTGTGCCATAGTTCCTCCACCAAACATCTRCAATAAATAAGAAAGAAAGAACACATTAAAGTTTTAAAGTTTTAAACAAT
254	PAcontig_1007_599	contig_1007	599	GQ03604_B17.1	NA	NA	*	T	C	26	59.22	2965	20	0.62	186	45	141	0.241935	ATAATCAACTTTCAAATAAAAATTTAAATTTTGAAATTTAAAATACATAATTGAATTTTATAAATCTAATGACTTACGTGGCATCAAACGGGTCCTTAGC[T/C]TGACTGCATCTTCAAAGCCAAATAATCCAGCACATTSTCTATACATCTCTATCTCGCGATTTATTTSATCGCGGATGTTGGCATCARGTACCATCCTYCG
255	PAcontig_1007_666	contig_1007	666	GQ03604_B17.1	NA	NA	*	C	G	11	58.75	824	17.8911	0.74	187	139	48	0.256684	AATGACTTACGTGGCATCAAACGGGTCCTTAGCYTGACTGCATCTTCAAAGCCAAATAATCCAGCACATTSTCTATACATCTCTATCTCGCGATTTATTT[C/G]ATCGCGGATGTTGGCATCARGTACCATCCTYCGAAGACAAGTAAAGAGGCCATCCATCACCTCGTCATCAAAGTCAAAGTTGCATTTGTAGGAAAATGCA
256	PAcontig_1007_686	contig_1007	686	GQ03604_B17.1	NA	NA	*	A	G	23	58.68	2915	20	0.72	184	76	108	0.413043	ACGGGTCCTTAGCYTGACTGCATCTTCAAAGCCAAATAATCCAGCACATTSTCTATACATCTCTATCTCGCGATTTATTTSATCGCGGATGTTGGCATCA[A/G]GTACCATCCTYCGAAGACAAGTAAAGAGGCCATCCATCACCTCGTCATCAAAGTCAAAGTTGCATTTGTAGGAAAATGCAGGGTTGAGGAAAAGCGCTGC
257	PAcontig_1007_697	contig_1007	697	GQ03604_B17.1	NA	NA	*	T	C	22	58.58	2547	20	0.77	190	76	114	0.4	GCYTGACTGCATCTTCAAAGCCAAATAATCCAGCACATTSTCTATACATCTCTATCTCGCGATTTATTTSATCGCGGATGTTGGCATCARGTACCATCCT[T/C]CGAAGACAAGTAAAGAGGCCATCCATCACCTCGTCATCAAAGTCAAAGTTGCATTTGTAGGAAAATGCAGGGTTGAGGAAAAGCGCTGCTGCATGAATGG
258	PAcontig_10070_300	contig_10070	300	GQ03810_I08.1	NA	NA	-	C	A	27	60	1001	26.5582	0.66	47	8	39	0.170213	TGTGTTGCATTGCATAATTAGAATGGCAATGGCAATAACTAGTAAACCAATACTACAGGTATAGCATTGAAACGATATTGCAAGCATAGCAGTAAACAAC[C/A]ATTAACTTTCAAACATGCCTGATGATTGTAAGATGCGGCCAATTGACTAACAACTTGCTTTGTGATAAGTAGCTTGGACATTCTTAAAGGCTCTCTTCAA
259	PAcontig_10070_447	contig_10070	447	GQ03810_I08.1	NA	NA	-	A	C	23	60	1595	23.6199	0.63	102	33	69	0.323529	CTAACAACTTGCTTTGTGATAAGTAGCTTGGACATTCTTAAAGGCTCTCTTCAAATCATTGTCACATGCATTAAATCTAAGAATTAATGGTTTCTAAATC[A/C]TGTTTAAACACAACTTTTTCCTCATTTCCAATAAGTTTTCCTTAATTGGGAAAACCCACATCCCTCAAAGGCCTCAAAACAAGTCAATATTCTCCAAAAC
260	PAcontig_10070_561	contig_10070	561	GQ03810_I08.1	NA	NA	-	G	A	24	60	960	17.7638	0.88	168	112	56	0.333333	CTTTTTCCTCATTTCCAATAAGTTTTCCTTAATTGGGAAAACCCACATCCCTCAAAGGCCTCAAAACAAGTCAATATTCTCCAAAACTCTGTACATAGTA[G/A]CTGCTTCCCTATATGCGATAACTTGTGAAGCTGCAACTCCATAGCACATACTACCATGCAGAACTCATACAGATCTATGATAGCTGCAACTCCATGGTGG
261	PAcontig_10070_668	contig_10070	668	GQ03810_I08.1	NA	NA	-	T	C	23	60	1012	17.7419	0.75	185	126	59	0.318919	CCCTATATGCGATAACTTGTGAAGCTGCAACTCCATAGCACATACTACCATGCAGAACTCATACAGATCTATGATAGCTGCAACTCCATGGTGGATATGA[T/C]GATCTCTTCTACAGGTAATTTTCAAGCAGTGATACAAATTATACATACCTACACCTCTCTCAGAAAACCCCATTCTCATTAATAAGGTATTACTATCCCA
262	PAcontig_10073_161	contig_10073	161	GQ0062_G17.1	LG01	149.214	-	C	A	21	59.4	1135	25.4298	0.92	58	12	46	0.206897	TCCACAAATTACATTATCATGCTCGTTATCGACTGCATTCTCATTAGTGGCTCCTCTGAATAGTGCTTGCCCCCCAAATCGTACGACAGTTGCCTGCTCC[C/A]AAGGACGCCGACGCCTATTTTGTGCTGCTACCACAAACTCCGAGGATAATTCATCGGTCCCGGCCTCATCGTCAGGCAGAAGCCAAGCTCAAGCTCGACA
263	PAcontig_10074_1075	contig_10074	1075	GQ03701_M22.1	LG09	25.253	*	T	C	22	59.73	514	10.3542	0.68	82	29	53	0.353659	ACAGGAAAAAAGGAAATGAAGTTCTGATGACGCAGGTACCTGCCAAAACACTCCGATTTGGTGTTTGGATTAAAATATCTATATTCGCAACTAAAAGGTT[T/C]TGAGTGCTATCTTATGCCAAAAGAAAAAARCTATATACATAAAGAGAGAATGGATTAAACACGATCCCGTGATAAATACCATACCTTTTCTAAAAACCCA
264	PAcontig_10075_471	contig_10075	471	GQ04101_P03.1	NA	NA	*	T	C	31	58.75	975	23.4831	0.46	68	25	43	0.367647	ATTCAAGCTGCTGGTGCATATTAAGCATGTAGTATGTAACATTCTCAAATTTCTCTGTCGTAAGCATTTGGAAGGTTTGAAGGATTAATGTCCCTTCTGA[T/C]TGAGCAGTCTAAACATAGATTCTGTATGTTGGAGGATATCCAAGGTAAATACATTGGATTTTTCAGTGGAGTASCCTCTTTATAGTTGTTGTGTGTTTAT
265	PAcontig_10075_545	contig_10075	545	GQ04101_P03.1	NA	NA	*	C	G	19	59.62	1187	21.065	0.66	91	33	58	0.362637	GTTTGAAGGATTAATGTCCCTTCTGAYTGAGCAGTCTAAACATAGATTCTGTATGTTGGAGGATATCCAAGGTAAATACATTGGATTTTTCAGTGGAGTA[C/G]CCTCTTTATAGTTGTTGTGTGTTTATGAAGTGATAAAATGATGCATTTAGTTTGTAATTTTGAATGGGATTATGGTCAATAATGGTATGGTCTGTAATTA
266	PAcontig_10075_862	contig_10075	862	GQ04101_P03.1	NA	NA	*	T	A	21	51.38	2854	20	0.49	157	34	123	0.216561	CAGGAGATTGCAACTTTCCTTGTTTCATGCGGATTACTGTCCAAGGCTTGGGAAGAGTCGCGTCTTGCTAACAACTCAGATACTTATAGTCTGAATGAGT[T/A]TGAAGGCGTTGCATATGTTGCCTTCCCTTCATTTMATAAAATAGAAGGTTTCATTGTCAAAGRGAGCAAATATGGAGAGGGCAATATACAAACCGRCAAC
267	PAcontig_10075_925	contig_10075	925	GQ04101_P03.1	NA	NA	*	A	G	11	49.23	1761	17.7799	0.52	154	53	101	0.344156	CTTGCTAACAACTCAGATACTTATAGTCTGAATGAGTWTGAAGGCGTTGCATATGTTGCCTTCCCTTCATTTMATAAAATAGAAGGTTTCATTGTCAAAG[A/G]GAGCAAATATGGAGAGGGCAATATACAAACCGRCAACAAGCTCTTCTCTGGTTGCCTCAAGGGTAATGATGATCAACCAGCCCTCGTCCATCAAGGnnGCT
268	PAcontig_10075_958	contig_10075	958	GQ04101_P03.1	NA	NA	*	G	A	23	54.49	2419	20.7947	0.53	132	14	118	0.106061	GAGTWTGAAGGCGTTGCATATGTTGCCTTCCCTTCATTTMATAAAATAGAAGGTTTCATTGTCAAAGRGAGCAAATATGGAGAGGGCAATATACAAACCG[G/A]CAACAAGCTCTTCTCTGGTTGCCTCAAGGGTAATGATGATCAACCAGCCCTCGTCCATCAAGGnnGCTCTCAAGTTGTTCCTACATATCATGGAGAATACA
269	PAcontig_10078_695	contig_10078	695	GQ03234_K18.1	NA	NA	-	A	C	11	57.97	1570	19.1044	0.23	124	40	84	0.322581	TCCTAGCCCATAATAAATATGTTGTTTACTTCAGCAAGACCAAGGAGAACTGTGAATATAGCATAGAATAGCTCTATGTTCACCAGGATTGGATAAATGG[A/C]AAGTGGGTTAGGGTTGAGGAGAAATATGAGGTCCAGAGGAAGGATGTGGGTAGGGATGAGAAGAGATGAGATTATAGAAGTAGGGATGAAACAAGGGAAT
270	PAcontig_1008_1133	contig_1008	1133	GQ0167_G19.1	NA	NA	*	G	A	27	56.82	2450	15.244	0.36	331	168	163	0.492447	AATGCGATGTTTTGGATAGAGAACTnnACYTTAGAAAAGATTTCACCATTGAAGGATGTCACCCATCTCTTCTGGGTTGTTTGGGTGARCAGGGAGACAGA[G/A]GAGCAGAACTGTGAGGACAATGGAAGAATGTTGARTAATGTGTTAGATGCACTCCTGCCTAATGCCGAGAATTTACAGCACATCTGTCTTCAGACTGGGG
271	PAcontig_1008_1168	contig_1008	1168	GQ0167_G19.1	NA	NA	*	G	A	22	56.23	879	11.8672	0.8	303	226	77	0.254125	AAGATTTCACCATTGAAGGATGTCACCCATCTCTTCTGGGTTGTTTGGGTGARCAGGGAGACAGARGAGCAGAACTGTGAGGACAATGGAAGAATGTTGA[G/A]TAATGTGTTAGATGCACTCCTGCCTAATGCCGAGAATTTACAGCACATCTGTCTTCAGACTGGGGCAAAACACTACTTAGGTCCATTTGATGCAGTGGCC
272	PAcontig_1008_1277	contig_1008	1277	GQ0167_G19.1	NA	NA	-	C	T	22	56.06	1311	20.3905	0.74	229	163	66	0.28821	TAGATGCACTCCTGCCTAATGCCGAGAATTTACAGCACATCTGTCTTCAGACTGGGGCAAAACACTACTTAGGTCCATTTGATGCAGTGGCCAGGAATCG[C/T]TATTTTCAGCCGCACGAGGCGCCCTATCATGAAGAGCTTCCTAGGCTACCTGTGCCCAATTTTTACTACACTCTCGAGGATATTGTTTTTGAGGCTGCCA
273	PAcontig_1008_1469	contig_1008	1469	GQ0167_G19.1	NA	NA	-	G	A	34	59.01	497	16.1143	0.46	190	157	33	0.173684	AGGCTGCCAAGAAGAAAGACGGATTAACTTGGTCCATTCACCGTCCCTCATTCATATTTGGCTTCTCTCCTTGGAGCTTAATGAACATCGTAGGCACACT[G/A]TGTGTTTATGCTGCCATTTGCAAACATGAGGGGTTGCCTTTCAAATACCCAGGCAACAGAATTACATGGGAACAGTTTGTGGATATATCTGATGCAGAAT
274	PAcontig_1008_1605	contig_1008	1605	GQ0167_G19.1	NA	NA	*	C	T	27	57.2	537	12.9948	0.74	268	224	44	0.164179	GCCTTTCAAATACCCAGGCAACAGAATTACATGGGAACAGTTTGTGGATATATCTGATGCAGAATTGATTGCAGAGCAAGAAATTTGGGCTGCCACATAC[C/T]CTCATGCCAAGAACCAGGCTTTTAATTGTTCTAATGGAGATGTGCTTAAATGGAAACGCCTCTGGGGARTAATAGCAGAGAAATTTGATCTGGAGCCATT
275	PAcontig_1008_1865	contig_1008	1865	GQ0167_G19.1	NA	NA	*	A	G	27	40.26	1647	19.111	0.66	345	257	88	0.255072	GGGATGCACTTGTCAGAGAAAATAAGCTCCACCCAACAAAGATTGAAGAAGTGGGAAACTGGTGGTTTGCAGACTTTACATTAAATCTTYCCCAGGAAAT[A/G]GTCAATAGCATGAATAAGAGTAAAGAGTATGGTTTCTTTGGGTTTCGAAACACAGAAACTTCTCTCGGACAATGGATCGACAAAATGAAGGCATCTAATG
276	PAcontig_1008_1994	contig_1008	1994	GQ0167_G19.1	NA	NA	*	G	A	32	35.48	1248	23.755	0.05	222	168	54	0.243243	ATGGTTTCTTTGGGTTTCGAAACACAGAAACTTCTCTCGGACAATGGATCGACAAAATGAAGGCATCTAATGTTGTTCCTTAGGTTTTATCCATCTTTAT[G/A]TCTCGAATTAAAACTAAGTGGAGnnTGTTACTCTGCTGTTCAGTTAGAGTTTGTTTTTGAGATTCAGGATACTTATGCTATATTCTGAATGTTCTAGTTGG
277	PAcontig_1008_449	contig_1008	449	GQ0167_G19.1	NA	NA	-	T	C	19	59.33	2508	20	0.57	179	52	127	0.290503	GGCTCATTGTTTTTCATTGATTCGCTAGAATCCAGTAACACTGCGCTGATAGCCTATAGGATGCCAGTATGAGTTAGGTGGGCAAGTTTTAATGAACTAA[T/C]GGATTTTGGATGCATATATTTCTGAACTGGGGATTGATGTCTGATTTCGCAGATTGCTGTTTGGATTAGGGTGTATCTTATCACAATGAGCTCGTTTTCC
278	PAcontig_1008_627	contig_1008	627	GQ0167_G19.1	NA	NA	*	A	C	31	58.63	1044	26.3115	0.11	149	108	41	0.275168	TTATCACAATGAGCTCGTTTTCCnnGGTGGGCTGGTTCCCTTGGCCATGGCGTGGTAAGTACCTGTTAGCCTATTTCTATCCCTATTTATTTTAACCCTAT[A/C]GTCGGAAATCAGTTCTTAGTGATGGACTGCGAAAGCAGTCCAGGTTTAAAATATACTTCTATGTTTTGAGAATACTTTAGCTTAACTAACAACTTCCAGT
279	PAcontig_1008_729	contig_1008	729	GQ0167_G19.1	NA	NA	*	C	G	11	55.95	2965	20	0.92	336	159	177	0.473214	TCGGAAATCAGTTCTTAGTGATGGACTGCGAAAGCAGTCCAGGTTTAAAATATACTTCTATGTTTTGAGAATACTTTAGCTTAACTAACAACTTCCAGTT[C/G]CTTATCAAATCTGTGTTTAGATGGGWCAAAGGATAACTTCTAGCTGCATTTGGAATTGCCCTGTTGGGTAACTCTCATCTTTTTCAATGCAGAGAAAATT
280	PAcontig_10080_291	contig_10080	291	GQ03211_G21.1	NA	NA	*	G	A	11	57.32	1157	20.1995	0.43	128	69	59	0.460938	ATCACCAACAAAGACATCAAATTCATGTGTCTCTATTGATAGTGTACCCAACGCTAATCTACAATTATGGACTCCTTTCCATGCAGTAAAAAGTATTCAC[G/A]TGTTCACTGCCAACTAAAATGTTTAATTATGCTGTTTGTTGACGAGGACCTATGCAGTCTTGACACTGCCCACACTTTTGTACTCTTAGCTGCAGCAWAG
281	PAcontig_10080_389	contig_10080	389	GQ03211_G21.1	NA	NA	*	T	A	23	57.49	715	16.6616	0.41	140	95	45	0.321429	ACRTGTTCACTGCCAACTAAAATGTTTAATTATGCTGTTTGTTGACGAGGACCTATGCAGTCTTGACACTGCCCACACTTTTGTACTCTTAGCTGCAGCA[T/A]AGCAATTCTGCATTGCATGGCATTGCAGATCATCAATGCCAGCTCTCAAGGGGGGAATGTAAATATACACCTTTGAATTTCACTAAATTAACCTGTCATC
282	PAcontig_10081_317	contig_10081	317	GQ04112_D23.2	NA	NA	-	G	C	21	60	975	22.9493	0.65	81	37	44	0.45679	GTTATGAGGATGCGCCTAGCAAGGAATCTCCATTTTCAGCATTTTCAGGTGCTTCTTCTGTGAGTGATCTTTTAAAGAGGACTACTTCATTCCATTGGTC[G/C]GCAGATGGGCAGAAGAGCTTCAGATTATTGAAGCAGAAGATACAAGAGGCTACCTTAGAATTCAAGCAAGGAGGTTGGTAAGGAACACAAACATGGATCT
283	PAcontig_10082_263	contig_10082	263	GQ03311_N07.2	LG09	85.701	-	C	T	19	59.76	1363	21.8402	0.75	79	15	64	0.189873	TTCCCTGACTCCATCCATGTCATTCCCGCGCAATTGGGACATTATAATCCGTCGCTTGTACAGGGCAGCGACGAACACCTGTACGAGAACACATTACCGC[C/T]AACGTTAAGGCAGCAGTATGATTCCGAAATCTTGACCGTTTTCAGAAACTCGGACAAACCTGGGCAATTCGAGTAAGAGGGCTGCCTTGAGGAATCTTAT
284	PAcontig_10082_374	contig_10082	374	GQ03311_N07.2	LG09	85.701	-	A	G	22	59.85	1285	22.369	0.87	112	53	59	0.473214	CAGCAGTATGATTCCGAAATCTTGACCGTTTTCAGAAACTCGGACAAACCTGGGCAATTCGAGTAAGAGGGCTGCCTTGAGGAATCTTATTGCGATACAC[A/G]GTTGTCCCGGCCAGAAAAACGAAGAGTATAAGCAAAACGCTAACGGTGGATATGGCGAATCCCCATTGCCAGCCCTTGTTGTCTTGCACCCACACTACAA
285	PAcontig_10083_279	contig_10083	279	GQ04101_P05.1	LG03	57.798	*	A	G	23	59.9	1046	19.6504	0.39	86	31	55	0.360465	AAGGGGCCTTGCAAAAAATTTCTACAGATTTTTTAAGATAACATAAAAGACACTATTTACTCGGCAAATAATTGCAAAATCCACCCCCAATACATGCTTT[A/G]GAATATTCAATATCTACAAACCAGGACATTAATATACAACAGGCTTCTCAGCAAAGAATGACAGCCTTYTCACTCTCATATTAAGCAACTTACTAAAAAC
286	PAcontig_10083_348	contig_10083	348	GQ04101_P05.1	LG03	57.798	*	T	C	24	59.57	2512	20	0.6	133	21	112	0.157895	AATTGCAAAATCCACCCCCAATACATGCTTTRGAATATTCAATATCTACAAACCAGGACATTAATATACAACAGGCTTCTCAGCAAAGAATGACAGCCTT[T/C]TCACTCTCATATTAAGCAACTTACTAAAAACCTACTTAGTAGCATATATTTYTGTCTGGTTGTAAATCATGAAATGGTATTTTCCTTATAAGACAAGAAC
287	PAcontig_10083_400	contig_10083	400	GQ04101_P05.1	LG03	57.798	*	T	C	24	58.91	2965	20	0.55	151	26	125	0.172185	CCAGGACATTAATATACAACAGGCTTCTCAGCAAAGAATGACAGCCTTYTCACTCTCATATTAAGCAACTTACTAAAAACCTACTTAGTAGCATATATTT[T/C]TGTCTGGTTGTAAATCATGAAATGGTATTTTCCTTATAAGACAAGAACGCCRCATTACCACCAATCCCACTCAGTSATACTCGTGTACAGAGACTTAACG
288	PAcontig_10083_452	contig_10083	452	GQ04101_P05.1	LG03	57.798	*	A	G	25	59.04	2965	20	0.65	153	27	126	0.176471	CTCTCATATTAAGCAACTTACTAAAAACCTACTTAGTAGCATATATTTYTGTCTGGTTGTAAATCATGAAATGGTATTTTCCTTATAAGACAAGAACGCC[A/G]CATTACCACCAATCCCACTCAGTSATACTCGTGTACAGAGACTTAACGATTTACCCATATCCCATGTTTCGGCCTGGATATTGATTAGCAGGGACTGATC
289	PAcontig_10083_476	contig_10083	476	GQ04101_P05.1	LG03	57.798	*	G	C	11	58.86	1975	21.3805	0.74	157	63	94	0.401274	AAACCTACTTAGTAGCATATATTTYTGTCTGGTTGTAAATCATGAAATGGTATTTTCCTTATAAGACAAGAACGCCRCATTACCACCAATCCCACTCAGT[G/C]ATACTCGTGTACAGAGACTTAACGATTTACCCATATCCCATGTTTCGGCCTGGATATTGATTAGCAGGGACTGATCCAGATGGCTGTCTCTTCAATTCTT
290	PAcontig_10083_750	contig_10083	750	GQ04101_P05.1	LG03	57.798	*	A	G	23	44.84	2965	20	0.6	259	82	177	0.316602	ATTAATATCTGGAGAAGCACCAAWTAATGGTCGTAACTGATTATGRGGAGTTCCTAYAGAAGTGTGGCTGGGCTGAAGATGAAATGGTGGACTCTGCATG[A/G]AATGCATAGAAATTTCAGGCATAAAAGGACCAGGAACATGTGGATAATTGGAAGGGAGACCTCGAGGACCATGTGGTAGTTGTTSAGGAATGAAAGGAAA
291	PAcontig_10083_835	contig_10083	835	GQ04101_P05.1	LG03	57.798	*	C	G	11	43.07	737	12.652	0.17	302	241	61	0.201987	GGTGGACTCTGCATGRAATGCATAGAAATTTCAGGCATAAAAGGACCAGGAACATGTGGATAATTGGAAGGGAGACCTCGAGGACCATGTGGTAGTTGTT[C/G]AGGAATGAAAGGAAAGTTGTTCATYGAAGAAAGCCCTCTCTGTGGTACTGGAACAGGCTGAWTTAAGTGATTTGGTGGAAAACCATGAGGCCTCAACGAG
292	PAcontig_10083_860	contig_10083	860	GQ04101_P05.1	LG03	57.798	*	C	T	24	41.77	605	12.7954	0.94	297	247	50	0.16835	AAATTTCAGGCATAAAAGGACCAGGAACATGTGGATAATTGGAAGGGAGACCTCGAGGACCATGTGGTAGTTGTTSAGGAATGAAAGGAAAGTTGTTCAT[C/T]GAAGAAAGCCCTCTCTGTGGTACTGGAACAGGCTGAWTTAAGTGATTTGGTGGAAAACCATGAGGCCTCAACGAGTGATAAACAGGCTGGTTCATAGGAG
293	PAcontig_10083_897	contig_10083	897	GQ04101_P05.1	LG03	57.798	*	A	T	11	40.81	1087	14.1996	0.27	287	208	79	0.275261	ATTGGAAGGGAGACCTCGAGGACCATGTGGTAGTTGTTSAGGAATGAAAGGAAAGTTGTTCATYGAAGAAAGCCCTCTCTGTGGTACTGGAACAGGCTGA[A/T]TTAAGTGATTTGGTGGAAAACCATGAGGCCTCAACGAGTGATAAACAGGCTGGTTCATAGGAGGCCCACCATGAAGTGTGTAGAACTTTTGCCCAGATGG
294	PAcontig_10084_124	contig_10084	124	GQ03117_G05.1	NA	NA	*	T	C	11	54.03	2360	11.6818	0.91	412	207	205	0.497573	AGAAATTAAAAWTGAAAACTCAAAACCTGTGTGAGATTCTATCTCCCTGGnnMGTACTGGACAGCCGATCGGCAAACCTGGCCTCCTGAGAGATTCnnATCT[T/C]ATTGTATATAAAAATATGAATAWACAATGAAAAYAGAAAGGACAAKAGGSCAAATTAAGGAAAGAGAACACCGATGAAATATAATCATATGGCCTSTGTA
295	PAcontig_10084_531	contig_10084	531	GQ03117_G05.1	NA	NA	-	T	C	23	35.01	1977	24.5338	0.15	199	117	82	0.41206	AGACATGCTCGCTTGAAGGAATACCAAAACATGACACATTTGCACAAAAGTCTATCTTGGAGATGTCCAGAGATGTCGAAAACCATGGTCAATGCACAAG[T/C]GAATGCCAGGGGTGAAAACAATGCCATGCAGCCATGCTCGCCTGAAGGAAAAACAGAAAAAGACACTCTCAAGTTTCAAGTGAGATTAAATCCGAGGTGT
296	PAcontig_10084_824	contig_10084	824	GQ03117_G05.1	NA	NA	-	T	A	32	45.03	2965	20	0.81	382	163	219	0.426702	AACTTCACTGACAACCTGATGCTGCGACATCTGTTGTAGGTTTGGACTTTAAGAAAATGCAACCAGAAGTAAACATTCCTGCCTCAACAATTAAGGCGAG[T/A]TAGAAGCAATGATGGATGATATCACATACCTCTATATCACAAAGTACCAACATATACACATACAGAGCATCTACTGTTTGAAGTCTATTATAAACCACAG
297	PAcontig_10084_959	contig_10084	959	GQ03117_G05.1	NA	NA	-	G	A	35	42.15	1237	28.9039	0.67	93	49	44	0.473118	TATCACAAAGTACCAACATATACACATACAGAGCATCTACTGTTTGAAGTCTATTATAAACCACAGTACATTCGCCCAGGATTTTAAAAAGCGCTGGATG[G/A]TATCATCTGATGATGGCAATGCATCAATTCAGCTGTTGAAAATCCACAAGACCTTTCACAGGTGATCGATTAAATGGTATACGGTAGATCATTAAACCTA
298	PAcontig_10087_429	contig_10087	429	GQ0133_B14.1	NA	NA	*	G	T	34	59.26	2839	20	0.78	238	112	126	0.470588	TACTGACAGCTGGACAGAAGCCCATTTCTAATATTTGTATACCTAAAGAAATAGCCTATACGATGCTTCCCTGTGAGAAGAAAGTCTCAGATGATAGTGG[G/T]AGTGATAATTGTTCCAAACAGGTAAACACTGCACTCTATCCGAGTCKTATTGTTCAGTGTATTCGATTTTTTCAATGCAAWTAGGGATCGTGTTGTCCAT
299	PAcontig_10087_476	contig_10087	476	GQ0133_B14.1	NA	NA	*	T	G	11	59.24	661	12.2065	0.34	240	183	57	0.2375	GAAATAGCCTATACGATGCTTCCCTGTGAGAAGAAAGTCTCAGATGATAGTGGKAGTGATAATTGTTCCAAACAGGTAAACACTGCACTCTATCCGAGTC[T/G]TATTGTTCAGTGTATTCGATTTTTTCAATGCAAWTAGGGATCGTGTTGTCCATTTGATATGAATTnnCATATATTTATGTTACTTnnGACATTATGTGATAA
300	PAcontig_10088_488	contig_10088	488	WS02625_N02.1	NA	NA	*	G	T	11	59.36	1580	19.6923	0.72	119	37	82	0.310924	AAGGGTTTTGCAAGCGAGAACTTGAMTTCTATCATAGTAGGAGTCTCCTATTTCAAAGGACTCCAGACAGTCCAGAGATTCTCTGTTAAGAATCCCGTAA[G/T]AGGAAGCAACATTCTTCCCATAAAGCTCCTATCTAACCCTAACCCAACATAATCAGAACTYTGATTAGACTTATCARTCAGCTTCTCTTCTCCTCCAACT
301	PAcontig_10088_614	contig_10088	614	WS02625_N02.1	NA	NA	*	A	T	18	56.02	2411	23.7454	0.17	178	75	103	0.421348	CTCCTATCTAACCCTAACCCAACATAATCAGAACTYTGATTAGACTTATCARTCAGCTTCTCTTCTCCTCCAACTYCAGTATTTTTTTYTCCAAAACCAG[A/T]ATTCTCTCGACCCAAATCACTGYTTGATCCCAGCCAAGTTATGAGCTCCTTAGCATGCAATTTTTCTTCCTTGGCCTTCATTTTCTTCCCAGTTCTACTG
302	PAcontig_10088_637	contig_10088	637	WS02625_N02.1	NA	NA	*	C	T	11	55.78	2694	20	0.21	209	94	115	0.449761	ATAATCAGAACTYTGATTAGACTTATCARTCAGCTTCTCTTCTCCTCCAACTYCAGTATTTTTTTYTCCAAAACCAGWATTCTCTCGACCCAAATCACTG[C/T]TTGATCCCAGCCAAGTTATGAGCTCCTTAGCATGCAATTTTTCTTCCTTGGCCTTCATTTTCTTCCCAGTTCTACTGTTCTCAGACGCAGTACCAATCCC
303	PAcontig_1009_1080	contig_1009	1080	GQ03715_K10.1	LG11	130.732	-	G	T	24	59.87	1167	21.8504	0.46	114	59	55	0.482456	GCCATCTTTTCCAATATGCCTAAAGCTGCATTGGCGTGATTTTTTTCACAGAGAGCCGCAATAAGCATGTCATAAGCGTTTCTTTTGGGAGAAAATTCCA[G/T]CTTTTCAAACATTTCAGTTAAATTCTTCAGCATATCTGAATCATCATGCCAGGCGGTCGCAAAGGAAAATGTTTTCACAGAATAATTGCAACGTGCAGAT
304	PAcontig_1009_1281	contig_1009	1281	GQ03715_K10.1	LG11	130.732	-	T	G	22	60	2356	26.2722	0.49	108	17	91	0.157407	AACATCTCTGCCAGAATCATCGGCAGGGTTTCAAAGTCCTTAGAGCGGCCAAAAAGATTGACAAGCTCATCATAGATTGAAGTTTCATGCTTGAACCCTG[T/G]CTGTAGTTTGGCCCATTGGAAAAACCTCAGGACCGAGTTTGGGGAACTTGTTTTAACCATTACGTTTTTTACCAGGGGTGGAGTTATCTGAACACCCAAT
305	PAcontig_1009_1575	contig_1009	1575	GQ03715_K10.1	LG11	130.732	*	C	T	22	57.68	1897	26.4626	0.19	127	54	73	0.425197	GGGGTTTCGTTGGTTTTGTTCAATTCAGGCAAGGTGTCTTCTTCTTCGCTGTTTTCGTCCTCGCCCGAGGCTGCTGGAGTTTCCTCAAGGGTTTGAACCG[C/T]GGCCGATGCATCCGTTGAGTAAAAATTATGARACAAAATGAGTTCATTGAAAGGAAGAAAGCTCTCACCGTTTTTTAAGGTTTCGAGAGCCGTGGAATCC
306	PAcontig_1009_1607	contig_1009	1607	GQ03715_K10.1	LG11	130.732	*	G	A	30	57.2	1236	23.9768	0.22	136	83	53	0.389706	GGTGTCTTCTTCTTCGCTGTTTTCGTCCTCGCCCGAGGCTGCTGGAGTTTCCTCAAGGGTTTGAACCGYGGCCGATGCATCCGTTGAGTAAAAATTATGA[G/A]ACAAAATGAGTTCATTGAAAGGAAGAAAGCTCTCACCGTTTTTTAAGGTTTCGAGAGCCGTGGAATCCATATTTTGGTGCCATTGCGATGTTGCAGAGCT
307	PAcontig_1009_1835	contig_1009	1835	GQ03715_K10.1	LG11	130.732	*	A	G	11	59.76	1527	21.105	0.39	98	24	74	0.244898	TGAAAACCCTCGCCTGATAAAAGCCAACCCTGCACACCGTAAACGAGCCGTGACCCGCATTGCAGAAGCCATGAGCTAAATAGCAAGTAGAAAAGCAATG[A/G]GAGTAGGGAGCTTTTKGGGGTTATGCCAGGGTCTTTTTTAGTTACATTGGGTTTGAGGGAGTCGTGGTTTTAAGAGTGTGGCTTGACAAATCAACATTTC
308	PAcontig_1009_1851	contig_1009	1851	GQ03715_K10.1	LG11	130.732	*	G	T	10	59.82	1524	21.353	0.31	96	23	73	0.239583	ATAAAAGCCAACCCTGCACACCGTAAACGAGCCGTGACCCGCATTGCAGAAGCCATGAGCTAAATAGCAAGTAGAAAAGCAATGRGAGTAGGGAGCTTTT[G/T]GGGGTTATGCCAGGGTCTTTTTTAGTTACATTGGGTTTGAGGGAGTCGTGGTTTTAAGAGTGTGGCTTGACAAATCAACATTTCAAATTGCTTACCCTTC
309	PAcontig_1009_488	contig_1009	488	GQ03715_K10.1	LG11	130.732	-	G	T	24	60	1389	25.8867	0.76	63	8	55	0.126984	CTGACTCACATCGTTTTCATGTAAAATACCTTCGAACAAATTGTCATCCAGAAGCTCCAAATCCTTAGCTTTCATTTCCGTCAAAAGCTTTTGTACTTCT[G/T]TCTGTAGGCCTGATTTGTGACAAATCCTGATCAAATACTCATAGTTACCTGAATCCAAATTGGGATCAGTTCCACTCTGCTGGATCAGGAATGCATGTGC
310	PAcontig_10090_335	contig_10090	335	GQ0032_E11.1	LG01	94.32	*	A	G	22	59.71	1817	22.8614	0.64	87	6	81	0.0689655	TATATAAAAATTAAATATATTATTATAGACCGTTGGTGCCATTGTTCTTATAACCTCTACCATACATCTTTAGACACTATAGGAATCAAACACTTGGAAC[A/G]GAAAGATTCCAAACAATGGTTGAATCTAATGAGCTGGGTACAAAAAATTGAAAGGTTTTCTTAAACAYGTACTTAAAAGCGTTGATCTTCGCAATCGGTG
311	PAcontig_10090_403	contig_10090	403	GQ0032_E11.1	LG01	94.32	*	T	C	22	59.92	908	19.6411	0.64	100	52	48	0.48	TTTAGACACTATAGGAATCAAACACTTGGAACRGAAAGATTCCAAACAATGGTTGAATCTAATGAGCTGGGTACAAAAAATTGAAAGGTTTTCTTAAACA[T/C]GTACTTAAAAGCGTTGATCTTCGCAATCGGTGCCTTCAATATAGGCAACTTCGAAATAACTACAGATTAAGAAGATAATCAAAATTGAATGCATTATTCT
312	PAcontig_10090_511	contig_10090	511	GQ0032_E11.1	LG01	94.32	*	T	C	22	59.93	861	17.5641	0.76	125	74	51	0.408	AAAGCGTTGATCTTCGCAATCGGTGCCTTCAATATAGGCAACTTCGAAATAACTACAGATTAAGAAGATAATCAAAATTGAATGCATTATTCTTGAATAT[T/C]CCGAGTAAACATTTACTTGGACCATAATGCAGCTGGATGGAMCAACACTGTATTTAATCTGCATCTTGATTTTCAGATAGCTTCAAAGTATTCTTTACTC
313	PAcontig_10090_553	contig_10090	553	GQ0032_E11.1	LG01	94.32	*	C	A	24	59.93	832	19.6993	0.6	123	79	44	0.357724	TTCGAAATAACTACAGATTAAGAAGATAATCAAAATTGAATGCATTATTCTTGAATATYCCGAGTAAACATTTACTTGGACCATAATGCAGCTGGATGGA[C/A]CAACACTGTATTTAATCTGCATCTTGATTTTCAGATAGCTTCAAAGTATTCTTTACTCAACTTGGGGTCTGGCTTCATTGATTTGTCTCCTGGCTTCCAC
314	PAcontig_10090_997	contig_10090	997	GQ0032_E11.1	LG01	94.32	-	A	C	23	60	786	18.6539	0.43	51	7	44	0.137255	AATAATAAAAAGTCCTCGTAATGCTATTCCCTATTGGCAAACAAATAAAATGCAAAAGATTAGCAGCAAAATTACCACCCTGAAAGATATCAACATTCTC[A/C]AACACAAAACTGCAATTTAAATTTTAAAAATGCGAGCTGAAACAAACAACTTGAACATTTGAGACAATTGAAAACAAAATAATGCAATCCCGAAAAACAG
315	PAcontig_10092_947	contig_10092	947	GQ03505_I15.1	NA	NA	*	G	T	31	53.1	2965	20	0.54	117	3	114	0.025641	ACCCAAAAGTCTGCAGTAGACCTGAAACATTGAATGTAATGAATTTACCTGAAGTGCTCCACTCTAGAAGTAAATTGACTGTCATGGTCACCGCAAAAGA[G/T]GACAACCAGTTTATCAAAGTYGCAATACTACCGCCAACATCCWTTACATTAACAGGAAGGATCTGCAGTGAAGGAGGCAAAGAATTAGCTGCAAGTCTTA
316	PAcontig_10092_990	contig_10092	990	GQ03505_I15.1	NA	NA	*	A	T	32	55.14	1778	28.7741	0.53	64	1	63	0.015625	TTTACCTGAAGTGCTCCACTCTAGAAGTAAATTGACTGTCATGGTCACCGCAAAAGAKGACAACCAGTTTATCAAAGTYGCAATACTACCGCCAACATCC[A/T]TTACATTAACAGGAAGGATCTGCAGTGAAGGAGGCAAAGAATTAGCTGCAAGTCTTATCATGTAAGAGATATTCCTAGTGTTTAGAGAATTTCATAACAT
317	PAcontig_10093_486	contig_10093	486	GQ03318_L09.1	LG05	74.166	*	G	A	25	59.85	2965	20	0.36	168	47	121	0.279762	TATGGCCTAGCTTTTAGTGACCAGAGTACTGTTATAAGTGCTGGAGAAGATGCGTGTGTTCGTGTGTGGAGTCTCCCATAGnnTCTGTAGTGACTGGTGCT[G/A]ATAATTTATATTTAGGGTATAGGGATAGATGCCTTGACATACTAGCATGGTTCTTGATGCCATCCTTCTAGTGCTTTTGTCTGAGTTCAAATGTTTCGCG
318	PAcontig_10093_746	contig_10093	746	GQ03318_L09.1	LG05	74.166	-	G	A	23	60	1090	20.8291	0.25	126	72	54	0.428571	CAAAAGGTGCTGCATATCTGGGGATAATGGGGAGCATGGAGTATTTTCCTCTTTTTACTCTTGAAATTCCTGTTATAATTTATGACTTTCTGGGAGCTTC[G/A]GTGCTCAAGTGCTTTACTTTTGGTACAAAGAGTGGACTTACAATTTGTAAATGGTTACCGTTTTCTGGATTTGGTTAACCAATTCTGTATTTTTTAATTC
319	PAcontig_10095_699	contig_10095	699	GQ03107_D01.2	LG04	25.641	-	T	C	19	60	2944	20	0.36	160	28	132	0.175	GTGGCTGCAAGTGGATACTTTCTGTTCTAAATAAAGCTATCTCAAAGACTGTCACAGCCATGGAAGTATATGACTTCTCCAGTGCAACCAGTGCAGTTTA[T/C]TCTTGGTGGCAATATCAATTATGTGACGTTTTTATTGAGATAATCAAGCCAGTCATGTCGGCAGATGACAATAATTCAACATCAGCATCAGTAAAACGTG
320	PAcontig_10097_193	contig_10097	193	GQ03118_L09.1	LG03	93.988	-	A	G	24	59.95	1157	24.8286	0.82	95	47	48	0.494737	AGACTGCCGAGCAGTTGTTCTTTCCATCTTCGCAAGCTCTCGTCCTCCTGCCAAGCCATATAAGTTTTTCCTTGGTTAAGATTTATTCGTACTTAAAAAG[A/G]CCATTTGAAACGCCATTTTAGGAAAACAGTATTATACCTTGTCTTTCTCGAGCTGTTCTTTGAGGGGAAGAAGCGGTCCGAGCTGTTCCTTGAGGGGAAG
321	PAcontig_10099_707	contig_10099	707	GQ02901_H04.1	NA	NA	-	A	T	34	59.72	1227	26.8462	0.49	65	18	47	0.276923	ATGAGCTGCACAGATATAATGTCGATATATTATGAAAAGCATTTTCATGAGGACTTGGAACTTGTACGGAACAGATGGGGCATATTACCTGCTCCTGACT[A/T]GAAGAATTTAAGACCACCTTCGAAGTCACAGTAAAATCAGTGGTATGTCTAAGCAATCATTGGTTTTACTTTCACAAAAAAGTAATTGCCAAGGTCATTA
322	PAcontig_10101_307	contig_10101	307	GQ03611_P02.1	LG09	32.626	-	T	G	22	60	827	16.2598	0.73	207	154	53	0.256039	AAAAAGCTAAGATTCATCGAAGATCTCGTTGTCGAGTCATCAGCACAAGATTGGATAGATAGTGATATTATCATGAAGCCTGCAGAAGATGGTTTAGGCT[T/G]TGTAGATGTGCAGTCAACTGTGATTATTACCCCTCTTAGTGGTGTTGCTTCTCGATTTGAAGGAATGCATTACATGAAAGTTCTGTCTGTTGCAAAGTGC
323	PAcontig_10101_452	contig_10101	452	GQ03611_P02.1	LG09	32.626	*	T	C	22	59.76	2965	20	0.47	183	41	142	0.224044	TTGCTTCTCGATTTGAAGGAATGCATTACATGAAAGTTCTGTCTGTTGCAAAGTGCATGGAATGGATTATGTTGGATTCATTTCGGTAGTTTTATTTTGA[T/C]CATATCAGTTTTATATTTGGATCATTGTTGACTCCAGGGGCAGCATCAACACTTCCTGAAGTATCKTCTTGCCATTAAGTTAGATATCACCAATGATAAA
324	PAcontig_10101_518	contig_10101	518	GQ03611_P02.1	LG09	32.626	*	T	G	25	59.74	2854	20	0.59	171	52	119	0.304094	TTATGTTGGATTCATTTCGGTAGTTTTATTTTGAYCATATCAGTTTTATATTTGGATCATTGTTGACTCCAGGGGCAGCATCAACACTTCCTGAAGTATC[T/G]TCTTGCCATTAAGTTAGATATCACCAATGATAAAGTTCACTTCTTCAATGAACYATCTCTGTAATCGYAGTTTCCTAATGAAATACTCCTTTACTAGAAG
325	PAcontig_10102_171	contig_10102	171	GQ04005_O24.1	LG11	75.578	-	T	G	37	60	1510	32.8675	0.44	69	22	47	0.318841	CGAGTAAATCTTCCAGATATTCGATTGTCAGAGGGGTACATACTGCATGCTTTCAGAACAAATAGGTCTGCTGCTCAAGTGGAAGAAACTATATTATTTT[T/G]CTTTCATCTTTGACTACTGACATTTCACTAGTTTCTCTTCCTTGAATACTTAATCTTTCTTCCTGTTCTTTGAGCTAACAACGCATATGCTGGAAATGTT
326	PAcontig_10102_336	contig_10102	336	GQ04005_O24.1	LG11	75.578	-	A	G	17	59.54	622	13.1354	0.6	286	236	50	0.174825	GTTCTTTGAGCTAACAACGCATATGCTGGAAATGTTTGTCAATATTTGAACAGTTTGTCAAAAAATGTTAAAGTGTTGTTGTGTCAACCTGAATACAGCA[A/G]TGTAGAATACACTAGCGAGATTTCAAGAGGATAACTTTCGGTTTATACACTCCCCCAAAAAATCAATTCCTAAAATTATTACAAAAGTTGAAAGAAAAGA
327	PAcontig_10102_516	contig_10102	516	GQ04005_O24.1	LG11	75.578	*	A	G	20	59.18	971	12.2655	0.44	392	310	82	0.209184	TACAAAAGTTGAAAGAAAAGAACTACCATAAAATAGGTAGATAGCCACAACAGCYCTYAGACACACAGTCCAGACCCCGCACCACCAATCTCATACCTCA[A/G]TTTGATTCAGAAGCATCTCATTCATTCYCGATACTTGGCACATAAAAGAATTATAATAAGTGAACTRATAAGTAAATAATAAATATGCATAASTTGCATA
328	PAcontig_10102_583	contig_10102	583	GQ04005_O24.1	LG11	75.578	*	A	G	24	59.38	2936	20	0.39	237	92	145	0.388186	GTCCAGACCCCGCACCACCAATCTCATACCTCARTTTGATTCAGAAGCATCTCATTCATTCYCGATACTTGGCACATAAAAGAATTATAATAAGTGAACT[A/G]ATAAGTAAATAATAAATATGCATAASTTGCATAACTTGCTATGCATATAGAAACTTCAAACCTGGGACTGTAATTAGCTTGCCATTCTTGAGGTTGACTG
329	PAcontig_10103_222	contig_10103	222	GQ04004_N22.2	NA	NA	-	T	C	34	59.46	1514	32.9526	1	54	7	47	0.12963	TACTTTACTCTATGGTGAAATATTGTGAATATCTATAGCTGTTGTTTGGGAGTAGCGGACTCTCTCACAATAGCTAATACATTCAAACAAATAAAAATAC[T/C]ATCATTCTCAAAGTTTCCTGGACATTATGTTTGGAACTATAATGTAGATTCGAAAGCCGTCTCTTAGCCTTTTATAAGTCCCGGAATAATTTGCGTCGTC
330	PAcontig_10103_344	contig_10103	344	GQ04004_N22.2	NA	NA	-	A	G	24	55.07	2555	20	0.98	209	110	99	0.473684	ACATTATGTTTGGAACTATAATGTAGATTCGAAAGCCGTCTCTTAGCCTTTTATAAGTCCCGGAATAATTTGCGTCGTCTATTTTTGTAGTTTATTTATT[A/G]CTAAGTCTTCAAAATAGTTAAAGTTATCATTTGCTGTCTTAAGAATACTTGTATTCTTGTCAACCTGTGAGCTGCTTTAAATATAAACTGTATGCAATGT
331	PAcontig_10105_389	contig_10105	389	GQ01309_P09.1	NA	NA	*	C	G	11	58.27	550	13.5993	0.95	268	225	43	0.160448	TGCATATTGTATTTAATGTTTGTATAGATTCATGCTAATGAATTCAAAGTTCTAAAAAGTGTTTTTTTTTTTCTGTGTTTGATGTTTTGTTCTGTTTATT[C/G]AGGTTATTGTGGAGAAGGCCGAGAGAAKTGACATACCAKATATTGATAAAAATAAGTGAGTTGAACTTATCTGATTAMAAATATCTTTTGCAGGTTTGCA
332	PAcontig_10105_467	contig_10105	467	GQ01309_P09.1	NA	NA	*	C	A	22	58.63	612	11.7595	0.22	382	327	55	0.143979	TTGATGTTTTGTTCTGTTTATTSAGGTTATTGTGGAGAAGGCCGAGAGAAKTGACATACCAKATATTGATAAAAATAAGTGAGTTGAACTTATCTGATTA[C/A]AAATATCTTTTGCAGGTTTGCAGTGCTTTATAAATTATGAYTGAAGGAGATATTTAATATTTTGAAAAGTTTTTTCTGCGTTCCATCATAAATTGAAATT
333	PAcontig_10105_652	contig_10105	652	GQ01309_P09.1	NA	NA	*	C	T	25	60	2965	20	0.52	401	243	158	0.394015	ATCATAAATTGAAATTCATGGGAGTTAAGCATTKTTATGAATATTCAATTCAAATTTGGTGGGAAAAACAATGATTTTAATCCTTGTATTTTGCTTATTG[C/T]CGATTGATTTACCTGCATAATTATCTAGAAAATTGTAATTACATTTGGTTTATAACTTTAYACTCATTGCAATTGTCTTACACTGACYGGTTTGCAACAA
334	PAcontig_10106_450	contig_10106	450	GQ03405_L07.1	NA	NA	-	T	A	23	58.84	1123	18.9799	0.62	176	115	61	0.346591	GAGTTACAACTTCAAACTCAATCAGAACAAAAGACATGGCAGATGAATTGAAGGGGGCGGGAGTTCTGGCCACATATCCCATGTTACCTTATCTCATCGA[T/A]TCTCTGGACCGCAAATTCACGATATACAAGCTGTGGGAGGCGGAGAACCGAGAGGCTTTCTTGGCACAACATGCGCACTCCATCCGAGGGGTAGCGTGCA
335	PAcontig_10108_496	contig_10108	496	GQ03121_A21.1	NA	NA	-	C	T	27	53.87	2965	20	0.66	189	24	165	0.126984	AAGCTTCACCTTCTGAAATAAGGGGAGCACTAGTGAGTACAAATACACTCATGACTACTGGGGGTCAGTTCCTGTCATATGTTGTGAATCTAGCATTTAC[C/T]GAGGTAAGAAGCCTTGTTGCTGAATGGATTTTTATCTATAATATTTGCTTGTATTTGTTATGGTTTGTCAACTTGTCTATTGATTTGTCATTGGTTGCAC
336	PAcontig_10108_733	contig_10108	733	GQ03121_A21.1	NA	NA	*	C	A	11	42.03	2586	20	0.74	311	163	148	0.475884	GTATCCATGTAATTTATCCAAYGAATTCTGTATCAAATATCCTGCTCATAAAATCTCTATTGAGTCTGCATTTCTCCTCTTGATGCTGAAAAATATTTCT[C/A]AACCACATAATATGCCTAGCCTAAATTCTATGCATAGTTGCTGCATTTTCTCGGGCTTTGACCAAAGGGATACATTGTTTCTTGCATATTTTTTGGAGTA
337	PAcontig_10108_936	contig_10108	936	GQ03121_A21.1	NA	NA	*	T	G	33	38.19	2965	20	0.93	246	115	131	0.46748	GGTGTTGTTCATCAGAGGTTACTTTCATTACTTGCATATGTTTTTTGCAATATAGGTACCAGGGACGTGGCGCTGGATGCTAGGTGCAGCAGGGTTACCA[T/G]CCCTCTTACAACTTGTGTTGATGTTGTTCTTGCCAGAATCTCCACGTTGGCTCTTTGTGAAGGTTTAGCTAGTCTACATAGAATTGWTGTTTTTTATCAA
338	PAcontig_1011_629	contig_1011	629	GQ02825_A11.2	LG03	114.271	-	C	A	23	60	754	16.4327	0.64	163	115	48	0.294479	TAAATTAGCATTAGATCTGCACAACTTGACTTCCATACACTACCAGGTAAGGCCTTCGGTAAATCAAGTCCCTCTTGTTCACATTTATCCTCTACCTCTG[C/A]AGCCTCCCTCAACTTACCTTCTTCCCAAAGACTATTCACCAGTAAGGATTTGGTTCCAGCATCAGGCATCAGGTCTGCACTTTTCATGTCTTCAAAAAGT
339	PAcontig_1011_770	contig_1011	770	GQ02825_A11.2	LG03	114.271	-	T	G	25	60	2397	24.3177	0.59	153	53	100	0.346405	AGTAAGGATTTGGTTCCAGCATCAGGCATCAGGTCTGCACTTTTCATGTCTTCAAAAAGTCTCAATGCTACTGCTGCTCTGCCATTCTTACAGTATGCTC[T/G]GATAAGAATCCTATAAGCATGAGCATCTGGCTTACTGCCACTCTGTGTGATCCATTGGAACAGCACTTGTATTGTCTTTAAATCACCTGCCATGGCAAAG
340	PAcontig_1011_999	contig_1011	999	GQ02825_A11.2	LG03	114.271	-	A	C	23	60	1228	20.044	0.53	148	85	63	0.425676	TATCTGGGCAGATATTGGCAAGCATCATTTCCTCAAGAATATTCACAGCCTTTAACCCCTGATTACATTTCACTAAAGTATGAATTAGGGACGAATACAA[A/C]ACTCTATTAGGTTTCAAACCAAATAATTTAATCTCACGGAAAACCCTCAATGCTGCATCTGAATTTTTTGAAACACCATATGCTTCAATGATCAATCTCA
341	PAcontig_10111_1151	contig_10111	1151	GQ03313_B21.1	LG09	46.422	-	G	A	25	59.27	787	22.21	0.39	110	73	37	0.336364	TCGGGACGAATCACTCGAATACGAGTAATTATTGCCTGAGGAGTTGAGGTTATAATAGGCTTCATGCTGATGAGAATTTATCATATTTTGATCATCCGGT[G/A]TTTTCTGAATGTGAGACGAATTATCCGATGTTGCCTTCTTTTTTGAAAGCCATTTTTACTGATTCTGACTTGCAGCCATGGCTTTGGGAATGATGATCAG
342	PAcontig_10111_226	contig_10111	226	GQ03313_B21.1	LG09	46.422	-	C	G	23	58.9	1438	21.9817	0.73	115	48	67	0.417391	ACGAACACACAAAAACACTTCAGACAAAATACAAAAACTTCACCAGTACACAAATCATCTAAAACAACCTCAAGTTCTCAACAATTACAGATGAGACTGG[C/G]AAGACATTCGAGATACGTACACCTGGTAATTGACGAGTGAGCGAGAAAAGAGGATCACGTGAAAGAGAGAGCATACCCTTAACTCTTAGGGTAGACGAGT
343	PAcontig_10111_329	contig_10111	329	GQ03313_B21.1	LG09	46.422	-	C	G	11	59.54	1719	20.3927	0.38	131	45	86	0.343511	GACATTCGAGATACGTACACCTGGTAATTGACGAGTGAGCGAGAAAAGAGGATCACGTGAAAGAGAGAGCATACCCTTAACTCTTAGGGTAGACGAGTGA[C/G]CGAGAAAAGAGGATCACGTGAAAGAGAGAGCATACCCTTAACTCTTAGGGTAGAGTAGAGCAGAAATGAAGGGCTAAAGGTCAGGTGGAGATATAGTCTC
344	PAcontig_10111_518	contig_10111	518	GQ03313_B21.1	LG09	46.422	*	A	C	22	60	1011	19.3661	0.25	142	88	54	0.380282	AGATATAGTCTCGAAGAATGGCAACGGACCAACTTGCCTCAGAAGGTTAACCCAGTACTCCATCCCCTCATCCTGATCCACTAAGTTCATGTATGGCCAG[A/C]GATCGTAAATATTGTTTTTGCTTTCCATACTCGTGCCCGTGGTAAGATCTGCCAGTTCAATAAATTGCTCCACTGAGAAATTAGTACMGGAGGGCTCTAC
345	PAcontig_10111_606	contig_10111	606	GQ03313_B21.1	LG09	46.422	*	C	A	11	59.74	1130	17.3846	0.48	140	73	67	0.478571	ATGTATGGCCAGMGATCGTAAATATTGTTTTTGCTTTCCATACTCGTGCCCGTGGTAAGATCTGCCAGTTCAATAAATTGCTCCACTGAGAAATTAGTAC[C/A]GGAGGGCTCTACTTTTACTTTTATCTGCTGCCCGCTCACACCTGCTGCTGCGCCATTCGAGAATGAGYACGCCACAGCTTGGTCTCCCAATGTGTTATTT
346	PAcontig_10111_674	contig_10111	674	GQ03313_B21.1	LG09	46.422	*	C	T	23	59.92	2163	26.4792	0.58	110	27	83	0.245455	TTCAATAAATTGCTCCACTGAGAAATTAGTACMGGAGGGCTCTACTTTTACTTTTATCTGCTGCCCGCTCACACCTGCTGCTGCGCCATTCGAGAATGAG[C/T]ACGCCACAGCTTGGTCTCCCAATGTGTTATTTTCTGTTGCTGACGACAGAGATAGCATGGAAGAATAGTAAGCTAGATTGCCTTCTGGATACGCCTGTTG
347	PAcontig_10113_396	contig_10113	396	GQ03419_M03.1	NA	NA	*	T	C	23	38.45	2698	20	0.79	148	35	113	0.236486	AACACTAAATCCTCTGCGGTTGCACCAATACTTCACAAAATACGCAGAATCTCCAAAAAAATCTCCGCTCTACAGAAAAATGTCGTAGAACTGTTCAAGG[T/C]TATGGTTTTCAATGCATATGAAAACAAGYTGTGGTTTTCAATGCAGATGAAAACACTTCTGAGACCGCCGACGRCTGCCAGAGCCAAAATTGAAGCCCTT
348	PAcontig_10113_470	contig_10113	470	GQ03419_M03.1	NA	NA	*	A	G	11	39.22	2181	18.1621	0.87	198	76	122	0.383838	GAAAAATGTCGTAGAACTGTTCAAGGYTATGGTTTTCAATGCATATGAAAACAAGYTGTGGTTTTCAATGCAGATGAAAACACTTCTGAGACCGCCGACG[A/G]CTGCCAGAGCCAAAATTGAAGCCCTTCACACCTCGAGAAACCTGCAAATTTCAAGCCGAACCCGCGCTAGGAGCGGGTTCCATACAAYAGTAAAAATGAC
349	PAcontig_10113_558	contig_10113	558	GQ03419_M03.1	NA	NA	*	T	C	23	40.15	2965	20	0.72	195	38	157	0.194872	AGACCGCCGACGRCTGCCAGAGCCAAAATTGAAGCCCTTCACACCTCGAGAAACCTGCAAATTTCAAGCCGAACCCGCGCTAGGAGCGGGTTCCATACAA[T/C]AGTAAAAATGACTCAGAATTCTTCAGAACCAATGGTGGAAGCCACARCACAACAATACTAATAGCGATCGCTCAAGTGCAAACGGTGCCAGAAAATTGAA
350	PAcontig_10113_743	contig_10113	743	GQ03419_M03.1	NA	NA	*	A	G	18	40.96	2079	21.3512	0.51	149	50	99	0.33557	GTGCCAGAAAATTGAATAAATTGGGCTTTAACTGCTCTTTGGGTATGCTTCCATGTATCATGTTGACAGAAGGAATAGTGTTGTGGGTATACCAAACACC[A/G]GTATCAGTCATTTTGKAGCTAGAGCCCATAACTTTCAAGACTCCAAAATAAAGCCTTCCATTAAAAACAAAAAATACAGACACAGAAACCCCAAAAAATC
351	PAcontig_10113_759	contig_10113	759	GQ03419_M03.1	NA	NA	*	T	G	23	41.52	2171	23.718	0.5	139	46	93	0.330935	TAAATTGGGCTTTAACTGCTCTTTGGGTATGCTTCCATGTATCATGTTGACAGAAGGAATAGTGTTGTGGGTATACCAAACACCRGTATCAGTCATTTTG[T/G]AGCTAGAGCCCATAACTTTCAAGACTCCAAAATAAAGCCTTCCATTAAAAACAAAAAATACAGACACAGAAACCCCAAAAAATCGCCAAGGCAATCTACG
352	PAcontig_10115_231	contig_10115	231	GQ03239_I03.1	NA	NA	*	G	T	10	56.11	999	15.2025	0.73	93	25	68	0.268817	AACGGAAAATATGTGGCACACAACTCAACAACCATAAGACAAAGATGAAGAATGAGTGTTGTTGTYGAAGAAAAATCAAAATCAGATATTGAAATGAAAA[G/T]CTTGACAACTCTGTTTAAACTRGGGATGAAATGAAAAAGCATCAAATTATTTGATCTCTAACTTTGTGAAAAGCAAGTAGAACACACAGCCCAAAACAAG
353	PAcontig_10115_253	contig_10115	253	GQ03239_I03.1	NA	NA	*	A	G	11	55.92	1281	17.5436	0.66	103	28	75	0.271845	ACTCAACAACCATAAGACAAAGATGAAGAATGAGTGTTGTTGTYGAAGAAAAATCAAAATCAGATATTGAAATGAAAAKCTTGACAACTCTGTTTAAACT[A/G]GGGATGAAATGAAAAAGCATCAAATTATTTGATCTCTAACTTTGTGAAAAGCAAGTAGAACACACAGCCCAAAACAAGCTCCTACAACCATTAGAACGAA
354	PAcontig_10115_841	contig_10115	841	GQ03239_I03.1	NA	NA	*	C	A	31	43.09	2533	20	0.41	121	22	99	0.181818	TAAATCAACTRATCATCAGATTTAACCATAGAACAATGAATCTYAGTTCAATTATATTGAAGAACCAAAAACTAGTACTTAAGGGTTAGCATATGATGCC[C/A]CAGCATAAAACTAAATCTKCCATCAACCAAGCAnnAATGCCAAATCACAGAAAAAGGCTAAATCGAAACCCTAGTATACATGCAAATACTCGGGAGGTGTA
355	PAcontig_10116_107	contig_10116	107	GQ03601_O08.1	LG09	82.418	*	G	A	23	44.09	553	23.5108	0.86	113	88	25	0.221239	AGCAGCTCCTGCTATGGGTATAGTCGATGCCATTTTGGACCTTGTGAGCAGTGGAACAACTTTGCGTGAAAACAATCTCAAGGAAATAAAGGGTGGGACT[G/A]TTCTGGAGAGCCAGGCTRTATTTGTTGCAAGTAAGAGAGTTTTACTTCAGCRCAAGGGTGTGCTAGAGGCTGCACATGAAATGCTCRAAAGGTTGGAAGC
356	PAcontig_10116_305	contig_10116	305	GQ03601_O08.1	LG09	82.418	*	T	G	11	51.4	2391	20.0477	0.73	408	287	121	0.296569	AGCCCnnTTTGAGAGAAATTGGTCAATTTACKGTCACTGCAAACATGAGAGGAAGTTCAGCAGAGGAAGTGGCAGAACRTGTACTCAAGCAAACTAATTTT[T/G]GGGGTTTACAGGGGCCCACTGTGAGTCCTGTCTTTTCCAAGAGAAATGGAGAAKTTAAGCCAGATTATTATGCCATAGTCATATGCGTACCCAAAAAACA
357	PAcontig_10116_771	contig_10116	771	GQ03601_O08.1	LG09	82.418	-	G	T	11	59.75	1386	25.8322	0.25	71	16	55	0.225352	AAAGAATGTAACAATGAAAGATTTGTTAGGAAATGTGAGTCTAGTCCTTGTTGGAGGATTTACTATTTTTCAAAGAACTGTGTATAAATTCAGCTTGAGA[G/T]CAACCTATTGGAACGATTCCCTTATGCAGGAAAAATCTTAGCCACTGCTTATTGCTTGGCAGTTTTCCCTCTAATCCAGTTGAGTTGCCTTTTTACAATT
358	PAcontig_10118_123	contig_10118	123	GQ04102_J07.1	NA	NA	*	A	C	23	59.61	1505	27.4959	0.97	75	19	56	0.253333	GTCCTAAAATCCGGGGCCACATGTATACCCATAAAAAATAATCCATTGAAAACCATTTAGTTTGTCTCATTGAACGTGAAATAAAATGAGCAGGGTCCCC[A/C]TGGGCAACAACCGAATCTCACAACCATTRCATATATCAAATCCCACTTTCCATAACCnnATCCACGCCCAGAAATCRAACCCCATTTCATCCYAGTTGCTA
359	PAcontig_10118_260	contig_10118	260	GQ04102_J07.1	NA	NA	*	C	T	11	59.82	1599	18.153	0.74	168	78	90	0.464286	CAAATCCCACTTTCCATAACCnnATCCACGCCCAGAAATCRAACCCCATTTCATCCYAGTTGCTATATACGAGGCACACTCCAAGAGCTTCGAAAACGCAA[C/T]CTCCAGATTCCTATTTCTTCTTCCTTGTTTGATCCATACACCCGAGTTCGATACTCATAAGTTGCCCACTTCTGTGCTTGTAGTGCTGCCATCTCTnnTGC
360	PAcontig_10118_394	contig_10118	394	GQ04102_J07.1	NA	NA	*	G	T	11	60	2965	20	0.2	185	30	155	0.162162	CCATACACCCGAGTTCGATACTCATAAGTTGCCCACTTCTGTGCTTGTAGTGCTGCCATCTCTnnTGCGTCCGTGTTATCTCTGGTGGAAGAAAACTCAAA[G/T]TGATAAAAATGGCGGACTGGGGACCGGTCCTCGTTGGGGTGGTTTTGTTCGTGTTGCTGACGCCKGGGCTCCTGTTTCAGTTTCCCGGCAACCATCGGAC
361	PAcontig_10118_459	contig_10118	459	GQ04102_J07.1	NA	NA	*	G	T	11	59.91	838	16.7841	0.36	191	139	52	0.272251	GCGTCCGTGTTATCTCTGGTGGAAGAAAACTCAAAKTGATAAAAATGGCGGACTGGGGACCGGTCCTCGTTGGGGTGGTTTTGTTCGTGTTGCTGACGCC[G/T]GGGCTCCTGTTTCAGTTTCCCGGCAACCATCGGACCGTAGACTTCGGCAACTTCGGGACTAGCGGCAGATCGATTCTGGTGCACTCCCTTATTTTTTTCG
362	PAcontig_10119_819	contig_10119	819	GQ03701_B09.1	LG07	0.642	*	T	C	24	51.16	1473	27.414	0.58	71	16	55	0.225352	ATTTGTTAGGAAAATGCAATGCCAATATTATCCAAAGAACTGCCATGATTATTCCAGTTACCTTGCTCTGAAGTTAAAATTTACTAGTCACTTGGCACTG[T/C]TAAGTGGTGAAATTACATGCATTGGAAATGTTATATTAGCTTGTAGAAAATAAGAAATTATTCAGAACACTGCTTTCTAATGCCAGCTTTTYTTATTTCG
363	PAcontig_10119_911	contig_10119	911	GQ03701_B09.1	LG07	0.642	*	C	T	32	54.59	1555	31.7954	0.59	57	7	50	0.122807	TGGCACTGYTAAGTGGTGAAATTACATGCATTGGAAATGTTATATTAGCTTGTAGAAAATAAGAAATTATTCAGAACACTGCTTTCTAATGCCAGCTTTT[C/T]TTATTTCGTTCCTGCTTCCCAACAACATGGGCAAGATTGGAACTTAGCATGTTGAGTTGGTYATTTCACAGCTTGCTATTGATCACATGTCCATGTCTAC
364	PAcontig_1012_1350	contig_1012	1350	GQ04010_B04.1	NA	NA	-	A	G	11	59.72	2965	20	0.37	199	55	144	0.276382	AACAAAAACTGACAAAAATTGTAGTGGCACGGGGATCTCTCCAGCTTAAGAGGCTTTGCAGTCTCTCTCCTTGTGTGGCCATGTCTCCGACAACGGTCTG[A/G]ATCCTCCCAGCAACACTCCTCAAGCGATCGTATCGCATCCTGACAATGTCAACACCTTTTGAAGTAGGAAATGTATCGAATTCTTCATCAAGTTCGTCAG
365	PAcontig_1012_1473	contig_1012	1473	GQ04010_B04.1	NA	NA	*	G	A	21	59.46	597	15.7943	0.6	194	154	40	0.206186	AGCGATCGTATCGCATCCTGACAATGTCAACACCTTTTGAAGTAGGAAATGTATCGAATTCTTCATCAAGTTCGTCAGGATGCACTGCCTCGGCATGAGA[G/A]AGGCGAGTATCCATATGTGGTGGATGCCGAGGWCGGAAACGGAAATTCCATATGCCAATCAAGAACATATAGAGGAAGACAGTCGGCAGTATCAGCTCAG
366	PAcontig_1012_1506	contig_1012	1506	GQ04010_B04.1	NA	NA	*	A	T	16	59.42	2728	20	0.36	188	51	137	0.271277	CTTTTGAAGTAGGAAATGTATCGAATTCTTCATCAAGTTCGTCAGGATGCACTGCCTCGGCATGAGARAGGCGAGTATCCATATGTGGTGGATGCCGAGG[A/T]CGGAAACGGAAATTCCATATGCCAATCAAGAACATATAGAGGAAGACAGTCGGCAGTATCAGCTCAGGATACCAAACCAGTATGAGGAAGAGAACGTGGA
367	PAcontig_1012_1674	contig_1012	1674	GQ04010_B04.1	NA	NA	*	G	C	20	59.26	2965	20	0.39	190	48	142	0.252632	GATACCAAACCAGTATGAGGAAGAGAACGTGGACTAGTACGGTAGTGATAGGATTCCTCCAATTGCAAACCTCATTAAACCACTTACCAACAGCTATCAG[G/C]GGTGACAGAATAGACATGATGCGGAAAAAGTTRGCCTTACTGCGGCGCATGCTCCACATATGAGAATCCACATCTACCATATAATCTACTACATCCCTTT
368	PAcontig_1012_1707	contig_1012	1707	GQ04010_B04.1	NA	NA	*	G	A	23	59.08	2965	20	0.73	184	48	136	0.26087	CTAGTACGGTAGTGATAGGATTCCTCCAATTGCAAACCTCATTAAACCACTTACCAACAGCTATCAGSGGTGACAGAATAGACATGATGCGGAAAAAGTT[G/A]GCCTTACTGCGGCGCATGCTCCACATATGAGAATCCACATCTACCATATAATCTACTACATCCCTTTTCAAAGGAGGCTCAGCCCGGCTGAGTCGAAGTG
369	PAcontig_1012_1989	contig_1012	1989	GQ04010_B04.1	NA	NA	-	A	C	23	60	2092	15.8714	0.49	141	7	134	0.0496454	AGGGCCTTGAATAAGTGTACATCATGTTTAACAGTGATGAACATGAGAAACGGATAGCCAACTGAAGTTCGCCCATCTTTTTAACTCCTGAAGCCTGTAG[A/C]ACCAGCAGAGGATATGAATGGGTGTACACCCTATCTGTCTCTAGAGTGGAGAGACGAATACGTACCTTGCCAATTTTGGCATCCCTAGCTCCTGCTGTTT
370	PAcontig_1012_480	contig_1012	480	GQ04010_B04.1	NA	NA	*	A	G	24	60	1586	23.1539	0.47	95	25	70	0.263158	TTACGCATCCGTACATGACAAAAACTAGGAAAGACAAGTTCATTCAAGGGGAGAATACAAAGCCAAACTATTATTAACAAGTAAATCTTATTCAGTATAT[A/G]CACTTATTAATGCAGGATGATMTGGGAAACCTTTCAGCACACTAATGAACAGGAGAGCAAAATATTTGAGAATTTGCATTTCAGTTGTTAAATATGYAAC
371	PAcontig_1012_502	contig_1012	502	GQ04010_B04.1	NA	NA	*	C	A	24	60	1763	22.4721	0.4	115	35	80	0.304348	AACTAGGAAAGACAAGTTCATTCAAGGGGAGAATACAAAGCCAAACTATTATTAACAAGTAAATCTTATTCAGTATATRCACTTATTAATGCAGGATGAT[C/A]TGGGAAACCTTTCAGCACACTAATGAACAGGAGAGCAAAATATTTGAGAATTTGCATTTCAGTTGTTAAATATGYAACCAATTTAACAACTRCAAATCAA
372	PAcontig_1012_594	contig_1012	594	GQ04010_B04.1	NA	NA	*	G	A	26	60	2965	20	0.71	183	46	137	0.251366	AGGATGATMTGGGAAACCTTTCAGCACACTAATGAACAGGAGAGCAAAATATTTGAGAATTTGCATTTCAGTTGTTAAATATGYAACCAATTTAACAACT[G/A]CAAATCAAAGGAAAACACTAAAAGGATGCCAATTCACCTCCATCTACCACACCAATTTTATGCTYGACTGCTCTAACCTGGTTTAGCAGATGCTTCTTAT
373	PAcontig_1012_659	contig_1012	659	GQ04010_B04.1	NA	NA	*	T	C	23	59.81	2831	20	0.62	207	78	129	0.376812	TTTCAGTTGTTAAATATGYAACCAATTTAACAACTRCAAATCAAAGGAAAACACTAAAAGGATGCCAATTCACCTCCATCTACCACACCAATTTTATGCT[T/C]GACTGCTCTAACCTGGTTTAGCAGATGCTTCTTATTTTTTATTAACCAGTGGCTGATTCAATTACAACTCTTCTGTCATGCCTGTAGTAAATATCAACTA
374	PAcontig_1012_818	contig_1012	818	GQ04010_B04.1	NA	NA	-	A	G	11	59.89	2791	20	0.7	226	88	138	0.389381	CAATTACAACTCTTCTGTCATGCCTGTAGTAAATATCAACTATCTATTACTGAATTGGTATCTTTCATGATGCAATAGATAGCCAAAGAGAAACCTCCTT[A/G]CCATATATAACAGCCCAAGGAGTTTTAGCAGAAAATAGGAAAACATAATCCACAAGTTCCATTAACATACAACAAACTCATGCACCAAATATTTCCACTG
375	PAcontig_1012_922	contig_1012	922	GQ04010_B04.1	NA	NA	*	C	T	23	59.81	2550	20	0.69	238	124	114	0.478992	TATATAACAGCCCAAGGAGTTTTAGCAGAAAATAGGAAAACATAATCCACAAGTTCCATTAACATACAACAAACTCATGCACCAAATATTTCCACTGGGA[C/T]GGCCCCCTACTTCAGTCCCCCAGACAGTGCCAAAAGCCAAGCCAWGCCATCTTATCRGTCTGACTGTGATCCCACTCATGAGATTGTGAATCATCTCAAT
376	PAcontig_1012_967	contig_1012	967	GQ04010_B04.1	NA	NA	*	A	T	23	58.66	2435	26.5567	0.49	298	205	93	0.312081	TCCACAAGTTCCATTAACATACAACAAACTCATGCACCAAATATTTCCACTGGGAYGGCCCCCTACTTCAGTCCCCCAGACAGTGCCAAAAGCCAAGCCA[A/T]GCCATCTTATCRGTCTGACTGTGATCCCACTCATGAGATTGTGAATCATCTCAATACTAGGCTTGTTTGTAAAACAGTAAGGGAAACCAGCTAATGAAAA
377	PAcontig_1012_979	contig_1012	979	GQ04010_B04.1	NA	NA	*	G	A	24	58.9	2965	20	0.34	183	60	123	0.327869	ATTAACATACAACAAACTCATGCACCAAATATTTCCACTGGGAYGGCCCCCTACTTCAGTCCCCCAGACAGTGCCAAAAGCCAAGCCAWGCCATCTTATC[G/A]GTCTGACTGTGATCCCACTCATGAGATTGTGAATCATCTCAATACTAGGCTTGTTTGTAAAACAGTAAGGGAAACCAGCTAATGAAAAACACACCCTCCA
378	PAcontig_10123_714	contig_10123	714	GQ04104_D12.2	NA	NA	*	A	C	24	60	737	19.789	0.48	78	39	39	0.5	ACTGGTTGCGGAACATTTCATAGCAACTGTCTCAGCTGCCAAGGTCCCTAAATTTGGCGCATAACTTACATAGCGTGGATTGACCAGTCGCATTATGTGG[A/C]AAAGGAAAAGCATTCTTCTACTGACGTAAAATAATACGGCATGATTTACGGTATTTGGCGCATATCATCCGAGATTCGGAGCAGACGATAGGGTGAATTR
379	PAcontig_10124_392	contig_10124	392	GQ03209_P16.1	LG12	12.602	*	A	G	34	60	1105	29.994	0.45	42	4	38	0.0952381	ACATTAACACTTACGAGATTACAAAACAAACTGCGAATATGCAATTCTATATAATACTTTAGAGATTATAAGACCAAACAAACTGACTAAAATTCTGCTG[A/G]ATGCAATAACTTAAAAGTAATATATTTTGMATCAAATATAGAGCTTAAATCAAGAACGTCAAACCTAAGCCTGTTTACAGGGCACTTTTAAGAATCCAAT
380	PAcontig_10124_422	contig_10124	422	GQ03209_P16.1	LG12	12.602	*	C	A	34	60	1254	28.0168	0.56	51	5	46	0.0980392	CTGCGAATATGCAATTCTATATAATACTTTAGAGATTATAAGACCAAACAAACTGACTAAAATTCTGCTGRATGCAATAACTTAAAAGTAATATATTTTG[C/A]ATCAAATATAGAGCTTAAATCAAGAACGTCAAACCTAAGCCTGTTTACAGGGCACTTTTAAGAATCCAATGGAGAAGGAAAATGAGAGAATAGTCAACGT
381	PAcontig_10124_706	contig_10124	706	GQ03209_P16.1	LG12	12.602	-	A	C	20	59.92	2965	20	0.68	182	27	155	0.148352	CTTGGGAAACACACCTCAATTTTACCATTATCATTATCATTATTCTTCCACTTTATATGAGAAAGTCTCAATCATACACTCCCAACACAAATCAGATCTA[A/C]ACAGATTCCCACTAATTCAGAAGCTTGACCTCAGCATACAGTAACAAAGAGACCCCCTGTTTTTCCAAGTATCTGGGGCAACACACCTCAATTTTACCAT
382	PAcontig_10124_838	contig_10124	838	GQ03209_P16.1	LG12	12.602	*	C	G	22	60	1257	20.5043	0.48	182	119	63	0.346154	CAGCATACAGTAACAAAGAGACCCCCTGTTTTTCCAAGTATCTGGGGCAACACACCTCAATTTTACCATTATCATTATTCTTCCACTTTCTATGAGAGAG[C/G]CTCAATCATTCACACYGAATAATAACATTTTCAAGACTCCCAACAAAATCAGAGCTAAACAAACCTACTGCAATTTTACATGTTATTGCATCAAACCATT
383	PAcontig_10124_854	contig_10124	854	GQ03209_P16.1	LG12	12.602	*	T	C	26	60	1376	21.3753	0.38	187	121	66	0.352941	AGAGACCCCCTGTTTTTCCAAGTATCTGGGGCAACACACCTCAATTTTACCATTATCATTATTCTTCCACTTTCTATGAGAGAGSCTCAATCATTCACAC[T/C]GAATAATAACATTTTCAAGACTCCCAACAAAATCAGAGCTAAACAAACCTACTGCAATTTTACATGTTATTGCATCAAACCATTGCCAAACAAATATCCT
384	PAcontig_10124_966	contig_10124	966	GQ03209_P16.1	LG12	12.602	*	A	G	11	60	1340	13.4781	0.46	171	69	102	0.403509	TTTTCAAGACTCCCAACAAAATCAGAGCTAAACAAACCTACTGCAATTTTACATGTTATTGCATCAAACCATTGCCAAACAAATATCCTGTCCCAACGTC[A/G]GTTAATTGGTGAGGTCCWCAAAGTGGTAAGCTATCCACCAGGGGTCCCTTCATGCAGAGTCTGTGTGTTATACGAAACCTACAAAACAGTTTCTGGGTTT
385	PAcontig_10126_187	contig_10126	187	GQ0011_K08.1	NA	NA	-	G	C	20	59.96	1011	23.7675	0.76	66	22	44	0.333333	TTGGCAGCTGAATATAAGTTCTATCCCTTTGGGGTGAAACAATAAATCACATCAACAACATAAACATCTCATAAACTACATAAAATCTGAAGCATATTAT[G/C]ACATGCATTCTCCCACTTGAAGTGGCTACTTTCCATAACAGTTCTCAGACTTCATTCATATATCTATGCACCTTTAACATACATAGTTACAAGTCACTGC
386	PAcontig_10126_517	contig_10126	517	GQ0011_K08.1	NA	NA	-	A	G	24	60	1964	21.7258	0.38	163	71	92	0.435583	GAAATTTTTGCTTCAACAACTGCTTTAACAATTGCAACATAATCTGTACAAACAGAAAGAAATGGTATAAGCAAAATAGGGAGTTCATAGAAGATCACTG[A/G]ATGTATGTGTCGTTGTTTCCTGACCTGGTATGCTTTTGAGATGCTCTTGCCAAGCTCAGATAAGGCACATTTGATTTGCCTCCCAGCCAAATCCCAGGTT
387	PAcontig_10126_700	contig_10126	700	GQ0011_K08.1	NA	NA	*	A	G	11	59.57	929	19.2754	0.44	124	74	50	0.403226	CCAGCCAAATCCCAGGTTACCCTCCTTCCCTCGAGACACATTGTACTGCATAAAGTGGCCTATAAGGGTGTTGAGAACTCTGTTACAGAATGATTTGGAC[A/G]CACAATTTGCCCAACTGCTCTGCCTCCCTTACTGTTGGTGACCCAAACTGTACCCAAWAAGATGATAAATTTAAAGGACAATTTTGTATACTGATTTGAG
388	PAcontig_10126_758	contig_10126	758	GQ0011_K08.1	NA	NA	*	A	T	19	57.3	972	22.3727	0.52	136	91	45	0.330882	CCTATAAGGGTGTTGAGAACTCTGTTACAGAATGATTTGGACRCACAATTTGCCCAACTGCTCTGCCTCCCTTACTGTTGGTGACCCAAACTGTACCCAA[A/T]AAGATGATAAATTTAAAGGACAATTTTGTATACTGATTTGAGCTCTTACCGGCATTCATACGAAGAGAATAATAGTGAATTTCACCTATGAAATTGAACG
389	PAcontig_10127_836	contig_10127	836	GQ02802_A10.1	LG02	154.159	-	G	A	32	58.13	1956	28.039	0.51	80	9	71	0.1125	GTCTTGGGACGATTTCGAGATTCAATCTGGATTTCATGGCGGCGCATATCACCAAGAGCTCTTTGACTGCAGGAGAATGTCAAGGTCATAAGCCAGTACC[G/A]AGGAATGCCAATGGTGTGTATTTTCTCATTTTGTTTACTCTCTGTATCCAGTGAGATCCGTTTGATACGCTATTGTTCCTCGCACAAACTCATCTAAACA
390	PAcontig_10129_542	contig_10129	542	GQ03303_J03.1	NA	NA	*	A	G	10	58.55	2345	16.4122	0.74	321	176	145	0.451713	TTCAAAGCTGTTGAGTGACTTAATGCAATTTCAWTAAAATTAAAATAGGATCCTAATAACATAAAAAAACACAGATATTCCTACTTGCACATGGAAACGA[A/G]GATTCGACGAGGTGGCTTGGAYGCCCTTTTTCCATGCTGAACAGCAAGGTTATCCACCAGCAACACATCCCCTTCTTCCCACCTCAAATTTACGCACTCT
391	PAcontig_10129_688	contig_10129	688	GQ03303_J03.1	NA	NA	*	A	G	11	59.77	1811	18.6442	0.39	232	133	99	0.426724	AAGGTTATCCACCAGCAACACATCCCCTTCTTCCCACCTCAAATTTACGCACTCTTCATCAAGTATGGCCACGAATGCCTCAATTGCTTCAGGTGGAATA[A/G]CAGATCCATCTCCCAAAGACTGCGAAATGTTTYCTGACCTAGAGGCGGCnnATGCCGTAAAACCACACTTGCCTTCCATCGTATCCCTCGAACGCTCTGAT
392	PAcontig_1013_1078	contig_1013	1078	GQ0197_C07.2	NA	NA	-	A	T	24	59.64	1906	26.5859	0.45	119	46	73	0.386555	CTGTGGGGATGGATCAACGAATCGGACAGCGTGTCCGATGATGTTAGGAAGGGTTGGGCTAGTGTTCAGGTAAAGCCGGTATAGGCTAATACTAATCTAG[A/T]TTAAAATTACATCTCAGTTAAGGTTGCATCTTAGCGAGACGGGTCAGACTTTCTTTCTGTGAGACGTCACTGTACTTTTATTTTGAGTAGACGAGACTTA
393	PAcontig_1013_1764	contig_1013	1764	GQ0197_C07.2	NA	NA	*	G	T	11	56.62	1870	24.111	0.06	170	91	79	0.464706	CAGATTTTAAGATTTGGTTTCGTGTGTTKGTGTTTTGGTTTCCAACTTATTTGGTGAATTTGGATTTGTTATCAGGTCGATGTGGAGGTMTCCTTTGATC[G/T]CCCAAGGCTCGAAATCGCAGAGTTTGAAGAAGAGACGGKAGAAAATTCGACAGCTCAACAACTGTGCAGCCGTATGGGCTCAGCTGCGAGGACTATTGGC
394	PAcontig_1013_1803	contig_1013	1803	GQ0197_C07.2	NA	NA	*	T	G	21	56.99	2502	20	0.13	211	115	96	0.454976	TTCCAACTTATTTGGTGAATTTGGATTTGTTATCAGGTCGATGTGGAGGTMTCCTTTGATCKCCCAAGGCTCGAAATCGCAGAGTTTGAAGAAGAGACGG[T/G]AGAAAATTCGACAGCTCAACAACTGTGCAGCCGTATGGGCTCAGCTGCGAGGACTATTGGCGGGCCATTTGGGCTGCTTGTTTTGGCTTCCAAGGAYTTG
395	PAcontig_1013_467	contig_1013	467	GQ0197_C07.2	NA	NA	*	T	C	21	59.38	2960	20	0.39	202	75	127	0.371287	CGGCCACGTTACTnnCCCGGAGACAAGCCTGTGATTCTCTACACAGGCTGGGCCAATTCATCCCAACAGCTGCAGAACATGGTCGTTCCTAAAAATGACTC[T/C]GATCCTCTTTTGCGGGAATGGGTGAAGATCCCTCAGAATCCTCTTTTGATTCCAGAATTTGGGATTAATGGGAGCTCATTCAGGGATCCCACCACTGCAT
396	PAcontig_10130_1037	contig_10130	1037	GQ04101_K16.1	LG07	131.775	-	G	T	11	59.72	644	10.9479	0.43	69	7	62	0.101449	TTCACAACCACCTCACCCTGTTTTACCAAAAAGCAAGAGGCACATGCCAGAGTAAGTCCTAAAAGCAAGGCAAACACAATTTCTCAAATCTCAGTAAGTT[G/T]TCAGTTTGGTAAATTAACATCTACTGACCATATAAAAAAGAAATACCTTGGGATTTATAATAAATATTTTGCCCTTTGGTATTCCAACTTTTAAGTAACT
397	PAcontig_10130_824	contig_10130	824	GQ04101_K16.1	LG07	131.775	-	C	A	25	60	1662	24.5909	0.63	76	7	69	0.0921053	CACTTTCCAGTAATTCCATGAATTGAAATCCTCCTGAAAGATGTGTCAAGACTCAAAAGAAACAAAAAAGGGTCAGCTTGCTACCTCAAGAAACTGAAGA[C/A]CAGGATGTGCCAATAAGAAGATTAACTCACCCGTTCACACGAAGAGACAGGGGGGAAAATGTCATCAGCAAGTTTATGCAGTGAAGTGTATGACTTTACA
398	PAcontig_10133_732	contig_10133	732	WS02615_I16.1	NA	NA	*	A	G	10	59.01	2609	20	0.8	218	66	152	0.302752	TAGGTTTGAATACTTGAGCACGAGCGCTTTGAGAGCATCTTCATCATGTTTGCCAAAGACACTGATGCATGCCTCCCTCGCCTTGTCCGATGCATATCGT[A/G]TAATAAATTCTTCATTTTCATCGCCCATCCAACGCTGGAAATCTTTTAACTGCCGAGCTGCCATGACCAAATTTCGAATGTCCCCGGGMACAGTGCTTTG
399	PAcontig_10133_821	contig_10133	821	WS02615_I16.1	NA	NA	*	A	C	11	58.38	2224	19.4722	0.16	191	75	116	0.39267	ATGCATATCGTRTAATAAATTCTTCATTTTCATCGCCCATCCAACGCTGGAAATCTTTTAACTGCCGAGCTGCCATGACCAAATTTCGAATGTCCCCGGG[A/C]ACAGTGCTTTGAATGGCCTCCATAGTTACTTTCTGCAAGGAAGGAAAGCWGTCGTTCAACATTTTCCAAGGGAAGCCTTTGGACTCTGCTCCKGCCAGAT
400	PAcontig_10133_871	contig_10133	871	WS02615_I16.1	NA	NA	*	T	A	22	57.61	2088	22.5827	0.2	167	73	94	0.437126	AAATCTTTTAACTGCCGAGCTGCCATGACCAAATTTCGAATGTCCCCGGGMACAGTGCTTTGAATGGCCTCCATAGTTACTTTCTGCAAGGAAGGAAAGC[T/A]GTCGTTCAACATTTTCCAAGGGAAGCCTTTGGACTCTGCTCCKGCCAGATATGCnnGACATAAAAGATGCGCGAATCCAGTTCTTCTCTTCTTCCGTTTTC
401	PAcontig_10136_256	contig_10136	256	GQ0175_O08.1	NA	NA	-	G	A	24	59.87	1545	21.9413	0.73	187	115	72	0.385027	TTTTGGCATTAAAAAACTGCACGTAACAACGGGATGGCAGAAGAAGGCCCACTGCTTTGGATTCCAGAAGCAGGTGAAGAGTACTTTTCAAAGCATATGC[G/A]GTAAGAGAAGGGGAAACTTTTATTCCACCAGAACTCTTAACATTTACCATCAAAGCAGGCCTCTTAACATTTACATCAAAACAGTTTGTACCGAAGGCTA
402	PAcontig_10136_415	contig_10136	415	GQ0175_O08.1	NA	NA	*	C	G	11	53.53	1555	16.9125	0.42	232	138	94	0.405172	GCCTCTTAACATTTACATCAAAACAGTTTGTACCGAAGGCTACACAGCCAACTCCAAAGACAAAAGAAGCAGAGACAAAATACCATCCCCTAAGGATATG[C/G]CACCATTACAGTAATCAAATATAAACAGAAGAAGACAAAGGCCCGCAAAACCAACTGTAAAGTGGAGAGCAGTGCTATCAAYAATGAAGGAGAGGATTAA
403	PAcontig_10136_497	contig_10136	497	GQ0175_O08.1	NA	NA	*	T	C	23	59.67	1570	17.072	0.56	194	100	94	0.484536	CCATCCCCTAAGGATATGSCACCATTACAGTAATCAAATATAAACAGAAGAAGACAAAGGCCCGCAAAACCAACTGTAAAGTGGAGAGCAGTGCTATCAA[T/C]AATGAAGGAGAGGATTAATGAAAATAACTTTCTGCCTAGAACCTTGGAGAACCTTGGAGTACAGAGTGACAnnAGCAGATAGGAACGTGACATTTGTAAAG
404	PAcontig_10136_645	contig_10136	645	GQ0175_O08.1	NA	NA	*	C	T	11	58.6	1095	16.6143	0.4	193	125	68	0.352332	AGAACCTTGGAGTACAGAGTGACAnnAGCAGATAGGAACGTGACATTTGTAAAGTTCACAGCAAAAAGTCTGTACAACAATAACCAGGCTCCACACACATC[C/T]ACCAGGTAAACTTTCTGCCTGGAACCTTGTAATGACAGGTAAAGCAGGTGGGAACCACAACATCGGTAAGGAAGTTTCCTTTTTGTGAGAAACAGATGTG
405	PAcontig_10136_748	contig_10136	748	GQ0175_O08.1	NA	NA	-	G	A	26	59.16	861	19.059	0.44	128	81	47	0.367188	CAGGTAAACTTTCTGCCTGGAACCTTGTAATGACAGGTAAAGCAGGTGGGAACCACAACATCGGTAAGGAAGTTTCCTTTTTGTGAGAAACAGATGTGTG[G/A]GACTCGGATTATAAAGACTCAATTTCTCCTGTGAGACTCGGATTAAAGACTTAACCACTCTAACAATTTCCCACAATTTCCCAAACTGATGATTATACAG
406	PAcontig_10137_192	contig_10137	192	GQ0015_N23.1	NA	NA	-	C	G	11	52.54	1025	23.0385	0.78	110	64	46	0.418182	TCTTAATGGATGTATATTTGTATTTTCATTTGCTTGAATGCTGCAGATAGATAGGTCCAAGGATCAATCCTGTGGAAGGGACTCTCAATGTCTTCTCCAA[C/G]GGCGAAGAGTTACGATAATAACACGAAGAATTGGGAGCGCACTGCTGCCCAGGGCGGCGTCGGATCTTCTTCAAGTATTGCTGCCAAGAACAAGAACGAC
407	PAcontig_10137_538	contig_10137	538	GQ0015_N23.1	NA	NA	-	T	C	24	55.29	1413	20.9822	0.45	201	132	69	0.343284	GAGAGCTTGACCAATGGCTAGATAACAATTCCAGTCCACCAAAAGAATCGTCGTTGAGTAAGTTTGAAGGTTCTAATGCGGACGACTTCCATGAAGCTGG[T/C]GGAGAGATCGTCCCACATTACCAGGATGAGGATTCCGAGATCAACCCATGCCAGGATTCCGGCATCGACCCATGCCAGGGTGAGGATTACGGCATCGACC
408	PAcontig_10137_802	contig_10137	802	GQ0015_N23.1	NA	NA	-	T	A	24	57.85	2965	20	0.47	187	34	153	0.181818	TTTTCTAAATTTTGTATGCTTTCTACTATAGTTTAGGGAAATGCAAGCAAGTAGACTGGACTATTCTTTTTCTGTTTGCCAGTTGAAGATGAAGCTACTG[T/A]CTCTCATAGTTTTTCTAAATTTTGTATGCTTTCTACTATAGTTTAGGGAAATGCAAGCAAGCAGACTGGACTATTCTTTTTCTGTTTGTCAGTTGAAGAT
409	PAcontig_1014_1340	contig_1014	1340	GQ03714_J07.1	NA	NA	-	T	C	23	60	2965	20	0.45	175	35	140	0.2	CGATTCCTACTTGAGGGCGCAGAAGGCTGATGAGATGCGGCAGCTCCTGGCGAAGCTGAAGGAGAAGGGATTCGTCGCGGACGACAAGGCGGCTAGGCAG[T/C]ACATGAAGAGTATGGGTCGGTTCAACAGGGGTGTCATGGATATGCTGTTTGGGCAGTATAAGTAGGTGATGTTGATCAGCTTAGGCCTGTAGTTGTACAG
410	PAcontig_1014_1551	contig_1014	1551	GQ03714_J07.1	NA	NA	-	T	C	23	60	2965	20	0.51	166	34	132	0.204819	CATTTTGGTAATATTTGTCTTCTGGTAATAAACTCAGAAAGATCGATGTTTTTGTTTGTTGGGGTTCTCACTGATTATGAGTCTTCTATGCCATCTCTGT[T/C]TGGGTAGCATGATATGAGTTCCCTTTTAGTGTAGCATGGGCAGTTTCTGTGGTTTCGTAATGTCCAAACATAACATTCAAGTGTGATATGTAATGCCATT
411	PAcontig_1014_1791	contig_1014	1791	GQ03714_J07.1	NA	NA	-	G	C	34	60	1123	30.4677	0.51	47	9	38	0.191489	TAGATTCAATTTCAAGTTAGGCCTAGCATTTCAAGTTTTTGCTAGGATAGGATTTTCAGGAAAGTTATAACTCATTTGAACTTGGCAAAACCTCTCTTTG[G/C]TCATGTAAGGAGTGGTAGCTTGAATTTTAAACTTTGGTTCGCTGAGTTGAATTGTATGATGTACTCTCTTTTGTTCGCTTATGAAATATAAGATGCAACT
412	PAcontig_1014_288	contig_1014	288	GQ03714_J07.1	NA	NA	*	A	G	24	60	925	27.422	0.91	52	17	35	0.326923	AGCATTTAACCCTAAACCCTGTCATAGACTATAGCTTTCCACCCGATAAACCCTGTGATAAACCCTGTCTTTCCACCCGCTAAACTCTGCGATAAGCCCT[A/G]GTTATCAACCCTAAGAAGCCTCAACTGGAACAGATAAACATTCARTAGCAATCCCAGCAAACACTTTCTCGGAGGACAGCTACAATCTTGTTTCTTCGGC
413	PAcontig_1014_333	contig_1014	333	GQ03714_J07.1	NA	NA	*	G	A	24	60	1436	25.803	0.72	80	23	57	0.2875	ATAAACCCTGTGATAAACCCTGTCTTTCCACCCGCTAAACTCTGCGATAAGCCCTRGTTATCAACCCTAAGAAGCCTCAACTGGAACAGATAAACATTCA[G/A]TAGCAATCCCAGCAAACACTTTCTCGGAGGACAGCTACAATCTTGTTTCTTCGGCTCTCTGCTGCAGTTGGGCATAACAACGAACAAGATGTTGCTCCAA
414	PAcontig_1014_717	contig_1014	717	GQ03714_J07.1	NA	NA	*	T	C	18	59.99	2002	25.1453	0.12	125	44	81	0.352	CCCTATATCGCCCCCTACAGAACGGTATACCCCACAAAACTGCCCTTTGAAAGGGCACCCCAGCACCGAAATCTCATCATCCAAGCCAATTCCGACAACG[T/C]GTCGGATGACGACTCGGACGACGAAGAGGAGAAGAAGAAGCAAGCCGAGAAACCCAAGGGCGCCGTGGACACCAAAAAACACAAACCMTTGTTCGACCCC
415	PAcontig_1014_805	contig_1014	805	GQ03714_J07.1	NA	NA	*	A	C	21	59.99	2006	27.578	0.37	107	33	74	0.308411	ATTCCGACAACGYGTCGGATGACGACTCGGACGACGAAGAGGAGAAGAAGAAGCAAGCCGAGAAACCCAAGGGCGCCGTGGACACCAAAAAACACAAACC[A/C]TTGTTCGACCCCTTCAACAAGAAGCCCGTCATCCAGGAGCCTGACGACCCCACAGACCTGCAGGAGRTCTTCCACAAGATGAAAGAGGACGGCCTCGTTC
416	PAcontig_1014_872	contig_1014	872	GQ03714_J07.1	NA	NA	*	A	G	23	60	1897	28.4084	0.42	99	31	68	0.313131	CAAGGGCGCCGTGGACACCAAAAAACACAAACCMTTGTTCGACCCCTTCAACAAGAAGCCCGTCATCCAGGAGCCTGACGACCCCACAGACCTGCAGGAG[A/G]TCTTCCACAAGATGAAAGAGGACGGCCTCGTTCAGCAGGCTGTCAAGATGTTCGACGCCCTCTCCAAGGACGGGCTGACCCACGAGGCCATGAAGCTCTT
417	PAcontig_10142_126	contig_10142	126	WS03410_H08.1	NA	NA	-	A	T	20	55.48	435	18.7908	0.83	141	116	25	0.177305	CCTCACATCCCCATGTCGAAGAAGCAATACACAAAGAGATAACCCGTCTCATGGCCGTCAAACTCGAAGCCAAACGGGACGACAATCCCTTGGTATTTTC[A/T]TACGAGGATCTGCAGAGCATGCATTACCTGCACGCCTCAATCTGCGAATCGTTGAGACTTTATCCGCCGGTCCTCCTGGACTCGAAGCACGCCCTCCACA
418	PAcontig_10142_468	contig_10142	468	WS03410_H08.1	NA	NA	*	G	A	22	57.04	2120	20.9201	0.64	343	240	103	0.300292	ATTTCGTCCCnnCAGAGTTCCTTCAAGTTCGCAGTCTTCCATGGnnGGCCCGCGTGTCTGTCTGGGYAAAGACATGGCRTTTATTCAGATGAAGTATGTTGC[G/A]GCGACTGTGATTTCCATGTTCAGATTGCnnGCGGCCTGTTGAGTnnTTCCGCTGTGGGAACTCCAAAGCTCATTCACAGYTTGACTGCGCGCATGAAGGGTG
419	PAcontig_10142_951	contig_10142	951	WS03410_H08.1	NA	NA	*	G	A	11	59.77	1815	13.702	0.34	153	18	135	0.117647	TCTTTGTCCCCGTTACAAACACCAAGAAGAGAAATTCGAGAGAGAGTCGGGTATGTATTGTTTTCAATGTCGTTATnnTACAGTTTCTGGTGTGTAAAGTC[G/A]AATATTAAGCCTTCAAATKCGAGAGGCGCGAGTATTTRGTTTCAAAGTATTGGGTAATTTATGAATACAGGCAAATTCCAGGCAATTTCGACGAAAGTGA
420	PAcontig_10142_989	contig_10142	989	WS03410_H08.1	NA	NA	*	G	A	11	59.76	1131	10.1371	0.35	148	33	115	0.222973	AGAGAGAGTCGGGTATGTATTGTTTTCAATGTCGTTATnnTACAGTTTCTGGTGTGTAAAGTCRAATATTAAGCCTTCAAATKCGAGAGGCGCGAGTATTT[G/A]GTTTCAAAGTATTGGGTAATTTATGAATACAGGCAAATTCCAGGCAATTTCGACGAAAGTGAAAGCTGGYGCTTCAGCTGAAATCACTCCAGCAATGTAT
421	PAcontig_10144_867	contig_10144	867	GQ03806_C20.1	LG10	47.765	-	A	G	21	60	2965	20	0.47	161	24	137	0.149068	ATCAAATCACTGCACATTCCCTAAAAACTGCTTACAGGGTGGGAAGAAGCATTATTACTGATAATACACAAGGTCTGAAAGTTCTGAGGCATATTTACCA[A/G]ACCTCAGAATCTGACGATATGCCTCTAGCGATCCAATGCTGAAGAATCCAAATGATCTGGTGAATATGCAGCAAAAGTAATCCTGATCTGAAAAATAGTT
422	PAcontig_10146_1029	contig_10146	1029	GQ03509_E22.1	NA	NA	-	A	C	30	42.63	1558	18.9616	0.53	90	6	84	0.0666667	CACCTGTGTGCAGATATGCTGATTGGTCAACATAATGAACCTATTTAGATAAAGCTACAAGCAACTCAGATTAACAGCATGCATCTACTCTACCTTCTGG[A/C]AAATTGATCATCAAATACCAATTGTTCGTACGAAGATTGCTGAACAGCTGATTAATGTACATCAAATATAAATTGATCATCAAATACCAATTGTTCGCAT
423	PAcontig_10146_396	contig_10146	396	GQ03509_E22.1	NA	NA	-	C	T	24	58.28	1242	24.5533	0.09	98	46	52	0.469388	AAGGGGTGGGATTCAATTGGTTGCTCTGGCTCGCGGGAGTTCAATTGAAGAAAAACTTGGAGGTTTTGGACCTGCCGTAGTTCATAAATATTTTCTGCAC[C/T]AATGATGGTATTCAAAGCTTCCATTTGGTCCTCACGTATTGCCTTAATGGAGATACACATACTACAATTCCTTGCAGACAAAGAGGAACTACATGATGCT
424	PAcontig_10148_432	contig_10148	432	GQ03326_M03.1	LG07	73.174	*	G	T	24	57.24	1124	23.1754	0.64	67	17	50	0.253731	AAGGGGAATTTCAAAATTTGTGATCAAATAAAAAATAAGTTGAAACTGCCATCCTTACAAGTATGGTTATCGCTTAATGTCCATTCCATGTTTTGCATTT[G/T]CCTACTAAGCAAACTTTTAATCAGAAATGCAAGGGATACATTGCACCCCTCACTATGCAGAATTATAAGTTTTARTCTTCTTGAACATTGACCAACTCAT
425	PAcontig_10148_507	contig_10148	507	GQ03326_M03.1	LG07	73.174	*	G	A	11	56.01	1056	20.9764	0.73	77	25	52	0.324675	AATGTCCATTCCATGTTTTGCATTTKCCTACTAAGCAAACTTTTAATCAGAAATGCAAGGGATACATTGCACCCCTCACTATGCAGAATTATAAGTTTTA[G/A]TCTTCTTGAACATTGACCAACTCATACTCCACAAGAGAGAGATTATTCTCCTCCTTTAYCGAGAATTCTGCAGGTTCGGTAACCTCAATCCTACCCCATT
426	PAcontig_1015_350	contig_1015	350	GQ03308_M13.1	LG11	82.335	-	T	G	21	60	2604	20	0.67	140	30	110	0.214286	AGGGTTGATGAAAGGGGAGAAGGTAGAGTCCAGACTGATGTTGGTGAAGGAGATCAGATAGTAAAGAAGCAGAATGAAGGAAGGAGAAAGACTTGCACAG[T/G]GTATGGCTTTCTTGATCTTGATTTTAGCTGGAGCAGCCATGAGTGTGAATGATGACGATGGGGGGTTAATCAACTCTACACAGCCTTTAATGGCGGGGAA
427	PAcontig_10150_176	contig_10150	176	GQ03211_B20.2	NA	NA	-	C	T	19	58.9	1179	23.7994	0.73	74	23	51	0.310811	TGACATACAGTAGCATACATTCCATGTCTGAGACAATAAAAATAATGATTTAGATTTTTCATTGAATACAAATTTGCTGCAATATAGCATGCAAAAAATT[C/T]ACTACCAGGAACATTGTACAAGGGAAAAACGCCTCTGGCGAGTTGTCTTACAATAGAAACAGAAATATTCCACTGAAAGAATTGCCCAGTAGAAAAAGGC
428	PAcontig_10152_634	contig_10152	634	GQ04005_M06.4	LG10	77.452	-	T	G	27	60	814	24.9639	0.56	62	28	34	0.451613	TACAAAAATCCTATTTTGTTGCTTCATCCATTGGGAGGCTATACAAAGGCAGATGATGTGCCTCTTAGTGTGCGAATGGAACAACACAAGAAGGTAACTA[T/G]TCTTTATATTAATTTACTGCTTGTGCAAATTTAGGTATCAAGCCAGGTGCAGTCCTTGGAAGGTCAAATCACTAGCACAAGAATGACTTACCTTTGTATC
429	PAcontig_10152_927	contig_10152	927	GQ04005_M06.4	LG10	77.452	-	T	G	21	60	892	19.7185	0.43	54	7	47	0.12963	CATGCATTATGCAGGACCAACAGAAGTCCAATGGCATGCAAAGGCAAGGATAAATGCAGGGGCTGACTTTTATATTGTGGGACGTGATCCTGCTGGCATG[T/G]GCCATCCTACGGAGAAACGGGACTTGTATGATCCAGATCACGGGAAAATGGTTTTGAGTATGGCCCCTGGCCTTGAGAGGCTCAACATACTGCCATTTAG
430	PAcontig_10153_116	contig_10153	116	WS00752_N17.1	NA	NA	-	C	T	34	59.89	796	30.7693	0.75	36	9	27	0.25	GTGTATATTTGTTTATCGAGAGCAATATTCAGAATTAGGGTTTCCTAATAGTCAAGCTTTCTTGAATCTGAATAAATGGACAAACAAATGACCGAATAGA[C/T]AGTGTGACTAGGAACTCTTCTTTGAATATGAAGTACTTGCTTACAAATGTTCAGTTTTCTCTGAATCTTCTCATTTGATTCCCACTCCTTTTGAACTCAT
431	PAcontig_10154_185	contig_10154	185	GQ0012_O11.1	NA	NA	*	C	T	37	59.59	731	24.7023	1	74	43	31	0.418919	AATTAAATACCCATTAGTTCCAAGTAATCTCTGAGATATTTTGATAAGTTAAAGCTTTCTTTTGGTCCAGGGAAAAAACGGCGTTTGCTTCATTTACATG[C/T]TCTCAGATTTGGTCTAATCCTCACTCGGCTTGTTTCCAGGAACAACAAAATTTACACCGGCGAACTGTAGGAAAAACAATCCTYAACGTTGAAGCAAATA
432	PAcontig_10154_359	contig_10154	359	GQ0012_O11.1	NA	NA	*	A	G	24	59.85	2965	20	0.72	269	123	146	0.457249	AAACAATCCTYAACGTTGAAGCAAATAGCAAAACCGGTATATATATACGAAGGGCTGATCTAAATTAAAATTTCAnnTCCCTGGAAAACAAGATATGACAG[A/G]CATGGACATGCAGAGAATATGGTCTTAATTTATATTASTAACACAATCTCACAGAAGGGATCACAAACACAATCCnnTCCATTCAACAGAACGATTTATTT
433	PAcontig_10154_477	contig_10154	477	GQ0012_O11.1	NA	NA	*	C	G	31	58.76	2965	20	0.75	527	427	100	0.189753	TATGGTCTTAATTTATATTASTAACACAATCTCACAGAAGGGATCACAAACACAATCCnnTCCATTCAACAGAACGATTTATTTTACGCAGTAGACTATGA[C/G]TACCATAACCATAAGCATATCTTCCTTCTGATTTAAGAAGCATATAATCAGTTTCTGAGATTAGAGGCAGTGCAGTGGTCGAAGTAGCAGAAGCAACCGG
434	PAcontig_10154_783	contig_10154	783	GQ0012_O11.1	NA	NA	*	T	C	11	60	1343	15.4806	0.45	304	215	89	0.292763	TCTCGCAAATAGAAGCAGAAACCCCACTGCCAAACTCTGCCAAACATATTTTACATTAACAAACAAACAAACTTCAAAGTTTCATTTTCCAATGAAAATT[T/C]GATAGCAAACGGCCATAAGAATTAACTKTGCATACCGTTGGAGGCCATGAGCAGCAACAGCAACAGAAAGGCCGCCCTCGCCATGGCARCTGGGAACTTA
435	PAcontig_10154_811	contig_10154	811	GQ0012_O11.1	NA	NA	*	T	G	22	60	1723	21.178	0.51	275	192	83	0.301818	GCCAAACTCTGCCAAACATATTTTACATTAACAAACAAACAAACTTCAAAGTTTCATTTTCCAATGAAAATTYGATAGCAAACGGCCATAAGAATTAACT[T/G]TGCATACCGTTGGAGGCCATGAGCAGCAACAGCAACAGAAAGGCCGCCCTCGCCATGGCARCTGGGAACTTATCTYCACCGCAAGTTTTCATTCCTGACC
436	PAcontig_10154_887	contig_10154	887	GQ0012_O11.1	NA	NA	*	C	T	11	59.83	535	12.1228	0.37	248	201	47	0.189516	AGCAAACGGCCATAAGAATTAACTKTGCATACCGTTGGAGGCCATGAGCAGCAACAGCAACAGAAAGGCCGCCCTCGCCATGGCARCTGGGAACTTATCT[C/T]CACCGCAAGTTTTCATTCCTGACCGTTSGCAGAGTTACAAAAATGGAAGAACCAGCTCGATTTATATAGAAAACCATCCAAARGAAATCGGATTATGCGR
437	PAcontig_10154_915	contig_10154	915	GQ0012_O11.1	NA	NA	*	G	C	11	59.79	2965	20	0.35	229	37	192	0.161572	ATACCGTTGGAGGCCATGAGCAGCAACAGCAACAGAAAGGCCGCCCTCGCCATGGCARCTGGGAACTTATCTYCACCGCAAGTTTTCATTCCTGACCGTT[G/C]GCAGAGTTACAAAAATGGAAGAACCAGCTCGATTTATATAGAAAACCATCCAAARGAAATCGGATTATGCGRATGTGGGTAATTATGAAAAGGCGGAATA
438	PAcontig_10154_987	contig_10154	987	GQ0012_O11.1	NA	NA	*	A	G	11	59.87	1862	16.9355	0.32	162	50	112	0.308642	YCACCGCAAGTTTTCATTCCTGACCGTTSGCAGAGTTACAAAAATGGAAGAACCAGCTCGATTTATATAGAAAACCATCCAAARGAAATCGGATTATGCG[A/G]ATGTGGGTAATTATGAAAAGGCGGAATAATTGAAGTAAAGTTAAAACGTCAGTGGGAnnTTATAGGTACGCGTTGAAACTTGGAAACTTCTGGGAGAGTGG
439	PAcontig_10155_392	contig_10155	392	GQ03117_D06.1	LG08	158.93	*	T	C	24	60	796	24.4344	0.73	70	36	34	0.485714	GGTGGATGGAAACAAAGAGATGATGGCCATTGGGTTCATGAATTTGGCAGGCTCTAGTACCTCCTGCTATGTTACAACAGGTATACATATACATCTTTTT[T/C]CCATATTATATACCTAAATAAAAACTCAATACATACAACTTCTAAGCAATGGAAGATAWCCCTGCAGGGCCTATAGATCACTATTCTTATATGCCAAAGC
440	PAcontig_10155_547	contig_10155	547	GQ03117_D06.1	LG08	158.93	*	T	A	24	59.85	1083	22.3554	0.29	109	59	50	0.458716	GATAWCCCTGCAGGGCCTATAGATCACTATTCTTATATGCCAAAGCATATGCTACCGACATTAACAGACAATGATTTGCATGCTTAACTCATACAAAAAT[T/A]ACACAGATATGATAGACTTATATGTAAYATATATTTATATTGCAGGTTCCTTTTCTAGGTCAGCTGTGAATTACAATGCAGGATGCAAGAGTGCGGTATC
441	PAcontig_10155_918	contig_10155	918	GQ03117_D06.1	LG08	158.93	*	A	G	24	60	833	19.2838	0.56	101	56	45	0.445545	CATGTATGGGAGCTTTCATGGGAGTCATCTTCATCTCAGTTCAAATTGGCCTTCTGATAGCGGTACGATATATGTTCAATTCCATTTCTGTACAAAGTTC[A/G]GCCATTATTTTCCATTAGCWGGCAACAATATGTTACTGTAGATTAAGTTTGCTCATCCCTGAAAAAATSTACAGGTGGGTATCTCTGTGTTCAAAATATT
442	PAcontig_10155_938	contig_10155	938	GQ03117_D06.1	LG08	158.93	*	A	T	21	60	962	17.4872	0.4	89	32	57	0.359551	GGAGTCATCTTCATCTCAGTTCAAATTGGCCTTCTGATAGCGGTACGATATATGTTCAATTCCATTTCTGTACAAAGTTCRGCCATTATTTTCCATTAGC[A/T]GGCAACAATATGTTACTGTAGATTAAGTTTGCTCATCCCTGAAAAAATSTACAGGTGGGTATCTCTGTGTTCAAAATATTGTTGGACGTAACAAGGCCAC
443	PAcontig_10155_987	contig_10155	987	GQ03117_D06.1	LG08	158.93	*	G	C	24	60	1101	18.9295	0.53	70	10	60	0.142857	ATATGTTCAATTCCATTTCTGTACAAAGTTCRGCCATTATTTTCCATTAGCWGGCAACAATATGTTACTGTAGATTAAGTTTGCTCATCCCTGAAAAAAT[G/C]TACAGGTGGGTATCTCTGTGTTCAAAATATTGTTGGACGTAACAAGGCCACAGACTCTCCTCCTCGGCAATATTCCAGGCACAGCACTCTACAGAAATGT
444	PAcontig_10156_540	contig_10156	540	WS02626_F04.1	NA	NA	*	C	T	20	58.84	2416	22.4841	0.19	178	69	109	0.38764	GCATCTGCTGCGGGGCAGGAGGCACCTTCAAAACMCACTCTTCGAGAGTTACAAACTGGTTTCTAAACTGCGGAGCAGGCACAAACACCAAAGCCGAGCT[C/T]TTGGGTTTGTGGGCTACCCTCTATCTCGCCTCTTGCTGGTCTATAAACCACCTCCTGGTTTTAGGAGACTCGAGTGTAATTGTAAACTGGATAAATCTCC
445	PAcontig_10156_813	contig_10156	813	WS02626_F04.1	NA	NA	*	C	T	24	58.93	1227	21.386	0.36	121	62	59	0.487603	ACATAAAGGTCCATCACATTTCCAGAACTCATAACRCAGATGCTGATGCTCTTTCAAAGCGTGCCCTGGGCGAACCGACAGGAAAGCTCTCGGTTTTCCA[C/T]TGCGATAATGGGAAGGAGAGTTTTATCACCTCTTTCAACATTTTTTGACTGTCATCGACCTCCTTTTGCCAGATTATGGACTGATATTTAATGCTTTCTC
446	PAcontig_1016_1185	contig_1016	1185	GQ02830_E06.1	NA	NA	-	G	A	26	59.94	870	21.0412	0.34	126	83	43	0.34127	CAGAAACTATAGTTGAGTTCTGCTGTTGGGGAGAACCCTTTGCAAATTATGTGCCGACCAGATTTGTTCAGAGCAAGGTTTCCATGCAGCAAAAAGCACT[G/A]TTTTGCTTGTGGAATCTTTTGCATATGACCTGAGATTATTATCAATTGCATTGATGCTTATTGCAGTTTATTTTTGCTTTCTTGTTTCTTTAGTTGTGAG
447	PAcontig_1016_1353	contig_1016	1353	GQ02830_E06.1	NA	NA	-	A	G	25	59.95	724	18.5066	0.67	141	100	41	0.29078	TTATTTTTGCTTTCTTGTTTCTTTAGTTGTGAGCGCATTCCAGTATCTACTTGAGGGAATTCCTCCTCTGATCTTTCCCAATTTAAATCATATATATAGA[A/G]ATTGCAATAGTACCTGCAAAGAAGGAAAGATCCCAAACAATAAGTGGAGACACTGCTGCTATTTTCAGTTTGTATACTGTATTTCAGTTGGTGAGATTTG
448	PAcontig_1016_1608	contig_1016	1608	GQ02830_E06.1	NA	NA	-	G	A	24	60	757	19.3115	0.67	120	79	41	0.341667	GTAGTTTTCTAGGCCTGCCTGGCTGTGAGATTGCTTAAATCATTTCAGCATGGAAAATAGGGGTGTTATCTTGGCAATTCAACAATGGCATGAAATCTGA[G/A]GTTGTCTATTCACCATGCCCCCATTGTCTTTGAAGAGTGCACTTCATTAGGTGAAACTGGACTTCTTTCATACTGCAAAGATACCGCGCAGCAATGTTTT
449	PAcontig_10162_1002	contig_10162	1002	GQ0165_F24.1	LG03	22.357	*	C	G	24	60	1014	16.6472	0.54	79	16	63	0.202532	GAATCTGTTTATGGATAAAATAAGATCCCAAGTTGGAGGTTACTATCACTACTGTATTGAAGTRTTTTTGTTGCAGTTACTAGTGCCTGAAGTTGAAACT[C/G]GTATGATGATATGCTTTGAAGTATTTTTGTTGCACTTACTAGTGCCTTAAGTTGAAACTGGTATGAGTATGTATTTCTTGAGCTTATATTAATACATATT
450	PAcontig_10162_562	contig_10162	562	GQ0165_F24.1	LG03	22.357	*	T	C	10	59.47	2052	17.5359	0.93	238	119	119	0.5	ATTTATTTnnTGTTGAATGTCTTTCACTGTTTGGGTGATTGCAGGACTCGATTCGTTGTCATTCGATATGAAGGAGAGCACGTTGACTGTGATCGGAGACG[T/C]GGATCCCGTTTGYGTGGCCAACTTGCTGAGAAAGAAATTCAGGTGCGCTGAARTGGTCTACGCTGGAACCATGCCTCCTCCTCGTGAACCTACCCCTCCT
451	PAcontig_10162_755	contig_10162	755	GQ0165_F24.1	LG03	22.357	*	A	G	11	59.86	2887	20	0.28	212	66	146	0.311321	CCCCTCCTCGTTCTCCTCCTCCTCCCAGACCGAAATGTTGTCATGTGTGCGAAGCACAGTGCTGTTCTCGATGCTCGGCCTGTTCATGCAGACCAGTAAA[A/G]TGCTGTCCTCCATGCTCGGCTTGTTCATGCAGACCAGAWATATTGTGGCCACARTACCAGCATCCTTGTGCTAATCCCGGTGAGGTCTGGTATGTGTGGA
452	PAcontig_10167_108	contig_10167	108	GQ03321_L09.1	NA	NA	*	C	A	25	37.67	647	19.4792	1	247	212	35	0.1417	ACTAGTCCAATACCAGCGTCAATGTGGTGCTGCCCGCCGAAACGGCCCCTGCGGCCACCTTAACCCGTAGACAAAAGAAGGTGAGAACGTCCCCCAACCC[C/A]ACTCCCTCCTCCTTTCTCAACTTTCGATCAACGAAGTGGGTTCAACCGAGAACAAAGAGCGCTCCCGACACGGGCTCAAAACAACCGCAACAKAATGAAG
453	PAcontig_10167_451	contig_10167	451	GQ03321_L09.1	NA	NA	-	G	A	22	42.17	2965	20	0.13	496	330	166	0.334677	AAGCTGAGAACATCCCCAACCGCACTCCCTCCTCCTATCTCAATCTTCGGTCCACGAAGTGTGATCAGTCAAGAACAAAGGGCGCTCCCGACGTGGGCCC[G/A]AAACAACCGCAACAAAAAGAAGAAGAGGGGACAGTGAACCCTCCAACCTTCTGAACAAATGCATCAAGGTGACCTCGGGATCCACGACACTAGTCCAATA
454	PAcontig_10167_581	contig_10167	581	GQ03321_L09.1	NA	NA	-	G	A	25	37.48	2965	20	0.22	319	80	239	0.250784	GACAGTGAACCCTCCAACCTTCTGAACAAATGCATCAAGGTGACCTCGGGATCCACGACACTAGTCCAATACCAGCATCAATGTGGTGCTGCCCGCCGAA[G/A]CGGCCCCTGCGGCCACCTTAACCCATAGAAAAAAGAAGCTGAGAACGTCCCCAAGCTCCCCTCATCCACTTTCGCTCGCACATAGCGAGATCACCAACAA
455	PAcontig_10167_774	contig_10167	774	GQ03321_L09.1	NA	NA	*	C	T	10	54.95	2965	20	0.08	648	426	222	0.342593	ACCAACAAACGCTCCTGGCAAGGGTGGAAACAACCAAAACATAGAGGAAGAGGYAGAGAACAGTGAAACCCTCCAACCTTCCAGACTACACATCGAGGTG[C/T]CCTCGGGATCCACAGCGCTAGTCCTCAACAAGCGACAATGTGGTGCTGCCCGCCTTAAACGGCCCCTGCGGCAAACCTTAATGCATAGACAATGCATGGC
456	PAcontig_10168_1020	contig_10168	1020	GQ02816_J19.1	LG10	121.348	*	C	T	24	60	844	23.7506	0.45	92	55	37	0.402174	CGGAATGGCAAGTTGATAATTAGGATTGATCAATGTGTCCTGCTCAGGTGGCAATGCCATACCAGGGCCACCAATTGACATTGGCAACGGAAGTCTATTT[C/T]GATTTCTAGCCWGTTCAAGTAAAATCTGGATAAAGATTGAAAATACACATCAGCAAAAGAAAATTCCAGACATTGTCCTGTGATAACATAAAACCACCTC
457	PAcontig_10168_1032	contig_10168	1032	GQ02816_J19.1	LG10	121.348	*	A	T	30	59.72	956	27.5214	0.61	83	47	36	0.433735	TTGATAATTAGGATTGATCAATGTGTCCTGCTCAGGTGGCAATGCCATACCAGGGCCACCAATTGACATTGGCAACGGAAGTCTATTTYGATTTCTAGCC[A/T]GTTCAAGTAAAATCTGGATAAAGATTGAAAATACACATCAGCAAAAGAAAATTCCAGACATTGTCCTGTGATAACATAAAACCACCTCCAACTGATTCAT
458	PAcontig_10168_496	contig_10168	496	GQ02816_J19.1	LG10	121.348	*	G	T	21	60	1715	19.2283	0.46	192	101	91	0.473958	TAGATGGCACTGCATTTCAAGAAACATTCATCAACAAGGAAAATCCAAACATAGMTGCAAGTAAACAACTCCACRTAAGGAGAAGTTCATCTGATGACGT[G/T]AAAGTAATATACTGTCCACGAACATGCATCTAGCTTTTGAACAATTCCnnCCTGAAGGTATTCACTTGATCTTACTATACAAGAAAGAAAAGTAGATAACA
459	PAcontig_10168_799	contig_10168	799	GQ02816_J19.1	LG10	121.348	*	G	T	23	60	1205	18.504	0.43	150	83	67	0.446667	AGACATTACGTGGATTTTTGTTTACACCAAAAGAGGCAACAAGAAAAAAGATCTGGAAATTATCTAGGACGCTTTGCAGAAAGAGAAAATGACACCCTTT[G/T]GGCAGCAGCTTCATGGTCAACCTTCTGTTCTTGCAAAGATTGGAAGTTACCCAGATCACCTTTATTAYCCTCTTCTTCATCAATTTCCATCTCTTCAGCT
460	PAcontig_10168_867	contig_10168	867	GQ02816_J19.1	LG10	121.348	*	C	T	10	60	1003	15.7238	0.49	140	74	66	0.471429	ACGCTTTGCAGAAAGAGAAAATGACACCCTTTKGGCAGCAGCTTCATGGTCAACCTTCTGTTCTTGCAAAGATTGGAAGTTACCCAGATCACCTTTATTA[C/T]CCTCTTCTTCATCAATTTCCATCTCTTCAGCTGCTTGAGTGGCTGGCTTTTTCGGAATGGCAAGTTGATAATTAGGATTGATCAATGTGTCCTGCTCAGG
461	PAcontig_1017_1138	contig_1017	1138	GQ03614_D19.1	NA	NA	*	T	C	23	58.84	1095	10.4608	0.91	249	141	108	0.433735	AAAGAAGTTAGTTTTCTTCCCATTCACCTTCGAATGTTTCTCTTTGTACCAGGACTGATCTTCGYATGATTGCTCTTTTTCTTTTCGTCATCAnnCTACAG[T/C]AGCGGTTTTTCTCASTCGGTTTCGGACGAATTCCCCGCCTTTCCGCACTTGAGAAGCATAAGCGTTRGTGCAGAGGAATAAGCCCTTGATGATCTGCCCC
462	PAcontig_1017_1153	contig_1017	1153	GQ03614_D19.1	NA	NA	*	G	C	22	58.9	2965	20	0.89	262	109	153	0.416031	CTTCCCATTCACCTTCGAATGTTTCTCTTTGTACCAGGACTGATCTTCGYATGATTGCTCTTTTTCTTTTCGTCATCAnnCTACAGYAGCGGTTTTTCTCA[G/C]TCGGTTTCGGACGAATTCCCCGCCTTTCCGCACTTGAGAAGCATAAGCGTTRGTGCAGAGGAATAAGCCCTTGATGATCTGCCCCGAGCCYGCAGCAATG
463	PAcontig_1017_1205	contig_1017	1205	GQ03614_D19.1	NA	NA	*	A	G	22	58.84	2965	20	0.9	301	98	203	0.325581	GATTGCTCTTTTTCTTTTCGTCATCAnnCTACAGYAGCGGTTTTTCTCASTCGGTTTCGGACGAATTCCCCGCCTTTCCGCACTTGAGAAGCATAAGCGTT[A/G]GTGCAGAGGAATAAGCCCTTGATGATCTGCCCCGAGCCYGCAGCAATGGCCTTGCCCACCACACTGTTATAGTCTTCCACCCTCGGCGCCAACGCAGTCC
464	PAcontig_1017_1244	contig_1017	1244	GQ03614_D19.1	NA	NA	*	T	C	20	58.72	2585	20	0.88	317	183	134	0.422713	TTTTTCTCASTCGGTTTCGGACGAATTCCCCGCCTTTCCGCACTTGAGAAGCATAAGCGTTRGTGCAGAGGAATAAGCCCTTGATGATCTGCCCCGAGCC[T/C]GCAGCAATGGCCTTGCCCACCACACTGTTATAGTCTTCCACCCTCGGCGCCAACGCAGTCCAGTACGCCGCCTSATAGTTCCCCAATCGCGGGTTTAGGC
465	PAcontig_1017_1318	contig_1017	1318	GQ03614_D19.1	NA	NA	*	G	C	11	59.76	2965	20	0.19	243	66	177	0.271605	AAGCCCTTGATGATCTGCCCCGAGCCYGCAGCAATGGCCTTGCCCACCACACTGTTATAGTCTTCCACCCTCGGCGCCAACGCAGTCCAGTACGCCGCCT[G/C]ATAGTTCCCCAATCGCGGGTTTAGGCGCTTCCACCATCGAATGCACGGGCAACGAGAAGCnnCACGTGCTGCTGATCGATTCCGCYGGCAACGAAAGACAT
466	PAcontig_1017_1403	contig_1017	1403	GQ03614_D19.1	NA	NA	*	C	T	23	59.68	747	15.6354	0.67	262	212	50	0.19084	TCCAGTACGCCGCCTSATAGTTCCCCAATCGCGGGTTTAGGCGCTTCCACCATCGAATGCACGGGCAACGAGAAGCnnCACGTGCTGCTGATCGATTCCGC[C/T]GGCAACGAAAGACATGTGTGCTGCTCAAGGAAACTGTCCAAGGAATCTAAGTCCTCCTCGTCTGCAAACGTTACTCCGTARTTCAGTATCTCAGWGCTAT
467	PAcontig_1017_1498	contig_1017	1498	GQ03614_D19.1	NA	NA	*	A	T	23	59.49	2294	19.0883	0.23	284	162	122	0.429577	TCCGCYGGCAACGAAAGACATGTGTGCTGCTCAAGGAAACTGTCCAAGGAATCTAAGTCCTCCTCGTCTGCAAACGTTACTCCGTARTTCAGTATCTCAG[A/T]GCTATCTTTATCTGCAGCCTCTTCGTCCGGCGGGAGGCGGATGGAAAAGAGATAGTGACGAGAGTCGAGTTTGAGAGTCGGCTCGTCCTTRGTGAGAGGC
468	PAcontig_1017_1589	contig_1017	1589	GQ03614_D19.1	NA	NA	*	A	G	11	58.88	2965	20	0.16	338	145	193	0.428994	GTATCTCAGWGCTATCTTTATCTGCAGCCTCTTCGTCCGGCGGGAGGCGGATGGAAAAGAGATAGTGACGAGAGTCGAGTTTGAGAGTCGGCTCGTCCTT[A/G]GTGAGAGGCCAACGCAGATYTTTTCCAACTTTAACGAAAAGGGCGATTCCTGTATTCCCCTGAACAAGTCTCACAATGGAAAATTCGCCGCTTCCCAACC
469	PAcontig_1017_1609	contig_1017	1609	GQ03614_D19.1	NA	NA	*	C	T	19	58.92	628	12.7456	0.17	350	298	52	0.148571	TCTGCAGCCTCTTCGTCCGGCGGGAGGCGGATGGAAAAGAGATAGTGACGAGAGTCGAGTTTGAGAGTCGGCTCGTCCTTRGTGAGAGGCCAACGCAGAT[C/T]TTTTCCAACTTTAACGAAAAGGGCGATTCCTGTATTCCCCTGAACAAGTCTCACAATGGAAAATTCGCCGCTTCCCAACCGCACGCTGTCGCTAACTTCC
470	PAcontig_1017_1751	contig_1017	1751	GQ03614_D19.1	NA	NA	*	C	T	22	58.36	909	14.5196	0.46	351	286	65	0.185185	GAACAAGTCTCACAATGGAAAATTCGCCGCTTCCCAACCGCACGCTGTCGCTAACTTCCTCTCCAGCCTCCACCAAGTTCACCACTGCTTCCCCTGGAAT[C/T]CTCACGCATGTTTCTTCAGTAGAATCCCCTCCACCCnnCCTCATCAGCATCTTGCAATTGTTGCTCTGCCTCCATTTCCGATAAAGWACTAAACTGTTGCT
471	PAcontig_1017_1837	contig_1017	1837	GQ03614_D19.1	NA	NA	*	T	A	17	59.42	2648	20	0.4	271	133	138	0.490775	GCTTCCCCTGGAATYCTCACGCATGTTTCTTCAGTAGAATCCCCTCCACCCnnCCTCATCAGCATCTTGCAATTGTTGCTCTGCCTCCATTTCCGATAAAG[T/A]ACTAAACTGTTGCTGCATCTTACTATTCGCCGCATCATCATYATCTGCARGAGGATGTTCAGTGGATTTATTTCTGCCTTTCCTTTTAnnATAGACCGAAG
472	PAcontig_1017_1887	contig_1017	1887	GQ03614_D19.1	NA	NA	*	G	A	21	59.76	1005	14.6447	0.58	242	171	71	0.293388	CnnCCTCATCAGCATCTTGCAATTGTTGCTCTGCCTCCATTTCCGATAAAGWACTAAACTGTTGCTGCATCTTACTATTCGCCGCATCATCATYATCTGCA[G/A]GAGGATGTTCAGTGGATTTATTTCTGCCTTTCCTTTTAnnATAGACCGAAGGGGTTCCCGACCAGCCACTGCATCTTGCGAATTCTGTGGCTTTGGCACTG
473	PAcontig_1017_2016	contig_1017	2016	GQ03614_D19.1	NA	NA	*	G	C	24	59.69	1838	17.6677	0.51	145	39	106	0.268966	TTTCCTTTTAnnATAGACCGAAGGGGTTCCCGACCAGCCACTGCATCTTGCGAATTCTGTGGCTTTGGCACTGCTAGCCGTGTTTTTGGAGCGAGGATTGA[G/C]TCTGCTCTTCTGCTGATTGATTAGCTCCAGAGTAAAAGATATGGAATKCCTCACCGACTCTTCAACCGACTTAGTAATATTGTAATATGTAGCCTTCATT
474	PAcontig_1017_2064	contig_1017	2064	GQ03614_D19.1	NA	NA	*	G	T	27	59.63	1502	15.3677	0.49	106	6	100	0.0566038	GCGAATTCTGTGGCTTTGGCACTGCTAGCCGTGTTTTTGGAGCGAGGATTGASTCTGCTCTTCTGCTGATTGATTAGCTCCAGAGTAAAAGATATGGAAT[G/T]CCTCACCGACTCTTCAACCGACTTAGTAATATTGTAATATGTAGCCTTCATTTTCTCCTCTCTCTCTGTCACATGGGGCGATGCAAACAGCAATCCCACT
475	PAcontig_1017_650	contig_1017	650	GQ03614_D19.1	NA	NA	-	G	A	21	57.56	2272	24.804	0.85	175	82	93	0.468571	AAAGTTCAGATACAGAATTCGAAACGAAGTACCTGTGTGAAACAATTTCAACTGTAACCTCAGAAGTGGCTGATACAGCATCCTTCCCTGCTACTTCAGC[G/A]GCTTCTAAAACTTGATCTGAAATTCAAGAACAAAAACTCGGTTATTATCATACCCACTATTTACAACATTTATTTAGATCTATTTCAAGGCAGTGGGAGA
476	PAcontig_1017_805	contig_1017	805	GQ03614_D19.1	NA	NA	*	G	A	21	57.59	2965	20	0.33	331	165	166	0.498489	CACTATTTACAACATTTATTTAGATCTATTTCAAGGCAGTGGGAGAGACAGTGCCTTACTGAAAGCATCCAAGGAAGCAAGAAGGACATCTCCAGGTAAC[G/A]TGCGGAAGAACTTCTGGCCAGCCTTnnGAGCCAAGCACCGGAGCAGTCACGGCACCGCTTACTGTGATCAACCCCGCCAACACATTCTCGCTCATATTTTC
477	PAcontig_1017_946	contig_1017	946	GQ03614_D19.1	NA	NA	*	C	A	24	56.82	2297	21.9978	0.43	330	224	106	0.321212	AGCAGTCACGGCACCGCTTACTGTGATCAACCCCGCCAACACATTCTCGCTCATATTTTCTGTCATCCTTGACAGCTTTTTCACCCTACATACATAATAT[C/A]TCCATGCCAACACAAAATTCAATATCCAGATTTRGGTTCTCGATGCCACAAGAGCTGGGTTGCTCAGTGCAGATGTTATGAGAAAAAAAATAAAGAAGTT
478	PAcontig_10171_710	contig_10171	710	GQ03323_D12.1	LG05	4.744	*	G	A	18	60	1566	21.3436	0.35	104	29	75	0.278846	CAAAAGCTTTTACTCTGGAAGCTGTAACAATACCCAAATTGTTATCAATGGCATTAATGTTGACATGGGCAGTGCTGGTATCAATGGAATTCAAGAACCC[G/A]GGTGAGAGTCTGGGCCTGCGCTTGACATTAAGAGAAAATGGTCGGAATTGAAAAGGTGGATGGGAAGGATTGGWTGAAGTTGAAGTAACGAGGTACGTTT
479	PAcontig_10171_784	contig_10171	784	GQ03323_D12.1	LG05	4.744	*	T	A	11	59.95	873	19.3143	0.62	109	62	47	0.431193	CTGGTATCAATGGAATTCAAGAACCCRGGTGAGAGTCTGGGCCTGCGCTTGACATTAAGAGAAAATGGTCGGAATTGAAAAGGTGGATGGGAAGGATTGG[T/A]TGAAGTTGAAGTAACGAGGTACGTTTGCAATGAAGCATGCGATAGAGCCGAAGCAGTAGCCATAGCCATGGTCATTGCCATTTGGAGGTCCTCGACGGGT
480	PAcontig_10174_140	contig_10174	140	GQ0071_G05.1	NA	NA	*	C	A	23	38.54	2965	20	0.59	217	74	143	0.341014	ATAAAGCTTACTTTAGTAAGAGATAACTATGACTGTTGTAACTGTGAGTTTCAACCATGACTGTTGTAACTGTGAGTTTCTAGGTTTACTATTTTTAGCT[C/A]ATCAGATCCACTTGAGTCAGTGATCTGCATGCTATATATGTAACCYCCATTTGTTTGTTAAGYAATGAAAACGTTTTGTGTTGTGTGAATTAATTCTTCC
481	PAcontig_10174_203	contig_10174	203	GQ0071_G05.1	NA	NA	*	T	C	29	39.34	707	18.5443	0.63	234	194	40	0.17094	TTGTAACTGTGAGTTTCTAGGTTTACTATTTTTAGCTMATCAGATCCACTTGAGTCAGTGATCTGCATGCTATATATGTAACCYCCATTTGTTTGTTAAG[T/C]AATGAAAACGTTTTGTGTTGTGTGAATTAATTCTTCCAATTTTAATTTGGTATCAGAGCAGAGGTGGCCTGCACATTTGAGTGAGAGCTATTGAAATGCT
482	PAcontig_10175_268	contig_10175	268	GQ02822_K15.1	LG08	15.461	-	C	A	31	60	1349	26.1089	0.8	60	7	53	0.116667	AATGAATTGACAACTTTTCAAATCATATATTTCAATCTTTCAAAAAATCATGTAGAATAAAATATAATAATTGAAATGCATATCCCTTGAAGGACTTAGT[C/A]TAAAATATCCATACTGAACATTTATACAGCACAATTCTTGCCTTCACTCATTTATAGAAGGTTGAAGCCTATTAAGCACAGCTTTAGCCCTGTCCGTAAA
483	PAcontig_10175_719	contig_10175	719	GQ02822_K15.1	LG08	15.461	-	C	T	22	60	876	18.2154	0.46	133	83	50	0.37594	AGATTCGTCATTAACGGACTCCTCAAGCTCGTATTCTTCATCATCATCATCCACTTCATCATCTTCAAACAAATCGCTGTTTGCAAACTTATTATAGAAG[C/T]TTCCTTTGGAATCTGATTCATTCACAAATTCCAGGCCATAGGAGGTATCCCTATATTTCACCAAAAGCCAACGAAGCAATCTGTCGTCCTTGTTCAGGTA
484	PAcontig_10176_421	contig_10176	421	GQ04113_P07.2	LG11	56.753	-	T	G	29	59.92	798	19.8279	0.74	102	60	42	0.411765	CTGGCATCTTGAACTGCATTTCCACCTGAAAGACGATTTAGACCAATATTTAATCTCAACAAAGAGTATATGTGTCAGACAATACCAGAGATAAAGAGCA[T/G]AAAAGTGAATGACAAGATGAAAACAAGTAAAACTCTGCATTATATACCTGGGTTGTATTTGTGTCCCAGACCTTGATATAATGATCAAATGAACCTGTAA
485	PAcontig_10178_416	contig_10178	416	GQ02820_M21.1	LG11	3.77	*	T	C	23	60	2736	20	0.64	131	18	113	0.137405	CAGATATACCAGCTCCAGATTTGAAGAGATGCCTGCAGTCTCTTGCATGTGTTAAGGGAAGAAATGTGCTGGGTAAGGAGCCTATGAGCAAGGACATAGG[T/C]GAGGAAGATGATTTTTWCTTCAATGAAAAGTTTTCCTCCAAATTTTACAAGGTAAAGATAGGCACAGTTGCTGCACAAAAGGAGACTGAGCCAGAAAAAC
486	PAcontig_10178_433	contig_10178	433	GQ02820_M21.1	LG11	3.77	*	T	A	24	60	2824	20	0.78	135	22	113	0.162963	GATTTGAAGAGATGCCTGCAGTCTCTTGCATGTGTTAAGGGAAGAAATGTGCTGGGTAAGGAGCCTATGAGCAAGGACATAGGYGAGGAAGATGATTTTT[T/A]CTTCAATGAAAAGTTTTCCTCCAAATTTTACAAGGTAAAGATAGGCACAGTTGCTGCACAAAAGGAGACTGAGCCAGAAAAACAGGAAACACGTCAAAGG
487	PAcontig_10178_881	contig_10178	881	GQ02820_M21.1	LG11	3.77	-	C	T	11	60	1457	20.1591	0.48	81	7	74	0.0864198	ATGATCTGGATAAATTTGTACATGTTAGTAGAGGGGCTTCTTCATTGCAGGTAATCATCTTAGTCACTGCAAGTTTGTTCTCAGTGATATAATTGTTGAA[C/T]CTTTGTATTGTGACATGATTTGGGAGGGAAGGATATGGCAAAATTGTCATTTGCGATAGAATTTATTTTTGTAAAATTCCTTAGACAATTAAGGTGCATT
488	PAcontig_1018_1032	contig_1018	1032	GQ04112_J02.3	NA	NA	*	A	G	11	59.89	2263	21.4745	0.33	156	49	107	0.314103	CCTGTTTGAATCCTGAAAAACGCGGGCCTTTTGGGGTTCATGGGGCTCTCTGCCATTGGAATGGACCATCCCAACCCTGGAGTCTAAGGATACTCTCAGA[A/G]GCTCAGATCTACACCTCATCAACAAAAGGGCATATCTTGGGGSAATACAAATGGGTTCTTCTACTTMATCAAATCATCAACACCACCATAGCCATTTCTT
489	PAcontig_1018_1075	contig_1018	1075	GQ04112_J02.3	NA	NA	*	C	G	22	60	2849	20	0.51	161	41	120	0.254658	GGCTCTCTGCCATTGGAATGGACCATCCCAACCCTGGAGTCTAAGGATACTCTCAGARGCTCAGATCTACACCTCATCAACAAAAGGGCATATCTTGGGG[C/G]AATACAAATGGGTTCTTCTACTTMATCAAATCATCAACACCACCATAGCCATTTCTTCTTACAATAAATCATCAACACCACCATAGCCATTTCTTCTTAC
490	PAcontig_1018_1099	contig_1018	1099	GQ04112_J02.3	NA	NA	*	C	A	24	60	2965	20	0.5	164	38	126	0.231707	ATCCCAACCCTGGAGTCTAAGGATACTCTCAGARGCTCAGATCTACACCTCATCAACAAAAGGGCATATCTTGGGGSAATACAAATGGGTTCTTCTACTT[C/A]ATCAAATCATCAACACCACCATAGCCATTTCTTCTTACAATAAATCATCAACACCACCATAGCCATTTCTTCTTACAATAACCCACAACAGCATCTTCTT
491	PAcontig_1018_1218	contig_1018	1218	GQ04112_J02.3	NA	NA	-	G	A	21	59.98	943	19.9545	0.52	145	96	49	0.337931	CCATAGCCATTTCTTCTTACAATAAATCATCAACACCACCATAGCCATTTCTTCTTACAATAACCCACAACAGCATCTTCTTCCCAGAATTTCGCTATCT[G/A]GATCCATTTCTCATCATCCGGGTACATTTTCCTTCGCACATGGGTTCTTCAATTTCTCGAATGGATCCATCAACTTCACAGTTCTCTTGTTTTCTGGCAC
492	PAcontig_1018_1780	contig_1018	1780	GQ04112_J02.3	NA	NA	-	T	C	24	59.85	1317	25.5051	0.11	109	56	53	0.486239	GGGGTTTGATTTCCCCCTCTTTCTCCTGCTACCACACCTGCCATTTCCCTTGCATTTCTCTTCTATTCTCCCGGGGCCGAGAATCGACCACTGCATCATT[T/C]GGATTGATGCCCGGGAAGGAAAACACACAAACAAGTCGTTCCCACTGCGGTACCCTTTGTTTCCCTCCCTCCATCTCCTTTTCAAGGCCACCCACCCGTC
493	PAcontig_1018_1959	contig_1018	1959	GQ04112_J02.3	NA	NA	*	C	A	11	59.94	1005	14.2434	0.35	134	61	73	0.455224	TTTTCAAGGCCACCCACCCGTCACAGAATGCTCTCCAATAACTTCCTTAGCCGATGATAACTGCTGTTTTATGGGGATTCTCATGCAGCAAATTCACTGA[C/A]CCAGAGCCGGTGGAGAAATTGGGGGAACGGTGAGCTGCGGCATCCCCAAAATCCAAGCAAAATGCACCCAATWGCTCTTATCTTGGATAAACAAAGTCCC
494	PAcontig_1018_2032	contig_1018	2032	GQ04112_J02.3	NA	NA	*	T	A	11	59.76	1090	12.7815	0.45	135	47	88	0.348148	GGGATTCTCATGCAGCAAATTCACTGAMCCAGAGCCGGTGGAGAAATTGGGGGAACGGTGAGCTGCGGCATCCCCAAAATCCAAGCAAAATGCACCCAAT[T/A]GCTCTTATCTTGGATAAACAAAGTCCCAGAAGTAMCCGGCGATTGAATTGCATTATAACGTGGGCAGTGATGGCTGGAATCATTTTATAGGGCCTGCTGT
495	PAcontig_1018_375	contig_1018	375	GQ04112_J02.3	NA	NA	-	C	G	22	59.68	2140	22.8923	0.63	129	34	95	0.263566	CTACTAAATTATCTTCTAAGCATGCTTCTGGTGCAAGCTTCACAGAAAGCTTGAAAGGTTCAGACTTGCATCTTGTCAACAAGAAAGCTTCAGGATGGCT[C/G]AATTTATCTCCTAGCATTTTACTCATCCCCACAGCACTACTGGAGAACCCTTCCAGATCACTGCCTTCCTAGCTCAACCTCCTGCAATCATCAACTTTGT
496	PAcontig_1018_694	contig_1018	694	GQ04112_J02.3	NA	NA	*	C	T	24	58.59	931	19.3154	0.13	143	93	50	0.34965	ACTCTACTGTGGCCTCTGAATCATGAACCCCTCTAGGCTCTTCATCATTGTCAGAAGCCTTATCTCCATAACAGGAAGCCATCCTACCTCTGTTTGAATC[C/T]TGAAAATCATTGTCAGAAGCCTTATCTCCATAAMAGGAAGCCATCCTACCTCTGTTTGAATCCTGAAGATCATTGTCAGAAGCCTTATCTCCATMACAGG
497	PAcontig_1018_728	contig_1018	728	GQ04112_J02.3	NA	NA	*	C	A	24	58.42	780	20.3693	0.27	127	87	40	0.314961	AGGCTCTTCATCATTGTCAGAAGCCTTATCTCCATAACAGGAAGCCATCCTACCTCTGTTTGAATCYTGAAAATCATTGTCAGAAGCCTTATCTCCATAA[C/A]AGGAAGCCATCCTACCTCTGTTTGAATCCTGAAGATCATTGTCAGAAGCCTTATCTCCATMACAGGAAACCATCCTACCTCTGTTTGAATCCTGAAAATC
498	PAcontig_1018_789	contig_1018	789	GQ04112_J02.3	NA	NA	*	C	A	21	57.79	1631	24.1416	0.1	118	49	69	0.415254	GAATCYTGAAAATCATTGTCAGAAGCCTTATCTCCATAAMAGGAAGCCATCCTACCTCTGTTTGAATCCTGAAGATCATTGTCAGAAGCCTTATCTCCAT[C/A]ACAGGAAACCATCCTACCTCTGTTTGAATCCTGAAAATCATTGTCAGAAGCCTTATCTCCATAACAGGAAACCATCCTACCTCTGTTTGAATCCTGAAAA
499	PAcontig_1018_906	contig_1018	906	GQ04112_J02.3	NA	NA	-	T	C	11	58.47	2026	24.533	0.38	132	48	84	0.363636	CCTCTGTTTGAATCCTGAAAATCATTGTCAGAAGCCTTATCTCCATAACAGGAAACCATCCTACCTCTGTTTGAATCCTGAAAATCATTGTCAGAAGCCT[T/C]ATCTCCATAACAGGAAACCATCCTACCTGTTTGAATCCTGAAAAACGCGGGCCTTTTGGGGTTCATGGGGCTCTCTGCCATTGGAATGGACCATCCCAAC
500	PAcontig_10180_405	contig_10180	405	GQ03918_G09.2	LG03	81.051	*	G	A	18	59.16	2965	20	0.75	257	84	173	0.326848	GACATGTTTTCTGATGATAAAAAATATGGGCGTCATGATAACTTGTCAGAAATAGAGTCCAAGATTTTATGCAACGAGTTGATTTATTTGTTTCTAAACA[G/A]CATTTTGACTTGTTRGCTGATATCATTTGTACTTGGCTGATATTGGAGTAGGCTATAATCAAGCCTCAATATGTTGATCATATACCAAAAGCAGTGCAAG
501	PAcontig_10181_263	contig_10181	263	GQ02830_K13.2	NA	NA	*	T	G	25	54.53	2691	20	0.46	254	100	154	0.393701	TCATCCTGGGAATGGCWCGTGGGCTTCTCTATCTTCATGAGGATTCTCGACTGCGGATTGTTCATCKAGATATTAAAGCAAGTAATATTTTGTTGGACGA[T/G]AAACTGAATCCTAAGATAGCAGATTTCGGCACTGCAAAACTTTTCCCTSAAGATAAGACTCACGTCAGCACARCACTAGTTGGAACTTTGTATGATTTCT
502	PAcontig_10181_602	contig_10181	602	GQ02830_K13.2	NA	NA	*	C	T	24	59.55	2867	20	0.49	249	115	134	0.461847	GCTATGGAGGGGCATTTATCTGTAACTnnCCGATGTCTATAGCTTTGGCGTTGTTCTCCTGGAACTTCTCAYTGGAAAAAAGGCAATATCTGAAAAGGGGA[C/T]GCTTGTAGGATGGGTGAGATACTCTAGACTGTTCTCGTTGTATTTCCCACTGAGGATGTCTTCGTTCTAGAACATGTTATTTAGTTCATCTGTAAACCGT
503	PAcontig_10181_757	contig_10181	757	GQ02830_K13.2	NA	NA	-	C	A	30	56.14	2221	24.5193	0.26	266	174	92	0.345865	GATGTCTTCGTTCTAGAACATGTTATTTAGTTCATCTGTAAACCGTTTAGCCAAGTATACGATTAGGGGTTTCACTGATCTATTTTGATATGAATTCCTC[C/A]TCTGTTGATTCTGTACTAATTTACCAAGAAACTAAATTAAGGCCATTCTTATGGATCTCTTGTCATGTATATATTTTATGAAAATGCAGGTATGGAATTC
504	PAcontig_10182_788	contig_10182	788	GQ03217_L15.1	LG01	105.607	-	C	A	20	53.88	1970	15.5409	0.85	514	385	129	0.250973	TTGCTCATCAATAAAAAATCCAGCATCTCCCAAACACTTTACTTCAGCAGTCTCTGGCAGAAGCTCCTTAAAATTGTCACAGTGAAGAAATGAAGTTAAA[C/A]CACCGGCTGAGCAACCAGAAAGTAAAGTCTGCTCGGCTTTATCCATTCCCTTTCTCAAAAGATTGTCTATAACAGCTTGCCAAATCCTTTGCCCTCTATA
505	PAcontig_10182_933	contig_10182	933	GQ03217_L15.1	LG01	105.607	-	G	A	22	56.56	2321	14.8162	0.79	491	332	159	0.323829	ATTCCCTTTCTCAAAAGATTGTCTATAACAGCTTGCCAAATCCTTTGCCCTCTATAGTAGAGTTTGTAGATCTCATTTACCTCCTGCATATCTCCAGTAA[G/A]TGATGCTCCATCACAGTATCGAATCTTGACACGATTCCAATTATAGAAGTCTGGATTTTGTGTTTGATTGTCACCTAAAATGCCTGAAAATGCCAATTTC
506	PAcontig_10183_273	contig_10183	273	GQ02903_C20.2	NA	NA	*	C	T	22	56.99	600	17.6325	0.83	269	233	36	0.133829	GATGTATATACGTGGAACGTGTATACAGTACAAAACGTTAGAAAGCAAAAACGAACATCGTCAAAAGATGGGCGATGTCACTAGTCAGTTAATCCGTCGA[C/T]ATAGTCGACACCGGTGGACTGCAACCATGAATCCCCTTGTATGAATTCTCCTACAGTAAACTKGCTCGCCTCTTTAGAACTGGTTATTACCCGATATCCA
507	PAcontig_10183_336	contig_10183	336	GQ02903_C20.2	NA	NA	*	T	G	20	56.76	2965	20	0.82	303	112	191	0.369637	AAAGATGGGCGATGTCACTAGTCAGTTAATCCGTCGAYATAGTCGACACCGGTGGACTGCAACCATGAATCCCCTTGTATGAATTCTCCTACAGTAAACT[T/G]GCTCGCCTCTTTAGAACTGGTTATTACCCGATATCCAGGCCATTTCACGCGGTTTCCAGTTnnTGGAGCCTGGCCCTGTATTCATATATTCTCCATAATAC
508	PAcontig_10183_554	contig_10183	554	GQ02903_C20.2	NA	NA	*	A	T	11	59.5	2965	20	0.29	210	46	164	0.219048	ATCTCCATCCCATTCnnAACCAGCCCGCAGGCTGAATAACGTCGTCTAGATAGGACTGCATGAAAACCGTTCGGGAATACTCCTTCCACGGCCTCCCCAGA[A/T]AAGTTGGGAATGAGCTTTTCACCGGAACAAGGTCGGCATCGGGACTGATCTTGCAGTTGTGAATGGAGGTTCCTGTGTTCTGGTTCGGATCAGTTCTGCC
509	PAcontig_10183_682	contig_10183	682	GQ02903_C20.2	NA	NA	-	C	T	24	58.2	724	19.4557	0.17	163	124	39	0.239264	CAAGGTCGGCATCGGGACTGATCTTGCAGTTGTGAATGGAGGTTCCTGTGTTCTGGTTCGGATCAGTTCTGCCCTGTGCGGTGATTGCATTTTTCTGATT[C/T]GCACCGGGTTTCCTGGGAACCAGAGTGCAGCTCTGTAACACTACTGCGGCATTCCCAAATATGAAATCTACAGTGCCCAATATCTTACACTCCCTGTAGA
510	PAcontig_10184_230	contig_10184	230	GQ03203_I13.1	LG09	65.982	*	G	A	24	60	775	23.8168	0.82	53	19	34	0.358491	TTTCAGTTTCAAATCCCATTGGGTATTCTAACTTTCAGACACGACATAAGAAAACCGAAAACAAGGAGGCTAAGAAGAATACCTGTGTCAATTTTGCGTT[G/A]ACTAAGCCCTCAGAGTAGGCGCCCTCGGCAGGAGACTTGTTCTCAATGGCAACAACCTCGTTCTTATACCAGAGGAGTRAAATGTTGTCGCCATCTTGCC
511	PAcontig_10184_309	contig_10184	309	GQ03203_I13.1	LG09	65.982	*	G	A	11	60	1476	23.2426	0.85	77	12	65	0.155844	TACCTGTGTCAATTTTGCGTTRACTAAGCCCTCAGAGTAGGCGCCCTCGGCAGGAGACTTGTTCTCAATGGCAACAACCTCGTTCTTATACCAGAGGAGT[G/A]AAATGTTGTCGCCATCTTGCCTGATCAGCCTGCGCTCTCCTTTGGGCAATGCGCTGGCAGGCACCACAGGAACCCAATTCTTGTTATCCATGGAAGGAGG
512	PAcontig_10184_442	contig_10184	442	GQ03203_I13.1	LG09	65.982	*	T	C	16	60	1364	21.1935	0.42	99	33	66	0.333333	CGCTCTCCTTTGGGCAATGCGCTGGCAGGCACCACAGGAACCCAATTCTTGTTATCCATGGAAGGAGGGGAAATGGATGGAGAAGGGCCTTCTTCATCCG[T/C]AACTGAAACCTCGCTCGCATTGCACCTGATGGGCAATGTGTTTCTTTTATTGGTAACGGCCGGGACRTTGAAAGGGATCAGACCCAGTGACAGGTTCAGA
513	PAcontig_10184_509	contig_10184	509	GQ03203_I13.1	LG09	65.982	*	G	A	27	60	1267	25.0341	0.5	100	48	52	0.48	GGGAAATGGATGGAGAAGGGCCTTCTTCATCCGYAACTGAAACCTCGCTCGCATTGCACCTGATGGGCAATGTGTTTCTTTTATTGGTAACGGCCGGGAC[G/A]TTGAAAGGGATCAGACCCAGTGACAGGTTCAGATTTTTGCTCCTGAAGAAGACTGATCTGCCACCAAAATTAGAAGATGGATAGGAATAAAATTTGGAGC
514	PAcontig_10184_631	contig_10184	631	GQ03203_I13.1	LG09	65.982	*	G	T	11	60	1368	21.9183	0.31	113	49	64	0.433628	GACAGGTTCAGATTTTTGCTCCTGAAGAAGACTGATCTGCCACCAAAATTAGAAGATGGATAGGAATAAAATTTGGAGCATACAACCGGGGCCAGTGTTA[G/T]AAGACATGACGAGGCTGATATATCTACAACTGCCATTACCAATGCGGAGATCAAAACCGGKCATGGATCTCACTCTACTCTCTCAGTTTATGTTTATTGG
515	PAcontig_10184_692	contig_10184	692	GQ03203_I13.1	LG09	65.982	*	T	G	22	60	1091	22.5154	0.33	88	38	50	0.431818	AGGAATAAAATTTGGAGCATACAACCGGGGCCAGTGTTAKAAGACATGACGAGGCTGATATATCTACAACTGCCATTACCAATGCGGAGATCAAAACCGG[T/G]CATGGATCTCACTCTACTCTCTCAGTTTATGTTTATTGGTTTCTGTATTTACTTTTGGTGTGGATTAGGAAAGCAGAGCCACAGAATAGAGATAACGTAC
516	PAcontig_10186_848	contig_10186	848	GQ03713_E05.1	LG07	89.601	-	G	T	24	60	1990	23.2732	0.52	99	12	87	0.121212	TATTTACAACATCGGTTGTAATTCGTATGCAGTGAGCATAAACAGTCTGACATAATTTGATGAAGATGCCCATCATTAAAGGCCCTATAATCCATAAAGG[G/T]AGTAGATCATTGGAAGCACGAAATCCATAGAAGACTGTAATAGCAAAATACCAAGAAAAGCTGCACACACACAAACAAAGTGATAAACAGAGCCCATCAG
517	PAcontig_10188_189	contig_10188	189	WS03215_C04.1	NA	NA	-	G	A	32	58.38	1870	44.297	0.68	67	24	43	0.358209	AAAGAATCGAGCTTAACTTGGTGGCTTACGTAAGTTCAATAAATGACTTCATGAGATCTGAGACGGTTGTTCCGAATTCTTAGCTATGAAGAAGAATTCA[G/A]ATGGCTCTTGTTCATCTTTATGTTCATTTTTTTTTGTATCTGTATGTGTTTATTGCAAGTCAAATGAAATTAGAGAATTGGAATAGAATCAAATTTGAGG
518	PAcontig_10188_407	contig_10188	407	WS03215_C04.1	NA	NA	-	G	T	20	59.31	1086	18.9961	0.85	126	67	59	0.468254	ATTACTTCAACGATGCCTGCAACCTGCGTTAGTAATGGCCGCGGCCTCTATGTGAACGACCTTGTTTCACTATTGTTTGCAGTCTGCATATTCTTAACGT[G/T]TTTTCTCTCACAGGTTGAACCCTCGCGGCAGCTTGTTGTTCTGAATGGAGGAGGAGATGGATCATCCAATAATCTGACACAAATTGCTGGAAATAATTCA
519	PAcontig_10188_835	contig_10188	835	WS03215_C04.1	NA	NA	-	A	G	28	60	773	17.9505	0.47	130	85	45	0.346154	CAATTGCTTGGTGAACGATGGAAAGAAATTGAAGGCGGGAGACACTGTATCGTTTAGGTATGCCAACAGTTTCATTTATCGACTCACTGTAGCTTCCGTC[A/G]AATGCAATGCTTAATCATGGCGGACGATCATCATAATTCTCTTTCCTCTTTTGGATATATATAAATAAGAAGAGTATTATTCCATCACAGACGATCATGA
520	PAcontig_1019_1255	contig_1019	1255	WS0349_F08.1	NA	NA	-	G	A	24	51.79	1247	20.0277	0.83	290	226	64	0.22069	CCGTCTACCTCTTCAGGTTTGAAGCCTCCGTGTACCAGCCAGAGCAACCGTTTTTTTATTTTGCGAGCCTGCTCACCACTCTGCGATGAAAATCTCTCTC[G/A]GACATGTATAAATAATGCACTGGAGGATAGCTTTCAGCTTCTTTTGTAGACTCGTTCATCATCATCAAGGCCCTGAGAGCAATGAGCCTGGGCTTCAGTC
521	PAcontig_1019_1601	contig_1019	1601	WS0349_F08.1	NA	NA	*	G	A	20	48.4	469	10.9515	0.65	298	252	46	0.154362	CCCAACTTCCTCSTCTGTAAACCCTAATTCTCTCAAATTTTCCAATTTCCGCTTAACAGTCTCCCTGTTCAACCTACATAAACTAGAAAAACGAGCAAAC[G/A]CCTTGGACCCCTTCTCAATGCCCATCCCCTCGATATCCTTAACAAGCCCCACCAATATTTTCTCTGTAGGCCATGATAAAATCCTAGGGYATTCAGATAT
522	PAcontig_1019_1994	contig_1019	1994	WS0349_F08.1	NA	NA	*	G	A	27	53.73	1304	13.1252	0.72	209	107	102	0.488038	GAGGCTGATCCTCTCCAGGAATTCAACCTTGGGCTTGACAGTGCCCTGGAAACTGGACCGTATGARGGCGGGGTACTTGGAAAAGAGTTTCCGGACACCG[G/A]TTTCATTAAGMCCCTTGTCTCTCAGGAATTGTAGGGTTTGCCGTGAATTATCGTAGGATTTGTGACCAAGTAAATCCGGTTTTCTCCTGCAAATGCCATT
523	PAcontig_1019_664	contig_1019	664	WS0349_F08.1	NA	NA	*	G	A	11	52.86	1870	17.1601	0.8	252	141	111	0.440476	TAAGCATGGAGTGATCAAAAAGAAATGGCACAAAGGTnnTTCTCGGACTAGAGGCCTTTGTAAGAAGTGAATCCCAAGCAAAACCTCTAGGAAAAGGACCA[G/A]CACAATGGCTGATAAGCTCTGAACCAGAACTAGGAAACAATGWTTAGTAATGCAACTGGAATACAACCCTGAAAYGGTGTTTTGCATTGATAACCRAAAG
524	PAcontig_1019_707	contig_1019	707	WS0349_F08.1	NA	NA	*	A	T	11	52.83	1331	16.6557	0.78	294	212	82	0.278912	GGACTAGAGGCCTTTGTAAGAAGTGAATCCCAAGCAAAACCTCTAGGAAAAGGACCARCACAATGGCTGATAAGCTCTGAACCAGAACTAGGAAACAATG[A/T]TTAGTAATGCAACTGGAATACAACCCTGAAAYGGTGTTTTGCATTGATAACCRAAAGGGTAAAAACCCTGAAACGGGTTGAAYGGGATGTGTCCTGAAAT
525	PAcontig_1019_790	contig_1019	790	WS0349_F08.1	NA	NA	*	T	C	21	49.95	2965	20	0.77	313	81	232	0.258786	AGAACTAGGAAACAATGWTTAGTAATGCAACTGGAATACAACCCTGAAAYGGTGTTTTGCATTGATAACCRAAAGGGTAAAAACCCTGAAACGGGTTGAA[T/C]GGGATGTGTCCTGAAATTCAAATTGTTTAGCAGTTGTTACTTATGGACGGAAAAAAAAATGTTAATATCAAAGCATATTTTTTTTTAATGAGATCACTCC
526	PAcontig_1019_953	contig_1019	953	WS0349_F08.1	NA	NA	-	T	A	26	54.08	1367	19.7433	0.78	195	124	71	0.364103	TAATATCAAAGCATATTTTTTTTTAATGAGATCACTCCATCATTGGAAAACTACTGAAGACTACATGTGAAAATTTGGAACACCTCCAATCATCCAGCCA[T/A]TGCAGAAGGAGAAAAATCATACAAGAAAAATTGATGTAATTATTCAGTATCCTCACCTTAGTACACAGCATGACTTAGTTTCTCCTTCCCTGTTATGAAT
527	PAcontig_10190_54	contig_10190	54	GQ03802_J18.1	LG01	120.725	-	C	T	32	60	503	33.6107	0.87	21	5	16	0.238095	TGCAAAATTGCAACTAGGGAAGAAAATATAGCTATACATCTAACTTCTGAGTT[C/T]CTCACCAAATTCTTATAATATCTGCCATTCACCATCATCAGAGTCTATCTTTAGATATTGTTGTTTTTCTGCTTCTACAAAAAAATTTGGGCTTTGAAGA
528	PAcontig_10192_1098	contig_10192	1098	GQ03616_N13.1	NA	NA	-	G	A	23	59.71	393	11.5614	0.46	51	14	37	0.27451	GCCAACTTCAGTATCTGATCCTTCTGCATCTTCTCTTCTCTTATTCCCGCTCCCCTCCTCAGCAATAAAACTTCTAAATTTGTATCCAAAAAATTGCAGC[G/A]GGAAACAAATGATAAAACAGATATGTAAACATTATTTTCACATCATGATTGCACTAGTGCCTTTTTTTTTAATTACATG
529	PAcontig_10192_315	contig_10192	315	GQ03616_N13.1	NA	NA	-	A	G	22	55.43	860	19.8838	0.74	95	50	45	0.473684	GGTCTCTTAAATTCAGGCAGACTACTTACTTTATTAATATCGCCTGCAAACTTTTACAATATGCTTTAAAACATGGAAAATAGCCTGCTTAGAATTTTCC[A/G]GTCTTGCTGGAAGTTGCTACTGATCATGGCCGAAGTTCAAAACAGACTTCACCTTTCCCAAAATTGCTTTCAAATTTTTCAGAAACTCTCAATCGTGGCT
530	PAcontig_10192_438	contig_10192	438	GQ03616_N13.1	NA	NA	-	C	G	23	57.79	1589	24.2354	0.76	108	41	67	0.37963	ATCATGGCCGAAGTTCAAAACAGACTTCACCTTTCCCAAAATTGCTTTCAAATTTTTCAGAAACTCTCAATCGTGGCTATTTTCTGCAAACTTTGACAGG[C/G]TTCCAAACTTCTAGATTAGATGTAGGTCATTTATGGATTCCGAATGCGGGCCTAAGCAAACTAAATTTCCAAACATGGCCTTTTAACTTACATGTTTCAA
531	PAcontig_10192_910	contig_10192	910	GQ03616_N13.1	NA	NA	-	T	C	21	59.52	2185	19.9979	0.35	147	36	111	0.244898	GGTTTGGTTGGTGATGTTACTAATACTCACCCCGTGTAAGTGAGTGCTTGCATTGATCCTATGAATCCAGAGGCCATGCATGTCCCGTTTCTTGTTACGG[T/C]GGTCCCTGTAGGAATACTGGAGGGCTTTCTCCACACGTTCTCTGGCAACGCGGATGCAGTTCTTGGCCCCTCCCACGGAACCCCTTGGCCAACTTCAGTA
532	PAcontig_10194_1094	contig_10194	1094	GQ03805_G20.1	NA	NA	-	T	A	27	59.89	428	11.8659	0.59	58	19	39	0.327586	TCAACTGCTTATGCTCTGTGCTCTTATTATAATGTTCGAGAGGAACAGCAGCAACAATAATAATAATAATATAGTTATGACCAGGCGTTGAGAAACCCTG[T/A]GAATAAGAATGGCGTGAAAACAGTGGGCGAGTTCCATTCTTTGTTATATCCGTTCCTTGCTTTGTTTTTGCAGAAGACATGCA
533	PAcontig_10194_593	contig_10194	593	GQ03805_G20.1	NA	NA	*	A	G	22	60	1309	17.4516	0.67	128	51	77	0.398438	TACATATATAGAGAGAGAAAGAGGATCGATCTGGTTTGAAATGTTTAACGATCCTATTATTCAACTGAAATCATGAATAACGTTTTCCTTTTCTGGAAGT[A/G]AGGAATTCAAACMGTTGCAAGACAAACAATTAAAAGTTCCAGAGCCCTTACCTAATTGAGCACAGACAGTAAGCAGAAGTTTCATTGTGTCGTTAAGRAC
534	PAcontig_10194_606	contig_10194	606	GQ03805_G20.1	NA	NA	*	C	A	18	60	552	12.2244	0.68	132	84	48	0.363636	AGAGAAAGAGGATCGATCTGGTTTGAAATGTTTAACGATCCTATTATTCAACTGAAATCATGAATAACGTTTTCCTTTTCTGGAAGTRAGGAATTCAAAC[C/A]GTTGCAAGACAAACAATTAAAAGTTCCAGAGCCCTTACCTAATTGAGCACAGACAGTAAGCAGAAGTTTCATTGTGTCGTTAAGRACGCATCTCTCTATC
535	PAcontig_10194_691	contig_10194	691	GQ03805_G20.1	NA	NA	*	A	G	22	59.94	1968	20.6471	0.52	146	49	97	0.335616	GTRAGGAATTCAAACMGTTGCAAGACAAACAATTAAAAGTTCCAGAGCCCTTACCTAATTGAGCACAGACAGTAAGCAGAAGTTTCATTGTGTCGTTAAG[A/G]ACGCATCTCTCTATCTATCTACCCTAAGGCCAAAGTTGAGTAACAGACAACTGCAACGGTAAAATCATATATTCTCTCTCCACAAGTTCTTCATTCGTTG
536	PAcontig_10195_178	contig_10195	178	GQ0201_O22.1	NA	NA	*	C	A	22	56.74	2606	20	0.94	208	113	95	0.456731	TCTGTTATATTAAGCGTCAAGGGCTAAAAAGAAAGACTGCCCTCTTAGGAAAAGAAAAGCCCTGTGATCTATTAAGAAAAAAATTCGAGCTCTTTCTTGG[C/A]TAGAATAGTTCCTnnTAGCATATGTACTATTTGTGCAAATATCTAAAAGYCAAATTTATGATTTGnnTTAAGAACAGTCACCTGCTTTGATAGCATTTCTGG
537	PAcontig_10195_972	contig_10195	972	GQ0201_O22.1	NA	NA	-	T	C	24	54.22	1190	21.8709	0.52	73	17	56	0.232877	CGTATCCGGGTACCTGTCAGTGGCACACCTCATCATGGTCATCATCATTTGGGTTTCTAAAAAAAAGGCTCATACCAAGCACTTAGATACCCATATCAAG[T/C]TGACAGATAAAATGTTAACCTACCCTTGCGCAGAGTCGGAGACGCCCATACCTTCTGCAATGAGAAGACCTCCAGGGCTGGTTCTCTGGGAATAGTATAG
538	PAcontig_10197_950	contig_10197	950	GQ03124_H20.1	LG07	108.701	-	G	T	23	60	1223	21.3182	0.33	68	9	59	0.132353	AATAAGACACATAACTACTTTTCATGCTTATATCTGTAGGATTACTGTCTCTACCAAGATGTGATTAGGGGTTCTAACATCTGCTCTTCTTGGACTGTTG[G/T]CCATAGTAGCCAGTGCACACCTCTGAAGTGAAGGTGTGAACGTGGGTGCCTAATAAGTATGGAATTACGTTTGAGCACTGAGCTTGGCCAGCTCCAAATC
539	PAcontig_10199_1002	contig_10199	1002	GQ03714_G22.1	NA	NA	*	G	A	21	60	1431	16.8479	0.43	98	11	87	0.112245	TTGAATTTGTATGAATCCAGAGGGTTTGRAGGCCTCTGTAGAGAATTTTGCATGATTTATGGGCACTTTGGGATGCCATTTTAGCTGAATATCAATACCC[G/A]CATTTCATAACACAAAGACTCTGAGTATTGATTTCTCAGAATGAATAGATATATATGCAATCTGACTAATTGATCTATTGTTCTCGTGTTAAATCTTACA
540	PAcontig_10199_281	contig_10199	281	GQ03714_G22.1	NA	NA	*	G	A	11	59.65	1265	25.4857	0.73	58	7	51	0.12069	AACCCTGTCTGCAAAGAACAAAGAAGCCAAAGGTCTGTAATTCTTTGCAAGTTCAAACAACCCCGTCTGCAAAGAAGCCAGAGAAGTCAACAAAAAGTCC[G/A]CAAACCTGGTAACTTTAGCTTGAATTGCAGAGATCAGAAAACAGGAACATTCAATCCTCAAACAAAAGTAGRAGCTGAACTATAAAGACGCACCGCMAAG
541	PAcontig_10199_353	contig_10199	353	GQ03714_G22.1	NA	NA	*	G	A	11	59.64	1502	20.4903	0.66	104	29	75	0.278846	AGAAGCCAGAGAAGTCAACAAAAAGTCCRCAAACCTGGTAACTTTAGCTTGAATTGCAGAGATCAGAAAACAGGAACATTCAATCCTCAAACAAAAGTAG[G/A]AGCTGAACTATAAAGACGCACCGCMAAGGCGACGATTGCAGTAGCAAGAGCAAGGAATCCATATYTAGCAATGCCTTCAGACAGTCCAACAAAAGTGCTT
542	PAcontig_10199_378	contig_10199	378	GQ03714_G22.1	NA	NA	*	C	A	18	59.65	2262	24.1765	0.72	106	11	95	0.103774	TCCRCAAACCTGGTAACTTTAGCTTGAATTGCAGAGATCAGAAAACAGGAACATTCAATCCTCAAACAAAAGTAGRAGCTGAACTATAAAGACGCACCGC[C/A]AAGGCGACGATTGCAGTAGCAAGAGCAAGGAATCCATATYTAGCAATGCCTTCAGACAGTCCAACAAAAGTGCTTGCAATTCCGAACATAAGCTTCCACA
543	PAcontig_10199_418	contig_10199	418	GQ03714_G22.1	NA	NA	*	C	T	21	59.5	2578	20	0.77	131	17	114	0.129771	GAAAACAGGAACATTCAATCCTCAAACAAAAGTAGRAGCTGAACTATAAAGACGCACCGCMAAGGCGACGATTGCAGTAGCAAGAGCAAGGAATCCATAT[C/T]TAGCAATGCCTTCAGACAGTCCAACAAAAGTGCTTGCAATTCCGAACATAAGCTTCCACAGAAGAATACAGAGCCCAACTCCCAACAACCCTACCAGTAC
544	PAcontig_10199_779	contig_10199	779	GQ03714_G22.1	NA	NA	*	G	A	11	60	2743	20	0.31	132	26	106	0.19697	GTCTGCTTCAGCCTGAGGGCTGCAGATTTCCATTTCTCTGTCAAGGACTCTGTCGATAGCAATCTCCGGTCATACGAAAGAACTTTCTGTAAAGGGCTTG[G/A]TGGGCAATTCGGGGnnCGGGGGTTTGGGGATCGAGGATGTAAATGTGGTATTAAAGATGGAGTGATTTGAACCCGTGTTTCCATATGACCGAGATGAAAAA
545	PAcontig_10199_930	contig_10199	930	GQ03714_G22.1	NA	NA	*	A	G	11	59.75	1966	19.2382	0.41	118	14	104	0.118644	TAAAGATGGAGTGATTTGAACCCGTGTTTCCATATGACCGAGATGAAAAAAGGCAATGGGTTTGTTTATTTGTTGAATTTGTATGAATCCAGAGGGTTTG[A/G]AGGCCTCTGTAGAGAATTTTGCATGATTTATGGGCACTTTGGGATGCCATTTTAGCTGAATATCAATACCCRCATTTCATAACACAAAGACTCTGAGTAT
546	PAcontig_102_1222	contig_102	1222	GQ02830_D11.2	LG04	5.716	-	T	C	23	59.2	1858	18.9277	0.32	245	145	100	0.408163	TAGACTATCACAAGTCTCTCAAGGAGATGTAGATTCAACTGGGATAAATCATGCCTGCATATTTTGTCTGCAAGAGTCTTATTTTGTTCTATCACTTTCT[T/C]CATTTGCATAAGAATGCAATACTGAAGTGTAGGCTGCATCACTAGGTTTACAACACCAACTCTACATCTCTAAGAGAACATTCTCTCCCTCTATCCAAAG
547	PAcontig_102_1585	contig_102	1585	GQ02830_D11.2	LG04	5.716	*	C	A	34	59.42	979	22.5282	0.66	236	191	45	0.190678	AGCATTGAAAGTATCCAAATCTGTATCTAAACTCTTATCTCCAATTCTGGAAAGTGATATACTATTCCTGTGGGCAAGTTACATTTGTTGTAGACTATCA[C/A]AAGACTATCAGCAGTTTTGGACCRTCTCCAAAGACCTTGAGTTTTGCTATCTCTGTTTTGTTTCTKCTTGCACTGGATACATGAGGRTAATCTTGCGAAC
548	PAcontig_102_1609	contig_102	1609	GQ02830_D11.2	LG04	5.716	*	G	A	31	59.18	835	17.3954	0.77	252	202	50	0.198413	ATCTAAACTCTTATCTCCAATTCTGGAAAGTGATATACTATTCCTGTGGGCAAGTTACATTTGTTGTAGACTATCAMAAGACTATCAGCAGTTTTGGACC[G/A]TCTCCAAAGACCTTGAGTTTTGCTATCTCTGTTTTGTTTCTKCTTGCACTGGATACATGAGGRTAATCTTGCGAACTGTTGTGATTGATACTCCCTTACT
549	PAcontig_102_1672	contig_102	1672	GQ02830_D11.2	LG04	5.716	*	G	A	19	59.57	2965	20	0.58	253	88	165	0.347826	TTGTAGACTATCAMAAGACTATCAGCAGTTTTGGACCRTCTCCAAAGACCTTGAGTTTTGCTATCTCTGTTTTGTTTCTKCTTGCACTGGATACATGAGG[G/A]TAATCTTGCGAACTGTTGTGATTGATACTCCCTTACTCACAAGTTTGTCAGCTATCCACCCTCCCAAATTTGCACTCAAAGCCATTGTAAGCCAAGGTAA
550	PAcontig_102_1787	contig_102	1787	GQ02830_D11.2	LG04	5.716	-	T	C	11	59.87	2965	20	0.45	258	91	167	0.352713	GTTGTGATTGATACTCCCTTACTCACAAGTTTGTCAGCTATCCACCCTCCCAAATTTGCACTCAAAGCCATTGTAAGCCAAGGTAAAACACAAAATATTC[T/C]AGATTCCGTGAGGTTAAATTTTAAAACCTGATTGTAGTATGTTGGCATCCATGTGAGAAGAATGAATGTCCCCCAATTGTGACAAAAGTGGGAAACTATC
551	PAcontig_102_1924	contig_102	1924	GQ02830_D11.2	LG04	5.716	-	A	G	22	59.53	2761	20	0.74	265	121	144	0.456604	GTATGTTGGCATCCATGTGAGAAGAATGAATGTCCCCCAATTGTGACAAAAGTGGGAAACTATCAGTGCCCAAACTGGTGCCTTTGACAACAGTAATTTC[A/G]ATGGAATAGTTTTAACAGGTTCTTTTAGTTCACTGTTCCTTAGAATGAACTCCTTCTCTTCAGGACGAATTTCTAGGTCTTCAAGGGGTGAAATCTGTGC
552	PAcontig_102_193	contig_102	193	GQ02830_D11.2	LG04	5.716	*	G	T	23	59.75	1546	25.0916	0.8	90	27	63	0.3	AAGATATCAAACTTTTCAAGCATGTTTAGTGGAATTATGACGTTGTCAAAACATTTCAAACTTGTGTTGTTGTTGAGTATCATGTTCTCTTTCTTTTTCC[G/T]CCACATTGGAAAGGTGCTGTGCTTGGAGACAAATGGATGATTCAACAGGCAAGCCATTTTTCGTGAGCAACACACTTCACTCCnnTTTGGAATTTTGTGTT
553	PAcontig_102_2276	contig_102	2276	GQ02830_D11.2	LG04	5.716	*	A	C	27	60	1282	21.2382	0.54	148	86	62	0.418919	AAATAGGTTTCCTTTAAGATATCAGTGAGGCTACCAAATCTTTTATTGCCTTGTTAATTTTAAGCATGGCTTTTGAAATTTCTTGGCTCACAGACATAAT[A/C]TATGGGTTGATTTAGCTTTCTCAAGTCTACAAAGAGATCAAAAGGTGTGTGATTGTTACCTCTAACWTTCTATACTCAGGTAAAAGTGAATCCCTTGTTT
554	PAcontig_102_2622	contig_102	2622	GQ02830_D11.2	LG04	5.716	-	G	T	28	60	992	19.0143	0.6	117	63	54	0.461538	TGGAGTGGCTTAATGTTTAATTGCAGAAGTAGACTGATATTGACAAGATCAAAAAGTCTTCATTGAGGCTTACAATATCATTTACTATAGGATCACAACA[G/T]GTCATTTAATTCACAATTTCTTGGAGTAATGGAAACACAATTTCAAAGCTTTAACTTCACTGAAATATTTGTTGTAGGTGATGTGGAACAATGGCTCTCC
555	PAcontig_102_2859	contig_102	2859	GQ02830_D11.2	LG04	5.716	*	A	G	20	59.82	1332	18.2236	0.42	196	121	75	0.382653	AAGATGTATTGGGACATCTTTAAAAAAATGTAAAACCAATTTGTGAGTTATAGTTGCAAAAGAGAGCTTATATAGATAGCTTGTATACCATAGTTGGCCT[A/G]GAAATGACAAGTTGAAGCTTGCAATGATGAAACCCTTTATTTGCTTCAAAATATCATTGGCAAAGTAACAAACYTGTAATGGGATAAAAATGACTTTGKG
556	PAcontig_102_2958	contig_102	2958	GQ02830_D11.2	LG04	5.716	*	T	G	28	59.78	1603	21.5496	0.5	222	146	76	0.342342	TRGAAATGACAAGTTGAAGCTTGCAATGATGAAACCCTTTATTTGCTTCAAAATATCATTGGCAAAGTAACAAACYTGTAATGGGATAAAAATGACTTTG[T/G]GATGAATAACCTCAGCTATAGAATGGAATTAAAGGTGTCATACTTGAGCTTGTCATTTCATAATCATGACTTGGCATCACARCTCAAGCTTGTAGCTTTT
557	PAcontig_102_3040	contig_102	3040	GQ02830_D11.2	LG04	5.716	*	G	A	31	59.38	2411	23.0733	0.36	352	246	106	0.301136	GGGATAAAAATGACTTTGKGATGAATAACCTCAGCTATAGAATGGAATTAAAGGTGTCATACTTGAGCTTGTCATTTCATAATCATGACTTGGCATCACA[G/A]CTCAAGCTTGTAGCTTTTGTAAGTATATGTCATAGGGGTATCACTRTGTAACTTTGAAATTAATAATATGATCTGCATGCCATGTTGARGCTGTAGAGTA
558	PAcontig_102_3086	contig_102	3086	GQ02830_D11.2	LG04	5.716	*	A	G	20	59.78	2390	20.7245	0.82	227	110	117	0.484581	ATTAAAGGTGTCATACTTGAGCTTGTCATTTCATAATCATGACTTGGCATCACARCTCAAGCTTGTAGCTTTTGTAAGTATATGTCATAGGGGTATCACT[A/G]TGTAACTTTGAAATTAATAATATGATCTGCATGCCATGTTGARGCTGTAGAGTAAGTACARCAACTGGGGCATGCTTGTAAGCAGGGGAGAGACTGAATG
559	PAcontig_102_3129	contig_102	3129	GQ02830_D11.2	LG04	5.716	*	A	G	11	59.8	2965	20	0.76	261	51	210	0.195402	TTGGCATCACARCTCAAGCTTGTAGCTTTTGTAAGTATATGTCATAGGGGTATCACTRTGTAACTTTGAAATTAATAATATGATCTGCATGCCATGTTGA[A/G]GCTGTAGAGTAAGTACARCAACTGGGGCATGCTTGTAAGCAGGGGAGAGACTGAATGTCAATCTCTGTAAAATCATGGCTAGAACACTCTTGGCCTCCAA
560	PAcontig_102_3301	contig_102	3301	GQ02830_D11.2	LG04	5.716	*	T	C	11	59.42	1663	16.9777	0.49	297	197	100	0.3367	ATCATGGCTAGAACACTCTTGGCCTCCAACATGGTAAAATTTTGGCCAAGACAACTTCTTGGACCTAAGGAGAATGGAAAAAAGGCATTTGGATGAATGG[T/C]TGCCTTTGAAATACCCGnnTGCAAATATGTTTGTCTTAAACAAGTTTGCATCTGGACCCCARAACTTCTCATTGTGATGCATTGCCARAACTGAAAATGAC
561	PAcontig_102_3505	contig_102	3505	GQ02830_D11.2	LG04	5.716	-	A	G	32	56.52	2328	25.6823	0.53	155	63	92	0.406452	ATTCCACCTTCCGGAAGAGAGAACTGGCCAAGCTTCATCGCTTTATATGCTTTTCTTGTTATCCTAGGGGCAGGTGGATACAGCCTTAGTGTTTCATTCA[A/G]CACCATAGTCATCTGCCAACCATAGAAAAAACATCATACAACTTAAATGACAAATAATCAACAAATTAGAATCTAAATAGCTGCAGATATTACCAGGCTC
562	PAcontig_102_457	contig_102	457	GQ02830_D11.2	LG04	5.716	-	A	T	24	59.78	2657	20	0.47	128	18	110	0.140625	TCTTCACGTCAGCACTAAAGCAGATATGCTAGCCCTCCTTGCCTATGCGTGGGGTGTTTGTCTGTCCTCTCTTTTCCCCCTGGGTGTAGTGATCTTCATG[A/T]ACATGTATCAGATATCTTGATTCTTAATATAATATAAGCAGTATTGTCAAAAAAACAAAAAATTGTTGCACATAGTTTGTGTCACAAACTATGTAGTATG
563	PAcontig_102_699	contig_102	699	GQ02830_D11.2	LG04	5.716	-	A	C	23	59.55	1085	18.3569	0.56	138	77	61	0.442029	AACCTCCTCTTTTCTACAAAACCATTGTTTCCAAGCCCACAACTTAATTATCTCAATTCGTATGGTTTTCCTTGAAAGACATTGCTTGTGACATGTATTT[A/C]TGTATTATTTAAGAGGCTAGAAATAGGAAAATAACTATCACAATTACCATGGTAGCCAGGCTAGCCAACACAACAAGTTGTATCATGCCAAAGAGAATGA
564	PAcontig_102_877	contig_102	877	GQ02830_D11.2	LG04	5.716	*	T	C	20	59.6	2965	20	0.78	216	62	154	0.287037	TTGTATCATGCCAAAGAGAATGAGAAAAATTCACTGGACCTTTGAATTGGCATTGCCTGAAGGTTTCAGAGCACTTCCAACCAGATGAGTCACTGCATCT[T/C]GGAGAGCACTCCATGTTGTAGCAAACACGGTCCAGCARCAATGATTGATCCTCATCATTTGTTAGATAGTTGGAAAGCCTCCAATCATACCACCCATTGC
565	PAcontig_102_915	contig_102	915	GQ02830_D11.2	LG04	5.716	*	G	A	11	58.83	1242	18.2396	0.75	231	161	70	0.30303	CCTTTGAATTGGCATTGCCTGAAGGTTTCAGAGCACTTCCAACCAGATGAGTCACTGCATCTYGGAGAGCACTCCATGTTGTAGCAAACACGGTCCAGCA[G/A]CAATGATTGATCCTCATCATTTGTTAGATAGTTGGAAAGCCTCCAATCATACCACCCATTGCTCATGGCCAGGCRTCCAATGTGACCATATAGGCCAAGT
566	PAcontig_102_990	contig_102	990	GQ02830_D11.2	LG04	5.716	*	G	A	27	58.96	1059	18.2295	0.4	264	204	60	0.227273	ATGTTGTAGCAAACACGGTCCAGCARCAATGATTGATCCTCATCATTTGTTAGATAGTTGGAAAGCCTCCAATCATACCACCCATTGCTCATGGCCAGGC[G/A]TCCAATGTGACCATATAGGCCAAGTAATGGCTCTAGATCTCTCCTCCAGGAATATCCAAATCTGTATCTAAACTCTTCTCTCCAATTCTGGAAAGTGATA
567	PAcontig_1020_1017	contig_1020	1017	GQ03506_O14.1	NA	NA	*	C	A	11	59.88	2799	20	0.19	389	245	144	0.37018	AGACATTTSATGGCCCAGATGAAAGCCTGCCCGCTCGCCTCTAACCCCACAGCCACTGCACGGATTTGCTTCTCGTTCAGAATACAGTGGCTCCCGAAAC[C/A]CACGAACACCACGGACTGGGGACTCCGAGTATCCAGCCACTTCAARCACTCCTCTTCAGCAATGTCGGCCGCCTTACCCCGGCTATTCATACTTTCGTGA
568	PAcontig_1020_1063	contig_1020	1063	GQ03506_O14.1	NA	NA	*	G	A	11	59.88	979	13.5169	0.26	399	324	75	0.18797	CCACAGCCACTGCACGGATTTGCTTCTCGTTCAGAATACAGTGGCTCCCGAAACMCACGAACACCACGGACTGGGGACTCCGAGTATCCAGCCACTTCAA[G/A]CACTCCTCTTCAGCAATGTCGGCCGCCTTACCCCGGCTATTCATACTTTCGTGATCGATCCCCCTGTCATCGAAAACGGCAGGAGGGAGAATGGGACCTA
569	PAcontig_1020_1183	contig_1020	1183	GQ03506_O14.1	NA	NA	*	C	T	11	59.7	2141	16.7367	0.18	438	308	130	0.296804	CGGCCGCCTTACCCCGGCTATTCATACTTTCGTGATCGATCCCCCTGTCATCGAAAACGGCAGGAGGGAGAATGGGACCTATGCTCCAGACGGGCCTCCC[C/T]GTCAGGTTCCTCATGTGGTCGATCCCCAATGAATCGAGCTCATAAAACGTATTAATAAGTATGCCCCACCCCTCCATGCTCTGTTTMATCTCCTCCCTAA
570	PAcontig_1020_1284	contig_1020	1284	GQ03506_O14.1	NA	NA	*	G	C	11	59.81	2965	20	0.29	433	109	324	0.251732	GTCAGGTTCCTCATGTGGTCGATCCCCAATGAATCGAGCTCATAAAACGTATTAATAAGTATGCCCCACCCCTCCATGCTCTGTTTMATCTCCTCCCTAA[G/C]GAATCCCTCCAAGGGATACGAATTCGGATGTCGCAGMTTCACGAGCAGGTCTGACTTCCGCAGCTTGAGGTCGAAGCTCAGCTCAGGAACCMCAAAATAC
571	PAcontig_1020_1321	contig_1020	1321	GQ03506_O14.1	NA	NA	*	A	C	11	59.81	2965	20	0.3	461	175	286	0.37961	GCTCATAAAACGTATTAATAAGTATGCCCCACCCCTCCATGCTCTGTTTMATCTCCTCCCTAASGAATCCCTCCAAGGGATACGAATTCGGATGTCGCAG[A/C]TTCACGAGCAGGTCTGACTTCCGCAGCTTGAGGTCGAAGCTCAGCTCAGGAACCMCAAAATACTCATCGTCTCCCTCCACGCTATTATGCGGCATGTAGG
572	PAcontig_1020_1376	contig_1020	1376	GQ03506_O14.1	NA	NA	*	C	A	23	59.84	2965	20	0.39	518	343	175	0.337838	CTCCCTAASGAATCCCTCCAAGGGATACGAATTCGGATGTCGCAGMTTCACGAGCAGGTCTGACTTCCGCAGCTTGAGGTCGAAGCTCAGCTCAGGAACC[C/A]CAAAATACTCATCGTCTCCCTCCACGCTATTATGCGGCATGTAGGTAAACAGGGAGTGCATGACAGACATAGCGAACGCCCCnnGAAGTATGGAAAACCAC
573	PAcontig_1020_1497	contig_1020	1497	GQ03506_O14.1	NA	NA	*	T	C	18	59.78	2965	20	0.27	495	126	369	0.254545	TCCACGCTATTATGCGGCATGTAGGTAAACAGGGAGTGCATGACAGACATAGCGAACGCCCCnnGAAGTATGGAAAACCACRGTGGGGATTCCGAATTTGG[T/C]GCCAGAGCTGTGCACCCATCCCGTATATATGTCGCTGATAATGCAGACCGGAGGAGGAAAGGAATTGGGAGCCTTTATATTATTCATCTGTCCATCGAGC
574	PAcontig_1020_1612	contig_1020	1612	GQ03506_O14.1	NA	NA	*	T	C	20	59.72	2965	20	0.34	512	238	274	0.464844	CCCATCCCGTATATATGTCGCTGATAATGCAGACCGGAGGAGGAAAGGAATTGGGAGCCTTTATATTATTCATCTGTCCATCGAGCCATTGTTCGAACGG[T/C]CCTGCCAGCTTGTGCGACGAAGAAAAGAGTATCTCGGCAAYATGAAAAGGAATCTCGTCCTTGCTGTCCATTCCCGGGGGYACCCCGTCGATGGGAGGCA
575	PAcontig_1020_1653	contig_1020	1653	GQ03506_O14.1	NA	NA	*	C	T	11	59.48	2019	16.2998	0.13	493	367	126	0.255578	GGAAAGGAATTGGGAGCCTTTATATTATTCATCTGTCCATCGAGCCATTGTTCGAACGGYCCTGCCAGCTTGTGCGACGAAGAAAAGAGTATCTCGGCAA[C/T]ATGAAAAGGAATCTCGTCCTTGCTGTCCATTCCCGGGGGYACCCCGTCGATGGGAGGCAAGAGCAGGGATACAAGCTCGATATCCAGATTCGAACCCTGG
576	PAcontig_1020_1891	contig_1020	1891	GQ03506_O14.1	NA	NA	*	T	A	23	58.41	890	14.2272	0.81	410	345	65	0.158537	TTATGTACGATATCGAGAGATGTTGCGAGGCGAGCAGCTGGGCTAGTTCCATGAATGGAATGAGATGGCCCTGCCCCAACAGTGGAACCAAAACTACATG[T/A]ACTTTGCTTTCTCCCATCAGTAAAACAGATAAACACAGCAAAACACAATGACTGATGCGTCAAAGCTACCTCGGYCAAATCTACTCGGCCTTCTGGACAC
577	PAcontig_1020_2032	contig_1020	2032	GQ03506_O14.1	NA	NA	*	T	G	34	53.78	1677	21.133	0.88	111	30	81	0.27027	AAACACAATGACTGATGCGTCAAAGCTACCTCGGYCAAATCTACTCGGCCTTCTGGACACGGnnGTTGCAACAATCAGAGTGGAGTATATATAATTATTAT[T/G]GGCTGCAACAATTACAAAGTGAAGCATATAATTAAGCTTAAAGGGGTATACATATTGGAGATGGGCACAATTAATCACTTTTTAATCTGATGATTAATAA
578	PAcontig_1020_235	contig_1020	235	GQ03506_O14.1	NA	NA	-	C	T	32	57.99	1286	28.1015	0.8	183	136	47	0.256831	GAAATCCAGTGATGAAGGGTTGGATCTGCAGATTTGAGTGGCTAAGTTTGTATAATCCAAGTGCCCCAAGGGTTTTTGAATCCGTTTATACATTCAAAAA[C/T]ATAATAATGAAATTTAAACAACAGAAAATAATGGTTTTGTCTAAATTTACAATTTACATCCCCAGATTCTGACCTAAAAAAACCCCAAAAATAAAACGTT
579	PAcontig_1020_368	contig_1020	368	GQ03506_O14.1	NA	NA	*	T	C	11	59.62	1051	13.7439	0.2	368	289	79	0.214674	GGTTTTGTCTAAATTTACAATTTACATCCCCAGATTCTGACCTAAAAAAACCCCAAAAATAAAACGTTTAACCAACACCAATGAAAACTACACGACTCTA[T/C]AAATGAAAACTACACGACTCTACAATTGAAGGTSAGTGACTGTGACGACACCTTTGACGTCATTTCTCGCAGCCTGCAGCTGTTGCATTTCTTGAACAAA
580	PAcontig_1020_502	contig_1020	502	GQ03506_O14.1	NA	NA	*	T	C	11	60	2965	20	0.46	408	138	270	0.338235	SAGTGACTGTGACGACACCTTTGACGTCATTTCTCGCAGCCTGCAGCTGTTGCATTTCTTGAACAAAACACTTCAAATTGGTATATGAAGAACCCGAACC[T/C]GCTTTATCTACAGCTATTTTCCCAAGCTTCCTCAGCTCTTGAGCTCTCCTCCTCATATTTTTTCCTTCTTCCTCCGCCAGAAGCATGGTGACTGCTCTTC
581	PAcontig_1020_925	contig_1020	925	GQ03506_O14.1	NA	NA	*	G	C	19	59.26	2597	20	0.93	362	240	122	0.337017	AYCCCCATATAAGCAGTCCCCTTTCTCTGGTTCTCTCCTCGAAACCCTCMGGCAGCCCCACGTCGGTCCCTTTAGGTTTAGTCTCCGTGTGAAGACATTT[G/C]ATGGCCCAGATGAAAGCCTGCCCGCTCGCCTCTAACCCCACAGCCACTGCACGGATTTGCTTCTCGTTCAGAATACAGTGGCTCCCGAAACMCACGAACA
582	PAcontig_10200_334	contig_10200	334	GQ0198_N14.1	NA	NA	*	C	A	23	57.74	2511	20	0.59	190	85	105	0.447368	TACAATAACATAGTTTTCCTTTTGTCTTTTCAGATTTCTGGATAnnAGCATCAACAAACGACGGATCAACCAGTCCWTGGGAGTGGAAGCTGTGTTCGGTA[C/A]CCCAAGTAGAnnGAAACGAAGCTTATGATAAAAATGCTACCGATTTGGGTTGCCATGTTCATGCCAAGCGCCGTGATAGCCCAAGTMAACACACTGTTCAT
583	PAcontig_10200_801	contig_10200	801	GQ0198_N14.1	NA	NA	*	C	A	11	58.05	969	11.9497	0.62	403	319	84	0.208437	GGCTTSAAGGCAACCCGAAAGCAGTAGCCCCCCTCACCATTTTTATCTTGCTTCCTCAGTATTTTCTTATGGGCATAGCAGAAGCCTTCCTTGAAGTTGG[C/A]AAATTAGAATTCTTTTATGATCAGGCMCCCGAAAGCATGCAGAGCATAGGAACTGCATTGGTTGGGACTACTATAGGGATTGGGAATTTTATCAGCAGTT
584	PAcontig_10201_483	contig_10201	483	GQ03234_H14.1	NA	NA	*	G	A	24	58.14	2192	21.0073	0.35	164	58	106	0.353659	TATTAGCTCTCAATTCCAAGATCAGCAGAGGGAGGCACCGGATTCTCTGAACAATTGTTTGCTAAGGATGCAACGTAAAGTTGGAAAGGCCAGAGAGTTG[G/A]TCCATCGCTCACAACGCCCGTGGCTGCAGCAGTGTATTGACTGCCTCCTTTGCAAMCCCAAAGTCTnnTACGCAAATCCGAGAGTGGAACACAACTATTCG
585	PAcontig_10201_539	contig_10201	539	GQ03234_H14.1	NA	NA	*	A	C	24	56.62	1845	23.7946	0.23	148	69	79	0.466216	GTTTGCTAAGGATGCAACGTAAAGTTGGAAAGGCCAGAGAGTTGRTCCATCGCTCACAACGCCCGTGGCTGCAGCAGTGTATTGACTGCCTCCTTTGCAA[A/C]CCCAAAGTCTnnTACGCAAATCCGAGAGTGGAACACAACTATTCGTGAGCTCCATGATGAGCTTAGAACCGACTTTTCCGTGTTTTGCAGTGCTCAACAGA
586	PAcontig_10201_965	contig_10201	965	GQ03234_H14.1	NA	NA	-	A	G	22	36.52	1307	19.1682	0.57	88	18	70	0.204545	TAATTTGGGTTACAGTTGCTCAATTTCCCATTCTGCAGATGCAAAATGATATTGCTTCTACAATTAATTTAGATCTGGCCAACTGTTCCGCTGATATGGG[A/G]AAGATGAAGTTGTGTGCATATATGAAGACCAAGAAATTCTTTTTGATTTTAGACGACATGTGGGAGGCACTCTATCTGAAAGAATTGGGCGTGGAATTTG
587	PAcontig_10202_210	contig_10202	210	GQ03212_F16.1	NA	NA	-	T	C	22	42.51	1120	28.1652	0.72	46	5	41	0.108696	TATGATCATATATACTTACACAGCTTGCTGGCGATTCCAGAGAAAGGAGTAGGAATGGAAGTTTGCAGTTGGGTCGAACCATAGGTAAATACGCTGCTCC[T/C]TGTTGCCAACCCCATTTGAATAAACATTCGTTTGCACAACGTACGGTTCTCCTGAAGTGTTCCCCAAGAATTCATAGTCGAATTCATCATGCTGATCACC
588	PAcontig_10202_509	contig_10202	509	GQ03212_F16.1	NA	NA	*	A	G	22	56.25	1580	22.1202	0.94	126	53	73	0.420635	GTATTATTTATATGAAAATGGCAGTTACATAGAACGCAGTAACGGTGCCAGCAGAGTCCCCAGGAACGAGCTTGATCTGCACATTTGCTTTTCCAAACAA[A/G]TATGTGCTCTTCGAAGCAAATCCTGCACCTGCGAATCACACAACAGAAACCnnCATTAGTCAGACTTAATTGCATGATCAGTACAAGCAGAAGCAGAGGTC
589	PAcontig_10203_22	contig_10203	22	WS03215_A02.1	LG11	5.543	-	A	G	37	53.65	292	32.6771	0.94	23	13	10	0.434783	GGTAAACTAAACTGTTTACGG[A/G]AAATAACAAACCGATCTAGGTTTAATCTCCCCAAAAATAAACTCTGTATTTGCCTAAAATGACGCAAAAATCAATTGGGAATCAGGAATTCAAATTCTTC
590	PAcontig_10203_584	contig_10203	584	WS03215_A02.1	LG11	5.543	*	G	C	23	55.33	2965	20	0.35	272	115	157	0.422794	ATTACAAACAAAGAAAAGGAATCCACGGCCTCRTAACAAAATTAAAGCCAGAGCAAGCCAAAATGAGGTTGARAAGCGAATGGAACAGCAAAAGCCAGTC[G/C]GGGACTCGAGAAAGAATTCACAGAAGAATTGAAGGAGTTCCAGTGACTCTGTCGAATTCAGAAGAATGACGCAATGATAGCTGCCGTGACAAAGCGTTTA
591	PAcontig_10206_1010	contig_10206	1010	WS03228_N23.1	NA	NA	*	A	G	31	37.23	2823	20	0.43	162	48	114	0.296296	GRTGGTTTAGTAnnCTAGACTCTTCTTCGGGGGTGTCAAGAATCTTTGATCCTACAAATTCATYAAAGATGGTCAGAAGCGTTTTTTATCTTAAATGAGTC[A/G]AGAGGGAAGCTCGAAGTTGTGGAGAAGAAAGAGCRTAAACCGAGAGATTTCARAGTGGGTGAGAATGAGAATGCTGATGAAGACTCAGAGATCTATGTTG
592	PAcontig_10206_546	contig_10206	546	WS03228_N23.1	NA	NA	*	A	C	22	57.36	2965	20	0.37	259	47	212	0.181467	GCGTAACGCATAATAGAGCAATGGGGTGAGAGGCATTTCTACTGCACCGATTGTGCATTTGATTTGTGCCTTGAGTCCATCTGCAACATCTGATCTGAAG[A/C]CGAAGACATCGTGGGAAATTCATAAGGAGGGGTCTACAGTATTTATTTGAAAAATGCATGAATTTGGCTGCTGTGCTCTGGGCCATTGATACGTGWTGGT
593	PAcontig_10206_642	contig_10206	642	WS03228_N23.1	NA	NA	*	A	T	28	55.72	2965	20	0.36	219	69	150	0.315068	GAAGMCGAAGACATCGTGGGAAATTCATAAGGAGGGGTCTACAGTATTTATTTGAAAAATGCATGAATTTGGCTGCTGTGCTCTGGGCCATTGATACGTG[A/T]TGGTCAGATTAAATCTGTTGTAGCCGCATGGAGGAGAAGCTGCTnnACCGCTTCAGTTACTGYTGCGTGGACTTTCAGAAATCAATTCGCTGKAATATCAA
594	PAcontig_10206_769	contig_10206	769	WS03228_N23.1	NA	NA	*	T	G	30	50.65	1492	23.4888	0.94	210	145	65	0.309524	CATGGAGGAGAAGCTGCTnnACCGCTTCAGTTACTGYTGCGTGGACTTTCAGAAATCAATTCGCTGKAATATCAATTCCTTTAATCAGATYAACAGTTACA[T/G]GTTATGTTTTGTGTATGTGTGTGTAGAAGGTCATTTTGSAGGATTGATTGCTGAATACATTCCGTAACTAGAGTACTTTCCTAYAAAACTGTTGAAATTT
595	PAcontig_10206_853	contig_10206	853	WS03228_N23.1	NA	NA	*	T	C	11	47.61	2106	17.8398	0.06	284	164	120	0.422535	CAGATYAACAGTTACAKGTTATGTTTTGTGTATGTGTGTGTAGAAGGTCATTTTGSAGGATTGATTGCTGAATACATTCCGTAACTAGAGTACTTTCCTA[T/C]AAAACTGTTGAAATTTATTCTTCGGGGTTATTTCACAGATGGAAGTATTTCAATAGGRTGGTTTAGTAnnCTAGACTCTTCTTCGGGGGTGTCAAGAATCT
596	PAcontig_10206_972	contig_10206	972	WS03228_N23.1	NA	NA	*	T	C	24	44.73	2965	20	0.41	243	106	137	0.436214	TCTTCGGGGTTATTTCACAGATGGAAGTATTTCAATAGGRTGGTTTAGTAnnCTAGACTCTTCTTCGGGGGTGTCAAGAATCTTTGATCCTACAAATTCAT[T/C]AAAGATGGTCAGAAGCGTTTTTTATCTTAAATGAGTCRAGAGGGAAGCTCGAAGTTGTGGAGAAGAAAGAGCRTAAACCGAGAGATTTCARAGTGGGTGA
597	PAcontig_10207_975	contig_10207	975	GQ0202_H19.1	NA	NA	-	A	C	22	57.12	1032	18.3926	0.5	78	20	58	0.25641	TATTTTACCTTTTTTTTTTGTTCAGCGGGACTGGGCGGTTGTTTTGATGTATAGCAAGCTTCATGCAGAAATCTGTATCCCTGCGCCTACTATCATAGAC[A/C]TGATTTTTCTCCAACGCTCCGATAGGAATCCTCGATTTCCCTTATGCAGATTGAATAACATTTGACGCGACGGCCTTCAACTGAGATCTTCTGGCGAGCC
598	PAcontig_10208_1051	contig_10208	1051	GQ03716_G07.1	LG09	29.968	-	A	G	27	46.86	2586	20	0.46	177	53	124	0.299435	CAGTGCAATGATTTTGTTGAAAATGAAGGAGACAGTTGAGTCCTAGCTTGGGAAGAAAATCAAGGATGCAGTAGTTACAGTTCCAGGTAAATTTAGGCAC[A/G]GGAAGATCCTGAGTTGAAAACATGTTTTCGATATGTGCAGTCCATATTTATGCTAAAATGGGAGTGTTATTAAGAGTGATGTAGAAATAATGTATTAGTG
599	PAcontig_10208_397	contig_10208	397	GQ03716_G07.1	LG09	29.968	*	G	A	24	60	2107	26.1192	0.78	95	13	82	0.136842	TTCATCATTCTTTGAATGTCTCACTAGTTAGAGAATTCAGACAATTTGATATTCCTCGCACTTGAAATCTRGAACAGACTTTTCATTTGAATGTCTAGTA[G/A]TATTGTAATCTRTTGTGCTAAGGTGTAAATATGAATGCTACAGGATATGGTCTGCACTCTTAATCTATTTCATAATCCTAATACTAATCCAAAAAAATCA
600	PAcontig_10208_409	contig_10208	409	GQ03716_G07.1	LG09	29.968	*	A	G	31	60	1628	24.4525	0.89	99	31	68	0.313131	TGAATGTCTCACTAGTTAGAGAATTCAGACAATTTGATATTCCTCGCACTTGAAATCTRGAACAGACTTTTCATTTGAATGTCTAGTARTATTGTAATCT[A/G]TTGTGCTAAGGTGTAAATATGAATGCTACAGGATATGGTCTGCACTCTTAATCTATTTCATAATCCTAATACTAATCCAAAAAAATCATCATGTTTGACC
601	PAcontig_10208_609	contig_10208	609	GQ03716_G07.1	LG09	29.968	*	G	A	27	56.58	1839	24.3347	0.47	153	76	77	0.496732	CTTAAAGATTCACAAAGTATAATGATATAATTCTCAGGAAAATGCAACAGTTTTTTGAGGGTAATCTACAACAATTTATGGTGATCCTAATAATGAAATA[G/A]AGAGCTCACTCCCCAAATAGCAATATTGTTCTTAGTTTCACTTTGTTTTAACCATTAGTGTCGGTATAATATACTCTGYAATACTCACACCAYAACACAT
602	PAcontig_10208_688	contig_10208	688	GQ03716_G07.1	LG09	29.968	*	T	C	24	55.12	2965	20	0.77	177	28	149	0.158192	GGTGATCCTAATAATGAAATARAGAGCTCACTCCCCAAATAGCAATATTGTTCTTAGTTTCACTTTGTTTTAACCATTAGTGTCGGTATAATATACTCTG[T/C]AATACTCACACCAYAACACATATTCAAGATACCCTTTTCATCACCCCTCACAAGTTATGAGGACAATGTCTAGTAATATTGTAATGAAGCAACAACCTTA
603	PAcontig_10208_702	contig_10208	702	GQ03716_G07.1	LG09	29.968	*	T	C	23	54.73	2965	20	0.75	189	39	150	0.206349	TGAAATARAGAGCTCACTCCCCAAATAGCAATATTGTTCTTAGTTTCACTTTGTTTTAACCATTAGTGTCGGTATAATATACTCTGYAATACTCACACCA[T/C]AACACATATTCAAGATACCCTTTTCATCACCCCTCACAAGTTATGAGGACAATGTCTAGTAATATTGTAATGAAGCAACAACCTTACAAGCAAATACCTT
604	PAcontig_10208_821	contig_10208	821	GQ03716_G07.1	LG09	29.968	-	A	G	11	49.93	2965	20	0.23	324	144	180	0.444444	CCTTTTCATCACCCCTCACAAGTTATGAGGACAATGTCTAGTAATATTGTAATGAAGCAACAACCTTACAAGCAAATACCTTTTGATGTATTTGCTCTCA[A/G]GTATGAGGACAAGGAGGTGCAAAGAGACATCAAACTTCTGCCCTACAAAATTGTAAATAAAGATGGGAAGCCTTACATTCAGGTGAAGATCAGGGATGAT
605	PAcontig_10209_462	contig_10209	462	GQ04105_N10.1	NA	NA	*	C	T	11	59.93	1933	15.9981	0.67	437	314	123	0.281465	TCTATAATTTCACTCCATTTGAATATTCAAACAATAAGTAATTTCTTGTCTTTKCTCCCAAATGTTTAAGTTCTTTCATATCTCRTGTAGCTAAGATCCT[C/T]CAAATCATGTTTTCTCAATACAGTGTTACCATTAAATATGACAATTAAATATTTGTCACCACACAATGCTACCTTCATAATCTCTTAAAATATTTTAAGC
606	PAcontig_10209_662	contig_10209	662	GQ04105_N10.1	NA	NA	*	C	T	24	59.99	1184	14.0089	0.5	463	376	87	0.187905	CCCATTACTTGCAGCTTGTCTACTTTTATGGTGCCCACTTACATCCATCCATTAACATCAACGTCAAATCAAAGAGGCTTCTTCTTTAGCAGAATAATTG[C/T]TGAAGATTGGGTTTCAGCTGGTGAAAACTATCCAGTATCATTACAGAGTCTGAATATGTGTCAGCRTACAACATCCTCGTGAACACAAATATGTTTCTTG
607	PAcontig_1021_1101	contig_1021	1101	GQ04005_O13.1	LG05	104.53	*	T	G	24	60	2965	20	0.39	156	14	142	0.0897436	GAAAACGCAATAAGACGAGAAACCGAGGGAGATTTCAGACTTTTAGGTAGGAGAGAGGCAGGTAGGATTTTGTGTTTAGATGACATCGATAGCATTGGCA[T/G]CATGAGCAGAAGGGTTTCATTTAGTGGnnGAGAAATATGGAGGnnGGACATGATCAAGATGAGGAGGGAATGAGTGATGCTGAATTAGCAGAGGAGCAAGAG
608	PAcontig_1021_1863	contig_1021	1863	GQ04005_O13.1	LG05	104.53	-	T	G	23	59.76	2441	25.263	0.43	110	12	98	0.109091	AAATGAGAGGTCACACTATCTTGGATTGTATTTTGCAGAAGAAGAGATGAATTTTATTACCTCTGAATTAGAGTAGTACCTGTTATCAGACTAGAAAGGG[T/G]AAATCTTTGATTATAGCTTTCTGCGTCTTGGTTCTATCGATTAAAGCATGTAAACATGTTTCTTTCTTGCCAACAGCTACAGATCAATGCTCAGGTTAGC
609	PAcontig_1021_727	contig_1021	727	GQ04005_O13.1	LG05	104.53	*	A	G	27	60	1790	26.8349	0.36	101	33	68	0.326733	GTATATTGAGAGGTTCAAATGGAGGATTTAATTTGATTTCTGAGGATGAGGTGGGATCATCTGGAAGGATTGATTCTTGGAGnnGTCTCTCAACAGAGCAA[A/G]CTTTCTCTCATCCTAGAGAATGCAGAGGGAGAAAGAGGTGATTTTACTCCAAGACGAGGCGAGCTTCCCCTGACAGATGTGTTTCAAAGCACATCTGGAG
610	PAcontig_1021_956	contig_1021	956	GQ04005_O13.1	LG05	104.53	-	C	T	24	60	743	16.9081	0.81	152	106	46	0.302632	GAAGCTGGCACCCTCTGCAAAAGAGATTATTTCCATCGCCAATGGTAGTCTAGTGAATGGCTCTGCAAAGATTGGAAATCATAGTGAGGTTGGAAACAAG[C/T]TGGAACATGCCATGTATGTAAGTCCTCAAGTATCCAAGACCAAGGAAAACGCAATAAGACGAGAAACCGAGGGAGATTTCAGACTTTTAGGTAGGAGAGA
611	PAcontig_10210_131	contig_10210	131	GQ0183_B06.1	NA	NA	*	T	G	26	59.14	2158	28.1125	0.93	148	70	78	0.472973	TYGTAATGCCTTTATTCAAAGTTTTTCAAGTAACAGTCAGTCTATCGAARGTAGGATCCACAGTGAAGATGAACATATAGCAGCACGTGAGATTTTGACT[T/G]ATGAGGTTCTATCTACGCAAGGAGATACAGAAAGATTGGGACTAATTACTTCGTCTGAGGAGGAGATCTTCCRCCTTGAATTGAGCGATCCACAGATACG
612	PAcontig_10210_204	contig_10210	204	GQ0183_B06.1	NA	NA	*	A	G	10	59.29	928	14.1584	0.8	252	184	68	0.269841	CATATAGCAGCACGTGAGATTTTGACTKATGAGGTTCTATCTACGCAAGGAGATACAGAAAGATTGGGACTAATTACTTCGTCTGAGGAGGAGATCTTCC[A/G]CCTTGAATTGAGCGATCCACAGATACGAGAATGGCRTGCACGCTTGGAACCACTTGTGCTTCTTTTTGTTGAAGGAAGCCAACCTATAGAGCAAGATGAC
613	PAcontig_10210_240	contig_10210	240	GQ0183_B06.1	NA	NA	*	G	A	11	58.73	2102	17.232	0.69	298	174	124	0.416107	CTATCTACGCAAGGAGATACAGAAAGATTGGGACTAATTACTTCGTCTGAGGAGGAGATCTTCCRCCTTGAATTGAGCGATCCACAGATACGAGAATGGC[G/A]TGCACGCTTGGAACCACTTGTGCTTCTTTTTGTTGAAGGAAGCCAACCTATAGAGCAAGATGACCCAAAATGGGAAATGTTTATCAGGGTTCAGAGGGAG
614	PAcontig_10210_32	contig_10210	32	GQ0183_B06.1	NA	NA	*	T	C	21	58.24	512	26.0367	0.33	29	8	21	0.275862	GAGAATATTTGGGCGTGGCTTGGTGGAAGAT[T/C]GTAATGCCTTTATTCAAAGTTTTTCAAGTAACAGTCAGTCTATCGAARGTAGGATCCACAGTGAAGATGAACATATAGCAGCACGTGAGATTTTGACTKA
615	PAcontig_10210_360	contig_10210	360	GQ0183_B06.1	NA	NA	*	C	T	25	59.73	2815	20	0.19	335	247	88	0.262687	GTGCTTCTTTTTGTTGAAGGAAGCCAACCTATAGAGCAAGATGACCCAAAATGGGAAATGTTTATCAGGGTTCAGAGGGAGTCACTGAGTGGAGGCAGTG[C/T]TGTGTGTAGACTATTGGGATTCTGTACTGTTTACCGTTTCTATCATTATCCAGACACCACCCRTCTAAGAATCAGCCAGGTTAAGACATTCTCATTTTAT
616	PAcontig_10210_423	contig_10210	423	GQ0183_B06.1	NA	NA	*	G	A	24	59.47	2463	43.8205	0.69	251	194	57	0.227092	ATCAGGGTTCAGAGGGAGTCACTGAGTGGAGGCAGTGYTGTGTGTAGACTATTGGGATTCTGTACTGTTTACCGTTTCTATCATTATCCAGACACCACCC[G/A]TCTAAGAATCAGCCAGGTTAAGACATTCTCATTTTATCTTTTTCAGACCTTACAAGATTATATGGTCTAGAATTTATAGCGYAATCCAATATTCTGTTCT
617	PAcontig_10210_505	contig_10210	505	GQ0183_B06.1	NA	NA	*	C	T	29	59.98	887	20.4838	0.37	172	127	45	0.261628	ATTATCCAGACACCACCCRTCTAAGAATCAGCCAGGTTAAGACATTCTCATTTTATCTTTTTCAGACCTTACAAGATTATATGGTCTAGAATTTATAGCG[C/T]AATCCAATATTCTGTTCTAAACTTCTGTTTTATTGTATCTGACTGTAGATACTAGTTTTCCCTCCTTACCAAGGTAAAGGGCATGGTTTACTGCTTTTAG
618	PAcontig_10210_714	contig_10210	714	GQ0183_B06.1	NA	NA	*	T	C	11	59.71	2025	18.897	0.49	276	167	109	0.394928	AATAAAACAnnCTGTTTCAAGGGATTCTTATGATGTAACAGTAGAAGAACCATCTGAGTCCYTTCAGGAATTACGCGATTGCATGGATACAATACGCCTTC[T/C]TTCTTTTGAACCTGTAATGCCCGCAGTTAAGTCAGCAGTGCAGAAGTTGAAGGAAGCAAACYTCTCAGACAAAAGTGTAGCTGATCACTCTTTGGAAGGA
619	PAcontig_10210_776	contig_10210	776	GQ0183_B06.1	NA	NA	*	C	T	11	59.53	624	12.4296	0.82	278	225	53	0.190647	TCAGGAATTACGCGATTGCATGGATACAATACGCCTTCYTTCTTTTGAACCTGTAATGCCCGCAGTTAAGTCAGCAGTGCAGAAGTTGAAGGAAGCAAAC[C/T]TCTCAGACAAAAGTGTAGCTGATCACTCTTTGGAAGGAAATGGGAACAGTGAGACTGnnATCTACCTCRAGCACAAAACCCAAAAATAAAAGCTGGTGGTT
620	PAcontig_10214_551	contig_10214	551	GQ04007_M05.1	NA	NA	-	T	C	30	46.51	887	23.6352	0.86	101	62	39	0.386139	TACAAATGTTGCAACAATGAATCATACAAAACAGAGAACAATTGCCCACAATTGGAGACCAAGCCAAGTCAAATTTACTATGAATGAAAATCAGAGGCTG[T/C]AGAGTATCCTAGTCGTTCAATTTCCCAGTTTCTTCGAGGTGCAACCTTGTCGTGTATAGGTACATATTCCTGCACATATCCAAACTACAAATGTTTTTAA
621	PAcontig_10216_342	contig_10216	342	GQ03418_L13.1	NA	NA	*	C	A	23	59.88	1221	23.6938	0.65	89	36	53	0.404494	TTAGAAACCGTCCTAACATTTCGTTCTGCATTAATTAATATGCATATTGTTTATCTAATCCCCTGTAAAACAAAGGAGATATACCCGGTGGTCAACTAAA[C/A]TTCAGAGCAAGAAAGTTCACAGATTGGACGAAACCTTAAAATTCCTACCCAGCTCCACCWTCCTTATTTCTCCYCATGACAGGAAGCTACCCCACGTGTA
622	PAcontig_10216_416	contig_10216	416	GQ03418_L13.1	NA	NA	*	C	T	28	59.72	822	23.156	0.73	145	108	37	0.255172	GGAGATATACCCGGTGGTCAACTAAAMTTCAGAGCAAGAAAGTTCACAGATTGGACGAAACCTTAAAATTCCTACCCAGCTCCACCWTCCTTATTTCTCC[C/T]CATGACAGGAAGCTACCCCACGTGTATTATGTGCTTTGCCCTCAAGCTACTCCCCTCATTGTCTCCACCCACCACCATTTCACATTCTGAGCACTGTGTA
623	PAcontig_10216_557	contig_10216	557	GQ03418_L13.1	NA	NA	-	G	T	11	59.99	670	14.3831	0.52	194	145	49	0.252577	CTCAAGCTACTCCCCTCATTGTCTCCACCCACCACCATTTCACATTCTGAGCACTGTGTAACTGTTCACATTTGTCCACAATGTTAAGACTCCATAGAAC[G/T]CATTGATTCGACCTCAGTGGTCTTCAAAATACGGCGAGAAGGACGATTATTCTGTAAGTGCAAAAATTCCTGGTGCGGCCATGGCTTCTGCTAGCCAGAC
624	PAcontig_10217_462	contig_10217	462	WS00829_C14.1	NA	NA	*	C	A	21	59.79	874	16.8291	0.8	172	118	54	0.313953	CTGTCTGCAGAATCAGGTAATACAACTTCTCAAATTTCATCCAGCTATCAGAGACCAAAACTTCATAGTACATTTGATTCTTGCAACGAAGTATACAAAG[C/A]AAACTCAATATTGATTGATCAAGAAAAATCTAAAGGCAGTATACAGGATCAKAAAATTTGCACCTCACTTTCTGTTGCCACTACAACACGAGCAGTTACA
625	PAcontig_10217_514	contig_10217	514	WS00829_C14.1	NA	NA	*	T	G	23	59.78	1760	20.166	0.5	171	82	89	0.479532	GACCAAAACTTCATAGTACATTTGATTCTTGCAACGAAGTATACAAAGMAAACTCAATATTGATTGATCAAGAAAAATCTAAAGGCAGTATACAGGATCA[T/G]AAAATTTGCACCTCACTTTCTGTTGCCACTACAACACGAGCAGTTACAAAGCCAATAGGTTCATCCCCATGAGCATCGGGCTTACTATTGTCAACTTCTK
626	PAcontig_10217_636	contig_10217	636	WS00829_C14.1	NA	NA	*	T	C	23	59.62	2965	20	0.47	148	23	125	0.155405	GTTGCCACTACAACACGAGCAGTTACAAAGCCAATAGGTTCATCCCCATGAGCATCGGGCTTACTATTGTCAACTTCTKCCCATGATACAATTCCTCGAC[T/C]ATTGACCACATTAAAAAATAACTCTGATTCATACCTGACACGATTATTCTTCACACAAATTATCTTCACCTTAACTATAAAGGGAGTGTGCATGGTTAAA
627	PAcontig_10221_587	contig_10221	587	GQ03616_O20.1	LG02	62.777	-	A	C	14	59.86	1950	20.4616	0.8	171	74	97	0.432749	TTATTCTCCACTTGGGAAGTTGAATCGGTCTTGGAAACCGCGGATTTGAGGCATCAGGGATCCGATGTATAGGGGACTCGATCCCTCGATCCCGTGTCAC[A/C]TGTGCAGTAAATGTTTGAATCCTAGCCAAAATTGATCTGTGGTTATTCTGTTGGGTTCGTGGGTTTTCATTGTGAAGAATGGAGAAGAGCTCTCGACTTC
628	PAcontig_10221_876	contig_10221	876	GQ03616_O20.1	LG02	62.777	-	C	A	11	59.74	1093	19.7855	0.37	114	57	57	0.5	GAAGGAAGGGTTTTTCAGGGCAGACAAGATCGATCTGAAGAATTTAGATGCCCAGTTGGAGAGACATCTGTCCAAGGTATGGACTATGGAGAAGGAGGCC[C/A]AAAGGCAGAAGGAGGACTGGGAAATCGACCTTAAGCAATTGTTTCTCAAGGGTAAAATAGCCGAGGGCACTTTTGGAAGTGTGTACAGAGGATTCTTGGA
629	PAcontig_10222_269	contig_10222	269	GQ03405_M18.1	NA	NA	*	G	C	20	55.58	2906	20	0.83	306	160	146	0.477124	AGTCCAAATAAGGGATGTAATCTCCGATATTAAAAGAACCGAGTAAGAAAAAACTTTCTCTTACCATTGAACTGAAACCCCTCAAGTCTTGGTCAGAATA[G/C]TTTCTACCGAAGGCCATCCTGCAGATTATAGCCGTCSCAAGGGATGCCAAGGYTTGGTTGATGTTTAAGGGACGAGAATCATCTGAATTAACAATAGAGC
630	PAcontig_10222_322	contig_10222	322	GQ03405_M18.1	NA	NA	*	C	T	22	55.4	2965	20	0.73	370	164	206	0.443243	CTTTCTCTTACCATTGAACTGAAACCCCTCAAGTCTTGGTCAGAATASTTTCTACCGAAGGCCATCCTGCAGATTATAGCCGTCSCAAGGGATGCCAAGG[C/T]TTGGTTGATGTTTAAGGGACGAGAATCATCTGAATTAACAATAGAGCGAATCATAGTAGAGACTTCCTCTTCTCTAATAAAGMGGAAGTAATCTAASCGC
631	PAcontig_10222_468	contig_10222	468	GQ03405_M18.1	NA	NA	*	A	C	20	53.74	1583	22.1612	0.21	186	113	73	0.392473	GCGAATCATAGTAGAGACTTCCTCTTCTCTAATAAAGMGGAAGTAATCTAASCGCCTGGAGCTCAGCAACTCCAAAGMGCAGAGCTTACGCAACTGCCTC[A/C]AGTAAGGGCTATACGGGGTAAAGACGAAATCTGAAAAATTAAAKGACAAATGCTTAGCAGCRGCCGACGGAGCTTTGTTTGCGAAAAGCTGATCGTGGGT
632	PAcontig_10222_615	contig_10222	615	GQ03405_M18.1	NA	NA	*	G	A	21	55.66	1800	22.1057	0.34	253	170	83	0.328063	CAAATGCTTAGCAGCRGCCGACGGAGCTTTGTTTGCGAAAAGCTGATCGTGGGTTTTGAGAAACTCCCTGGCCACCTCTGGAGAGGAGACGACTAAGGTG[G/A]GGACGGAGCCGAGACGGAGAGACATGAGAGGCCCGTGTTTCATAGACAGAGCTGCCAGCGCTCGGTGGGGAMGCGCTCCCAGCATGTGAAGATTGCCGAT
633	PAcontig_10222_687	contig_10222	687	GQ03405_M18.1	NA	NA	*	C	A	23	57.35	2965	20	0.34	255	131	124	0.486275	CACCTCTGGAGAGGAGACGACTAAGGTGRGGACGGAGCCGAGACGGAGAGACATGAGAGGCCCGTGTTTCATAGACAGAGCTGCCAGCGCTCGGTGGGGA[C/A]GCGCTCCCAGCATGTGAAGATTGCCGATAATGGGCAACGGGAAAGGCCCCGGGGGCAGCCTCCTTTTTCTTTTCTTGCTCCATGCCGCTACCAATACAAC
634	PAcontig_10223_244	contig_10223	244	WS00830_N10.1	NA	NA	*	G	A	21	59.79	1273	23.3531	0.74	110	54	56	0.490909	ATTTGAGTTTGCGTGAAACCCTAAGGTAACCTCTATTCAATACGTCAGCGCTGACGACACCCACTATCTCAGGTTAAACTATAAATATAGCGCCCTCCTC[G/A]ATCAATCTTGGMCTCTCAATTAATCTCTGGAGTTGAATACTAATATCTCCCTCAAGAATTCGATTCGATATTGGCAGTCATGTGTCCTCCAAGCAGAAAC
635	PAcontig_10223_256	contig_10223	256	WS00830_N10.1	NA	NA	*	A	C	22	59.81	2871	20	0.83	124	20	104	0.16129	GTGAAACCCTAAGGTAACCTCTATTCAATACGTCAGCGCTGACGACACCCACTATCTCAGGTTAAACTATAAATATAGCGCCCTCCTCRATCAATCTTGG[A/C]CTCTCAATTAATCTCTGGAGTTGAATACTAATATCTCCCTCAAGAATTCGATTCGATATTGGCAGTCATGTGTCCTCCAAGCAGAAACAGAAACAGATCT
636	PAcontig_10223_373	contig_10223	373	WS00830_N10.1	NA	NA	-	T	C	11	60	1926	18.1553	0.63	227	119	108	0.475771	GGAGTTGAATACTAATATCTCCCTCAAGAATTCGATTCGATATTGGCAGTCATGTGTCCTCCAAGCAGAAACAGAAACAGATCTCCATCAGAAATAAAAT[T/C]GTGGACGGAGGAACCATGGAAGGTGAAGGAGGCCTTCAGCGTAATGGACAAAGATGGCGACGGGCAAATCAGTTTGTTGGATCTCCAAGACTTCTTCAGC
637	PAcontig_10223_569	contig_10223	569	WS00830_N10.1	NA	NA	*	C	T	22	59.9	2965	20	0.25	318	68	250	0.213836	TCAGCGGCAGCCGCTTCAGCGTGGGCAAGGGGCTGAGCAGAGAGGAAATGGAGGGCATGATATCCGTTGCCGACGCCGACAACAGCGGCTCTGTGGATTT[C/T]GAGGAGTTTCACAGGATTCTGCGGCTCATCMCGCCGGAAATTGATGAAATAAATGAGAGCAGATCCAATACTGATGRTTCTCAGATGTGGGCGTTGAGnnG
638	PAcontig_10223_600	contig_10223	600	WS00830_N10.1	NA	NA	*	A	C	10	59.91	2355	18.3829	0.25	340	210	130	0.382353	GCTGAGCAGAGAGGAAATGGAGGGCATGATATCCGTTGCCGACGCCGACAACAGCGGCTCTGTGGATTTYGAGGAGTTTCACAGGATTCTGCGGCTCATC[A/C]CGCCGGAAATTGATGAAATAAATGAGAGCAGATCCAATACTGATGRTTCTCAGATGTGGGCGTTGAGnnGGGGCGTTTAATGTGATGGACGGAGACGGAGA
639	PAcontig_10223_646	contig_10223	646	WS00830_N10.1	NA	NA	*	A	G	11	59.91	2490	21.0398	0.36	342	222	120	0.350877	GACAACAGCGGCTCTGTGGATTTYGAGGAGTTTCACAGGATTCTGCGGCTCATCMCGCCGGAAATTGATGAAATAAATGAGAGCAGATCCAATACTGATG[A/G]TTCTCAGATGTGGGCGTTGAGnnGGGGCGTTTAATGTGATGGACGGAGACGGAGATGGGATTGTGAGCGCAGAGGATCTGAGGACCTTCTTCTCCTCCATC
640	PAcontig_10223_754	contig_10223	754	WS00830_N10.1	NA	NA	*	A	C	18	60	1061	14.418	0.2	315	239	76	0.24127	ATGTGGGCGTTGAGnnGGGGCGTTTAATGTGATGGACGGAGACGGAGATGGGATTGTGAGCGCAGAGGATCTGAGGACCTTCTTCTCCTCCATCGCTAGCG[A/C]TGGCAGCAGCAGTGAAAGCTGCRATGTAATACTGAGTGACGAGGATTTGGCGGACATGRTAGAGGCGGCTGGCGGATCCGCCAAATATGGCGTTTGCTAC
641	PAcontig_10223_813	contig_10223	813	WS00830_N10.1	NA	NA	*	G	A	24	60	2965	20	0.43	266	54	212	0.203008	CGCAGAGGATCTGAGGACCTTCTTCTCCTCCATCGCTAGCGMTGGCAGCAGCAGTGAAAGCTGCRATGTAATACTGAGTGACGAGGATTTGGCGGACATG[G/A]TAGAGGCGGCTGGCGGATCCGCCAAATATGGCGTTTGCTACGAAGATTTTGTCCGTGTGATGATGACGATGATGAATGGCTTCTYTTAATTTGGCTGTTC
642	PAcontig_10225_568	contig_10225	568	GQ02823_E21.1	LG12	66.812	*	C	A	34	58.76	1939	29.026	0.64	166	98	68	0.409639	GAACAAAGAGAATCTTATTCCTACGTGAAAATTGAAATAGTATACAATGCAAAACTGTTTCTAGACAGATTGGTACAATGCATGGGTCTGTAGTAAAGAA[C/A]CATTCCTTGGCAAGATGTAACATTTTCAACATTGAAGTGTCTAAGTTGTTCTCTCCTTTTTACAATGAGTATCTRTACCATGTCTTGTGCAAGAACTATA
643	PAcontig_10225_709	contig_10225	709	GQ02823_E21.1	LG12	66.812	*	T	G	24	55.28	2965	20	0.69	204	30	174	0.147059	CTAAGTTGTTCTCTCCTTTTTACAATGAGTATCTRTACCATGTCTTGTGCAAGAACTATAACCCATGCTGACTAAAAAAnnCTCTGATTGCTTTACTACTT[T/G]TGTTACTCTCTTGCAGCAACTTCTCATCATCTTCATATATGATGTATGGAGCATCACCAGGAACCCTTGACAATAAGCGGGATGCACCTTTGAGAACATG
644	PAcontig_10225_850	contig_10225	850	GQ02823_E21.1	LG12	66.812	*	G	A	26	52.95	814	18.4515	0.34	143	97	46	0.321678	GATGTATGGAGCATCACCAGGAACCCTTGACAATAAGCGGGATGCACCTTTGAGAACATGGTATTCCCATCCCTGCACATCTATTTTSAGTAGAATTACT[G/A]GCTCAAACTCAGGAATTACTGTATCTAAAGTTATAGATCTTACGCTCACTGGTACAATTTCATTGGATTTGAATGCCAGCTTTGCTCCAGTAACAGATAC
645	PAcontig_10228_100	contig_10228	100	WS02614_I11.1	NA	NA	-	A	G	10	59.77	684	17.531	0.25	92	51	41	0.445652	TAAAATGATATCCGGATCATTTCCTATCAACTGATGACTTCTTTCCCCTCTTTCTCTCTCTCGGTTTTCCCTTGCTCTCATATTACGATGTCAGCAACC[A/G]GTGTTGGCGCTCAAGCCCCTCTTTACCGCCGATCCTTACGAGTCCAAGGCAGATTGCAGTACGGCCGTGTCCTTCTCTAACTGGAGTGGCGTTACCAACA
646	PAcontig_10228_270	contig_10228	270	WS02614_I11.1	NA	NA	*	T	C	20	59.85	1742	11.1747	0.48	181	22	159	0.121547	TCCTTCTCTAACTGGAGTGGCGTTACCAACAACAACCTTCATCCAACGAACAGAATTATTACCCTCAAACTCACAGCTATGGATCTGCACGATCnnCATTT[T/C]TCCCTCCTCCCAAAWGTTTGTAATTTCTCCTCTCGCTTGATGTTKAAGGAAACGARTTCTTGTTCATATATAGnnCTAGCTCAAAACCGTTAGTTTAAATG
647	PAcontig_10228_567	contig_10228	567	WS02614_I11.1	NA	NA	*	A	C	11	58.69	1857	24.2535	0.81	162	84	78	0.481481	TGGAAAACWGCAAACCCTAAAMTCTCAAACTTGCAGAAATARAAACAAGAATACAGGTTTATGTCAAGATCCCAAACCTCAACCTCGGCGTGCCACAGAT[A/C]CCTTTTGGCCACCACACAGAACGTGAGAATCCTCTTCCTACCTGAAAGATCAAGCAAGCGGAGGAACGACAAAWTCCCAAGAGAAGGAGAAAGCGGGGCC
648	PAcontig_10228_741	contig_10228	741	WS02614_I11.1	NA	NA	*	C	T	11	58.27	1269	13.4409	0.27	266	169	97	0.364662	WTCCCAAGAGAAGGAGAAAGCGGGGCCGTGCAGATCCATAGATGTGAGTTYGACTGCAACTAACATGTCCATnnGGATAACAGCTGCTGTAGGTTACGCCA[C/T]TCCAGTTGCACAAGGACGMGGCCTGACTCTAATCTGCGTGGACTCTCAAGGATCACCGGTGATGAGGGACCTGAAATCCAACAGnnGATCGCTGCCGATCG
649	PAcontig_10230_787	contig_10230	787	GQ03216_L10.1	LG07	67.683	-	G	T	11	59.86	2353	23.8777	0.5	109	9	100	0.0825688	CTACTTCTTCTTTTGTATATCCTAGAGCATGTGGTGCCATGAGCTTAAGTTCTACAGGTGAAAGCCATTTGATAAATTCTGGCATGCATGGTGTTCTAAA[G/T]GGTTGTTCTGCTCTTGCAACACATGTAAATCTTGAAAGTGGGTCTCGAAGTTTTGGAGCCATGTCTTCACAGTCCAGAGTCAACATGTTTGCAGAATGTG
650	PAcontig_10230_888	contig_10230	888	GQ03216_L10.1	LG07	67.683	-	C	G	11	59.85	1243	17.2672	0.6	102	28	74	0.27451	GGTTGTTCTGCTCTTGCAACACATGTAAATCTTGAAAGTGGGTCTCGAAGTTTTGGAGCCATGTCTTCACAGTCCAGAGTCAACATGTTTGCAGAATGTG[C/G]GTTTTTAGGATCAATATCCAGCAATGGAGAAGATTTAAATGAACAAGGAAGAAGTGGGAGTGGTGGCAATTATGTGAATCAAGCAGAGAACAAGAAGCAG
651	PAcontig_10231_738	contig_10231	738	GQ03321_C20.1	NA	NA	*	G	A	34	58.24	623	17.3098	0.46	190	152	38	0.2	GCATCTAGCTAATTCTCTAGAAAATATGTATCGGAAGCTGAAATTGTAAGGCAGCCATTCAATGCTTTTATGAGGCTTGTTTTGTGAACATTTTCTTACA[G/A]CATTTCTTTGTGCTTCAGGTAGAGACTGRCATGCCACATYCACGAGCTTGGATAAACTCAGAGATGCTTCACGAGAAAATCCCTCCAAAACTCTTGGAAG
652	PAcontig_10231_778	contig_10231	778	GQ03321_C20.1	NA	NA	*	T	C	22	59.02	2965	20	0.37	183	23	160	0.125683	AAATTGTAAGGCAGCCATTCAATGCTTTTATGAGGCTTGTTTTGTGAACATTTTCTTACARCATTTCTTTGTGCTTCAGGTAGAGACTGRCATGCCACAT[T/C]CACGAGCTTGGATAAACTCAGAGATGCTTCACGAGAAAATCCCTCCAAAACTCTTGGAAGCAGAATTTTGTTTTCCTTCCTAATACCAATGCTTGCTTGA
653	PAcontig_10231_892	contig_10231	892	GQ03321_C20.1	NA	NA	*	A	T	23	59.9	2526	20	0.3	126	16	110	0.126984	AAACTCAGAGATGCTTCACGAGAAAATCCCTCCAAAACTCTTGGAAGCAGAATTTTGTTTTCCTTCCTAATACCAATGCTTGCTTGAAGGTACTCTTCTT[A/T]TGCAACTTCAAGCTCnnATGTACACATTCTTTGCTGTGTAAACACGTACCTACAGGAACCACCAATATCACACCTCAAATGGTTACAGACATAAAATCTTC
654	PAcontig_10232_1047	contig_10232	1047	GQ02812_L02.1	NA	NA	*	A	G	23	57.4	2965	20	0.23	564	188	376	0.333333	ATGTTGGCTTTGGCAATGGGATTGGGAATTGGATTTGGAGGAGTGGTTTnnTCTCTTTGTAGTGTGGGAGAAAGCYAGATGTTGGGTGGTGCCTCCCAAAA[A/G]GCCACAACCCTTTTATGGAGTGTATYGATTTCCTAAATAATTAAGACCAAGACAAGAGGYTCTACTCATTAAATGTATGGTGAATATTGTAGATGACCAT
655	PAcontig_10232_529	contig_10232	529	GQ02812_L02.1	NA	NA	*	G	T	23	58.82	2965	20	0.72	397	140	257	0.352645	ATGGTTCAGATTTTGATCCATTGAATGAAATATCTTATTATATGAAAGGGAGTGAGTATACTTCATATATGASACCTACAAACACTATCTTAGACTTGTC[G/T]AGCAATTATCTTGATGGAGACATACCTGCAAGTATAGGGARTATGTGTAGCTTGCGMTTGTTGAATTTATCTCGRAACCAATTGGAAGGGYTAATCCCTA
656	PAcontig_10232_620	contig_10232	620	GQ02812_L02.1	NA	NA	*	T	C	21	58.26	2965	20	0.61	549	190	359	0.346084	AGACTTGTCKAGCAATTATCTTGATGGAGACATACCTGCAAGTATAGGGARTATGTGTAGCTTGCGMTTGTTGAATTTATCTCGRAACCAATTGGAAGGG[T/C]TAATCCCTACATCTCTTAGTAACATATCTACTTTGGAACARTTAGACTTGGCCAAAAATAAnnTTRAGTGGAGAGATTCCTCAAGAGCTCTCTARATTATG
657	PAcontig_10232_685	contig_10232	685	GQ02812_L02.1	NA	NA	*	A	G	23	58.06	2965	20	0.61	592	185	407	0.3125	GMTTGTTGAATTTATCTCGRAACCAATTGGAAGGGYTAATCCCTACATCTCTTAGTAACATATCTACTTTGGAACARTTAGACTTGGCCAAAAATAAnnTT[A/G]AGTGGAGAGATTCCTCAAGAGCTCTCTARATTATGTGAGTTGGGTGTTTTTGATGTTTCATTTAATAACCTTTGTGGGCCAATCCCAACAGGAACACAAT
658	PAcontig_10233_592	contig_10233	592	GQ04109_H01.1	LG02	27.974	*	C	G	11	59.93	654	14.3494	0.39	179	131	48	0.268156	TCCCTATATCTTCCGGATTCCAGAGGAGCTTTACTAATTTAATTACAGCTGCCCGTCCTTCAAACAAGATCTCCGGTGAGGCCCTGCGGAATATTTCTTT[C/G]TGCCGCGTTTTGATCTCGCAACCCGTCATCGGTCCCAAAGCCCATCCCGATTTCGCTTGGATTATCATCTCGGTGTTGGGATCTSTTTCTCGGCTTTGTA
659	PAcontig_10233_677	contig_10233	677	GQ04109_H01.1	LG02	27.974	*	C	G	10	59.95	908	15.9792	0.33	167	108	59	0.353293	GCGGAATATTTCTTTSTGCCGCGTTTTGATCTCGCAACCCGTCATCGGTCCCAAAGCCCATCCCGATTTCGCTTGGATTATCATCTCGGTGTTGGGATCT[C/G]TTTCTCGGCTTTGTACAATTCCACCATGAATCCTGAATAGTAAGTTCCCAAAGCTTTAAGATCTGGTGGTTTTACCGGTAATTTTGAATGTAATGCTAGG
660	PAcontig_10235_100	contig_10235	100	GQ03223_L01.1	NA	NA	*	C	A	32	58.62	1050	27.1193	0.85	141	101	40	0.283688	TCCTCAAAGCTTTACCATTCCAATTTGATTTCTCATATGAACAATTCTTAAAATTTCCCTAAATCCAATTTTAATTTGTCAATATCATATCAATTATTT[C/A]AATTTCCAAAATYCCAATATAAATTCWTCATAACAATAGCAATTCTTCAAAGTTCTAAAATATCAAGGAATCTTATGACAAGATGCCATCATAACGATCC
661	PAcontig_10235_207	contig_10235	207	GQ03223_L01.1	NA	NA	*	G	C	22	55.91	1557	21.8051	0.53	322	249	73	0.226708	CAAAATYCCAATATAAATTCWTCATAACAATAGCAATTCTTCAAAGTTCTAAAATATCAAGGAATCTTATGACAAGATGCCATCATAACGATCCACCACA[G/C]AATCTGTAAGAAACTTCGAAYCCACCACACAATCTGTAAGAAACATCGAAGAACTCAAGATAGTACTATAGACTTCCTCTCTACCGTTTAATTACCAATC
662	PAcontig_10235_346	contig_10235	346	GQ03223_L01.1	NA	NA	*	A	G	22	53.59	2965	20	0.63	374	76	298	0.203209	AGAAACATCGAAGAACTCAAGATAGTACTATAGACTTCCTCTCTACCGTTTAATTACCAATCACRTTAATCACACATCTGAKACTCTCTCCTTTAAnnCAT[A/G]TAATCAAATGCCTTGTTGATATTGGCAAATGAAACCTCATGTGTAATAAATTTCTCCRGTTCAAGCTTCTGCAAACAACAATAAAGAAGGAACTTAGACT
663	PAcontig_10235_404	contig_10235	404	GQ03223_L01.1	NA	NA	*	G	A	23	54.01	2965	20	0.71	317	44	273	0.138801	AATCACRTTAATCACACATCTGAKACTCTCTCCTTTAAnnCATRTAATCAAATGCCTTGTTGATATTGGCAAATGAAACCTCATGTGTAATAAATTTCTCC[G/A]GTTCAAGCTTCTGCAAACAACAATAAAGAAGGAACTTAGACTAAAACCCTAATTACATGAAGATCAAAGAGTACGGCTTTCAATGAGGAAAGAAAATCAG
664	PAcontig_10237_146	contig_10237	146	GQ0132_K16.1	NA	NA	*	T	G	11	59.78	738	24.9281	0.25	49	18	31	0.367347	CCTAAACTAAGCAGTGCTCCTTTTTACTTGTCACTTGCAGAAATATYAATACTTCTGACATCACCATCACCATTGGAGACAGCTTCCGGYTTAATCTTGG[T/G]CGCATTCACAGTCAAAACACCGTTCTCCAATTTAGCAGAAATGCCGTCCGAATTCACATTTYCCGGCAGCCGGAATTGCCTCATAAATCGTCCGCTCGAA
665	PAcontig_10237_208	contig_10237	208	GQ0132_K16.1	NA	NA	*	C	T	11	59.38	910	20.1015	0.37	65	18	47	0.276923	ACCATCACCATTGGAGACAGCTTCCGGYTTAATCTTGGKCGCATTCACAGTCAAAACACCGTTCTCCAATTTAGCAGAAATGCCGTCCGAATTCACATTT[C/T]CCGGCAGCCGGAATTGCCTCATAAATCGTCCGCTCGAACGTTCCACTCGRTGCCACTGGTCGGTATCCTGnnACATCTTCTTTGTGCCTTTCTCCRCTTAT
666	PAcontig_10237_303	contig_10237	303	GQ0132_K16.1	NA	NA	*	A	G	31	59.46	1215	24.9954	0.64	74	24	50	0.324324	CATTTYCCGGCAGCCGGAATTGCCTCATAAATCGTCCGCTCGAACGTTCCACTCGRTGCCACTGGTCGGTATCCTGnnACATCTTCTTTGTGCCTTTCTCC[A/G]CTTATTCTCAGATTGTTTTTCTCTACCAATTCGATCTTCAATTCTTCTTTCTTCAGCCCTGCACACATACATTCAACGGCACCGCTGGTTATTTAATTTT
667	PAcontig_10237_427	contig_10237	427	GQ0132_K16.1	NA	NA	-	C	G	23	60	1117	26.7854	0.74	49	6	43	0.122449	TACCAATTCGATCTTCAATTCTTCTTTCTTCAGCCCTGCACACATACATTCAACGGCACCGCTGGTTATTTAATTTTGAGGACTGCAAATCGAAATACAG[C/G]GCAATTAAAACAAAGAAAAGCGAGACTTACCGGGCAAATCCGCAGTGAAAACGTGAGCTTCGGGGGTTTCCTTCCAGTCGAGCTTCGTGTTGGCGACGGC
668	PAcontig_10237_823	contig_10237	823	GQ0132_K16.1	NA	NA	*	C	A	11	60	1105	18.0916	0.51	93	30	63	0.322581	CTACAATGGCAAATCAAGCCAATCAGGAGAATTTACAGTGTAGATGGCAAATTAAGCAAATnnACCCAACACTTGCGCTAGTATGAAGCAAAGGAAACTCA[C/A]CGATACAGTCGTTGAATGCAAAAAGAGAGAATGAAGGAATATTTATAGGGTTTCGATGATGGTTCCAGAGACGCCCAGCGACACTGGAAGTTTCCAGAAC
669	PAcontig_10237_92	contig_10237	92	GQ0132_K16.1	NA	NA	*	T	C	22	59.63	672	28.2708	0.3	40	15	25	0.375	CCACTGCCGAGATTAATACATCTGCATCTGCATCTACGAAATGCCCCTAAACTAAGCAGTGCTCCTTTTTACTTGTCACTTGCAGAAATAT[T/C]AATACTTCTGACATCACCATCACCATTGGAGACAGCTTCCGGYTTAATCTTGGKCGCATTCACAGTCAAAACACCGTTCTCCAATTTAGCAGAAATGCCG
670	PAcontig_10239_545	contig_10239	545	GQ03302_D19.1	LG09	141.55	-	T	G	11	59.97	1870	21.4019	0.31	110	21	89	0.190909	GGGTCTCTAAAACTTTGGCATTGTGATTTTAGACATTTGATGGAACTGATACCTACAGTCCAAAGAGAAAATCTGTTCCAGTAGGACTTGTGGATATATA[T/G]TTTAAACTGATGTAACTAAAGCTGCTGCTGAGAAATAAGAACAAGAAGCCCCTGTGGACCTAGCAGAATTTCACTCAGGAAACTGAAAATAGCAAACCAG
671	PAcontig_1024_1192	contig_1024	1192	GQ02815_K15.2	LG06	15.867	*	A	G	23	59.87	1841	18.572	0.6	260	159	101	0.388462	AATGTTTTGAAGAGTGGGAATCCAATGGCnnTAAGTTATGATGTCAGAGTGCCCAATCTACTAATTGGTGCTTATATCACAAAAGGAATGATTGAAAAGGC[A/G]GAGTCGTTTCTTGAACATGCTTTGGAAAAAGGAGGTAAACCAAATTnnCAAAACATGGGAAATGTTTGTGGATGGATATTTAGAGAACAAnnCAAATGGATC
672	PAcontig_1024_1393	contig_1024	1393	GQ02815_K15.2	LG06	15.867	*	T	G	24	59.87	2965	20	0.44	189	16	173	0.0846561	GAGCTATAGAGACCATGAAGAAAGCYATTTCACAAGTTAAATATCGTGAATGGCAGCCAGCACCTGAAAAGGCACTAGCCATTCTTAAGCATTTTGAAGA[T/G]TTAGGTGATGTTGATGAAGCRGAGGACATTTTCAAAAGGYTGAGAGGTGTTGATCATGTCAACAYAGWTACTTATAACTCATTATTAnnGTACATATATTC
673	PAcontig_1024_1461	contig_1024	1461	GQ02815_K15.2	LG06	15.867	*	A	T	24	59.61	2100	23.459	0.35	175	84	91	0.48	AAGGCACTAGCCATTCTTAAGCATTTTGAAGAKTTAGGTGATGTTGATGAAGCRGAGGACATTTTCAAAAGGYTGAGAGGTGTTGATCATGTCAACAYAG[A/T]TACTTATAACTCATTATTAnnGTACATATATTCAAGCTSGAAAATCTYCTTCCAAAGTGCTTCAAYGCATGAAACTGGATAAAATTGATCCTGACACGGAA
674	PAcontig_1024_1508	contig_1024	1508	GQ02815_K15.2	LG06	15.867	*	T	C	24	59.3	2341	22.6264	0.32	172	67	105	0.389535	TGAAGCRGAGGACATTTTCAAAAGGYTGAGAGGTGTTGATCATGTCAACAYAGWTACTTATAACTCATTATTAnnGTACATATATTCAAGCTSGAAAATCT[T/C]CTTCCAAAGTGCTTCAAYGCATGAAACTGGATAAAATTGATCCTGACACGGAAACTGATTGCCTGCTTAAACAAATTGGGGAAATTTGAATTGTGAAGGA
675	PAcontig_1024_1897	contig_1024	1897	GQ02815_K15.2	LG06	15.867	-	G	A	23	57.69	1552	19.5898	0.43	132	51	81	0.386364	CATGGTGGCAATTTGTTGTGGCATTTGCATATTTATGAAGATTCTGTTGAAATCCCTTGCTTCTAGGCTATTGTCTTCACCTTTACTGTCAAAAAGTACA[G/A]CAGTCCCAATTTCTGCTTTTGAACATTACATATAGTGTGCCAGATTCTGAATGATAATTATTTTCGTCTTTGCCACGGTTTGGCATTTGTTCTTGATTCA
676	PAcontig_1024_562	contig_1024	562	GQ02815_K15.2	LG06	15.867	*	A	G	11	58.87	2035	19.1645	0.56	250	142	108	0.432	AAAAGTATTTTACAGATCTCCCTGAGAGRGCAAAGAACCATCAATCATATGGTGCACTTCTGAATTRTTATGTGAGAGAGGAATTGGTTGAAAAGGCAGA[A/G]GGACTCATGGAAAAGATGAAGGAATTGGATTTTGTCTTGAATGCAGTTCCATACAACAACATGATGACTCTTTATTWTAAAACAGGTCAGCCAGARAAAG
677	PAcontig_10243_270	contig_10243	270	GQ03212_L16.1	NA	NA	-	C	A	35	59.76	1357	31.6312	0.53	56	12	44	0.214286	TAATTTAATGCTTGTTTTCTACTGAGTACATATCACACTCAAGATGCTAAACCTAATGCACTGTCTAAATTCAATAGACGCATGGACAATTAACATACAA[C/A]GTGGATTCCAGACCCTACCATAATTTTAAAGCACTTGAGATACATATTACACTGAAGATGATAGACCTAATGCACTGTCTAAATTCAATAAACTCTCAGA
678	PAcontig_10243_490	contig_10243	490	GQ03212_L16.1	NA	NA	*	G	A	19	59.87	1762	19.3201	0.77	242	149	93	0.384298	GATTCTCCACCCTATGATCATTTGAAAGCTCTTGTTAAAAAAACCGAATGACTTGGGTATTTTGAGAAGGCTCCACTCTTGTCTTTTGGTTGAAGTAACA[G/A]GTCCACATATAACAGGCTAAGGTTTAGAGTTCTAGGTTMAATTATATTCATCACCGTTTGGTTGAAGTRACAAGTCCACATATAACAGGCTAAGGTTTAG
679	PAcontig_10243_611	contig_10243	611	GQ03212_L16.1	NA	NA	*	G	T	20	59.69	2965	20	0.81	433	125	308	0.288684	GGTTTAGAGTTCTAGGTTMAATTATATTCATCACCGTTTGGTTGAAGTRACAAGTCCACATATAACAGGCTAAGGTTTAGAGTTCTAGGTTAAATTATAT[G/T]CATCACCGACTACTGGAATGAAAGTATTTTTAAACTTACAGAAACGAATAGATCMTTTCCCAGTAGGCCGAAGATMAACCMGGACGTGCCGCAMAGAAAA
680	PAcontig_10243_692	contig_10243	692	GQ03212_L16.1	NA	NA	*	C	A	11	59.61	2965	20	0.65	552	294	258	0.467391	GTTCTAGGTTAAATTATATKCATCACCGACTACTGGAATGAAAGTATTTTTAAACTTACAGAAACGAATAGATCMTTTCCCAGTAGGCCGAAGATMAACC[C/A]GGACGTGCCGCAMAGAAAAACACAGAGAGACAGGAAGAACGGCATATACTTTACGCTCTTCGTCTTMATCACCAACCTCTGCACACCATGGAAAYCACGC
681	PAcontig_10243_759	contig_10243	759	GQ03212_L16.1	NA	NA	*	A	C	11	59.48	1167	11.6677	0.33	566	463	103	0.181979	ATAGATCMTTTCCCAGTAGGCCGAAGATMAACCMGGACGTGCCGCAMAGAAAAACACAGAGAGACAGGAAGAACGGCATATACTTTACGCTCTTCGTCTT[A/C]ATCACCAACCTCTGCACACCATGGAAAYCACGCTTCATGTCACTTCAATCTAAAATAAATGTTCCATTATTTTAATCKCCTGCTACATAAAGCCATCACC
682	PAcontig_10243_837	contig_10243	837	GQ03212_L16.1	NA	NA	*	G	T	11	59.41	2237	16.7042	0.62	374	238	136	0.363636	TATACTTTACGCTCTTCGTCTTMATCACCAACCTCTGCACACCATGGAAAYCACGCTTCATGTCACTTCAATCTAAAATAAATGTTCCATTATTTTAATC[G/T]CCTGCTACATAAAGCCATCACCATAAACAAAATCCTACGTTGAAAGGAGAYCAGATCACAGCTCTAATTAATTTGTTTWAAAAAAGAAAGAGRATAGCTG
683	PAcontig_10243_972	contig_10243	972	GQ03212_L16.1	NA	NA	*	A	T	23	58.64	2364	26.3601	0.51	102	11	91	0.107843	CTACGTTGAAAGGAGAYCAGATCACAGCTCTAATTAATTTGTTTWAAAAAAGAAAGAGRATAGCTGCAGCATATCGGATGYCGCCCTATTGCAATCGTAT[A/T]CAATCCAAAGCACACAATAAAAGGTTACAGTCCCTTTTACAAATAAGGTAAATAAACATCAATAAATAAGGACTGAGCTGAGGCATAGTCAGTAACAGTC
684	PAcontig_10244_259	contig_10244	259	GQ03706_E09.1	LG05	27.367	*	A	G	11	58.32	1091	20.1031	0.45	131	75	56	0.427481	AATCGAGTTTTCTACAGAGCCTCCTGTAGGCAAGGTCTTGTCAAACCAAATGAGTAATGAGTCCAAACATTTGATGGCACCTGAAACCAAGATATAAACT[A/G]GGTCTTTTCCCGTCTGATGAAGTTGTTCTTMTAAAGTATCAAGGCATAGCTTGAGGATGGTATTCAAATTCTCTTCTCGAAAGGAATGAGGAAACCTTTC
685	PAcontig_10244_290	contig_10244	290	GQ03706_E09.1	LG05	27.367	*	A	C	23	58.11	1448	20.8841	0.49	136	65	71	0.477941	AAGGTCTTGTCAAACCAAATGAGTAATGAGTCCAAACATTTGATGGCACCTGAAACCAAGATATAAACTRGGTCTTTTCCCGTCTGATGAAGTTGTTCTT[A/C]TAAAGTATCAAGGCATAGCTTGAGGATGGTATTCAAATTCTCTTCTCGAAAGGAATGAGGAAACCTTTCAACTGCATAGCnnGATTACCACTAAAATGTTT
686	PAcontig_10244_660	contig_10244	660	GQ03706_E09.1	LG05	27.367	*	A	G	11	51.15	1422	19.6861	0.72	159	85	74	0.465409	TGAAGATACTCAAACATCTAYCCTTGACGAAAGAGGCGTATGGCAAAGCACGCTTGCYGATACGGTTTACGAATTGCGYGAGGAATGTGAGACAACTCTC[A/G]CGAGCTTTCTGAATAGCCCTGTCCCGAGACGnnCAACATTATTTCCACTGACCTCAAAACCCCCGACTCTTCATCnnAATACGGATGCAACTGCAAACGCAA
687	PAcontig_10246_256	contig_10246	256	GQ03813_D17.2	NA	NA	*	C	A	11	58.56	2161	24.6716	0.41	156	67	89	0.429487	AGCTTTTATATCTACGACACATAATTGGCTTCAAGCGCAAATCGAATGGAAGCCTGTGGAAGGCGAGTTCGGCACATGGTGGTGAATTTGGAGATTTTGG[C/A]AGCTAGAAATGTGACTGTTAMGCCTTCCTCGGGCAGAGACAGTCTGTTTGTTCGATATTATCTTTCGACTGGCAATGGCCAGACGAATAATATTGCAGTG
688	PAcontig_10246_277	contig_10246	277	GQ03813_D17.2	NA	NA	*	C	A	21	58.53	2217	23.955	0.53	172	78	94	0.453488	TAATTGGCTTCAAGCGCAAATCGAATGGAAGCCTGTGGAAGGCGAGTTCGGCACATGGTGGTGAATTTGGAGATTTTGGMAGCTAGAAATGTGACTGTTA[C/A]GCCTTCCTCGGGCAGAGACAGTCTGTTTGTTCGATATTATCTTTCGACTGGCAATGGCCAGACGAATAATATTGCAGTGAATTCCAGGGAAGTGATGGCA
689	PAcontig_10246_467	contig_10246	467	GQ03813_D17.2	NA	NA	*	G	A	11	59.7	848	14.9622	0.57	213	154	59	0.276995	AAGTGATGGCAAAGGCAGACCCCGAATGGAAACAAACTTTCTGCTTGGACTGCGGAGGGAGTATTGAAAATGGTAATATTATTTGTGAATTACAAAAGCA[G/A]TTTGTTAGGTTTGAATTGAGGGAGAGGAGCAGAAGAACTAAAGTACTGGGAAGTATATTTCGAGCGTCCAAATTGGTGGGATGGGTTGAAATAGCATKGA
690	PAcontig_10246_565	contig_10246	565	GQ03813_D17.2	NA	NA	*	T	G	24	59.46	2965	20	0.54	217	57	160	0.262673	CARTTTGTTAGGTTTGAATTGAGGGAGAGGAGCAGAAGAACTAAAGTACTGGGAAGTATATTTCGAGCGTCCAAATTGGTGGGATGGGTTGAAATAGCAT[T/G]GAAGGATTTGTTGGCATCTCCCACATTATCAATTAACAACTGGTTTCCCTTAATACCCATTAATACCAGTGTTAGTGGAGGTTCCCAGCGGCCACCCAGT
691	PAcontig_10246_725	contig_10246	725	GQ03813_D17.2	NA	NA	-	T	G	11	59.72	1718	20.3811	0.51	208	122	86	0.413462	TTAATACCAGTGTTAGTGGAGGTTCCCAGCGGCCACCCAGTTTGCACCTTGCAATCTGTCTTAAGCCTCTTGATCTGGTTGATTCGGTTTCATGGCCTCC[T/G]AAAGAACATCGGACAGAGATGGAAATATATGATCCGCAAGTCAATGAAATCAGAAGAAACTATTTGAATTTGAATAGGCGCATCAGGCGTTTAGAACGGA
692	PAcontig_10246_945	contig_10246	945	GQ03813_D17.2	NA	NA	-	A	C	31	59.87	1239	21.5893	0.69	94	35	59	0.37234	AAAAGTATGCTGCCCAGGTGTCCATGAGGAGGGTATTTTCGCTGTTGTATGATTACCAGCAGCACCCACGACGACTTCGAGTTCGAAATGGATATTGGTT[A/C]AATGTGTATAAAATTATATGTTATATGAAATTCGATTATGTTCCATTTTCTCGGGAGAATGTTACACGCAATAAAGAACATAGGTTGTATGGAACTGCTG
693	PAcontig_10247_323	contig_10247	323	WS00740_O07.1	NA	NA	*	T	C	11	55.88	1801	21.3462	0.92	124	38	86	0.306452	AAAAGTAGTAAAATACATGCACAATTGGCTTAGAAAAGCTTCCAGCAGTGAAACCCACTCCTGCTCGAAGGATCGAGGGTATCGGAAGCCGAATTGAACC[T/C]TTCCCGCTGACCGGGTTCTATTCTACCTTMTACCCAAACTAATCACCTGTATAGGTGAAGAGTAATCCGGGATAACCACCCATGATACTCGCGTTATACG
694	PAcontig_10247_353	contig_10247	353	WS00740_O07.1	NA	NA	*	A	C	11	55.98	1178	18.3753	0.31	145	79	66	0.455172	TAGAAAAGCTTCCAGCAGTGAAACCCACTCCTGCTCGAAGGATCGAGGGTATCGGAAGCCGAATTGAACCYTTCCCGCTGACCGGGTTCTATTCTACCTT[A/C]TACCCAAACTAATCACCTGTATAGGTGAAGAGTAATCCGGGATAACCACCCATGATACTCGCGTTATACGAAGCCGTGCAGAGGTCAGGAAGAGGGGCTT
695	PAcontig_10247_515	contig_10247	515	WS00740_O07.1	NA	NA	*	G	A	24	53.93	1617	25.8089	0.41	162	98	64	0.395062	CGTTATACGAAGCCGTGCAGAGGTCAGGAAGAGGGGCTTCACCTTCCAGTATTTGGCAAATATGTCGCATTCCCAGCCTGCTCTCTGGCTCTGGATGACA[G/A]CACAACAATCCTAATTTCAGTACCTTCTCCATCTCGCCCACATCATATCTCTTCGCCAGATTTGGATCCGACGCCTCCAGCAGCCTTCYCTCGGTATACA
696	PAcontig_10247_604	contig_10247	604	WS00740_O07.1	NA	NA	*	T	C	24	52.71	1183	29.7017	0.33	179	138	41	0.22905	TCTGGATGACARCACAACAATCCTAATTTCAGTACCTTCTCCATCTCGCCCACATCATATCTCTTCGCCAGATTTGGATCCGACGCCTCCAGCAGCCTTC[T/C]CTCGGTATACARATCCCACACCCACTCTGCCAAAATCATCCGCTCGGCGTCCTTCAAYGGATCCACGGGCCTCCTCCCGCAAGCCACCTCCAACAGCAGA
697	PAcontig_10247_616	contig_10247	616	WS00740_O07.1	NA	NA	*	A	G	24	51.87	1106	28.5193	0.26	185	145	40	0.216216	CACAACAATCCTAATTTCAGTACCTTCTCCATCTCGCCCACATCATATCTCTTCGCCAGATTTGGATCCGACGCCTCCAGCAGCCTTCYCTCGGTATACA[A/G]ATCCCACACCCACTCTGCCAAAATCATCCGCTCGGCGTCCTTCAAYGGATCCACGGGCCTCCTCCCGCAAGCCACCTCCAACAGCAGAACGCCGAAACTG
698	PAcontig_10247_662	contig_10247	662	WS00740_O07.1	NA	NA	*	T	C	21	50.79	1920	24.133	0.02	223	142	81	0.363229	ATCTCTTCGCCAGATTTGGATCCGACGCCTCCAGCAGCCTTCYCTCGGTATACARATCCCACACCCACTCTGCCAAAATCATCCGCTCGGCGTCCTTCAA[T/C]GGATCCACGGGCCTCCTCCCGCAAGCCACCTCCAACAGCAGAACGCCGAAACTGAACACGTCCGAGCTGGGCGTGGCCTTCCCCGTGTGTATCAGCTCCG
699	PAcontig_10249_1037	contig_10249	1037	GQ03214_P15.1	NA	NA	*	G	C	24	59.92	733	11.1271	0.59	103	34	69	0.330097	TCCATCATTATTATCCAAATGTATTTAGCTGAGTTTGCGGCACTCCTACCAGGTTACTGCAATTATGCACCAAAGCTAGCTAATTTTGAGGCATGAAATT[G/C]TGAACCCAAGTTGCGTGCATKTTCTCGGTCTGATGATAATTTTCATTGATTCTGGAAGGGAAACAGGTCCTTGATTTCGCTTCTGGTGCATGGATACTTG
700	PAcontig_10249_1058	contig_10249	1058	GQ03214_P15.1	NA	NA	*	T	G	22	59.91	931	11.2299	0.44	94	8	86	0.0851064	TATTTAGCTGAGTTTGCGGCACTCCTACCAGGTTACTGCAATTATGCACCAAAGCTAGCTAATTTTGAGGCATGAAATTSTGAACCCAAGTTGCGTGCAT[T/G]TTCTCGGTCTGATGATAATTTTCATTGATTCTGGAAGGGAAACAGGTCCTTGATTTCGCTTCTGGTGCATGGATACTTGTGGCTAGAAATTGCTGTATCT
701	PAcontig_10249_31	contig_10249	31	GQ03214_P15.1	NA	NA	*	C	A	24	60	187	27.7214	0.55	15	7	8	0.466667	TGAGATTTTTCCAATGGGCCAAAGCACAAC[C/A]GGGGTTTAAACATAACAATTCAAGTTATGACAAGATTGCCAATASTCTCGGCTCTTCTAAGGACTTTGTTACCCTGCAGAGGATTTTGTCAGAGAGATTT
702	PAcontig_10249_76	contig_10249	76	GQ03214_P15.1	NA	NA	*	C	G	27	60	655	28.7405	0.5	39	15	24	0.384615	TGAGATTTTTCCAATGGGCCAAAGCACAACMGGGGTTTAAACATAACAATTCAAGTTATGACAAGATTGCCAATA[C/G]TCTCGGCTCTTCTAAGGACTTTGTTACCCTGCAGAGGATTTTGTCAGAGAGATTTGTTGAAAGATGCAAATTTTCTTTCAAAACATTTTCCTTCGCCACA
703	PAcontig_1025_1583	contig_1025	1583	GQ03236_J02.1	NA	NA	-	A	G	27	58.93	925	21.813	0.45	72	28	44	0.388889	CGTGTCCGGCTTTAGAGAGTTCCGGGACAGAATAATAGCCATAATCAGCAAATATCAGTAAAGAGTTATCAATAAATTCATTGAGTGCTAATCCTGATGG[A/G]GAACATTATTCTGAATCTTTATAATTCCTTGTTAAATTGAAGAAGCCAAGTCTGAGGGAATCTCAAAATCAGAAGAGAGAAATATTGGTGATAAGCAAAG
704	PAcontig_1025_1984	contig_1025	1984	GQ03236_J02.1	NA	NA	*	G	C	11	57.73	948	14.6682	0.51	109	42	67	0.385321	TTGTTGTTGCGATTTGCTATAATTGYAGGATCTGGCCGACATGATGAAATCCGGCAAGAGTGGAGGCGCGAGGTGGGGGAATAATTTAGGGTACTTGATT[G/C]TTCCGCTTCCCATGGTGAAGCAGCAGAACCCTCTGGAATATGCTCGCGCGGCAACTGCCCTGACAAAGAAAAAGAAATTATCACTGGAGGCACCTTTTAC
705	PAcontig_1025_282	contig_1025	282	GQ03236_J02.1	NA	NA	-	A	G	11	57	1015	20.1879	0.78	112	60	52	0.464286	GGCGTGAGCTCCAGAGGAAGAATGGATTCCGGGGGCCATCTCTATAGCAAGCCCACTCTCAGGAAAGTTAGAGTGAAAAGTGATAACAGATTCAGGGAGC[A/G]GGAGCAGGAAAACTGGGAGGGATTGGAACCCGTAACCCCAGCAGGTTGCCTCTTTAGCCAACCCTCTCTAAATTGTTACATTCTCGCCATTTTTGGATTC
706	PAcontig_1025_409	contig_1025	409	GQ03236_J02.1	NA	NA	-	T	A	24	53.84	1500	22.5702	0.79	165	97	68	0.412121	AACCCGTAACCCCAGCAGGTTGCCTCTTTAGCCAACCCTCTCTAAATTGTTACATTCTCGCCATTTTTGGATTCAAGACACAGATGGATGTGGAGGGCAT[T/A]AAAGGAGGTCTGGAAGCCACTTTGATCAAACACAAGCGCTTCTCCAGTATTGTGGTCAGTGCTGGCAATACCTGTCATTCATTTTCTAGTTATCATTACC
707	PAcontig_1025_518	contig_1025	518	GQ03236_J02.1	NA	NA	*	T	C	23	54.48	2935	20	0.7	244	103	141	0.422131	TCTGGAAGCCACTTTGATCAAACACAAGCGCTTCTCCAGTATTGTGGTCAGTGCTGGCAATACCTGTCATTCATTTTCTAGTTATCATTACCTGTTCTTT[T/C]TAGTCTAACARGTAGCTGCTTACTCATGTAATATATKTTTGCAGAAGGAAGACAAACACGGGGTTTTGAAATGGATGCCGGTTGATGTGAATATMGATGA
708	PAcontig_1025_760	contig_1025	760	GQ03236_J02.1	NA	NA	*	G	T	24	57.38	1308	19.4605	0.87	318	249	69	0.216981	ATCGGGATTTCGTAAAGAAATATRCAGCCAAATTGGCCACGGCACCTCCTCTGAATCCCTCCAGGCCACTGTGGCAAATTCATCTTTTGCGCGTTAGGTC[G/T]GAGGAGGCAGCCTCCAGCTTGGTGTTGCGAGTACATCATTCCTTAGGRGACGGCGTGTCTCTAATGTCGCTCTTCTTGGCCTGTACCAGAAAGGCCTCTG
709	PAcontig_1025_808	contig_1025	808	GQ03236_J02.1	NA	NA	*	A	G	11	55.77	2755	20	0.49	221	91	130	0.411765	CTCTGAATCCCTCCAGGCCACTGTGGCAAATTCATCTTTTGCGCGTTAGGTCKGAGGAGGCAGCCTCCAGCTTGGTGTTGCGAGTACATCATTCCTTAGG[A/G]GACGGCGTGTCTCTAATGTCGCTCTTCTTGGCCTGTACCAGAAAGGCCTCTGACTCTCAATCCCTTCCGACWATCCCACGCCAAACKCCAAGAAGGCCGA
710	PAcontig_1025_895	contig_1025	895	GQ03236_J02.1	NA	NA	*	G	T	27	59.56	2331	22.7478	0.8	176	72	104	0.409091	ATCATTCCTTAGGRGACGGCGTGTCTCTAATGTCGCTCTTCTTGGCCTGTACCAGAAAGGCCTCTGACTCTCAATCCCTTCCGACWATCCCACGCCAAAC[G/T]CCAAGAAGGCCGAGTAATGRCCGAAGAAGCTRCAAGGGAATATTGCGTRTTCGGTTTCTGATCATGGCTCTCTACAATCTTTTCCTTGTAATCTGGTACA
711	PAcontig_10250_1062	contig_10250	1062	GQ03326_J21.1	NA	NA	-	A	G	27	45.09	625	17.3624	0.6	54	16	38	0.296296	ACATGCAGAAGCCAGCCACATCAATTTATTGATCACTCCCACCACCTTTCTCTGAGATTTTGTTTCCCATCGTACTAGTGTGATCTGTACTACCACAACA[A/G]CTAAAGATGTAAACAGGGCAAATGCATTGGAGATGAAAAATATTTGGAACAGTGTATTATTGGCTACTGTGGCCTCTCCATAAACACTATAGCCATAGCC
712	PAcontig_10250_842	contig_10250	842	GQ03326_J21.1	NA	NA	*	A	G	26	54.82	1655	21.6637	0.79	189	111	78	0.412698	CAGAAAACTCYGAAGGTAAATTCCACGAGTTTGATCCACGGCTGTTTGAAGATTTTCTTTTCCTGAAAGACCTGTTTCTCTTGAATTTGACAAGAAAGTA[A/G]GTCATTGTGCCCAACACACCAACCATAATTATGCCACCTATTAATGTAACRATGATTGCCAACCATAGCTCATGACGnnCCTACAACAATGTATGCAGATG
713	PAcontig_10250_893	contig_10250	893	GQ03326_J21.1	NA	NA	*	A	G	30	52.58	1478	21.611	0.74	171	101	70	0.409357	ATTTTCTTTTCCTGAAAGACCTGTTTCTCTTGAATTTGACAAGAAAGTARGTCATTGTGCCCAACACACCAACCATAATTATGCCACCTATTAATGTAAC[A/G]ATGATTGCCAACCATAGCTCATGACGnnCCTACAACAATGTATGCAGATGCAATGAATGCTACAGTTRTACATGCAGAAGCCAGCCACATCAATTTATTGA
714	PAcontig_10250_960	contig_10250	960	GQ03326_J21.1	NA	NA	*	A	G	27	51.08	923	19.1554	0.76	112	62	50	0.446429	ACCAACCATAATTATGCCACCTATTAATGTAACRATGATTGCCAACCATAGCTCATGACGnnCCTACAACAATGTATGCAGATGCAATGAATGCTACAGTT[A/G]TACATGCAGAAGCCAGCCACATCAATTTATTGATCACTCCCACCACCTTTCTCTGAGATTTTGTTTCCCATCGTACTAGTGTGATCTGTACTACCACAAC
715	PAcontig_10251_310	contig_10251	310	GQ03230_J07.1	LG10	38.151	*	A	C	23	59.87	2052	24.8425	0.71	133	49	84	0.368421	TTTTCTCGATGAGGACACAAAAGGACCTGTTGTAATCTTTTCTTATCTGAGTGTCGGTTGCAAAAGTTGTTCAGGCACATGCAATATTGCACTTGATTGT[A/C]TAAAAGAGAAATGAATTGAACATGTCAGAGCTAAATACAGGATGCTGTGTAAACATGTCAGAATAAAATAAAATATTTTGTCTATMCATGACACTCTCTC
716	PAcontig_10251_396	contig_10251	396	GQ03230_J07.1	LG10	38.151	*	A	C	24	59.06	2227	41.1231	0.22	166	111	55	0.331325	TTGCACTTGATTGTMTAAAAGAGAAATGAATTGAACATGTCAGAGCTAAATACAGGATGCTGTGTAAACATGTCAGAATAAAATAAAATATTTTGTCTAT[A/C]CATGACACTCTCTCGGAGTTTTKCTTGCAGATGATGCAATTACAATATTAATGGCATTCCAGTTGCCTGAATTTGAGGTGATTGGTCTGACAACAATCTT
717	PAcontig_10251_419	contig_10251	419	GQ03230_J07.1	LG10	38.151	*	G	T	27	60	2557	20	0.43	146	77	69	0.472603	AAATGAATTGAACATGTCAGAGCTAAATACAGGATGCTGTGTAAACATGTCAGAATAAAATAAAATATTTTGTCTATMCATGACACTCTCTCGGAGTTTT[G/T]CTTGCAGATGATGCAATTACAATATTAATGGCATTCCAGTTGCCTGAATTTGAGGTGATTGGTCTGACAACAATCTTTGGCAATGTGCTCACCAAGGATG
718	PAcontig_10251_796	contig_10251	796	GQ03230_J07.1	LG10	38.151	-	T	C	24	60	1190	20.7588	0.33	127	68	59	0.464567	CTATTGTTTTTGGAGCTGCTAGATTGGATCTCTGTATCTATGAGATTTCTAATAGAAAAACAACAGTGTGAAGTTGCAGGGTTTCCAGATATACCAGTTG[T/C]TGAGGGCTGCCCAGAGCCTTTAAAGGTAATGATTCTACTATCATTCTTGGTTGCTCTTGTTATCCATCTGGAACATATTCTGCTTTTCACTCAGCCTAAT
719	PAcontig_10253_336	contig_10253	336	GQ03208_K07.1	LG09	29.571	-	G	A	24	59.7	1043	21.5554	0.63	92	42	50	0.456522	AAGTTACATAATCCATAAATTTGGCAAATCAATAAGACATCAATGTCATTTTCCTTTGGACCTTAAATCGATCATGTCATAGCTTATCTCTGATAGCTGA[G/A]GAGTTTCCCTTGAAATCAAGGACTAGTTACAATTTTTAGGCAAAAGGAACAATCACATATTATACATTTGTTTTGGTTCAACCCAGTAATCCACACAAGC
720	PAcontig_10253_818	contig_10253	818	GQ03208_K07.1	LG09	29.571	-	A	G	31	60	961	24.2871	0.58	88	47	41	0.465909	ATGGGATGTCTTGTCAATCACATTCCCAAATTCAACATTATATTATGTGCACGTGTCATGCAAAAGACCCATTCTTCAGAAATAGCCTGCATACGAAAAG[A/G]CATCAAATCCTAAGATATGCCCTTCTCCAGATATTATTATTGGTCTTTGTATGACCGGCAACAGAATCAATGTTGTCTTCACACAATTTGCTGCGATGTA
721	PAcontig_10255_543	contig_10255	543	WS02626_O11.1	NA	NA	*	A	G	20	56.38	2453	21.6328	0.21	247	132	115	0.465587	ASAGCTTGTAATAACATCGGCAAACTGAGTGGGnnAGTCTATTACACGGAGTCACCATAGCCGGCCATRAAATTATTCCATGGAATAGTAGAACTGTGAAC[A/G]TTTTCACGATAAGTGTCATATGGTGAAGGGGTASCAGCGGAGTAAGCTGCTGTGCGCAGCATATCTGACGTAGCAATCGTCCTCTGAAGAAACAAGTGGA
722	PAcontig_10255_577	contig_10255	577	WS02626_O11.1	NA	NA	*	G	C	18	56.3	1664	18.072	0.29	251	157	94	0.374502	AGTCTATTACACGGAGTCACCATAGCCGGCCATRAAATTATTCCATGGAATAGTAGAACTGTGAACRTTTTCACGATAAGTGTCATATGGTGAAGGGGTA[G/C]CAGCGGAGTAAGCTGCTGTGCGCAGCATATCTGACGTAGCAATCGTCCTCTGAAGAAACAAGTGGAAAGTGCGCGCTGCAATAGAGAGGTGCATAAGCAT
723	PAcontig_10255_730	contig_10255	730	WS02626_O11.1	NA	NA	*	C	T	11	57.93	2965	20	0.22	199	41	158	0.20603	AAGAAACAAGTGGAAAGTGCGCGCTGCAATAGAGAGGTGCATAAGCATTAAGGGTATGTTCCTGCTTGAGGGAATGMATAACACCACCGAGGAGAGGAGG[C/T]CCAGCACGCCTACCATATTTCTGATAAGAGAAGCACCTTCAATCCTTCCAAGCTGAGCCGCTGAAATTGGAAGCAGACCCCAAAAGGCCCCAAAAAMCCT
724	PAcontig_10255_827	contig_10255	827	WS02626_O11.1	NA	NA	*	C	A	24	59.46	751	17.8584	0.42	150	106	44	0.293333	AGGYCCAGCACGCCTACCATATTTCTGATAAGAGAAGCACCTTCAATCCTTCCAAGCTGAGCCGCTGAAATTGGAAGCAGACCCCAAAAGGCCCCAAAAA[C/A]CCTTACTCAAACCAACCGAGTATCACTTCTTCCCTCTGCGCACCTTCASTGCCGTGAAGGTCGGTTTTTTATAATATCTCAGCGGCATGTACTCTCTGTT
725	PAcontig_10255_876	contig_10255	876	WS02626_O11.1	NA	NA	*	G	C	11	60	1534	21.49	0.32	103	30	73	0.291262	TTCCAAGCTGAGCCGCTGAAATTGGAAGCAGACCCCAAAAGGCCCCAAAAAMCCTTACTCAAACCAACCGAGTATCACTTCTTCCCTCTGCGCACCTTCA[G/C]TGCCGTGAAGGTCGGTTTTTTATAATATCTCAGCGGCATGTACTCTCTGTTTCGCTTCGTTGTTCCAGATACTGCAAGAAACGCTAAAAGAAAAACATTG
726	PAcontig_10255_978	contig_10255	978	WS02626_O11.1	NA	NA	-	A	C	23	59.26	1002	28.7992	0.28	56	20	36	0.357143	GCCGTGAAGGTCGGTTTTTTATAATATCTCAGCGGCATGTACTCTCTGTTTCGCTTCGTTGTTCCAGATACTGCAAGAAACGCTAAAAGAAAAACATTGC[A/C]GGCACCATTCAGACACGCAATGTCCCACATTGTTAAAGTCTAGATTCCCTGGTTAAATAAGACCACCATTCAGACACGCAAAGGCGGCCCGACATTGACT
727	PAcontig_10258_432	contig_10258	432	GQ02813_D16.1	NA	NA	-	A	C	21	52.22	1567	24.2693	0.57	138	72	66	0.478261	TTCTAAACCCATCCACTCTGCAACTACCGAATGCACGCCATCACAACCTATTACGATCTGATGATCATAACGCAGAGAAATTTAGAAATCATCCAGACAA[A/C]ATAGGGGGTATATAAATTGTTGATACCTACAGGCTACAACCCTACCTTAGCTGTGATGGATGTACCATCTGCCAGCTCTAGATTGGTGAAAGGAGAGGCA
728	PAcontig_10258_764	contig_10258	764	GQ02813_D16.1	NA	NA	-	C	G	20	59.11	1450	22.8426	0.69	232	167	65	0.280172	GAAATTTTATTGAAAATGAACATAATTTGCAAAATATAATGTTTCGAATGAGTATAATTATATTATAACGACAAACCTCTTACCCTGTGTGTTTTTTTAT[C/G]AGCTGAACATCTTTGTAAACGCCAGAAGAGTTTGAGAAACCCCGTATCCTGCATGACCATGACCAGTAGCAAAGTGAAATTTTCTTCATGACTGATGAAA
729	PAcontig_10258_956	contig_10258	956	GQ02813_D16.1	NA	NA	*	A	C	10	59.31	2428	14.3184	0.64	386	214	172	0.445596	CTGATGAAAACAAATTTGGMAATATTACCATATTGCTTACTTACCCCTCAARCTGACAATAATTTGCACGAAGGGTATCTGCTACACCAAGAGCATCAAG[A/C]GCTCTCCAACCATTGGCCCATATAGTGAACGCAGCGCCCGTRGTTCGAAGAGAATCAGACCGCTCCAGCACTAGGCTCTCAAGGCCGATCCTGCAAGCAT
730	PAcontig_10260_380	contig_10260	380	GQ03816_H10.1	LG07	193.842	-	C	T	15	59.61	1169	26.7505	0.54	52	7	45	0.134615	CAGCTCCTGTCTCGCTGAAAAAAGTGTTGAACGCATCGTCTCCAACACCCACCGACGTATCACTGAGGAAAAAATAAAACCAAACCAAAACCCACGCCCA[C/T]TTCAGAAATCTGCAACAAAAGAAGAAGAGAAACCCTTGAAACGATGAACACGGGATCGAATCTCACCTGGGCATCATACCATCGGGCTGGATGCCATGCT
731	PAcontig_10261_222	contig_10261	222	GQ03103_K04.2	LG12	101.178	*	A	G	11	58.24	2965	20	0.72	203	53	150	0.261084	CCTAGTACACTTTCCTTTAAGGCTAGGTAGGTCCACTGTAAATTCATTTAAAGCTTGGAATGGATGTGGGAAAACAAAACRATAATTAATAGCAAATACA[A/G]GTAAAGAGAATTTGAATTTGGTGTAATTGATTGTTTTGTTTAAAGTAnnTCCCGGGAAAAGTTGACGGACAGTCGYAGAGAGATCCWGATTGAGAGATGGA
732	PAcontig_10261_649	contig_10261	649	GQ03103_K04.2	LG12	101.178	*	G	A	31	55.92	2965	20	0.59	272	80	192	0.294118	GAGGCTGAAAKCCCCCGTTACAGACTACAnnGAGACTTCTTTCCAATTCYCACCAGCTTTATCTGTGGACAGTACCCCACGATTCCCAGnnTGAATACGCTT[G/A]TTGTGAAGGGACTCTTGAAGACCGGTGTCAAGAATCTGTATATAAGGAGGCAAAATAACCAGTATTCGCAGATTTCTCCCACATGCGTTCTGGACTTTTA
733	PAcontig_10262_138	contig_10262	138	GQ04102_F24.2	LG05	82.485	*	A	T	22	58.21	2965	20	0.52	395	161	234	0.407595	ACAAATAGYAATGTTKGTGATTCCCTTTTGTGTGGTGGTTGGTTGGATCATGGGAAAGTCCATGGATTTAAACTTTCAACTTTTTGAGACTGCTACACTA[A/T]TTATTACAGTCATTGTGGTAGCATTTATGCTTCAGRAAGGTACATCAAACTATTTCAAAGGGTTAATGCTCATTTTAKGCTACATGATAGTCnnCTRCAAG
734	PAcontig_10262_234	contig_10262	234	GQ04102_F24.2	LG05	82.485	*	A	G	29	58.67	2965	20	0.74	337	104	233	0.308605	ACTAWTTATTACAGTCATTGTGGTAGCATTTATGCTTCAGRAAGGTACATCAAACTATTTCAAAGGGTTAATGCTCATTTTAKGCTACATGATAGTCnnCT[A/G]CAAGCTTCTTTGTACATGTTGATCYTGAACACGATAATGATTAGCAGTGTGCTTCAGAATGGCTTGCGGGGTTCAGAGGTTRARGTATCTTATTATATTA
735	PAcontig_10262_362	contig_10262	362	GQ04102_F24.2	LG05	82.485	*	T	C	14	59.54	1795	21.0319	0.76	108	21	87	0.194444	AACACGATAATGATTAGCAGTGTGCTTCAGAATGGCTTGCGGGGTTCAGAGGTTRARGTATCTTATTATATTATGGATGGGATCTATATCAAATTATCCA[T/C]GTGCAGGGATTATATGTGCAAGCATGTATTATTAGCATTGATTCGGTTTGGGGGAATGAGCAGTTAATGTTGCTCGATGTTCTTTTTTCTTCAGGACCAA
736	PAcontig_10263_745	contig_10263	745	GQ04102_K15.2	LG09	37.828	-	T	A	33	60	1922	27.9539	0.44	90	20	70	0.222222	CCAAAACGTTCCTCCTCTCAGAAAGCCTAAACAATGGACTTTTATGTTGACAGACACAATGGTCGCTGCCATCAGAGAGAACTGACGAAAGAGGAGGCAA[T/A]AAGTGCTGTTGTATGATCATTAGCAGGATGTGAATAAAAGAATACAAATAATTTTGAAAACTAAAACCAGCAAGAGACAGATAAAAACAATGAAAGAGTT
737	PAcontig_10265_862	contig_10265	862	GQ03110_K09.1	LG11	120.853	-	T	C	11	59.03	1061	20.6749	0.69	81	28	53	0.345679	TTCAAATGAAAGGAAAATGCAGTCTACTTAAACAATGACATATAAGTGTATCAGTTCACAGATGCTACTAAATATTACAAATTCAAGCATCTAATGATTG[T/C]TTCAAGCCTACAAATTACACCCTAATCTCTAAAAGGTTTCTGTGATTTTTCCATTGTGAAAGTATGCAAGGAACGCGACAGAATAACACCACAAGGTTAG
738	PAcontig_10268_600	contig_10268	600	GQ03102_B07.1	NA	NA	-	T	C	11	57.52	2519	20	0.45	157	42	115	0.267516	TTTGGAACCAGAAAGTAAATCTGACCAGGGAGCAGCTCATATTCTGGAGAAAGTTGGTGGCAAGAGGTCTCACAGTTGACAACAGCATGGCCATCATTAT[T/C]CATCAACAGGTCCTTAACAAACAAAGGAGCTCTGCACTCTAAGATTTTGCCATCAACTTTCTTGATCTTGATGAACTGTTCCTCGATCTTCCTCGACAGT
739	PAcontig_10268_874	contig_10268	874	GQ03102_B07.1	NA	NA	-	G	T	29	59.42	1161	29.1652	0.61	44	3	41	0.0681818	TCTCTCAATCTTCTTGTTTGCTCTTGGTATGATGTTCTGACTCTGATCTCAACAGCCACATCACCTTGTTAAGATCTGTATATGAGATCTGCCGATTTAT[G/T]GGTGTTGCAAACCCCTACAAACGTCAAAGCTCTGATATTTCTTTTTGGCAAGTTGAGAAGCGATACTTGCGAGATTTAAGGTGGAGAAACTGCTGGCATG
740	PAcontig_10269_545	contig_10269	545	GQ03302_H09.1	LG09	26.129	-	T	A	21	60	649	17.994	0.79	161	123	38	0.236025	TCTATCTGTTTCCAAAACATATACTAATTACAAGATCACCCGTCAAAATATTTCCTCCACATGCAGGACATAACAAGATATAATACTCAGATGCAAGCCC[T/A]TATGTATGTACAATAAATGATGAGGATAACAAATAACAGCAAATGCAGTGTGACCGTGTCAAACATCACATCTTCAAGAGTGAGTTCAAAGAAGTACTAT
741	PAcontig_1027_1484	contig_1027	1484	GQ03902_A06.1	NA	NA	*	C	A	11	40.64	2652	20	0.79	621	457	164	0.26409	CACCACTGGAAAAACGCAAGGCCACAAACATTTTCCCCGCACGCCCAGGAACGAAGAGTGGAATGTCTTTGCGRAACTCCGTCGACATCAACTTGAGCTC[C/A]AGGTTTCAACAAAGCACTCCCACCGGACCAAAAAACACACACCCACCTCCTCTTTCCCCTGTACAAACGACACCCCAACGATCATCCAGTGAATAAGGCA
742	PAcontig_1027_1599	contig_1027	1599	GQ03902_A06.1	NA	NA	*	G	A	20	36.39	2965	20	0.15	455	238	217	0.476923	CACTCCCACCGGACCAAAAAACACACACCCACCTCCTCTTTCCCCTGTACAAACGACACCCCAACGATCATCCAGTGAATAAGGCAAGGGACAGCAGTCG[G/A]ACGCCGGAGCGGAGAAGTCACCGGCCAAAAGTCGACACTGGACAAACCGAGGGCCACCRGAGCATTGAAGAACTCGCAGGGGGAAAAGGAGGATGCGAGG
743	PAcontig_1027_1658	contig_1027	1658	GQ03902_A06.1	NA	NA	*	A	G	20	35.62	2965	20	0.06	305	128	177	0.419672	CCCAACGATCATCCAGTGAATAAGGCAAGGGACAGCAGTCGRACGCCGGAGCGGAGAAGTCACCGGCCAAAAGTCGACACTGGACAAACCGAGGGCCACC[A/G]GAGCATTGAAGAACTCGCAGGGGGAAAAGGAGGATGCGAGGTCTCTCTTACCAAAACGCAACCGACACCGACGAAAAATCCCACACGCACCACTCCCCCC
744	PAcontig_1027_1858	contig_1027	1858	GQ03902_A06.1	NA	NA	*	A	G	21	39.58	1340	15.9857	0.27	299	213	86	0.287625	CACCCGCGTCGTGCGAACAAAACATCCGACACCACACATCCTTCCAGTGATGAATGCACGGGACARCRTTCGAACGTCTTAGTCCAAAGACGGAGAAGTC[A/G]TTCAAACGTAAAACATTCACCACTGGAAAAACGCAAGGCCACAAACATTTTCCCCGCACGCCCAGGAACAGAGAGTGGAATGTCTTTGCRAAACTCCGTC
745	PAcontig_1027_1948	contig_1027	1948	GQ03902_A06.1	NA	NA	*	G	A	22	37.43	2785	20	0.28	212	60	152	0.283019	CGGAGAAGTCRTTCAAACGTAAAACATTCACCACTGGAAAAACGCAAGGCCACAAACATTTTCCCCGCACGCCCAGGAACAGAGAGTGGAATGTCTTTGC[G/A]AAACTCCGTCGACATCAACTTGAGCTCCAGGTTTCAACAAAGCACTCCCACCRAAGGAAACTCGCCACAACGTGCAACGCCGATGGAGTTGGTACCTACA
746	PAcontig_1027_2001	contig_1027	2001	GQ03902_A06.1	NA	NA	*	A	G	22	37.47	1022	16.0117	0.66	189	123	66	0.349206	AAACATTTTCCCCGCACGCCCAGGAACAGAGAGTGGAATGTCTTTGCRAAACTCCGTCGACATCAACTTGAGCTCCAGGTTTCAACAAAGCACTCCCACC[A/G]AAGGAAACTCGCCACAACGTGCAACGCCGATGGAGTTGGTACCTACAGAGAAGGGTCTCCTGAACCCGAACGTCCAACTTCCGCCAGGGGGTCACAGGGA
747	PAcontig_1027_547	contig_1027	547	GQ03902_A06.1	NA	NA	*	C	T	22	57.38	1292	10.2059	0.17	1035	905	130	0.125604	CCGCCCTTGCCCCCAATACAAACGACACCCCACGACCCAACAACATTCCAATGATGATGATGGACAGCGACAGCTTTCAAACACGGGCACGGAGAAGCCG[C/T]TGCCCAAAAGTCATCGCCAAACAAACCAAGGACCGCAAAAAAAGGACATCAAAGCACGCACTCTCRAGGAAAGAGGATGTGAGTTCTCTTACTTACCCAA
748	PAcontig_1027_613	contig_1027	613	GQ03902_A06.1	NA	NA	*	A	G	11	56.82	2965	20	0.43	1033	813	220	0.212972	GCGACAGCTTTCAAACACGGGCACGGAGAAGCCGYTGCCCAAAAGTCATCGCCAAACAAACCAAGGACCGCAAAAAAAGGACATCAAAGCACGCACTCTC[A/G]AGGAAAGAGGATGTGAGTTCTCTTACTTACCCAAAACCACCCAACACTCAAAAGGAAAAAGGATCTGAGTTCTCTTACCCATAAGCACACCCACCGAAAG
749	PAcontig_1027_772	contig_1027	772	GQ03902_A06.1	NA	NA	-	G	A	22	55.22	2890	20	0.48	798	630	168	0.210526	AAGGATCTGAGTTCTCTTACCCATAAGCACACCCACCGAAAGGGAACCCACCGCCTATCTGCCCCTGAAAAAACCACGTCCAACGACGAACGGACACCCC[G/A]CGATGGGTGCAAGCAACAGAATTCGGACGCTGAGGCGAAGAAATCGCCTGGCAAAAATCAACACTGGACGAACCGAGGGTCGCAACTACAACGAAGCACT
750	PAcontig_1027_903	contig_1027	903	GQ03902_A06.1	NA	NA	*	A	C	11	53.93	2965	20	0.45	688	449	239	0.347384	TGAGGCGAAGAAATCGCCTGGCAAAAATCAACACTGGACGAACCGAGGGTCGCAACTACAACGAAGCACTCCCAAGGAAAAGAGGGTGCAGGGCCTCTTA[A/C]CGAAAAGCAACTGACGCCAACCCAAAAAYCACATCTACTGGAAGGAAACCCTCCTCGACCTCCTCTTTTGCCCACAAACCGAAAAAGCGACCGACACCAA
751	PAcontig_1027_932	contig_1027	932	GQ03902_A06.1	NA	NA	*	T	C	11	53.63	2342	15.334	0.34	702	547	155	0.220798	AACACTGGACGAACCGAGGGTCGCAACTACAACGAAGCACTCCCAAGGAAAAGAGGGTGCAGGGCCTCTTAMCGAAAAGCAACTGACGCCAACCCAAAAA[T/C]CACATCTACTGGAAGGAAACCCTCCTCGACCTCCTCTTTTGCCCACAAACCGAAAAAGCGACCGACACCAACCCGAAAGCACATCCCGCTGGTAGGAAAC
752	PAcontig_10270_522	contig_10270	522	GQ03217_A03.1	NA	NA	*	A	C	11	59.62	2965	20	0.38	357	42	315	0.117647	TTATTAAnnATCTGGAGGCGACATTGGGGCATTGCTAAAGTTCAGAGACGATGGTGGAGTATGGTTTAGTAGGACTTGGGATCYTGGTTCTCATACTCATC[A/C]TCTTTCTTCTCTTCTGCAAAATCTGGCAGCACCTCACTAAGACTTCTCAGACTGACAACAGGGTATGATGACTGCTCACTCTGCATTTGGGGTGTTAGTG
753	PAcontig_10270_649	contig_10270	649	GQ03217_A03.1	NA	NA	*	A	G	24	59.8	2702	20	0.51	339	202	137	0.40413	CAGCACCTCACTAAGACTTCTCAGACTGACAACAGGGTATGATGACTGCTCACTCTGCATTTGGGGTGTTAGTGATTGTAGAGGAGGCTCCTCTGTTTTC[A/G]TTTCTCGTGTTTTTAGGGYTGTTTCAAATAGCTTTCTTGTSTTAAATTCAATCTCAGTCACTAAGAAAAACAATCGCCTTTATGCATTAGGCTGTGTTGA
754	PAcontig_10270_668	contig_10270	668	GQ03217_A03.1	NA	NA	*	T	C	23	59.87	2965	20	0.47	328	106	222	0.323171	CTCAGACTGACAACAGGGTATGATGACTGCTCACTCTGCATTTGGGGTGTTAGTGATTGTAGAGGAGGCTCCTCTGTTTTCRTTTCTCGTGTTTTTAGGG[T/C]TGTTTCAAATAGCTTTCTTGTSTTAAATTCAATCTCAGTCACTAAGAAAAACAATCGCCTTTATGCATTAGGCTGTGTTGATTATACTCCTAACATTGCC
755	PAcontig_10270_771	contig_10270	771	GQ03217_A03.1	NA	NA	*	C	G	34	59.44	2965	20	0.48	266	123	143	0.462406	TTTCAAATAGCTTTCTTGTSTTAAATTCAATCTCAGTCACTAAGAAAAACAATCGCCTTTATGCATTAGGCTGTGTTGATTATACTCCTAACATTGCCAG[C/G]TGTTTTAATTTATCCTTTCCAAGGAAATGGGTATATATATCTTTKCCTAAATTTCAGATGATGTGTGTAAATCAAGCAACATTCGTGGGTCTTTAACTTT
756	PAcontig_10271_737	contig_10271	737	GQ04008_B19.2	LG01	55.673	-	A	C	11	59.67	2726	20	0.33	139	23	116	0.165468	CATGCGGTGGCTGGAAGGGCGTATGGTAGCCGTGAGGGCTCTTCTCACCCATTCTCCTTCGACACCGCTGATCCTTACCAGCGAATTCGTCATGGCAGAC[A/C]TCCTCGCATTTAGCTGAGAACACATAGTAGAAGAAGAGGAATTATTACTATTTCTATGTAGACTGCAACGGAACGAACCTGGATGATTCGTCGGTGAACA
757	PAcontig_10273_346	contig_10273	346	GQ02821_O20.1	NA	NA	-	A	G	20	59.63	1184	23.8975	0.71	68	17	51	0.25	GTTATGTTGGCTTATATTTGTTTCATGGATCTCTGTTTTGCTGCTATATTTTTAGTGTTGCTAAACCACATTGATGATGACAGTTTCCAGCTGGCCTTTC[A/G]TTATTGATCGAGAAAAAGAGCCGAAGAATGGAAATAGCTCTATATTGCTTTGCTCGTGCCCTCGAAAGCTTTTTCACCGCTATTGCAGATGCAGGCTTGC
758	PAcontig_10273_601	contig_10273	601	GQ02821_O20.1	NA	NA	-	A	G	23	60	851	23.3098	0.36	88	50	38	0.431818	CAGCAGTTATCATGCATTGTTATGCACAAGAAAGGGATGTCTTTCGCTCAAAGTACTTAAATGTACTTGACTGGGTCTTTGGTGTTCCACATGCAACTGA[A/G]CATTCCTTGGGACAAATCAAGATTAACACCCCACAGAAAGCAGAATAAGGATCTGATCAATCATAAGTTCTGGTGTATCACAATTCTTACCAATTTAGCA
759	PAcontig_10273_748	contig_10273	748	GQ02821_O20.1	NA	NA	*	C	A	24	60	2030	25.491	0.45	88	7	81	0.0795455	AAGGATCTGATCAATCATAAGTTCTGGTGTATCACAATTCTTACCAATTTAGCAAGTTTTAGAAGTAATGGTTTGCCATTGTAGACCAACTAGGAAACAG[C/A]AACCTAGGAGTACATAGGGAAACTATTTCATTCATTTTGAGAATTATCTCCCGAAAMTTTGATCAGGTTGAAATGATTTCATGCTAAAGAGGGACTGATT
760	PAcontig_10273_805	contig_10273	805	GQ02821_O20.1	NA	NA	*	C	A	21	60	1812	24.9564	0.49	81	7	74	0.0864198	TTTAGAAGTAATGGTTTGCCATTGTAGACCAACTAGGAAACAGMAACCTAGGAGTACATAGGGAAACTATTTCATTCATTTTGAGAATTATCTCCCGAAA[C/A]TTTGATCAGGTTGAAATGATTTCATGCTAAAGAGGGACTGATTCAATACAAGGCGGCAACATTTTTGTCCATGTAATTGCAATAACCATTCAATTTGGAA
761	PAcontig_10274_456	contig_10274	456	GQ02815_E14.1	NA	NA	-	G	A	27	60	1085	27.9943	0.68	49	9	40	0.183673	ATAGTAATTAACTAATGTCTTGAATATTTTTTCTGCCAAAAGATTAATACCATCCACCACAATTAGAAACACAGTGCTGCCCTACCTGCAGAGAAATAAG[G/A]GGATACAGAAGACCAACAATGACATCTGTCAAAACTGAGGCTCGCCCAGACCTTAAAGCTGAAATAAGAAAATAGAACACCTGCAGACAGGACAAAGTAT
762	PAcontig_10274_941	contig_10274	941	GQ02815_E14.1	NA	NA	*	G	T	31	52.7	1047	24.5857	0.8	70	26	44	0.371429	CCGAAAGATGAGGAAAGACGAATGTTTGAGCTCAAAACACTAAGAGTAATCCCAACAGATTCTCGTACCTGCTTAAACCAGAAAGTCATTACAATCATTT[G/T]TTAAAACATCTGCATTGGCAAAWAATTGCCAAGGGTCCAGAATATAACTTATCGGCAAAAATTGGCAAACCAGGGAAAGCATTAAAAAATACAAAATAAA
763	PAcontig_10274_964	contig_10274	964	GQ02815_E14.1	NA	NA	*	T	A	31	51.16	1006	28.129	0.91	66	29	37	0.439394	GTTTGAGCTCAAAACACTAAGAGTAATCCCAACAGATTCTCGTACCTGCTTAAACCAGAAAGTCATTACAATCATTTKTTAAAACATCTGCATTGGCAAA[T/A]AATTGCCAAGGGTCCAGAATATAACTTATCGGCAAAAATTGGCAAACCAGGGAAAGCATTAAAAAATACAAAATAAATCCATTTTTCAATTTTTTAAACA
764	PAcontig_10276_399	contig_10276	399	GQ04005_K23.1	NA	NA	*	A	G	22	60	974	18.6809	0.64	179	125	54	0.301676	CACCTGCCTCTCCAGCAACAGCAGATTCGTGAAGTAAAATCCCTTCAAGGCTGAGATGAATATGAGCAAGAAACGGCTGGCAGTTCGATTGTACGTGAGA[A/G]TTCGTCCAATGTCTGAGTTYGATAAGTTATTGAAAAGAGACAATGAGTCAATGGCTACCCTGGTGTGCTATATGATGTTTTTCCTCCTCGCCTATTCTAT
765	PAcontig_10276_419	contig_10276	419	GQ04005_K23.1	NA	NA	*	T	C	11	60	1133	17.1731	0.81	192	124	68	0.354167	GCAGATTCGTGAAGTAAAATCCCTTCAAGGCTGAGATGAATATGAGCAAGAAACGGCTGGCAGTTCGATTGTACGTGAGARTTCGTCCAATGTCTGAGTT[T/C]GATAAGTTATTGAAAAGAGACAATGAGTCAATGGCTACCCTGGTGTGCTATATGATGTTTTTCCTCCTCGCCTATTCTATGATTCTCCTCATTTTCTCCT
766	PAcontig_10276_576	contig_10276	576	GQ04005_K23.1	NA	NA	*	G	A	11	59.74	890	15.9443	0.14	231	173	58	0.251082	GTTTTTCCTCCTCGCCTATTCTATGATTCTCCTCATTTTCTCCTCCTCCAATCCCAATTCCAAAATTTGGCAAATTCCCTGTTTCCGTGTTTATATATCC[G/A]CTCTTGCATCTRCAATTGTTGTTATGTTTGTGTATGCCGTATATCGTGTTATAGCCCAATCAGCGCGCATCTGGAAGGRGAAGGATTATCTCGACTGCCA
767	PAcontig_10276_588	contig_10276	588	GQ04005_K23.1	NA	NA	*	A	G	11	59.66	1551	20.0731	0.32	224	145	79	0.352679	CGCCTATTCTATGATTCTCCTCATTTTCTCCTCCTCCAATCCCAATTCCAAAATTTGGCAAATTCCCTGTTTCCGTGTTTATATATCCRCTCTTGCATCT[A/G]CAATTGTTGTTATGTTTGTGTATGCCGTATATCGTGTTATAGCCCAATCAGCGCGCATCTGGAAGGRGAAGGATTATCTCGACTGCCATCGATGGGAGGA
768	PAcontig_10276_655	contig_10276	655	GQ04005_K23.1	NA	NA	*	G	A	11	59.37	2820	20	0.26	190	59	131	0.310526	TGTTTCCGTGTTTATATATCCRCTCTTGCATCTRCAATTGTTGTTATGTTTGTGTATGCCGTATATCGTGTTATAGCCCAATCAGCGCGCATCTGGAAGG[G/A]GAAGGATTATCTCGACTGCCATCGATGGGAGGAGGATCTGTCTCCACAGCCTTTCGACCTGTAAGGCCGGCCGCGYGTTGTTCCCAGTGGCCGAGGACTA
769	PAcontig_10276_889	contig_10276	889	GQ04005_K23.1	NA	NA	-	T	G	35	60	1320	34.7377	0.54	43	4	39	0.0930233	GGAAAATCACCCAAAACATGATAAGCATATTCAGATAAAATCCTGTATTGGGTTATTGTATGAAGCTTTTGTAAGCAAGAAGACATGTAAGAGGGTTTTT[T/G]GGTTTTCAACCAACCCGTATCTAGCCATATAATATCTGGTTTATGCTCATGATTTTTCTTTTCAATTTAATGGAATTTTTTTATTTCTATATTTTTAATT
770	PAcontig_10277_595	contig_10277	595	WS00729_H13.1	NA	NA	*	C	T	11	60	1894	17.5343	0.53	200	90	110	0.45	CCTACATATAAATATGTTTAATATTGATGAGGTGAATCACACTAATAACTTCAGCATGCAAACCTCTTGCAGGTTATCATTTGTGATAATCCCATAACTG[C/T]AACCATCCCAAGAGCACTATGACTTGAGTGTCTTGACAATCATKCCCTATGTTGACACTATTCAATGACCAAATRAAAAACTTACGGAACAATCTCATGG
771	PAcontig_10277_639	contig_10277	639	WS00729_H13.1	NA	NA	*	T	G	11	60	1768	17.5026	0.49	206	103	103	0.5	ATAACTTCAGCATGCAAACCTCTTGCAGGTTATCATTTGTGATAATCCCATAACTGYAACCATCCCAAGAGCACTATGACTTGAGTGTCTTGACAATCAT[T/G]CCCTATGTTGACACTATTCAATGACCAAATRAAAAACTTACGGAACAATCTCATGGCATGCTCCCCCTCCCATTGAAGGAAATAGAAGAAACAAACCACT
772	PAcontig_10277_670	contig_10277	670	WS00729_H13.1	NA	NA	*	G	A	24	60	1933	19.4829	0.58	204	103	101	0.495098	ATCATTTGTGATAATCCCATAACTGYAACCATCCCAAGAGCACTATGACTTGAGTGTCTTGACAATCATKCCCTATGTTGACACTATTCAATGACCAAAT[G/A]AAAAACTTACGGAACAATCTCATGGCATGCTCCCCCTCCCATTGAAGGAAATAGAAGAAACAAACCACTGTCTAAACTCAAAARATTCATCTCCAGTCTT
773	PAcontig_10277_754	contig_10277	754	WS00729_H13.1	NA	NA	*	G	A	20	60	1399	17.485	0.38	208	126	82	0.394231	TATTCAATGACCAAATRAAAAACTTACGGAACAATCTCATGGCATGCTCCCCCTCCCATTGAAGGAAATAGAAGAAACAAACCACTGTCTAAACTCAAAA[G/A]ATTCATCTCCAGTCTTATGTTCCTGCATTCTACCCTTTTCAAACACAAATTACACAGCCTTTTTCCTTGTGAGAACAATGCATCTTATATTTCATTTATG
774	PAcontig_1028_1111	contig_1028	1111	GQ03219_N08.1	NA	NA	*	T	C	23	58.49	2965	20	0.31	285	139	146	0.487719	TCTTTGTGTATTGAAGACAACAACAATGCAGCTCCGGTTGAAAATGCATTGCGATTTCCTACAGGTAAAACCAAAAAYGGAGTTTTGGTCGAAAGAAGCA[T/C]GGTGATGGGCCTCACAATTCTCATTAGTCATCTCTTTCATCTGGCCAAAGCGATCGTTCTTCTGGAAGCAAAGAGCGTTCAGTTTCTCCACTTGCACTTG
775	PAcontig_1028_1226	contig_1028	1226	GQ03219_N08.1	NA	NA	*	G	A	23	58.94	2228	18.5473	0.35	314	192	122	0.388535	CAATTCTCATTAGTCATCTCTTTCATCTGGCCAAAGCGATCGTTCTTCTGGAAGCAAAGAGCGTTCAGTTTCTCCACTTGCACTTGGTAGGAAGAAAGGC[G/A]ATAGGTGTGAGAATTCCATCAACATTTAACAAGATTCGGATTTTTAAGGAAAGCCACATTCACATGCAAACTAGAAGAGAGnnAGRAAATGAAAGAAACAG
776	PAcontig_1028_1346	contig_1028	1346	GQ03219_N08.1	NA	NA	*	A	G	32	56.89	1550	11.0054	0.83	241	97	144	0.40249	CAACATTTAACAAGATTCGGATTTTTAAGGAAAGCCACATTCACATGCAAACTAGAAGAGAGnnAGRAAATGAAAGAAACAGTAAGAGAACATGCAAnnAGT[A/G]AGAACAGGAAGGCACAGAGAGAAATGGAGTCATAGGCCACGCMTAAATTTTAGAAAAACTGGTCAAATGGAGCATCAAAGAAGAAAGCATGATGATGTAA
777	PAcontig_1028_1389	contig_1028	1389	GQ03219_N08.1	NA	NA	*	C	A	29	56.52	2937	20	0.41	263	149	114	0.43346	CATGCAAACTAGAAGAGAGnnAGRAAATGAAAGAAACAGTAAGAGAACATGCAAnnAGTRAGAACAGGAAGGCACAGAGAGAAATGGAGTCATAGGCCACGC[C/A]TAAATTTTAGAAAAACTGGTCAAATGGAGCATCAAAGAAGAAAGCATGATGATGTAAATAASAGAGATGGTTCTCRATCTCTTTTTSGCTCACAACCATG
778	PAcontig_1028_1451	contig_1028	1451	GQ03219_N08.1	NA	NA	*	G	C	27	56.17	2699	20	0.51	189	108	81	0.428571	CAGGAAGGCACAGAGAGAAATGGAGTCATAGGCCACGCMTAAATTTTAGAAAAACTGGTCAAATGGAGCATCAAAGAAGAAAGCATGATGATGTAAATAA[G/C]AGAGATGGTTCTCRATCTCTTTTTSGCTCACAACCATGCTCTTCTCGTTCTCGGTTTGAGTCTCAGCCTCAGTTATACACGAGATCATACCCACTTTCAG
779	PAcontig_1028_1476	contig_1028	1476	GQ03219_N08.1	NA	NA	*	C	G	27	56.06	1605	28.7679	0.72	137	80	57	0.416058	TCATAGGCCACGCMTAAATTTTAGAAAAACTGGTCAAATGGAGCATCAAAGAAGAAAGCATGATGATGTAAATAASAGAGATGGTTCTCRATCTCTTTTT[C/G]GCTCACAACCATGCTCTTCTCGTTCTCGGTTTGAGTCTCAGCCTCAGTTATACACGAGATCATACCCACTTTCAGTAGGCAAACCTTGGTCACCAGATGC
780	PAcontig_1028_1912	contig_1028	1912	GQ03219_N08.1	NA	NA	*	C	T	28	54.13	2965	20	0.56	432	280	152	0.351852	AGATTTAGCGTTAGATCACCAGAAGGCTCAGCAGGTCAGGACCAACCGACTAAAGATCAATGGTCATTTAYTCCCTTGCAGAATGTAACTGATGAGGCCA[C/T]TGAAAAATGCAACGTTTYAGAAGTTTCAAATGCTGCAAGTMTTCTAGATTCTCGAGATAGCATGTGCTCTGGTGAGAATGWTCCTCACGAACTCACAGAG
781	PAcontig_1028_2015	contig_1028	2015	GQ03219_N08.1	NA	NA	*	T	C	22	52.5	1175	16.1303	0.32	130	55	75	0.423077	AAAAATGCAACGTTTYAGAAGTTTCAAATGCTGCAAGTMTTCTAGATTCTCGAGATAGCATGTGCTCTGGTGAGAATGWTCCTCACGAACTCACAGAGGC[T/C]GATTTATCAGGCTTATCCACAAGGGTCGATCTAATCAATTTCATGATGCAGTCACAGGTGGCAGAGGTTTCCTTTTTTCCAGGCAGCAGTTAGACAGAGG
782	PAcontig_1028_846	contig_1028	846	GQ03219_N08.1	NA	NA	*	A	G	34	44.63	2965	20	0.65	143	31	112	0.216783	AGCTCCAACCTGTAATGAAGATGACTCAAATTCCAGTGCTCTGTAGGGTGTGAGTTCAAGCACACGTTATATGCGCAATGTTCGGAAAGATGTTGACCCT[A/G]AAGTACTTGCTCAACTTGATATAAGTGATGGTTCTGAGTTTAATTCTGATGTTGAAAACTTGGAAGAGGACTTKGTTGTCCAAGCTAATAAACTGGAAGA
783	PAcontig_10286_175	contig_10286	175	GQ03419_P07.1	NA	NA	*	T	C	23	49.14	1306	21.2821	0.55	132	69	63	0.477273	GTCCTTCTCATCAGGGAATTCTGGAAAACCATTGTCATAGATGAAAGTAGCATTGGCATTCGCCGGGTCAGATCCTATGTATAGAAACAAATGCTCTTTG[T/C]TGATAGGTATGACACCGTATTGCATCACATGAGATCCAGCCTGGTATGTACTATGGTCTGATGTCCTGAATTTTACCAATTGATATTGYTGCTTTATAGT
784	PAcontig_10286_264	contig_10286	264	GQ03419_P07.1	NA	NA	*	T	C	27	49.2	2556	20	0.92	195	82	113	0.420513	AATGCTCTTTGYTGATAGGTATGACACCGTATTGCATCACATGAGATCCAGCCTGGTATGTACTATGGTCTGATGTCCTGAATTTTACCAATTGATATTG[T/C]TGCTTTATAGTTTCAGTCTTCAAGTTGTGTTTTTTACTAYCTTCCATCCAGGCAACACTAYACAAATCTCCAAGGCACGTTTCATATTCTRGAGGAGGAG
785	PAcontig_10286_304	contig_10286	304	GQ03419_P07.1	NA	NA	*	T	C	27	49.92	2752	20	0.88	209	96	113	0.45933	ATGAGATCCAGCCTGGTATGTACTATGGTCTGATGTCCTGAATTTTACCAATTGATATTGYTGCTTTATAGTTTCAGTCTTCAAGTTGTGTTTTTTACTA[T/C]CTTCCATCCAGGCAACACTAYACAAATCTCCAAGGCACGTTTCATATTCTRGAGGAGGAGGAGGGTACATTCCAGGACAGTAAGTTTCCCAGCTACTTTC
786	PAcontig_10286_355	contig_10286	355	GQ03419_P07.1	NA	NA	*	A	G	25	50.48	2923	20	0.83	152	34	118	0.223684	TTGATATTGYTGCTTTATAGTTTCAGTCTTCAAGTTGTGTTTTTTACTAYCTTCCATCCAGGCAACACTAYACAAATCTCCAAGGCACGTTTCATATTCT[A/G]GAGGAGGAGGAGGGTACATTCCAGGACAGTAAGTTTCCCAGCTACTTTCCTCTCCATTTGCTGCTGTTGTAACATAGATGTTCRGGCCCTTTGGTAGCAA
787	PAcontig_10289_433	contig_10289	433	GQ03512_G14.1	NA	NA	-	G	C	22	50.19	824	24.5363	0.29	52	17	35	0.326923	TTTCCTTGAGAGCAAAGGAGAGTGTGTGGAGGAAATCAACCGGGCTGCATCTGGATTCAATGAAGGGCTGAATGCAATGATCGAACAGCTGAAACCTGTC[G/C]TTCCTGGGTTAAAGATTGTTTCTCTTGATTATTACGCTATCATTCTAGACTTCATACAAAATCCTGTCAAATCCGTTAAGTCTCCATCCTCAGTAACCTT
788	PAcontig_10289_542	contig_10289	542	GQ03512_G14.1	NA	NA	-	T	G	18	43.87	1005	25.3603	0.54	65	24	41	0.369231	TTAAAGATTGTTTCTCTTGATTATTACGCTATCATTCTAGACTTCATACAAAATCCTGTCAAATCCGTTAAGTCTCCATCCTCAGTAACCTTCAATTAGG[T/G]CATCCATATTCGTTCCCTTAGGTTTTATGTCTCAATATAATTATAGTCAATATCGATCATGATACTTTTGCATGCAGGTTTTGAGGTGACTGCTAAGGCT
789	PAcontig_10289_816	contig_10289	816	GQ03512_G14.1	NA	NA	-	A	C	29	55.73	2965	20	0.49	149	21	128	0.14094	ATAAATATCTGTTCTTTGACTCCGTGCATTTATCTCAAAAAGCGTATCAAGACATTGCAAATATATTTTTGCGTCGCGAGATCTTACCACTTCTGTAAAT[A/C]TGGAAAACTAAATTATATGAATAAGTATATAGCTGCTTAAACCCTCATCGTCATCGTAGTGGACAATTTAATCAGCTTATTATAGCCTCGTTGCGATGGA
790	PAcontig_10290_104	contig_10290	104	GQ03403_K17.1	NA	NA	*	T	C	30	59.17	1006	28.9103	0.96	61	25	36	0.409836	AAATTTATTGCCAGAATAYTGTGTTGGATCAATAAATTAGCTTCCCATTTGAATTACGTTCACTCTATGTGTGTGGGCAGTGCATATTATGTGGCTCGAA[T/C]AGTTCTTGATGGCTGACCCCCTCTTGGTGAACACTGTAAGATCTGGAAGCTAAGAGAAATAATACAGAGCCAAGCATTCAAGTAGAATATTTGAAGAACC
791	PAcontig_10290_257	contig_10290	257	GQ03403_K17.1	NA	NA	*	A	C	22	59.69	2965	20	0.76	185	22	163	0.118919	AGAGAAATAATACAGAGCCAAGCATTCAAGTAGAATATTTGAAGAACCAGGTGTTGAAAAACGAATTTGCTAGCAATGAAAAGAGGGAAACTTGATGAGA[A/C]AGCCTCTGCAATCCAAGGACCCCAWGGAAAGGGCAAAATCGATTTTGTTGCCAGCAGAAAAACTAATTCGTTTCTGATCAGCATTCAGACTTGCTCACTA
792	PAcontig_10290_282	contig_10290	282	GQ03403_K17.1	NA	NA	*	A	T	11	59.65	2965	20	0.71	210	30	180	0.142857	TCAAGTAGAATATTTGAAGAACCAGGTGTTGAAAAACGAATTTGCTAGCAATGAAAAGAGGGAAACTTGATGAGAMAGCCTCTGCAATCCAAGGACCCCA[A/T]GGAAAGGGCAAAATCGATTTTGTTGCCAGCAGAAAAACTAATTCGTTTCTGATCAGCATTCAGACTTGCTCACTACAGGGTTATTATTACCATATTYAAT
793	PAcontig_10290_449	contig_10290	449	GQ03403_K17.1	NA	NA	*	C	A	23	57.01	2851	20	0.18	270	133	137	0.492593	TGCTCACTACAGGGTTATTATTACCATATTYAATTCGGYTGGATTATAGTCACTGGTCCTTTGTTATTAGAATCAATTTTTCTTTGGAAATGATTGGAAG[C/A]TGGCATATGTAATGAGACATTATGCACAGGTCAGAAGCAGGTTTCRTGTACTTGGGAAGGMAGTATATTATGGGAGAGGATACCATCAGGAACAGTGAGA
794	PAcontig_10290_495	contig_10290	495	GQ03403_K17.1	NA	NA	*	A	G	22	56.19	2664	20	0.22	301	177	124	0.41196	TAGTCACTGGTCCTTTGTTATTAGAATCAATTTTTCTTTGGAAATGATTGGAAGMTGGCATATGTAATGAGACATTATGCACAGGTCAGAAGCAGGTTTC[A/G]TGTACTTGGGAAGGMAGTATATTATGGGAGAGGATACCATCAGGAACAGTGAGAGTCCTTCTATGATGCTTTGTTTTAAAGTTTTAATTGAACTTTGTGA
795	PAcontig_10290_510	contig_10290	510	GQ03403_K17.1	NA	NA	*	A	C	24	55.95	2965	20	0.38	313	131	182	0.41853	TGTTATTAGAATCAATTTTTCTTTGGAAATGATTGGAAGMTGGCATATGTAATGAGACATTATGCACAGGTCAGAAGCAGGTTTCRTGTACTTGGGAAGG[A/C]AGTATATTATGGGAGAGGATACCATCAGGAACAGTGAGAGTCCTTCTATGATGCTTTGTTTTAAAGTTTTAATTGAACTTTGTGAAAACTGAATTCCGAC
796	PAcontig_10290_643	contig_10290	643	GQ03403_K17.1	NA	NA	*	T	C	23	57.98	2965	20	0.42	389	250	139	0.357326	AGTGAGAGTCCTTCTATGATGCTTTGTTTTAAAGTTTTAATTGAACTTTGTGAAAACTGAATTCCGACAGTCTAAAAAATTGTGACTTGGAAGCACAGAC[T/C]TGGCTCTCTACAAAGGAATRTAATAACTGCATTGAATTGGATCTGAGCATGCTTACAGCTTAGGAGCCATGTCTTCATCAACAGTGGAGCGGGTGCTAAT
797	PAcontig_10290_775	contig_10290	775	GQ03403_K17.1	NA	NA	*	C	A	27	59.1	2965	20	0.78	385	241	144	0.374026	TTGAATTGGATCTGAGCATGCTTACAGCTTAGGAGCCATGTCTTCATCAACAGTGGAGCGGGTGCTAATTGTAAATTTTATTTTGAAACTTTGACAAGGG[C/A]AATTGTCTCAAAACTTTGAAAGTAGGTTTATGGGCTTGCTCGTTATTTGATTTCCTGATAAATTCTTCCACTCCAGGATCTTCTAGCRTTAAAGGAAGAC
798	PAcontig_10291_388	contig_10291	388	GQ0133_J15.1	NA	NA	*	A	C	19	52.89	2890	20	0.28	201	58	143	0.288557	ACCACTTGTCCCAGTnnAGGAGTTTAATATTTCCCATCTTGATCATGGACTTTTTGAAGTTCGAAAAAAATGTCGGTTGGTGTTGGATATAAAATTCCACC[A/C]AGTCCTTTGTGGTTTCTGTTCCATTGGAATAGAGCAACTGGTCCGTTTTCAGTAAGCCTTCACCAGAACGTAGATTGGCATAATAATGGTTGTCAAAAGC
799	PAcontig_10291_531	contig_10291	531	GQ0133_J15.1	NA	NA	*	G	A	23	55.63	1849	20.4758	0.42	169	77	92	0.455621	CCGTTTTCAGTAAGCCTTCACCAGAACGTAGATTGGCATAATAATGGTTGTCAAAAGCTTCTGGAGTTTCCAAATCTAAATCAGCTAGAGTGTCGTTATT[G/A]ATAACAAAACCTTTAGAGCACAGTTTTTGGAGCGATGTTAGGTACTCCGTTTGAAKAGTGCTATCTGGCTGRACTCCCATGAGCCTnnGCGCTGAATGTTG
800	PAcontig_10293_715	contig_10293	715	GQ03301_J16.2	LG03	81.917	-	A	G	24	60	1289	24.5143	0.36	66	12	54	0.181818	AATCTTCTCATGAAATCAACATATTTAATTATGTATCATCTCGTTAAATTTTGTTTTTGTTCTAGAAAGTTCCCTTAGGCTCTGAGTTGCGTTTAACATG[A/G]CATTCAATTGCTATTTTTAGGTGTATTTTCTTACTTGTCTTATCGAGATCCAAATTTACTGAAGACTCTTGATATCTATGATGGAACTGTCAACTTTCTT
801	PAcontig_10294_318	contig_10294	318	GQ03706_O09.1	NA	NA	-	A	C	21	50.09	2569	20	0.72	215	95	120	0.44186	ACCCCCTACAGCCCTTGTGAAAGCTATTCATTCAATTTTCAATGTGAACAGAAATGTGTTGCCTTGTAAGTCAGAGCCCTTTGCAGAAAATGGATCCTTC[A/C]AAAGTTTTCAGCCCCATGAGTATAAATGAACAGATTCAGAAGCTTATGAACTGAAAAATAACCCTACATCAACAGTCAAACCTTCAGTCGTTGCCTCTAT
802	PAcontig_10294_525	contig_10294	525	GQ03706_O09.1	NA	NA	-	G	A	11	56.03	2965	20	0.4	787	494	293	0.3723	TTGCCCAAATGTTATTCCAGCAATGCTTATGACTGTTCTTTCGTGCCCTTTTGTACGACGAAATGGTGTATTCAATGTAGAAAAGTGTTCTGGCTGTGCT[G/A]GACGTGGTGAGCTGCCTTGTCCTACTTGCAACAAAAACAACAATAGGGAGCCTGGTTTCTATACATCTCAGACAATGATAGTATGCTCTGTTTGTCATGG
803	PAcontig_10294_656	contig_10294	656	GQ03706_O09.1	NA	NA	*	G	A	23	54.85	2965	20	0.6	1051	665	386	0.367269	ACAAAAACAACAATAGGGAGCCTGGTTTCTATACATCTCAGACAATGATAGTATGCTCTGTTTGTCATGGAAGGGGCCTAATTGCACACACTGATGGATC[G/A]GACTCAATTTGTGGGAACTGTAAAGGAGAGGGAAGGCTTCCTTGTTCYGTTTGCCAATCTCGTRGTCTTGTCAAGTGTGAGAAGTGYCGGGGAGATGGTT
804	PAcontig_10294_743	contig_10294	743	GQ03706_O09.1	NA	NA	*	T	C	23	52.33	2965	20	0.52	863	484	379	0.439166	ACACTGATGGATCRGACTCAATTTGTGGGAACTGTAAAGGAGAGGGAAGGCTTCCTTGTTCYGTTTGCCAATCTCGTRGTCTTGTCAAGTGTGAGAAGTG[T/C]CGGGGAGATGGTTCTYTTCTTACCCGATTTCCGCACACGCCCAAAACGTCMAGCGAGCCTGCTAATCATTGMTATCGGCCAAAGATCACGACTATTGGTG
805	PAcontig_10295_357	contig_10295	357	GQ03310_N17.1	NA	NA	-	T	A	24	51.85	2965	20	0.62	210	84	126	0.4	TCTGTTCGATGATGGGGTGGACGGTCTCCAGGTTTTGAAAGATGAGGATTGGTTTACTGTGTCCCCTGTTCCTGGAGCTCTTATTATCAACATCGGGGAT[T/A]TGTTACAGGCAAGTGAAATTCTTTGAGCTCCTTTTTTGGCATTTCAATCGTTTGTCTGATTTGGAGTAGGTACCTGGGTTAAACTTTAGCAGAGGGTTTG
806	PAcontig_10295_840	contig_10295	840	GQ03310_N17.1	NA	NA	*	G	C	25	58.88	1327	25.6938	0.44	77	24	53	0.311688	CAAGTCAATGTCTAGTCCTTATAATTCCAATTCTATAAGATGTCTATAGAGAGAACAATTCTAGTTTTTTGACTGGAAACTCTAACCATAAAATTGTATA[G/C]GCAAAAAGAAATTTACCGTTATCMTGTACAGTGCTGCTAGCGAGTAACATATTTGCTTGGGTTTAACTTCATTGCATGTATTTAGTTCTTTTTTATTACC
807	PAcontig_10295_864	contig_10295	864	GQ03310_N17.1	NA	NA	*	A	C	25	60	1070	25.1084	0.41	67	23	44	0.343284	TTCCAATTCTATAAGATGTCTATAGAGAGAACAATTCTAGTTTTTTGACTGGAAACTCTAACCATAAAATTGTATASGCAAAAAGAAATTTACCGTTATC[A/C]TGTACAGTGCTGCTAGCGAGTAACATATTTGCTTGGGTTTAACTTCATTGCATGTATTTAGTTCTTTTTTATTACCAATCTCTTTTATGGCTCCTATCTT
808	PAcontig_10296_251	contig_10296	251	GQ03317_J15.1	NA	NA	*	C	G	21	42.64	2053	20.0747	0.94	155	51	104	0.329032	AATATTAAATATCAATGAACATTGAAAATATGAACGGACAATCTAAAGATTCAAAGTAAGCAAATTACATTAATACCCACAAATAACCAAAATAAGTGGA[C/G]CTGTAAACATATAATTAGCATAAAATAATCAAGGGAGAATGCTTCATAAGCTCATAGTTTGTTAAACAACAATTTAGAAGYAAGGCAACAATATTACCAA
809	PAcontig_10296_332	contig_10296	332	GQ03317_J15.1	NA	NA	*	T	C	22	43.25	2416	17.7592	0.63	294	156	138	0.469388	AATAACCAAAATAAGTGGASCTGTAAACATATAATTAGCATAAAATAATCAAGGGAGAATGCTTCATAAGCTCATAGTTTGTTAAACAACAATTTAGAAG[T/C]AAGGCAACAATATTACCAAATATTAGAAAGGCACAATACTAAAAATCAAAGGGCAGCTTCTGCGGAGTTCAAGTCATCCATAACCTTTGATTTTATATCT
810	PAcontig_10296_445	contig_10296	445	GQ03317_J15.1	NA	NA	*	A	G	23	44.13	979	13.6996	0.19	401	327	74	0.184539	TTACCAAATATTAGAAAGGCACAATACTAAAAATCAAAGGGCAGCTTCTGCGGAGTTCAAGTCATCCATAACCTTTGATTTTATATCTTCTGGCAAGGCA[A/G]CAGTTGGACCTTTCTTCGAATAGAAGTCTGCAAGTACTCTAATTACTTTCACCAGTGCTGCGTATGAATCCTCRGATGTCACTGATTGnnTGCCCAGTCCA
811	PAcontig_10296_711	contig_10296	711	GQ03317_J15.1	NA	NA	*	A	G	22	53.58	2025	22.1481	0.17	213	120	93	0.43662	CTTTGTTGTCCTCCTTCAACGATTCCCTCAAGTTCTTGACAACTTCTCTGGCATTCTTCAGATAAATCTTGGGRAGAATTCTTCCRGACTTGGTCTTCTC[A/G]TTGGGGTCGAACAAGGATAGAAATCCTCCGAGTAAACCCTCGTCATTCTCAGAAGAAGCCTTTTCTTCAGCGTGCGCCCGCTGAAAGGATAATGGGGCCA
812	PAcontig_10298_728	contig_10298	728	GQ0074_G24.1	NA	NA	*	G	T	11	60	1824	22.1282	0.24	118	34	84	0.288136	AGCAGCCGGAGAAAAAATTGGAGAAAAAGACGGCCAAACCCCTCAAATATACGTTCAATCGCAGCGCATGGTAAGCATTTGTTTCTGTAATAGTCTAATT[G/T]TGTTGCACAGTAGAGGGCATTACGGGAATTGAATCAACCGAACTTGGGTTGGGTTTCTGTAGGAATGGSGGAAGGGAGTCGAATTTACACGTTATGATGT
813	PAcontig_10298_797	contig_10298	797	GQ0074_G24.1	NA	NA	*	C	G	11	59.75	1647	20.0211	0.33	112	28	84	0.25	GGTAAGCATTTGTTTCTGTAATAGTCTAATTKTGTTGCACAGTAGAGGGCATTACGGGAATTGAATCAACCGAACTTGGGTTGGGTTTCTGTAGGAATGG[C/G]GGAAGGGAGTCGAATTTACACGTTATGATGTCGGCCGGCTTCATGTTCTAACGGAACAGAAGCAGCGATACGTCCCGTGAAATATAAATAGACGTCGTCG
814	PAcontig_1030_1074	contig_1030	1074	GQ0163_H18.1	NA	NA	*	T	A	30	59.82	1356	19.8682	0.57	265	195	70	0.264151	CAAGGTTCCCAGAAAGCAGATTAAGGTGGTAAGTGAAAGTTGAGCTGAATATTTCTTTGCAACAAAAGCCTGCACATGGAAATCAGGGAAATTTTAGGGT[T/A]AAATTTCTTACATTGATTACCTTTCTAATTAAAATAAAAAARAGAGAACTATTATCATAAATGYATGTAATCCATCTTAGAAGTACCAATCTTSACCAAT
815	PAcontig_1030_1138	contig_1030	1138	GQ0163_H18.1	NA	NA	*	T	C	34	59.78	2965	20	0.56	183	32	151	0.174863	AAAGCCTGCACATGGAAATCAGGGAAATTTTAGGGTWAAATTTCTTACATTGATTACCTTTCTAATTAAAATAAAAAARAGAGAACTATTATCATAAATG[T/C]ATGTAATCCATCTTAGAAGTACCAATCTTSACCAATAAATATGAATAAATAAMTTTTAATGTACATGYTTATTTTAATWGCCATATCTAAACAGAACCAT
816	PAcontig_1030_1206	contig_1030	1206	GQ0163_H18.1	NA	NA	*	C	T	32	59.97	2965	20	0.69	202	59	143	0.292079	AAATAAAAAARAGAGAACTATTATCATAAATGYATGTAATCCATCTTAGAAGTACCAATCTTSACCAATAAATATGAATAAATAAMTTTTAATGTACATG[C/T]TTATTTTAATWGCCATATCTAAACAGAACCATGAAATAACATAGATACATTTTGAACTGTGCATGAAGATGGTAAGTACCTGGAGAACAAAAAAACCTGC
817	PAcontig_1030_1217	contig_1030	1217	GQ0163_H18.1	NA	NA	*	A	T	24	59.97	2965	20	0.7	212	67	145	0.316038	AGAGAACTATTATCATAAATGYATGTAATCCATCTTAGAAGTACCAATCTTSACCAATAAATATGAATAAATAAMTTTTAATGTACATGYTTATTTTAAT[A/T]GCCATATCTAAACAGAACCATGAAATAACATAGATACATTTTGAACTGTGCATGAAGATGGTAAGTACCTGGAGAACAAAAAAACCTGCCCAAGCAAGGC
818	PAcontig_1030_1323	contig_1030	1323	GQ0163_H18.1	NA	NA	*	G	A	14	59.64	1512	17.1863	0.62	305	215	90	0.295082	ATCTAAACAGAACCATGAAATAACATAGATACATTTTGAACTGTGCATGAAGATGGTAAGTACCTGGAGAACAAAAAAACCTGCCCAAGCAAGGCATGAG[G/A]CAATTACCAAGAGAGAGCCCTKAATCCAGTCTTTRTCAGGGACAGCTGAAGCAGACTTTACATATTTGTCATGATGATGGTGGTGTGGAGACCAAAACAT
819	PAcontig_1030_1345	contig_1030	1345	GQ0163_H18.1	NA	NA	*	G	T	11	59.74	2965	20	0.75	321	105	216	0.327103	ACATAGATACATTTTGAACTGTGCATGAAGATGGTAAGTACCTGGAGAACAAAAAAACCTGCCCAAGCAAGGCATGAGRCAATTACCAAGAGAGAGCCCT[G/T]AATCCAGTCTTTRTCAGGGACAGCTGAAGCAGACTTTACATATTTGTCATGATGATGGTGGTGTGGAGACCAAAACATGTGRACAGCAGGACCTTTGTAC
820	PAcontig_1030_1358	contig_1030	1358	GQ0163_H18.1	NA	NA	*	G	A	11	59.74	2965	20	0.71	327	54	273	0.165138	TTGAACTGTGCATGAAGATGGTAAGTACCTGGAGAACAAAAAAACCTGCCCAAGCAAGGCATGAGRCAATTACCAAGAGAGAGCCCTKAATCCAGTCTTT[G/A]TCAGGGACAGCTGAAGCAGACTTTACATATTTGTCATGATGATGGTGGTGTGGAGACCAAAACATGTGRACAGCAGGACCTTTGTACAATGTCATCARCA
821	PAcontig_1030_1456	contig_1030	1456	GQ0163_H18.1	NA	NA	*	A	G	22	59.87	2965	20	0.48	323	45	278	0.139319	TTRTCAGGGACAGCTGAAGCAGACTTTACATATTTGTCATGATGATGGTGGTGTGGAGACCAAAACATGTGRACAGCAGGACCTTTGTACAATGTCATCA[A/G]CATTGCTCCCCCAACTGACAAGAGCGTTCCCACTATCTTTGCTTGGCTACGTACTTGTTTCATACTCAATCTTTCCATTCTATAACATACAAATATATAG
822	PAcontig_1030_1564	contig_1030	1564	GQ0163_H18.1	NA	NA	*	T	G	32	59.8	2965	20	0.47	213	27	186	0.126761	CCCCCAACTGACAAGAGCGTTCCCACTATCTTTGCTTGGCTACGTACTTGTTTCATACTCAATCTTTCCATTCTATAACATACAAATATATAGnnTAATTA[T/G]AACAGAATATAGGATTTATGAAATCATTTGAAGAAAAATTATATTAGYAGTTTTGATATGTTTCTATTTCAAAAAAAAATSTACTTGTAATAATTTGTTT
823	PAcontig_1030_1612	contig_1030	1612	GQ0163_H18.1	NA	NA	*	T	C	27	59.92	2965	20	0.56	205	58	147	0.282927	TGTTTCATACTCAATCTTTCCATTCTATAACATACAAATATATAGnnTAATTAKAACAGAATATAGGATTTATGAAATCATTTGAAGAAAAATTATATTAG[T/C]AGTTTTGATATGTTTCTATTTCAAAAAAAAATSTACTTGTAATAATTTGTTTTAATAGTTCTGAAACATTTTTAATGGTGTTTAAAACATCCTTAATATG
824	PAcontig_1030_1645	contig_1030	1645	GQ0163_H18.1	NA	NA	*	C	G	29	59.74	575	16.0466	0.47	182	144	38	0.208791	ACAAATATATAGnnTAATTAKAACAGAATATAGGATTTATGAAATCATTTGAAGAAAAATTATATTAGYAGTTTTGATATGTTTCTATTTCAAAAAAAAAT[C/G]TACTTGTAATAATTTGTTTTAATAGTTCTGAAACATTTTTAATGGTGTTTAAAACATCCTTAATATGATTACTTTATGAAAATAAAATGAGTAAAACAGG
825	PAcontig_1030_1845	contig_1030	1845	GQ0163_H18.1	NA	NA	*	A	C	22	59.67	2712	20	0.6	176	41	135	0.232955	GAACAATGCAGTTACCTAAACACAATCGCCATTACAAAAGTCATGGCAGGGAGTGTATTACTTAGTGCACAGGAAAAGGTGGGGGTTGTGAGTTTCAGAC[A/C]AGCATAGTAGACATTTTGATCRATTACAGGCCTGTATATATACAGMAAAATTCAACTGTTAACCCTCAGTACAATAGCTCTCTAGCTGCAATGASAAATA
826	PAcontig_1030_1867	contig_1030	1867	GQ0163_H18.1	NA	NA	*	G	A	11	59.82	2317	18.5179	0.45	167	40	127	0.239521	CAATCGCCATTACAAAAGTCATGGCAGGGAGTGTATTACTTAGTGCACAGGAAAAGGTGGGGGTTGTGAGTTTCAGACMAGCATAGTAGACATTTTGATC[G/A]ATTACAGGCCTGTATATATACAGMAAAATTCAACTGTTAACCCTCAGTACAATAGCTCTCTAGCTGCAATGASAAATACAGAATATTAAAAATACCCACC
827	PAcontig_1030_1940	contig_1030	1940	GQ0163_H18.1	NA	NA	*	C	G	11	59.98	1630	16.8159	0.51	127	28	99	0.220472	CAGACMAGCATAGTAGACATTTTGATCRATTACAGGCCTGTATATATACAGMAAAATTCAACTGTTAACCCTCAGTACAATAGCTCTCTAGCTGCAATGA[C/G]AAATACAGAATATTAAAAATACCCACCCCAGCAAGCCCAGCGCGAATATGAGGCAnnAAAATGAGAAACGTGAGTTTGGGTCGCACCTTCCTGCAATGCAA
828	PAcontig_1030_265	contig_1030	265	GQ0163_H18.1	NA	NA	*	T	C	22	54.78	624	14.6394	0.71	221	176	45	0.20362	ATCCATCATACTAAGACCGTTATTCTGATTAAGAAATTGAGAATTAAGTAACTnnTCTTACCAATTGCTTTGATTTGTTTTCTTCATCTGTGTCAACATAT[T/C]GATATTATGGCGTTCTCTGCTTTGTTCTGTACATGGAATTCCTGAGATCCTATATTTTTGGACTCAGTCTGTTCATTCTCATCACCACGTTTWACAACTT
829	PAcontig_1030_358	contig_1030	358	GQ0163_H18.1	NA	NA	*	T	A	11	54.78	1347	17.2721	0.59	230	150	80	0.347826	AACATATYGATATTATGGCGTTCTCTGCTTTGTTCTGTACATGGAATTCCTGAGATCCTATATTTTTGGACTCAGTCTGTTCATTCTCATCACCACGTTT[T/A]ACAACTTCTGTGATTTTGTTGTARGCAGCTTCAGTGTCATCATTGGCCTTGACATCTTCTGTAGGAAGCACTTGCAAACTGTTTTTCCCCGATGGTATTT
830	PAcontig_1030_382	contig_1030	382	GQ0163_H18.1	NA	NA	*	G	A	27	54.7	2965	20	0.62	228	81	147	0.355263	CTGCTTTGTTCTGTACATGGAATTCCTGAGATCCTATATTTTTGGACTCAGTCTGTTCATTCTCATCACCACGTTTWACAACTTCTGTGATTTTGTTGTA[G/A]GCAGCTTCAGTGTCATCATTGGCCTTGACATCTTCTGTAGGAAGCACTTGCAAACTGTTTTTCCCCGATGGTATTTTGTGATCCTTGACTTTGCCCCAYA
831	PAcontig_1030_481	contig_1030	481	GQ0163_H18.1	NA	NA	*	T	C	25	55.15	2965	20	0.51	227	60	167	0.264317	ARGCAGCTTCAGTGTCATCATTGGCCTTGACATCTTCTGTAGGAAGCACTTGCAAACTGTTTTTCCCCGATGGTATTTTGTGATCCTTGACTTTGCCCCA[T/C]AGCACAGCATACAGACCAACTACGATCAGAATTGMTSCCAGCACACTGCAGAAGTACGTTATTAATCAGTATTACTTACATGGCTATACTCATGCATCAA
832	PAcontig_1030_57	contig_1030	57	GQ0163_H18.1	NA	NA	*	C	T	23	54.13	441	31.7181	0.52	39	24	15	0.384615	TCAATCCTTAAATAGGAGTTTAAGATAAAAGTAGATAATGTACTGTGACAAACTTC[C/T]CCAAGTAATCACACATGAGGATGTGAGAGATATATAYATTTACTGTACTAAGTCCAWTACTGATGAAAGACATCCATCGTACTAAGTMTATCATTCTGAT
833	PAcontig_1030_725	contig_1030	725	GQ0163_H18.1	NA	NA	*	G	T	27	59.01	2965	20	0.58	312	174	138	0.442308	TTCCCAAATAGATGGTCTCAGCAAGAATAATGGACCCCATGACTGCMACGATTATCATCATCAATGGACTAAACGCTGTTGCAAATACAGGTCCTTTTAA[G/T]TCCATGCACAAACCTTGCACATAATATGCAATTCCAGAGGCGATAACTCCCTGCTTATGGTAGATTTACAATCAAATTATTAATATCCTAGAAGTCTTGC
834	PAcontig_1030_887	contig_1030	887	GQ0163_H18.1	NA	NA	*	A	G	21	59.76	2965	20	0.36	351	79	272	0.225071	AGATTTACAATCAAATTATTAATATCCTAGAAGTCTTGCATCTGTCTGTAAACCAAAGCATGAAACTACTTAATTCACATGCAGCTGTAAGACGTACAGA[A/G]TAAACTGCAGTTAGAAGGTTCATGTCCCATCCTATAGMCCAAACAGAAGGCTTGTGSTCAATAACAAGAGTCAATGCAGCTGACTGCAAGGTTCCCAGAA
835	PAcontig_1030_944	contig_1030	944	GQ0163_H18.1	NA	NA	*	G	C	20	59.76	2965	20	0.3	344	72	272	0.209302	GCATGAAACTACTTAATTCACATGCAGCTGTAAGACGTACAGARTAAACTGCAGTTAGAAGGTTCATGTCCCATCCTATAGMCCAAACAGAAGGCTTGTG[G/C]TCAATAACAAGAGTCAATGCAGCTGACTGCAAGGTTCCCAGAAAGCAGATTAAGGTGGTAAGTGAAAGTTGAGCTGAATATTTCTTTGCAACAAAAGCCT
836	PAcontig_10300_840	contig_10300	840	GQ03205_F01.2	LG09	62.461	-	T	C	25	60	1738	25.3253	0.45	82	12	70	0.146341	AGGCCATATGTTCATCGGGAAAAACTTCAGCTGTATAAAGGTGATGTACAAATGAACGGAGCACTTCATAACTGAAATCTGTAATCTTGATAGTGCCGCT[T/C]CTGCTCTCCTCCATTTCATTCTCCAACATTGCTCTGAAAACAGGTGATTTGCTGATCTAACCAATCAAATATAGAGTCAAAATAAGGGCCAGTTAATACT
837	PAcontig_10302_650	contig_10302	650	GQ02812_N04.1	LG12	66.653	-	T	C	22	60	906	19.1994	0.78	123	74	49	0.398374	ATCTTAAAAAAATGGCAAGTATTGGATAGAATCCATGTAACTATTCAAAATTGCACTGGCTATAATGCCTTTGTATCCAGAGAAGGTAACAGATGTCTGA[T/C]CTGCTAATTCCACCTGCTCTATTGGCAGTCCTGAGATGTAAATGTTTTCAATCTGACAATCTGGGTCCTGGACTGAAGCTCCTTTTTAATAGTCTTTGAA
838	PAcontig_10302_865	contig_10302	865	GQ02812_N04.1	LG12	66.653	-	C	G	33	60	761	22.1048	0.5	86	50	36	0.418605	GGAATTGTAGATTATATATGGTGGTGGCAAAGCAAGGAAGAGCTTAAGTCAATGTAAAAATAGACTGATATTCAGTATCTTGTGTGGCTGAAATGTAGTG[C/G]TTTTGGAGAATAAATAATAAGTTGGTCTTAAAGTGAGTTTGGCACTAAGAACATGTTGAAATATATCAATCTTATCTATCATGCTATGTTGCAAATTCAT
839	PAcontig_10303_402	contig_10303	402	GQ03217_A18.1	NA	NA	*	A	G	32	58.44	1209	17.5179	0.2	520	449	71	0.136538	GTCAAGGCAAAGCAGGTTCAAAATTCTCTTCTTATGGAKAAACAAGATAnnGGCAAAGCAATTGCAGCAGGCTGGTGCTTCAGCTGAGATGTATAAACAGA[A/G]GATTATGCGCCTTGAAGAACAGGTGCAATATGAAGTATATGCAACTGTCTTTGGGTAATAGCCATGCTATTTTTGTTCTCATCTTTTCCTCCTCCCCCTT
840	PAcontig_10303_626	contig_10303	626	GQ03217_A18.1	NA	NA	*	A	G	24	59.73	2965	20	0.36	358	71	287	0.198324	ACTTGGATCAAATTGGAAAGGTTACTGAAGATGGTCGGCAGTATGCACTTAATTTAGATAGTACAAAAnnGAAAATTGGTAGATGTAGAGAAAGAGTCACA[A/G]TCTCTCAAGGCTTGTCTTGAGGCTGTGCAAAAGGAGTCYGAACAGTGCAAACACAKAATTACTGATCTGCAAGTGGAGTTGAAKAATGAGAGGTGAGTTA
841	PAcontig_10303_682	contig_10303	682	GQ03217_A18.1	NA	NA	*	T	G	31	59.82	2965	20	0.4	337	130	207	0.385757	GATAGTACAAAAnnGAAAATTGGTAGATGTAGAGAAAGAGTCACARTCTCTCAAGGCTTGTCTTGAGGCTGTGCAAAAGGAGTCYGAACAGTGCAAACACA[T/G]AATTACTGATCTGCAAGTGGAGTTGAAKAATGAGAGGTGAGTTAAnnAGAATTTTTTCCTGTCTTGTACATCATTGTTGTCATGTATTACATGGCTCAACA
842	PAcontig_10303_839	contig_10303	839	GQ03217_A18.1	NA	NA	*	T	C	29	59.37	2965	20	0.6	233	50	183	0.214592	CCTGTCTTGTACATCATTGTTGTCATGTATTACATGGCTCAACAATCCAATCCRTTATATTGCATGCACCAGGTTTGGGAAAAAGAGAATTGAGGAAGAA[T/C]TGGTCGCTTTGAACACAAAATTTACATGCCKCAGTTCCCTTAATGACGGTGAAACARCTGCAGAAAGACTTCAAGAAGAAATCAAAGAGTACAAGGCGAT
843	PAcontig_10303_870	contig_10303	870	GQ03217_A18.1	NA	NA	*	G	T	27	59.11	2965	20	0.48	213	17	196	0.0798122	ACATGGCTCAACAATCCAATCCRTTATATTGCATGCACCAGGTTTGGGAAAAAGAGAATTGAGGAAGAAYTGGTCGCTTTGAACACAAAATTTACATGCC[G/T]CAGTTCCCTTAATGACGGTGAAACARCTGCAGAAAGACTTCAAGAAGAAATCAAAGAGTACAAGGCGATTTTAAAATGCAGTGTTTGCCATGATAnnGCCC
844	PAcontig_10305_1039	contig_10305	1039	GQ02011_E23.1	NA	NA	-	A	G	14	60	597	10.5295	0.4	119	59	60	0.495798	GTTCAAACGGCATGTTGTCAATAAAATCCTCCACCTTATCTAAGAGCCCTGCACGGCCAAAAAGATCAATCATGCAGGTATAGTGGTCCACTGTTGGGGT[A/G]ATGGAATGATCTTGGCTCATGGAATCAAAATAATAGTGGGCTTCATCCACTAGACCAGCATGGCTACATGCAGTTAGAACACCAACAAACGTGATGTTGT
845	PAcontig_10305_857	contig_10305	857	GQ02011_E23.1	NA	NA	-	T	C	21	60	1463	20.8024	0.61	176	104	72	0.409091	TTTTCTGACCTCTGCTACATCTTCCCACTTACCATTTGAAGCATAAATATTTGAAAGCAACACATAAGGTGCAGCATTGTCTGGTTCCAACTCAAAATGG[T/C]GTTCTGCTGCTAGTTTTGCTAGCTTTAGATTACCATGGATTCTGCAAGCACCAAGCACAGATCCCCACATAAAAGCATCAGGTTCAAACGGCATGTTGTC
846	PAcontig_10307_1018	contig_10307	1018	GQ04102_P18.3	NA	NA	*	C	T	27	59.95	776	16.2154	0.4	65	15	50	0.230769	GGAATAGTTCCTGGGGGAACAGGAACATGAACAAAAGGAGGCGCCATGAGAGGAGTCTGTGTATGACCTTGCAGTGGGGTAGGGTGTGAATCAGGTACTG[C/T]AGTTGATCCTGGATGTGGAACTGGCACAGAGTATGGRAAAGGGGGCGCCCCCATCATCATTGTTGGATCCACAGCTGTCCATGAGAACATTGTCCGTACA
847	PAcontig_10307_1055	contig_10307	1055	GQ04102_P18.3	NA	NA	*	G	A	24	59.95	658	15.0602	0.46	58	12	46	0.206897	GAGGCGCCATGAGAGGAGTCTGTGTATGACCTTGCAGTGGGGTAGGGTGTGAATCAGGTACTGYAGTTGATCCTGGATGTGGAACTGGCACAGAGTATGG[G/A]AAAGGGGGCGCCCCCATCATCATTGTTGGATCCACAGCTGTCCATGAGAACATTGTCCGTACACGTTGTTCATACTGACTTTGCAGCTGATCAATTTCTG
848	PAcontig_10307_167	contig_10307	167	GQ04102_P18.3	NA	NA	*	G	A	22	60	919	25.0992	0.72	47	9	38	0.191489	ATACATCATGCACCTCATTTGCACGCATAATCCAACAGTATGCAATATGTCACTCTTTTCCTGTCGATGACTGACTGCTATTGGTTTTGACCGAATCCTC[G/A]TTTCCATGACTGCTAGAAGAGGCATCATGAACACAATGACAAAGCGACAGCCCTCTRGCACAAGCCTTTTCYGCAAGTTTAAGACCCACATGATSAGAGC
849	PAcontig_10307_224	contig_10307	224	GQ04102_P18.3	NA	NA	*	A	G	23	60	1404	24.8064	0.58	68	10	58	0.147059	TTCCTGTCGATGACTGACTGCTATTGGTTTTGACCGAATCCTCRTTTCCATGACTGCTAGAAGAGGCATCATGAACACAATGACAAAGCGACAGCCCTCT[A/G]GCACAAGCCTTTTCYGCAAGTTTAAGACCCACATGATSAGAGCTTTCATCACTTGGTGAGATCTTTCCTTTTCTGACTTCAGATGACACCTCCTGTAAGT
850	PAcontig_10307_239	contig_10307	239	GQ04102_P18.3	NA	NA	*	T	C	23	60	1520	25.4881	0.59	71	10	61	0.140845	GACTGCTATTGGTTTTGACCGAATCCTCRTTTCCATGACTGCTAGAAGAGGCATCATGAACACAATGACAAAGCGACAGCCCTCTRGCACAAGCCTTTTC[T/C]GCAAGTTTAAGACCCACATGATSAGAGCTTTCATCACTTGGTGAGATCTTTCCTTTTCTGACTTCAGATGACACCTCCTGTAAGTTYAGAAAAATGAATC
851	PAcontig_10307_262	contig_10307	262	GQ04102_P18.3	NA	NA	*	C	G	24	60	1709	27.2464	0.47	77	13	64	0.168831	TCCTCRTTTCCATGACTGCTAGAAGAGGCATCATGAACACAATGACAAAGCGACAGCCCTCTRGCACAAGCCTTTTCYGCAAGTTTAAGACCCACATGAT[C/G]AGAGCTTTCATCACTTGGTGAGATCTTTCCTTTTCTGACTTCAGATGACACCTCCTGTAAGTTYAGAAAAATGAATCCATAAAAAAATCAGGTTCAAGCT
852	PAcontig_10307_326	contig_10307	326	GQ04102_P18.3	NA	NA	*	T	C	21	60	1677	23.7746	0.58	94	22	72	0.234043	CACAAGCCTTTTCYGCAAGTTTAAGACCCACATGATSAGAGCTTTCATCACTTGGTGAGATCTTTCCTTTTCTGACTTCAGATGACACCTCCTGTAAGTT[T/C]AGAAAAATGAATCCATAAAAAAATCAGGTTCAAGCTCGATTCTTTGCTTAGTTAAATAACTTCAACAATCCATCCATATAGTCATATTATTTCACCTGCA
853	PAcontig_10309_153	contig_10309	153	GQ03512_D14.1	NA	NA	*	C	A	23	55.63	2965	20	0.89	181	52	129	0.287293	AATTAAGTAACATAGCATTTAnnTACACTAAACAATTTATGGCTTGMAAATTAAGCCTTTCAAGCAACAAACCAATTGTCATTCAATGCATATTAATACAA[C/A]CACCCATGGAGTTTTTCCCAGTCCTCCATTACAGCCTATGAATGCATAGGATTTCTGAAAAATAAAAATGAAACCATCAAAGCTTACTTGGAAGGCTAAG
854	PAcontig_10309_339	contig_10309	339	GQ03512_D14.1	NA	NA	*	T	C	23	58.87	1104	20.3352	0.6	233	177	56	0.240343	ACTTGGAAGGCTAAGTGCGCACAATGCCATTCACAACAGAAGAAGCCACCAAGACTCCTATAACCTCTGYCCCTGCCACCACCCCGGCTTGCACCACTGG[T/C]CCAGGCCCTTCAAGAGCTGCAATTTTCTMTAAATTCTCAGYTGTTTCCTTCACTGTTTCTGCCACTATTTCCACTTCCTGCTCTCCTTCCTTCACCAACT
855	PAcontig_10309_714	contig_10309	714	GQ03512_D14.1	NA	NA	-	C	T	11	60	2432	20.9048	0.25	146	28	118	0.191781	TTTTGCATCGGATTTGGTGTGGTGTCGATGATCTTGTTAGAGGCGATGAAATGGGTCTTGAATTGGTGTGTAAGGTTGGAAGGGAAATTCCCACACCAGT[C/T]CCACATACCCAGGTCATTTTTAAGCAAGTGAGAAGAAATGAATTGATGATCGATCAATGGATAGTTGGCTCACTAAGGCAACACCTCCTCCTTATCTATC
856	PAcontig_10309_881	contig_10309	881	GQ03512_D14.1	NA	NA	-	C	T	10	59.98	1082	22.7912	0.35	63	14	49	0.222222	GGCTCACTAAGGCAACACCTCCTCCTTATCTATCAACAAGAACGACAGTAGTGGCATTTATATGTTTACTATCAAAATATCTGTGATTGCAATTCTCTTA[C/T]GTCGTCTCTTCACATTGTGATAAGAGTTAGTTTTTTTTTTTTTAATCTGGATAATGTGGTAGATTTTTATTTTTATTTTTAAATTTTTTTATTTCGATAA
857	PAcontig_1031_1703	contig_1031	1703	GQ0031_I17.1	NA	NA	*	G	A	22	50.5	1500	25.5795	0.13	121	61	60	0.495868	GTGATGATATGGACCCAACGAAACTCTTTGAGGGACATATGCTTCTATTTTTGTGTCTTTCAGGAACTTGGGAACTCTAAATATGGACACAACTGACGAC[G/A]ATCTCGGACGAACAMGGGGATCCTCTTTAATATAATTATTCCAATCTTCTTCGCTGATCCAATCGCAGTGAGGCTCGGCATGAATCTCGTTTGCAGACGC
858	PAcontig_1031_1718	contig_1031	1718	GQ0031_I17.1	NA	NA	*	A	C	25	50.89	1349	24.7102	0.11	125	69	56	0.448	CAACGAAACTCTTTGAGGGACATATGCTTCTATTTTTGTGTCTTTCAGGAACTTGGGAACTCTAAATATGGACACAACTGACGACRATCTCGGACGAACA[A/C]GGGGATCCTCTTTAATATAATTATTCCAATCTTCTTCGCTGATCCAATCGCAGTGAGGCTCGGCATGAATCTCGTTTGCAGACGCCGACCTTGCATGGCT
859	PAcontig_1031_518	contig_1031	518	GQ0031_I17.1	NA	NA	*	C	A	24	51.56	2965	20	0.44	294	81	213	0.27551	AATCACTTACCCTTTTATAATCGAGAAGATCGTTTGCACCACGGTGAGCAACAAGATAACAATTGCCGCCGCCAAAGCTAGAGCTTTCCACGGCGATGAG[C/A]AATGATCCCGCACAARCTCTGCAATCTGGACCTTCATTTTATTGTTGTAGTGCGCATTCACTTTTTTTGTAAGTTTGTCGAAGACATCTTTCATACTCAG
860	PAcontig_1031_534	contig_1031	534	GQ0031_I17.1	NA	NA	*	A	G	25	50.89	2965	20	0.44	283	83	200	0.293286	ATAATCGAGAAGATCGTTTGCACCACGGTGAGCAACAAGATAACAATTGCCGCCGCCAAAGCTAGAGCTTTCCACGGCGATGAGMAATGATCCCGCACAA[A/G]CTCTGCAATCTGGACCTTCATTTTATTGTTGTAGTGCGCATTCACTTTTTTTGTAAGTTTGTCGAAGACATCTTTCATACTCAGGGACACATCCTTGCAT
861	PAcontig_1031_662	contig_1031	662	GQ0031_I17.1	NA	NA	*	A	T	27	43.84	1238	26.5161	0.33	212	164	48	0.226415	GTTGTAGTGCGCATTCACTTTTTTTGTAAGTTTGTCGAAGACATCTTTCATACTCAGGGACACATCCTTGCATAGACAGTTGAAAAGGTCGGCAACTTCC[A/T]TGTCACTCCCAAGGCAGTTTGCAAGGACGCCCAWTCTTCTTAGCAAAGCCACGTCTTCTTCAGAGTCGATCAAATCGTCCATGAGATTCRCGTAACAAGC
862	PAcontig_10310_1010	contig_10310	1010	GQ03220_D22.1	NA	NA	-	G	T	18	54.57	964	16.6462	0.67	128	68	60	0.46875	GTCCCTGACACCATCTTCAACTCTCTCGTAACACGATAGTTATTTCTTCAATACTATCGCCCAAATCAAAAGCTCCTACTATCGCACAAATCAGAAGCTC[G/T]CTAGTATGCACTAGAGGAGCAGGAGGAGGGGATATTTATTGAGGTTTCTATGCATGATAGCTTTGGCCATAAAGAAATGTACTGGAAGAAACTAGAGGAA
863	PAcontig_10310_667	contig_10310	667	GQ03220_D22.1	NA	NA	-	G	A	22	59.35	1878	24.5227	0.84	103	25	78	0.242718	TTGTTGGCTGTGACAGGAAAGTAAAAAACCTTATCAGTATCTAATCATCAAAAAATAATTCAACCCCATCTGCATCTGGTACGCTAATTCAAGCGGAAAA[G/A]TAATTAGAAGTGGAACCATAATGATATTAACTAGGATATGTGATCAACAGAGGATTTTATGGGAGTTATTACCTGGGGTGAAGTTGAGCTGCTTGATGCT
864	PAcontig_10311_665	contig_10311	665	GQ03602_C12.1	NA	NA	*	G	C	24	60	1698	25.8623	0.64	86	19	67	0.22093	TGGATCAACGCTAATGGATTCCAAGGTCGAGGTTGCCGTGCAGCCGAGTCCACCACCGAGGCGCAAGAAGGTTGACAACAGCGAACGGAGTGACTATTAT[G/C]TCAACATGGGCTCTGCCATTCGCACTCTCAGAGACGAGCTTCCGGCCSTATTTTCCAAAGAGTTGAGCTATGACATATACAGGTATGTGCCATTTTGCTT
865	PAcontig_10311_713	contig_10311	713	GQ03602_C12.1	NA	NA	*	C	G	32	60	1505	27.9958	0.57	69	14	55	0.202899	TCCACCACCGAGGCGCAAGAAGGTTGACAACAGCGAACGGAGTGACTATTATSTCAACATGGGCTCTGCCATTCGCACTCTCAGAGACGAGCTTCCGGCC[C/G]TATTTTCCAAAGAGTTGAGCTATGACATATACAGGTATGTGCCATTTTGCTTCGAAATGACRTACTATCACAAACCCATCTAAACCAGGGCATGATATAT
866	PAcontig_10311_775	contig_10311	775	GQ03602_C12.1	NA	NA	*	G	A	34	60	892	25.7436	0.65	51	15	36	0.294118	GCTCTGCCATTCGCACTCTCAGAGACGAGCTTCCGGCCSTATTTTCCAAAGAGTTGAGCTATGACATATACAGGTATGTGCCATTTTGCTTCGAAATGAC[G/A]TACTATCACAAACCCATCTAAACCAGGGCATGATATATTGATTATATTACATACCCATCTAAACCAGACATGATATTGATTGTATAGCAAACCCAACTAA
867	PAcontig_10312_1003	contig_10312	1003	WS00733_B18.1	LG12	111.072	-	T	C	22	59.74	583	16.6965	0.56	117	80	37	0.316239	AACGCCTTTGCTGATCTCCTGCGAACTGAGGCGGAACCAACCAGAGTCCACTATTCTCACCGCGCATACCATCCCCTTTGTGAACGCCGCTGCCTGATTA[T/C]CAAACCAACGAATTAATCGATGAGCAGGCCGATTGATTAGTCGCGACCGATCTGCTTTTGCGATCGGATTATAGGCATGATTAAAAGAACAATATTAATC
868	PAcontig_10314_945	contig_10314	945	GQ03215_D11.2	LG01	1.28	-	C	T	11	59.82	1039	13.592	0.33	165	86	79	0.478788	TCAATCAAGTAAAACCTAAGTCTTGTTTGAATCAAACAACGATTCAACTAATAAAAATAGGAACACGGTTGCATGAAGGGCTTAGGGCACAAAAGAGTTA[C/T]TAGTAAGCCCAAAACAAATCCCCATAAGAAAATTGCCAGAGATGAAATGGATTCAAAGCAAAACAAATTATATAAACAAGTTGCAGCAAGTGATGGTGAG
869	PAcontig_10315_437	contig_10315	437	GQ04006_J24.1	NA	NA	*	C	G	27	56.57	2965	20	0.37	330	195	135	0.409091	GCATGTTTCCTCGCAGGCATAGGAATATTGCTGTCGGGTYTGAGAAATTCCCAATTTAATTCTCGGATTATGTCATTGATCATGGCGTTAATATGATTGA[C/G]AGCATCTTCCTCTGTTGATCCMGGATTGTCTTTCATATAACACGATATACACGAAGCTTCTTCTCCACGGGCCCTGTCAGCCTGTAATCGCCAWTCCAAG
870	PAcontig_10315_459	contig_10315	459	GQ04006_J24.1	NA	NA	*	A	C	31	56.16	2016	22.0513	0.38	356	263	93	0.261236	GAATATTGCTGTCGGGTYTGAGAAATTCCCAATTTAATTCTCGGATTATGTCATTGATCATGGCGTTAATATGATTGASAGCATCTTCCTCTGTTGATCC[A/C]GGATTGTCTTTCATATAACACGATATACACGAAGCTTCTTCTCCACGGGCCCTGTCAGCCTGTAATCGCCAWTCCAAGGACAGTTTGAGGATCATCTATA
871	PAcontig_10316_638	contig_10316	638	GQ03326_A06.1	NA	NA	-	G	T	11	60	1232	20.7667	0.43	65	4	61	0.0615385	GCTCAGTAGGGAAATAGAGAAGAGACATAATGGATGGCTGGAAAAAAGCCTCCTCAGCCCAAGCCCTTGCTTTCCGAGCATATTCTGCTCAAACAAACAT[G/T]TAAACTTGATTAGGATAACCCATATTTGGAAGAAAATAAAAATGAATGTTGCAAAACAATTTTGTATGCTAGAATAGAAATATTATAATACCCGCAGCAG
872	PAcontig_10317_249	contig_10317	249	GQ03113_K10.1	NA	NA	-	A	G	24	53.8	1295	25.09	0.71	95	42	53	0.442105	ATGTCTCCGACGAAAAAACCTATTTCGTAGAATAGTTAGACAATATTTGAGTGATTATCTGAGTACCCCAAAGGTTTTTTAGCATGTTGAACACATTTCT[A/G]CATTAAGAAATAAATTTTAAACAACAAAAAATAGTGATTTCTTGCAAATTTATATAGCCTTAAGTGTTTTTAAAAGAGACCATCCCCTACAAGGAATGCA
873	PAcontig_10317_504	contig_10317	504	GQ03113_K10.1	NA	NA	*	T	C	22	59.78	1789	23.6853	0.35	114	37	77	0.324561	CTGTCCTTCATTGTTTTCCGCAGTGCTTCCTTATCATCCCACCTGTGAGCTGCAGCATAGATATTTGATAGCAGCACATAGGCCCCAGCATTTTTCGGGT[T/C]TATCTCAAGAATGCTTTCTGYGACAAATTCTCCTAAATTGGTATTGTTATGGGTTCTACACGCACCTAACAAACACCCCAATACATCTGCATTAGGCTTT
874	PAcontig_10317_525	contig_10317	525	GQ03113_K10.1	NA	NA	*	T	C	22	59.49	1742	21.9354	0.35	125	44	81	0.352	AGTGCTTCCTTATCATCCCACCTGTGAGCTGCAGCATAGATATTTGATAGCAGCACATAGGCCCCAGCATTTTTCGGGTYTATCTCAAGAATGCTTTCTG[T/C]GACAAATTCTCCTAAATTGGTATTGTTATGGGTTCTACACGCACCTAACAAACACCCCAATACATCTGCATTAGGCTTTATCGGCATTTTCTTGATTATA
875	PAcontig_10319_464	contig_10319	464	WS0325_D24.1	NA	NA	-	C	A	23	59.4	1651	25.542	0.83	92	26	66	0.282609	GGCAAAGAGGATTGAAAATGTTTTCATAATTGCAGGATTTATGGGTGCCATGATATCCAACCTGGCATTTGTATTCCGGAACATATTCTCCAAGAAAGGC[C/A]TGGAGGGGAAGGGGAAGTCAGTGGGGGGAATGAACTACTATGCATGCCTCTCTATGCTCTCACTGGCTATTTTAACACCGTTTGCATTTGCTGTGGAGGG
876	PAcontig_10319_572	contig_10319	572	WS0325_D24.1	NA	NA	-	T	C	23	58.99	1190	21.4872	0.41	120	63	57	0.475	GAAGGGGAAGTCAGTGGGGGGAATGAACTACTATGCATGCCTCTCTATGCTCTCACTGGCTATTTTAACACCGTTTGCATTTGCTGTGGAGGGTCCTAGG[T/C]TGTGGGCTACCGGATGGCAGAATGCTCTGCACACAGTTGGTCCTCAATTTGCATGGTAAATTCACTTCTGTGTTTTTTTCCCTGGACATTATATCAGAAA
877	PAcontig_1032_1061	contig_1032	1061	GQ04106_E08.2	LG10	107.362	-	T	C	18	60	696	18.7377	0.54	104	65	39	0.375	TGTAACTGCCAGGCGAATTGTATACTTTGGTTCTCTGAATTACCCTTTGGGGCCAAATCTTCAATAATGTACCTTTCCTGAGTGATAATTTTGTATAAAT[T/C]CATTTATTATTCTTTTATCTGTTATTCATCGGTGCCGGGATTTGGATTGGATTGAGTACTTTTGCTGGAGGCCTTTGTCGCTCTACATTATTTCATTCTA
878	PAcontig_10322_172	contig_10322	172	WS00828_C01.1	NA	NA	-	A	C	23	60	1282	25.3225	0.31	68	16	52	0.235294	AGATTGTGTGCAATTTGACAATGACTCCGCTGTCACATTGCAGATCTCCTGATGATGAGGATGTGAGGATGCCCTAATAAGAATCAGAGCCAGATCCAGA[A/C]TCCGAATCAGGGTGTTCCAGCATGATCCATAAATTGAGTTCTGCTGCAAATGCGACGTTGTTATGGTGGATGGAAAACAGAGGCAAGTTATTGCCGCTCC
879	PAcontig_10322_321	contig_10322	321	WS00828_C01.1	NA	NA	-	A	G	25	60	925	19.1954	0.7	136	86	50	0.367647	AATGCGACGTTGTTATGGTGGATGGAAAACAGAGGCAAGTTATTGCCGCTCCTTTTCATTTGGCTTGAATTTAAATATCTATATTTTTGTGTATGCATAC[A/G]TCTGTATCTGACTAGTGCAAGACCTGGGATTTTAGAATTGAGAGTCGAGCATCAATGACTTGAGAGTTTTGATTTGAAGCCCCTGAATTTCTAGTGCAGG
880	PAcontig_10322_548	contig_10322	548	WS00828_C01.1	NA	NA	-	G	T	21	59.94	893	17.8418	0.62	155	103	52	0.335484	ATTTCAAAGAATGCCAGTTATTGTTGACTCTCTTTGTATCTGCAATTTCGAGGCAGCGTTTTTCCATATAAAAGCAGACAGCACCGCCTTTCTGAAAAGG[G/T]TTCTAATGGTTAAGGTAGTAGTATTGCACCTCCTTTCTGAAAAGGGTTCTAATGGTTAAGGTAGTAGTATTCTGAGGTTGTTACATGTGGTTTACTTCTT
881	PAcontig_10323_599	contig_10323	599	GQ03210_J08.2	LG10	83.016	-	G	A	18	60	922	17.718	0.65	169	115	54	0.319527	TGCATGGGTTCATAGTTTGATATTCTGTTTTATTGTTGTTGTAAGTCGTGATTGTTCATTTGTTGTGGACTTAATCTTTCCATATTTGTCCCTGTGGGCT[G/A]TGGCAGGGTGCGTCCAATATGATGCTTCCAATTATTCAGGCAGAAGGAATCAGACAGATGTTCTTTCCCAACACTGTCCCTGCATATTATAGAATGGCAC
882	PAcontig_10323_713	contig_10323	713	GQ03210_J08.2	LG10	83.016	*	C	G	23	60	1144	20.3236	0.48	186	128	58	0.311828	CCAATATGATGCTTCCAATTATTCAGGCAGAAGGAATCAGACAGATGTTCTTTCCCAACACTGTCCCTGCATATTATAGAATGGCACCTGTGCATTCTAT[C/G]AAGGGAGCGAGTGGCAGTTAATGATTATCAGGAGAAAWTTTTCCTTATTTGTCGGGGATTGATTTCTTTCTGTGATCCTTTTGGAAGAAATCGCAGAACA
883	PAcontig_10323_751	contig_10323	751	GQ03210_J08.2	LG10	83.016	*	T	A	27	60	2629	20	0.68	177	75	102	0.423729	AGACAGATGTTCTTTCCCAACACTGTCCCTGCATATTATAGAATGGCACCTGTGCATTCTATSAAGGGAGCGAGTGGCAGTTAATGATTATCAGGAGAAA[T/A]TTTTCCTTATTTGTCGGGGATTGATTTCTTTCTGTGATCCTTTTGGAAGAAATCGCAGAACAAACTGTTTCTTCTTTTAACTGCTAGTTAAAATGCATAC
884	PAcontig_10325_534	contig_10325	534	GQ03003_J21.2	NA	NA	-	C	A	31	59.99	696	20.8792	0.61	117	82	35	0.299145	CATTGCTGAGAAGGCTGTATTGACATATGTTATTTATCTGTGGGTAGAACCTTTGCTGAGCAGGGTATATCAAGTAAGTGTTGGATGAAGAGGGCCACAC[C/A]TCACTAATACTAATAATCTATCAATGTTGACGTAGATCTTCTGCATCTCTAAGCAAGCAATTCTATCTAGGAATTTGAAGATGACGTGGTCTTTGGTTTA
885	PAcontig_10326_887	contig_10326	887	WS0329_A17.1	NA	NA	-	T	C	22	58.62	1020	25.7261	0.22	63	22	41	0.349206	GTCCTCTTACATACATCAACCCCTACATATCTCGCCTTTGTGGGTCTCGTTGGGCTTCACCTCCGCGCAAAATTCCTTCTTGCTGGGCTCCTCTTCTCCA[T/C]GCAACAGATCTTCAACCAGATATTCAACCATGCAATATTGATCTCAACACACAGAACTGATATCAACATAGAAGCTCTGATATATGTGCTAACTCCACCG
886	PAcontig_10327_262	contig_10327	262	GQ03514_P22.1	LG04	93.846	*	T	C	23	48.98	1845	25.0636	0.55	123	48	75	0.390244	ATTTTTCTTGTGACTCAGGTTCGATACTTGGCCGGACCTTTCTGAGGTGGAAGAGTTTTATACATTCGAGCCCTATTTTGAARAGCCATGTGTGGAGGCC[T/C]AGAACATTTGAAGCCTGCTAGCCCACACGAAGAAGGAGATAAAGTCAAAATGGCCGAGAATCAGGCTATCAAAGTGAAAGAAATATCTGAATCTTGCTAA
887	PAcontig_10327_719	contig_10327	719	GQ03514_P22.1	LG04	93.846	*	A	G	22	47.34	2965	20	0.4	287	139	148	0.484321	CTTTGCATTGTGCGGCTGTGGGAGGGTCTGCCTGTGCAGTTGAAACTGTAAAATTGTTGCTTCAGTCAGGCGGTGATGTTACAGYAGCAGATGCTACCTC[A/G]TGGTAACCACGTATATCGTTATCCACSTGGAAGGAATGTCAATGAAATTCCTTTATCTGGAGTTGYGGGAGGGATGCATCCTTTAACATTAGACATGGGC
888	PAcontig_10327_746	contig_10327	746	GQ03514_P22.1	LG04	93.846	*	G	C	23	47.39	2965	20	0.35	299	94	205	0.314381	CTGCCTGTGCAGTTGAAACTGTAAAATTGTTGCTTCAGTCAGGCGGTGATGTTACAGYAGCAGATGCTACCTCRTGGTAACCACGTATATCGTTATCCAC[G/C]TGGAAGGAATGTCAATGAAATTCCTTTATCTGGAGTTGYGGGAGGGATGCATCCTTTAACATTAGACATGGGCGRTCTTCCCTTACGTGCAGCTGAGACA
889	PAcontig_10328_1005	contig_10328	1005	GQ03714_I21.1	NA	NA	-	G	A	24	60	714	13.614	0.63	99	44	55	0.444444	TCTTAACCATACCCTGAGTGTATCAGGAACAGGCAGCAGTTACAAAGTTTTTATTGATTATCAACCTCGTACTGGGTGGGTTCTTGAAGAAAAAAAATAC[G/A]AAATACAACTGGATTTCTACAACATTTATCTATTCCAGTAATTAATGGATGTAGAGGCAATTGGGCCATGGTTGTATACAAGTTATTATGCTACAATTTT
890	PAcontig_10328_644	contig_10328	644	GQ03714_I21.1	NA	NA	-	A	C	24	60	2762	20	0.53	126	22	104	0.174603	GGGTTGGCATAACTGACATGTGGAGAACTGAAAGTATCCTTTTATCTTCTTCATATTCTGTCTCATCTAGAAATGATATTTCCTTTTGGATTCCTCAACT[A/C]TAAAAAGCTAATCCTACATGGGATGAGGTGATCGAACTCAATCCAACAGATTTTGGGATTGGCGAGGGTTCTCCATGTCCTCAAACTCCTCCAAGCAGTA
891	PAcontig_10328_812	contig_10328	812	GQ03714_I21.1	NA	NA	-	T	C	11	60	2283	22.9482	0.42	117	16	101	0.136752	GTTCTCCATGTCCTCAAACTCCTCCAAGCAGTAGCGTATTCTAAAATTTGAAGAATGTATGGTGCAGTTTGCTGAATATGCACACTTTGAATCATCTCAT[T/C]GCCAAAGTTTACTAGTTATGCATGAATGTGTTCATTGCGTCTTTAAGATTTTTGGCACAAATATTATTTGTATGAGGTGAAGTTGGGGAACGTCTTAACC
892	PAcontig_10329_601	contig_10329	601	GQ03704_I14.1	NA	NA	*	C	T	27	60	926	25.9668	0.3	71	34	37	0.478873	AAAATCTTCCATAGTAGGGGCATATTTCAAACCATGTGATCTTCTCATCTCCCTTATATGCCAGATACAGTACTTCGGTGACTACGGCTCCAGCTCCCAG[C/T]ATCAAGTATGTAAATGCCTGCAGAAAGTAAAACAAAAAATTAATGATGCGCATGAACCAGYCATGCAACCAGGACAAAGCATGATATGGAGAATGAAAAT
893	PAcontig_10329_662	contig_10329	662	GQ03704_I14.1	NA	NA	*	C	T	23	60	1299	24.2504	0.45	77	22	55	0.285714	CAGATACAGTACTTCGGTGACTACGGCTCCAGCTCCCAGYATCAAGTATGTAAATGCCTGCAGAAAGTAAAACAAAAAATTAATGATGCGCATGAACCAG[C/T]CATGCAACCAGGACAAAGCATGATATGGAGAATGAAAATTATCGAAGAGATGAACAACAAATACAGCAGAACTCAGATCAGAGTTGGCCATATGCTAACC
894	PAcontig_10329_796	contig_10329	796	GQ03704_I14.1	NA	NA	-	A	G	23	60	1040	23.8838	0.38	53	8	45	0.150943	GAAAATTATCGAAGAGATGAACAACAAATACAGCAGAACTCAGATCAGAGTTGGCCATATGCTAACCTGATCAAAGACAAAAACAAACCATGCCCTGGAT[A/G]GACTGCAGGACCTAGGAACAACAGAATTAAATGTCGAGAGGACAGAGTACGCAGCACAAATCCCATTTGCGTAAGCCAAATACCTTCCATGGTACACAAA
895	PAcontig_1033_365	contig_1033	365	GQ03502_C13.2	LG10	11.931	-	C	A	27	60	992	28.5214	0.53	37	1	36	0.027027	AAGTTTCCCAACAATTGTTAGAAAACACTTCCTACCAATATCAGAAAATATAGTCAGCCAGGCCATGTTTTGTGCAATATTAAAAACAATGTCTATCTCT[C/A]AACATAATATCTTGCACTGCATAAAATCCTTGTAAGACATGAGAGCAGAGGAGTGGAATCATGAATGCAAAGTTTACCTGAACGTCCTTGTAGGACAATA
896	PAcontig_10331_303	contig_10331	303	GQ02810_B09.2	NA	NA	*	G	C	24	58.77	831	19.2394	0.23	120	75	45	0.375	AATAAGATCATTAAAGCTACAAGTTCCATATTTTGCTAATTTTCTTAAAATTATAGAAAAATAGTAATAATAAACCATGAGGGAATAAGTTTCATTGAAT[G/C]TAACTAATAAAATTGTATGCAATATGCCCATTCAATAATAMTGCAAAATGAGGGAATACATYTCATTGAATCTAACTAATAAATTTGTATACAATATGCA
897	PAcontig_10331_421	contig_10331	421	GQ02810_B09.2	NA	NA	*	G	A	27	59.65	1477	22.9056	0.68	186	120	66	0.354839	TGCAATATGCCCATTCAATAATAMTGCAAAATGAGGGAATACATYTCATTGAATCTAACTAATAAATTTGTATACAATATGCACATTCAATAATATTGCA[G/A]TAATGTTTTCAAAGGAAACATAATGTTCTTAATTTGGAAACTTCATACYCAATAATTACAATGGGAGGTTCATATTAAAAAAATAGCAGAATTTCAATTT
898	PAcontig_10331_569	contig_10331	569	GQ02810_B09.2	NA	NA	*	A	C	18	59.68	1326	16.7996	0.78	223	142	81	0.363229	CYCAATAATTACAATGGGAGGTTCATATTAAAAAAATAGCAGAATTTCAATTTTCATGGTGCATTTCCCTTTGAAAATTAATCAAAGAATACAATTAATA[A/C]AAAATTCATGGTTAATCATACCAGAAAAATTAAACAACAATGCRGAGCCACAAAATCTAGACYCATGCTTCAACTTTAAATATGTTGATTCTCTCTCACC
899	PAcontig_10331_824	contig_10331	824	GQ02810_B09.2	NA	NA	*	A	C	11	59.71	2741	20	0.67	301	144	157	0.478405	ACTACAAAACTATCAGTTTATAGCATGTCTCATGCCAAGAAATTTCAAATGTGAGGATCTTGAGGTGACATCTTGGACATGGGCTCATTGAGGACTTGGA[A/C]AAATTCCTCCACCTTGTCAACCAAGGAATGAGGGGACTCCAnnCAAAAACAACAACTCATTATTKTCCATCTCCAACAGCATTTCCATAATTTTACCTGCA
900	PAcontig_10334_471	contig_10334	471	GQ03005_B02.1	NA	NA	*	T	C	27	54.96	1485	23.0268	0.37	220	154	66	0.3	AGCGAAAATTAAACCATTTGTTGAGGAACGTGCACCTGGAAACTCTTTCGTTGACACCTCCCACACCTTCCAAATTTGACGTATGGCGCTTTCATTACTG[T/C]TGTTGATAAACTGAACGCTGACTTAACTGATGGTGTTGTTGTTGATGTAGGAGCAGGTTCTGGAGCTACGGACYTTGGCAATCCATGATGCTGCTGGTGC
901	PAcontig_10334_687	contig_10334	687	GQ03005_B02.1	NA	NA	*	C	T	11	56.21	1090	19.3926	0.55	133	75	58	0.43609	CCAACCTGTGATTGAAAAGGCCGAGATTGCTGCTGCTGTTCGTTATTTGAAGTGGAAATACCCTCCACAATGGGCACATATTTACCCTCTATGAATCCCT[C/T]ACTGTTGAGACCACTCATAAATCTATAGGCAACCTCCTGTTTTCCTTKGAGAGAACCTGTCAGTTTGGACGTTGCTACAGACAGCTTACCCTCCAGATAT
902	PAcontig_10334_735	contig_10334	735	GQ03005_B02.1	NA	NA	*	G	T	11	55.61	2514	20	0.5	110	3	107	0.0272727	GAAGTGGAAATACCCTCCACAATGGGCACATATTTACCCTCTATGAATCCCTYACTGTTGAGACCACTCATAAATCTATAGGCAACCTCCTGTTTTCCTT[G/T]GAGAGAACCTGTCAGTTTGGACGTTGCTACAGACAGCTTACCCTCCAGATATTTGTTCTTAAGGTCTTKCTTCACCAATGGAGTGAATTGACTGTCCAAT
903	PAcontig_10334_804	contig_10334	804	GQ03005_B02.1	NA	NA	*	G	T	24	53.57	1649	28.0629	0.5	67	7	60	0.104478	ATAAATCTATAGGCAACCTCCTGTTTTCCTTKGAGAGAACCTGTCAGTTTGGACGTTGCTACAGACAGCTTACCCTCCAGATATTTGTTCTTAAGGTCTT[G/T]CTTCACCAATGGAGTGAATTGACTGTCCAATGATCGTGCAGCTGCTAACCAGGCCACCAATATAACCAACAAGATGCTCCCAAGGTAGGGAGTGGAGTTG
904	PAcontig_10335_268	contig_10335	268	GQ04109_N03.1	NA	NA	*	T	C	24	58.8	1286	22.386	0.74	159	100	59	0.371069	CTTCTACCTAAACCTGCTAATCACCACCACCTATTTAACTCTTGGAAAAATATGTATTCTTCCCACATTATCAGTTGACAAACCTACAATTGTATTCTTC[T/C]CACAGTATCAGTTGACAAACCTACAATTTTTTCTGATTTCTTCATCTGATCAGTTGACAAACCTACAATTTTTTCTRATTTCTCCRTCTGATCCAGTATG
905	PAcontig_10335_345	contig_10335	345	GQ04109_N03.1	NA	NA	*	G	A	16	58.73	813	11.4564	0.56	216	142	74	0.342593	ACAAACCTACAATTGTATTCTTCYCACAGTATCAGTTGACAAACCTACAATTTTTTCTGATTTCTTCATCTGATCAGTTGACAAACCTACAATTTTTTCT[G/A]ATTTCTCCRTCTGATCCAGTATGCACACTTATGTTGGCCATCTTCACCATRGAAGTRGGAAAGTCTCTGGAGAAGGCATAGGGAAAGYTGCTGTAGTAAT
906	PAcontig_10335_396	contig_10335	396	GQ04109_N03.1	NA	NA	*	A	G	21	59.5	1037	15.9966	0.48	222	155	67	0.301802	TTTTTCTGATTTCTTCATCTGATCAGTTGACAAACCTACAATTTTTTCTRATTTCTCCRTCTGATCCAGTATGCACACTTATGTTGGCCATCTTCACCAT[A/G]GAAGTRGGAAAGTCTCTGGAGAAGGCATAGGGAAAGYTGCTGTAGTAATTTACRAAAAAGGCAGTCGACGCATTTGTGGTGGAGAAGAGAACCTGATCCG
907	PAcontig_10335_402	contig_10335	402	GQ04109_N03.1	NA	NA	*	G	A	11	59.51	1207	14.111	0.78	225	137	88	0.391111	TGATTTCTTCATCTGATCAGTTGACAAACCTACAATTTTTTCTRATTTCTCCRTCTGATCCAGTATGCACACTTATGTTGGCCATCTTCACCATRGAAGT[G/A]GGAAAGTCTCTGGAGAAGGCATAGGGAAAGYTGCTGTAGTAATTTACRAAAAAGGCAGTCGACGCATTTGTGGTGGAGAAGAGAACCTGATCCGACTGGA
908	PAcontig_10335_450	contig_10335	450	GQ04109_N03.1	NA	NA	*	G	A	24	59.21	2965	20	0.56	222	73	149	0.328829	CTCCRTCTGATCCAGTATGCACACTTATGTTGGCCATCTTCACCATRGAAGTRGGAAAGTCTCTGGAGAAGGCATAGGGAAAGYTGCTGTAGTAATTTAC[G/A]AAAAAGGCAGTCGACGCATTTGTGGTGGAGAAGAGAACCTGATCCGACTGGAGAAGCCCCnnAATTGTTCTGAAGATTTTTGAAATACACATTATCGAACC
909	PAcontig_10337_260	contig_10337	260	GQ04010_F10.1	LG02	176.168	*	A	G	24	60	992	22.8171	0.58	105	60	45	0.428571	CTGAAGGAGAAATGGGAGGAAACCCAGAAGCTGCAAAGTGATAACACTGATCTCAGCCCAGCAAAGGAAGGAAATAATGTTTCTGGCATGGTGGAAGATA[A/G]TCCTATACCAGATACCAAATCACTGGACAGAGCAATGGTATGTAAACAAGATGGYGATGCTGAGATCAAGGTTACAAGCGCAGCCATGATATTCAATGAA
910	PAcontig_10337_315	contig_10337	315	GQ04010_F10.1	LG02	176.168	*	T	C	11	59.99	1703	19.3086	0.8	132	42	90	0.318182	GCCCAGCAAAGGAAGGAAATAATGTTTCTGGCATGGTGGAAGATARTCCTATACCAGATACCAAATCACTGGACAGAGCAATGGTATGTAAACAAGATGG[T/C]GATGCTGAGATCAAGGTTACAAGCGCAGCCATGATATTCAATGAAAAATTAGAGCGGTCGGAGAGCGAGAGCAGCGCCATTGTTAACGAGCACGCAGATA
911	PAcontig_10337_473	contig_10337	473	GQ04010_F10.1	LG02	176.168	*	C	A	11	59.99	2711	20	0.43	165	50	115	0.30303	TCGGAGAGCGAGAGCAGCGCCATTGTTAACGAGCACGCAGATAATAATAACAACAACAGTCCCCATTCCATCGATAGTCACATCTCTACTTTGTCTCTGA[C/A]CTGCTATTATGTTCCYGGGCCTCCTGTGGTCTCTGCTGGTGATGAGGGCCTGATGGAGGCTCTATGnnCCAAGAAGCCTTATTCGGCCAAAGGAAGAACAA
912	PAcontig_10337_753	contig_10337	753	GQ04010_F10.1	LG02	176.168	-	C	T	24	60	2965	20	0.39	140	19	121	0.135714	ATACAACTGTTACTCTACCGTGGTGGGAATGGCCTTGAACAGCTCCTGTCAAATAATCCATGAAGTCCTCAAACAAGTTATGAATTTCAGGGCATCAATG[C/T]AGTGAGTTGCAAATGATTCCTAATGGCCACTCCCGCAGGTAGATCAGCTGTCTGCATGTTAATAATAGGCAGAGAATAAAGTGGTGATTGTGATCTACAA
913	PAcontig_10338_219	contig_10338	219	GQ03231_F01.1	NA	NA	*	C	T	23	58.35	1791	20.5143	0.76	330	241	89	0.269697	TCATAAGTCTATCCTGCTTGCTGCTGCAAATGAATTTCCTGTGTCATATCGATACACGCGGTATTCAACTCTGATCTGTCTTATATAATGCTATTCGGCG[C/T]ATCGTAATATACATATTGGGATTTGCGTTGCACAKAAGAGAAGATCTTGCATACAACTGCAAAGGCTAAACTGTTCTTAAAGTTGTTAACTTGTMCGGCC
914	PAcontig_10338_343	contig_10338	343	GQ03231_F01.1	NA	NA	*	G	A	11	59.5	1501	10.519	0.3	490	344	146	0.297959	TGCGTTGCACAKAAGAGAAGATCTTGCATACAACTGCAAAGGCTAAACTGTTCTTAAAGTTGTTAACTTGTMCGGCCTCTCATCACTTGACGACTTTGAA[G/A]ATCAGAAATTATGTATCGAATCCTACATCACCTGTATTCAATACTACGAAGGATGAGGGTGCTCCCTTCGTCCTCRACAACTTCGAGCTGCCCTCTTTTG
915	PAcontig_10338_419	contig_10338	419	GQ03231_F01.1	NA	NA	*	A	G	10	59.58	2965	20	0.46	455	232	223	0.49011	CTCTCATCACTTGACGACTTTGAARATCAGAAATTATGTATCGAATCCTACATCACCTGTATTCAATACTACGAAGGATGAGGGTGCTCCCTTCGTCCTC[A/G]ACAACTTCGAGCTGCCCTCTTTTGCAGAAAGAGGTGTTGAACCCCACCATATACGAAAATATAGCGCTTGCGGATATGTGGAAAGATACTCAAGGAGCAC
916	PAcontig_10338_616	contig_10338	616	GQ03231_F01.1	NA	NA	*	A	C	24	59.12	626	14.059	0.39	252	205	47	0.186508	GCACTCTCTTGGAATGGGTTATTAGATCCCATCAATCCTGTTTTGAAAGMGGAGATACTGCGATATGGTGAATTTGCAGAGTTATGCTATGATGCATTTG[A/C]TAGTAAACTTTCCACCAATGATTTTGGTGGGTGTAAGTACAGCCTTGATGAACTRTTTGATAGTTGTGAAAGGCCTGKTCATTCGGGAGCTTGGATAGTT
917	PAcontig_10338_671	contig_10338	671	GQ03231_F01.1	NA	NA	*	A	G	32	58.96	2479	26.4607	0.95	174	79	95	0.454023	TACTGCGATATGGTGAATTTGCAGAGTTATGCTATGATGCATTTGMTAGTAAACTTTCCACCAATGATTTTGGTGGGTGTAAGTACAGCCTTGATGAACT[A/G]TTTGATAGTTGTGAAAGGCCTGKTCATTCGGGAGCTTGGATAGTTGATAGAGCAATCTGTTTGGATTGGCTTTATTRCAGTCTGCACAAACGCTGAAGAG
918	PAcontig_10338_748	contig_10338	748	GQ03231_F01.1	NA	NA	*	A	G	11	59.1	1410	20.6396	0.31	103	33	70	0.320388	TGTAAGTACAGCCTTGATGAACTRTTTGATAGTTGTGAAAGGCCTGKTCATTCGGGAGCTTGGATAGTTGATAGAGCAATCTGTTTGGATTGGCTTTATT[A/G]CAGTCTGCACAAACGCTGAAGAGATACGAAGACTAGGGAGGCGGGATATTATAGTAGCATGGAGAGGAACCGAAACACGCCAAGAATGGATACAGAATGT
919	PAcontig_1034_1002	contig_1034	1002	GQ03803_I20.1	LG08	107.486	*	C	T	23	59.64	1322	18.0903	0.66	238	163	75	0.315126	GAAATCGGTGGAATTTGGTCCAGGTGMGGAACTCCATCCCAATGTTTTCCAGTGTGATCTTGAAAGGATAGAATCTCCATCTTCATCATCAGATACTCCT[C/T]TCATGATGCTCGTCAGAATTGATGCTTTTTCTTTAGTTCTCACATTGCCACTCTCAGCYAGTCCAACAAGAAGTTCCATGGCACCAGCCTGCAWTGCTAA
920	PAcontig_1034_1061	contig_1034	1061	GQ03803_I20.1	LG08	107.486	*	C	T	22	59.79	1676	19.664	0.72	251	164	87	0.346614	TTGAAAGGATAGAATCTCCATCTTCATCATCAGATACTCCTYTCATGATGCTCGTCAGAATTGATGCTTTTTCTTTAGTTCTCACATTGCCACTCTCAGC[C/T]AGTCCAACAAGAAGTTCCATGGCACCAGCCTGCAWTGCTAATGACTTAAACCGGAGATTSTTGTGAGACAnnCAATAGGAGAACCGCAACAGTATGCTCTT
921	PAcontig_1034_1453	contig_1034	1453	GQ03803_I20.1	LG08	107.486	*	A	G	24	59.5	1666	21.8048	0.57	218	140	78	0.357798	GCACCCATCTTTATAAGCTTAGCATAATTGTTTTGTGCAAAAGACAGATGATACAAAGCCATTARCGCATCCTGTCTTCCTCTCTCCTCACTTGATCTCA[A/G]CATGTGGATCAGAGGAGGAATAGCACCCAATACACCAATTGCAGTCTTGTTCTCATCATTCAAGGCCAGGCTGAAGATTGCTCCTGCGGCATGTTCCTGT
922	PAcontig_1034_1632	contig_1034	1632	GQ03803_I20.1	LG08	107.486	*	C	T	11	59.99	739	12.0902	0.42	229	165	64	0.279476	TGCTCCTGCGGCATGTTCCTGTGCCTCRGGATGGCCCATTTTCAAARCATCAATTAGGTAGGGAATTGYTCCTGCACGCACAATGCTCACCTTATTATTG[C/T]TCTCCAAAGAAAGATTCACCAATGCAGCAACAGCATTGATCTGAATTCCTGAATATCTTGATGTCAAGAGAGGCAGGAGGGCCRAAAGCAACTTGGAATT
923	PAcontig_1034_361	contig_1034	361	GQ03803_I20.1	LG08	107.486	-	T	G	32	60	1048	31.8462	0.79	41	7	34	0.170732	CTTCTTGCATTATTTATTTAGAAGAATTTATTTTCAGAAACCAACGTGCATTAACAAAACATTATAAAGACTAAAAACCTGGAGATTAAAATAGGAATGT[T/G]CGAAAACATGCATTCTTCGAACGATTATAAGAAAATTAAAACAAAAAGACCAAATTGGAGTAGAGTTAATGCCACACTATGGAAGGAAGTTCACGAAAAT
924	PAcontig_1034_928	contig_1034	928	GQ03803_I20.1	LG08	107.486	*	A	C	20	59.71	2830	20	0.69	238	101	137	0.42437	TCTTCCTGGAAGGCAGATTnnGTGTGGATTGTGAATACAGTGRAAAGTTGCGTGAnnCTGAAAGGCGGGAAAATCAGAAATCGGTGGAATTTGGTCCAGGTG[A/C]GGAACTCCATCCCAATGTTTTCCAGTGTGATCTTGAAAGGATAGAATCTCCATCTTCATCATCAGATACTCCTYTCATGATGCTCGTCAGAATTGATGCT
925	PAcontig_10340_276	contig_10340	276	GQ02824_M01.2	LG01	74.923	-	G	T	20	60	2491	25.2577	0.65	106	6	100	0.0566038	CAACTGGAGCAACAACGACAAGAAGAGACGGCCAAAGCACGAGTGAGACAAGTAGATGAGAAAGGACGGGCATATGGGACAGGAAGAAGAAAGTGCAGTG[G/T]TGCTCGAGTGTGGATCCAGCCAGGGATTGGCAGGTTCATTGTCAATGAAAAACCCTTTGATGCATATTTTACCCAGCTGGCACACCGTGCTGATCTTCTT
926	PAcontig_10342_161	contig_10342	161	WS00755_L11.1	NA	NA	*	T	G	34	60	727	30.4708	0.8	46	21	25	0.456522	ATCAGACTTTTMTGAAAGGCTGTTGGTGGTTTTTCGGTGAATATGAGCTGGATTGGTAGGATGAATATGAATATTTTGAAAATATATATCTTGTCTTCAA[T/G]ACAGAAGATAAAATTTCAGAGGTGTGTGGAAAGCTGTGGAGTAGATTAGTGTGWCTTATCTAGATATTCTGAGATGAAATTAATCAAATACCTAATAACA
927	PAcontig_10342_215	contig_10342	215	WS00755_L11.1	NA	NA	*	T	A	27	59.55	1355	28.3627	0.6	74	25	49	0.337838	GGTAGGATGAATATGAATATTTTGAAAATATATATCTTGTCTTCAAKACAGAAGATAAAATTTCAGAGGTGTGTGGAAAGCTGTGGAGTAGATTAGTGTG[T/A]CTTATCTAGATATTCTGAGATGAAATTAATCAAATACCTAATAACATTAACAACGAGAATTGATTGAACAAATTGAACAAACCCCTTTACTAAATACTTA
928	PAcontig_10342_477	contig_10342	477	WS00755_L11.1	NA	NA	*	C	T	18	59.07	2965	20	0.67	325	27	298	0.0830769	GAAATTCGACGCAGAGGAGACATTCTACCYTSTGAAAGGTAAGGTGAGAGCATATATGAAAGGATCTTCAGATCAGTACGTGGATTTTGGTGCAGGTGAT[C/T]TGGTGGTCATTCCAAARGGGATGAGCTGCACTTGGGACGTCTCTGTAGCTGTCGACAAGCATTACAAATTTGAGCACTGACTGGCAGTCTATCAGCCTGT
929	PAcontig_10342_597	contig_10342	597	WS00755_L11.1	NA	NA	*	G	C	24	60	1861	20.6062	0.56	223	131	92	0.412556	GATGAGCTGCACTTGGGACGTCTCTGTAGCTGTCGACAAGCATTACAAATTTGAGCACTGACTGGCAGTCTATCAGCCTGTATTTCAATATTCGGCACAA[G/C]ATACTTTCCATGGAAATAGAGTCTGGCAATACCTGTAATTTCCTTGAAGATTGATAGAGATGTAGCACTGATTATTTCATGYTACCAAAATGTAAATTCT
930	PAcontig_10342_679	contig_10342	679	WS00755_L11.1	NA	NA	*	C	T	31	59.76	858	18.9951	0.43	218	171	47	0.215596	TTTCAATATTCGGCACAASATACTTTCCATGGAAATAGAGTCTGGCAATACCTGTAATTTCCTTGAAGATTGATAGAGATGTAGCACTGATTATTTCATG[C/T]TACCAAAATGTAAATTCTAAGRTTTGAAAGTATTTGTTACCTTGTTGAAAAACAAGAGGCCAGSTTTTCAGATTGTAAATGTACAGAGTCATGTTTATGT
931	PAcontig_10342_701	contig_10342	701	WS00755_L11.1	NA	NA	*	G	A	24	59.86	859	16.8636	0.33	211	158	53	0.251185	CTTTCCATGGAAATAGAGTCTGGCAATACCTGTAATTTCCTTGAAGATTGATAGAGATGTAGCACTGATTATTTCATGYTACCAAAATGTAAATTCTAAG[G/A]TTTGAAAGTATTTGTTACCTTGTTGAAAAACAAGAGGCCAGSTTTTCAGATTGTAAATGTACAGAGTCATGTTTATGTTGTCAGCCTGCTGAWTTAAAAA
932	PAcontig_10342_72	contig_10342	72	WS00755_L11.1	NA	NA	*	A	C	34	59.63	530	35.2982	0.8	21	5	16	0.238095	TTTTAGTGTACCCGATAATGGCTTTTGAATTGATGAAAACTGACCAAACCTTCAAAGCCAATCAGACTTTT[A/C]TGAAAGGCTGTTGGTGGTTTTTCGGTGAATATGAGCTGGATTGGTAGGATGAATATGAATATTTTGAAAATATATATCTTGTCTTCAAKACAGAAGATAA
933	PAcontig_10342_743	contig_10342	743	WS00755_L11.1	NA	NA	*	G	C	22	59.13	2965	20	0.46	174	27	147	0.155172	GAAGATTGATAGAGATGTAGCACTGATTATTTCATGYTACCAAAATGTAAATTCTAAGRTTTGAAAGTATTTGTTACCTTGTTGAAAAACAAGAGGCCAG[G/C]TTTTCAGATTGTAAATGTACAGAGTCATGTTTATGTTGTCAGCCTGCTGAWTTAAAAACCAACCGGGGTTTATGAAGCTKAAGCTTTTGCGTTGCTGTCA
934	PAcontig_10342_794	contig_10342	794	WS00755_L11.1	NA	NA	*	A	T	21	59.64	921	17.6995	0.36	173	119	54	0.312139	TTCTAAGRTTTGAAAGTATTTGTTACCTTGTTGAAAAACAAGAGGCCAGSTTTTCAGATTGTAAATGTACAGAGTCATGTTTATGTTGTCAGCCTGCTGA[A/T]TTAAAAACCAACCGGGGTTTATGAAGCTKAAGCTTTTGCGTTGCTGTCAACGTTTCACTTCGTTGGATTTTTTAATTTTTAGTAGCCAATCATTGTTGTA
935	PAcontig_10342_823	contig_10342	823	WS00755_L11.1	NA	NA	*	T	G	24	59.62	1128	18.7544	0.23	164	102	62	0.378049	GTTGAAAAACAAGAGGCCAGSTTTTCAGATTGTAAATGTACAGAGTCATGTTTATGTTGTCAGCCTGCTGAWTTAAAAACCAACCGGGGTTTATGAAGCT[T/G]AAGCTTTTGCGTTGCTGTCAACGTTTCACTTCGTTGGATTTTTTAATTTTTAGTAGCCAATCATTGTTGTAGCATCAACATTATTAAAAGCAAAGAATGG
936	PAcontig_10343_463	contig_10343	463	GQ03010_J16.1	LG11	62.716	*	G	A	22	60	2783	20	0.28	166	51	115	0.307229	GATGATGCCTCCCAGTGGTCTATTCAGGTGAATGTCAGTTCACCCATCAATGGCCGTGAACAGGCCGACGCCGATTCTCTCTTGCGAGATCAAGAACAAG[G/A]AGGAGGAGAAGAGGAATACGAGGAAGnnAGAAGAGGAGGAAAAAGAAGCAGAAGAAGAGGAAAAAGAAGCAGAAGAAGATGATGATTGTGGGGAAGAAGAA
937	PAcontig_10343_717	contig_10343	717	GQ03010_J16.1	LG11	62.716	*	A	G	11	60	1354	20.7279	0.58	112	45	67	0.401786	TAATGATAATAAACCCCAAGGGTTGATGCCGCCATTTATGGGAAAACATACACGCTTTGTGTATAACAGCGATGACGAACTGGAGGCATGTGAAGAAACA[A/G]ATGCCGCAAAGTCTCAGTCAGTTTCKCCGAGCGTTACGCGTCTCACTGGCTTCCCAACCCCTGCGGGCAAACATCTCCGTTTTTCCGAAGGTGAAGTTCA
938	PAcontig_10343_743	contig_10343	743	GQ03010_J16.1	LG11	62.716	*	G	T	22	59.96	1387	21.542	0.49	103	37	66	0.359223	TGCCGCCATTTATGGGAAAACATACACGCTTTGTGTATAACAGCGATGACGAACTGGAGGCATGTGAAGAAACARATGCCGCAAAGTCTCAGTCAGTTTC[G/T]CCGAGCGTTACGCGTCTCACTGGCTTCCCAACCCCTGCGGGCAAACATCTCCGTTTTTCCGAAGGTGAAGTTCAAGGAGAAGACGAGGAGGAGAAAGGAG
939	PAcontig_10343_858	contig_10343	858	GQ03010_J16.1	LG11	62.716	-	C	T	27	59.94	944	25.7571	0.57	61	23	38	0.377049	TCTCACTGGCTTCCCAACCCCTGCGGGCAAACATCTCCGTTTTTCCGAAGGTGAAGTTCAAGGAGAAGACGAGGAGGAGAAAGGAGAAAAACAAGAATGA[C/T]TGATACTTTATCTGCAATGAGAAGGGAGAATATCTTTTTAATCTGCAATGATTTTTGTCTTCTGCAGAGTTCTAGGGATTTTTTCAGCACCAATATCTGA
940	PAcontig_10344_192	contig_10344	192	GQ03311_B24.1	LG05	74.68	*	C	T	32	60	1497	25.111	0.64	87	26	61	0.298851	CAAAGAAACTACAATCATAGCCTCTGGTTYCCAACCCAAAATAGATTATATTTGAYGAAAAGATTATGCTACATGACGAAAAGATAACTCAAAGGTGAGA[C/T]GTCCATCTTCCTCGTAAGTTTCCACCGGAATAAGAAGGAAATCCTGAGGAATCTCATCTATCCCATCAATGCTTCGTGGAACACTTTCCATTGTCAAACG
941	PAcontig_10344_311	contig_10344	311	GQ03311_B24.1	LG05	74.68	*	T	C	20	60	2845	20	0.71	133	18	115	0.135338	TTTCCACCGGAATAAGAAGGAAATCCTGAGGAATCTCATCTATCCCATCAATGCTTCGTGGAACACTTTCCATTGTCAAACGCCGCCTTCCCTTTTTTAT[T/C]TCGATTTGATATGAATAGTGYTCCTCCGAAGAAGCTGGTCCAATATAAGTTACGTAWACCATATTTCCTAGAAATTTCATTTTATTCTGAAGAAGAAATA
942	PAcontig_10344_368	contig_10344	368	GQ03311_B24.1	LG05	74.68	*	T	A	23	59.6	2671	20	0.4	137	25	112	0.182482	GTGGAACACTTTCCATTGTCAAACGCCGCCTTCCCTTTTTTATYTCGATTTGATATGAATAGTGYTCCTCCGAAGAAGCTGGTCCAATATAAGTTACGTA[T/A]ACCATATTTCCTAGAAATTTCATTTTATTCTGAAGAAGAAATACCATATCTTCACCTTCTAAGATACAAAACTGCTCGTCGGTGGCCAACAATACTGTAA
943	PAcontig_10344_479	contig_10344	479	GQ03311_B24.1	LG05	74.68	*	G	A	11	59.62	1975	22.3308	0.42	146	56	90	0.383562	CTAGAAATTTCATTTTATTCTGAAGAAGAAATACCATATCTTCACCTTCTAAGATACAAAACTGCTCGTCGGTGGCCAACAATACTGTAAACCAGGCCTC[G/A]TATCTAAATTGCATTTTACAAGCTCCGTGTACAGATGTGAAATGRTCAGAAAACCGTATTGATGGACCAGAAAAGCTGCATCCCGATACAGAACACRAGT
944	PAcontig_10344_524	contig_10344	524	GQ03311_B24.1	LG05	74.68	*	A	G	23	59.63	2132	23.0508	0.49	149	55	94	0.369128	CTTCTAAGATACAAAACTGCTCGTCGGTGGCCAACAATACTGTAAACCAGGCCTCRTATCTAAATTGCATTTTACAAGCTCCGTGTACAGATGTGAAATG[A/G]TCAGAAAACCGTATTGATGGACCAGAAAAGCTGCATCCCGATACAGAACACRAGTATGGTGCATATATACATTTGGACTGGTGAGCAGTTATTTGTGAAT
945	PAcontig_10344_576	contig_10344	576	GQ03311_B24.1	LG05	74.68	*	A	G	22	59.44	1798	23.4971	0.53	150	72	78	0.48	CTCRTATCTAAATTGCATTTTACAAGCTCCGTGTACAGATGTGAAATGRTCAGAAAACCGTATTGATGGACCAGAAAAGCTGCATCCCGATACAGAACAC[A/G]AGTATGGTGCATATATACATTTGGACTGGTGAGCAGTTATTTGTGAATATCTAACCAACTCTCTACATCCATTATGAGCATATATGCAACCTACTTTCAT
946	PAcontig_10344_760	contig_10344	760	GQ03311_B24.1	LG05	74.68	-	A	C	32	59.56	1908	25.5628	0.53	91	15	76	0.164835	ATGCAACCTACTTTCATGGACTCGATCAATTTTTCAATGGCCAGACAACGGATCTTTCCAATTGGATTAAGACATGAATGGCATCTATTGTTCATCAGAA[A/C]ACAGCAGGAGGAACAGGCTATATGTCCATTTGTGCACTGCATCAGCAACAAAATGTAACAGTTAATAGTAGCAAACAACAATTGGTTTAAGAGATGGCAG
947	PAcontig_10347_392	contig_10347	392	GQ03711_G13.1	LG08	106.605	*	T	C	19	59.67	2965	20	0.42	423	231	192	0.453901	ACTCTGTTTCGTTCTTTTTCTGYATTCCTTAAAATCTTGCGCATTTAGTTGCCCCTCACCCAAAACTTTACTACACTTCTTGAACTGCGGCAAAGATCCT[T/C]CGATGTCCGCTAAATTTAGCCGCCTTTTTGCTCTAATAACGTCATTATCAGGCTTGAGGTCCTTACCTTGTTTGAAAACCTTCACGGGAGTCGAAATCTC
948	PAcontig_10347_612	contig_10347	612	GQ03711_G13.1	LG08	106.605	*	G	A	19	59.77	2798	20	0.23	306	157	149	0.486928	TTCCTTGGCCTGTCTTTCTCTTGTTTCACGGCGAGAACTCCGCGGAGCACCGACTCCAAATCACGAAAAATGGCGTCCCTGGACCCAAATTGCTCGTCCG[G/A]CCGCCGATCTGCGTCAAAATCGAGCCTTCTCTTGATTCTGGGGTTGGTGAGTCCATTCTTGnnCAGGGTTCCGATGCAGAACARCTGTTTTTGTCTCCATT
949	PAcontig_10347_695	contig_10347	695	GQ03711_G13.1	LG08	106.605	*	G	A	24	59.17	1241	21.2629	0.33	228	168	60	0.263158	CCCAAATTGCTCGTCCGRCCGCCGATCTGCGTCAAAATCGAGCCTTCTCTTGATTCTGGGGTTGGTGAGTCCATTCTTGnnCAGGGTTCCGATGCAGAACA[G/A]CTGTTTTTGTCTCCATTTCGGGGCTTCTTCTGTTGTTGCTGCAATAATCTGAACAGTAATCTTCCTCTTCGTCGKCTCGCAAATCCATGGATGACCAAAA
950	PAcontig_10347_770	contig_10347	770	GQ03711_G13.1	LG08	106.605	*	G	T	29	58.97	1010	21.7661	0.34	162	114	48	0.296296	CTTGnnCAGGGTTCCGATGCAGAACARCTGTTTTTGTCTCCATTTCGGGGCTTCTTCTGTTGTTGCTGCAATAATCTGAACAGTAATCTTCCTCTTCGTCG[G/T]CTCGCAAATCCATGGATGACCAAAACCGAATGCATTGATCAAGATTTTGTTGGGAAAATGAGAGATATTGGGTTGGACAGAGGAAAAGCATGCAACGCAT
951	PAcontig_10349_305	contig_10349	305	GQ03112_F04.4	NA	NA	-	G	C	23	59.82	2905	20	0.56	134	17	117	0.126866	GATTATGATGTAAATCATAAAGAACAACATGCATTAAAGTCAGTCCCGTTTTCCTGTGTCTTCAATTTTGACCCAGAAACATTCATCTTTTAATCGAAAC[G/C]CTTGCAAACCAGTTTAGAAACCTGCAGAGCATAAATGGGATCCAGACTTGATTCTTCATGCATAAAAAGCAGCTCAACTGAACACTGAACTTCAAGAAGT
952	PAcontig_10350_312	contig_10350	312	GQ0178_O23.2	NA	NA	-	A	C	11	59.36	2767	20	0.81	158	19	139	0.120253	ATTTCACTCATATTTTCAAATTACATTACACTCAATAATACTTAAAAATTTATACTTTCACTCAGATTTTTATACTTTCACTCAGATTTTTATGGGATTT[A/C]CAAATGATAAAATACCAATGGATCAATTTAGTGAACATATTAATGTAAGGAATCTAAGGATAACCTCAATTTAATTAACTTAACATAATGATACAAGGAA
953	PAcontig_10350_430	contig_10350	430	GQ0178_O23.2	NA	NA	*	T	C	11	59.5	2965	20	0.8	299	85	214	0.284281	ATGGATCAATTTAGTGAACATATTAATGTAAGGAATCTAAGGATAACCTCAATTTAATTAACTTAACATAATGATACAAGGAATCTAGGAATGAACTCAA[T/C]TTGGGTAAAAAGGTCAGCCAAGATTAACTCCATTTATGAAAAGGTCnnAACGCAGGGAGAGGCAGGAGGATTAAACAGGGCTTTGCAGATTCGTAACACTG
954	PAcontig_10350_600	contig_10350	600	GQ0178_O23.2	NA	NA	-	C	T	21	59.26	1984	20.8121	0.35	356	259	97	0.272472	TTAAACAGGGCTTTGCAGATTCGTAACACTGCGCTAACAAATTATGAAGAAACTTCCAATTCTTTATTAGTATTAAAACGTTAATAACAACCATCGCAAA[C/T]GGCTCCCTCTCTATTAATTACTTAACTGTTACTAAATCCCCCCATTAAACAAACTCTTCCTATTCCTCTCACAATTTACAAACTGAAAAGGCAACGAAAC
955	PAcontig_10352_376	contig_10352	376	GQ03102_E20.1	LG08	110.747	-	T	A	16	59.53	1331	26.2648	0.49	63	11	52	0.174603	AGGGCCCTCGTGTCACCTCCAATCATGGTGATAAGTCAATGTACCTCTAAAGCATCCAGCAAACCTTACAAATTTTATAACTTGTACATATTGAGAGTCG[T/A]GAACATATGGTATTTCTGAAATCTTCAGCTTGATTGGATTTTAATGTTGAAATCACATCTTATCAGGATTGGAAATATCTGACATTGCATTGGGCCGATT
956	PAcontig_10352_514	contig_10352	514	GQ03102_E20.1	LG08	110.747	*	T	C	24	58.48	1935	25.2535	0.58	112	34	78	0.303571	ATTTTAATGTTGAAATCACATCTTATCAGGATTGGAAATATCTGACATTGCATTGGGCCGATTAATCCACAACACGATTTAAACGCTCAAGAATTTAAAA[T/C]AGAGAAAACAATTTAAGGTCTCACAACTGATAAAAAGGGACAAAWTCCTTCTCTAAAAGCCACAAATTGCTATCTTTTCTTGTGCTGGTCTnnATGCACTT
957	PAcontig_10352_559	contig_10352	559	GQ03102_E20.1	LG08	110.747	*	T	A	24	58.58	2083	24.6252	0.48	130	44	86	0.338462	CATTGCATTGGGCCGATTAATCCACAACACGATTTAAACGCTCAAGAATTTAAAAYAGAGAAAACAATTTAAGGTCTCACAACTGATAAAAAGGGACAAA[T/A]TCCTTCTCTAAAAGCCACAAATTGCTATCTTTTCTTGTGCTGGTCTnnATGCACTTCCTAGCTTTAAACCCAAATAnnCAAACTAATCTGAAAGCATCATGC
958	PAcontig_10352_788	contig_10352	788	GQ03102_E20.1	LG08	110.747	-	A	G	31	59.97	1603	25.1965	0.4	74	9	65	0.121622	ATCACCACAAGGAGTTGGTATTTCAGCAAATACCCCGATATTTTCATCATAATCAACAGCCAAAATAAAAATGGCATATTGCCCAGAATGGAAATGAAAG[A/G]CAAATATTGCATGGCAGCAACATTTATTTCTTCTCAGGTTCCTCTTTCTTTGGTAGGTACCTACAATACAAAAATATAAAACTGATCAAAAAATTACCTG
959	PAcontig_10353_232	contig_10353	232	GQ02821_O24.1	NA	NA	-	G	A	11	60	971	25.789	0.82	48	9	39	0.1875	TCTATCAACTTCTTGCTTTTTGTTTGTCCATTGATATATAAATTATAATTATAGACTGATTTTGCCTCTGGTTTAGGAATCTTACAACCATCAACTCAAA[G/A]CCCTCTTCAATGGCCGTTGGATTCACAAAGAAATGCCCAGACATCAGCAGAGCAGGAACAGCAAGATAAAGCTATACCACCTGTTACATCACAATTCTTT
960	PAcontig_10354_124	contig_10354	124	GQ03118_L11.1	LG11	58.806	*	C	A	34	58.48	1500	33.3646	0.84	92	46	46	0.5	ATAATATTTTCAAAGCTTTTTACCAACGCTTCTATTACAGCAGCGATCCAAAATCTTTTACAAGACTTCTATGTGGACACTTGTGGCACTCCGAGATGGG[C/A]CTACAGGGTATGACTCTGGGTATGCTTACCCAACAGAGAGACAGATGGGTGATAAAATATCACATGGTTGGTTTACATATAAMACATCCAAACTATTTAA
961	PAcontig_10354_207	contig_10354	207	GQ03118_L11.1	LG11	58.806	*	C	A	24	59.78	2298	25.3562	0.69	106	14	92	0.132075	TGGCACTCCGAGATGGGMCTACAGGGTATGACTCTGGGTATGCTTACCCAACAGAGAGACAGATGGGTGATAAAATATCACATGGTTGGTTTACATATAA[C/A]ACATCCAAACTATTTAACTCGCAACAATGAAAACCAGACAAAGATGAAATTCCAGTGCATCCTTTTAATGACCCTCTGATCAGTTGTTGGATGTAGGTGT
962	PAcontig_10358_306	contig_10358	306	GQ04111_B17.1	NA	NA	*	C	T	21	59.4	2965	20	0.76	151	18	133	0.119205	ACGAGATTGAAGCACCGGCTATACATTAATAAAGAAACCTTGCACACATTACATGCCACCGTCAGTTTCCAGTCTCCAAGCAGCAGAAACAAATTCCCCA[C/T]CAAATAACATGGTCTGACTGTCAAAATCTCTGYTCAGATGATGCTCAAGCAGGATCTCATCCCAGGCATTAGCGTAGAATTCAACMTGTTGATACTTTTC
963	PAcontig_10358_653	contig_10358	653	GQ04111_B17.1	NA	NA	-	A	G	23	56.33	1484	23.0117	0.26	163	97	66	0.404908	AAGCCTCCAGGAGATAACTCAGATCAACCCGTGAGTCCGAATGTCGGGTTTGGCCTTCATGGTCTCTAGAAATGTCCGGTGCCGCAGAATTATCCCCAGA[A/G]TTGGAGAAACGATAAGAAGTGGAACATGTCGGGGCAATCTCTTCCTCCAGGCTTCTCATGACTCCCTTCACGAGCTCCTCACTGGGAGCGAATTCTTCTT
964	PAcontig_10358_918	contig_10358	918	GQ04111_B17.1	NA	NA	*	A	G	22	59.62	843	17.5554	0.3	103	53	50	0.485437	GCCATGTAAGCGTTTCCTCTCCTGGAAGTCAATGGAATCCGGCAGAGCCTCGAGCTCACGKTCTCGTTTCCTGAGCAGCGCCTCAGTCATGATCGAAAGA[A/G]GGCGTGGAGATTCGAACACGGAACACAACAGTGTTGCAAGGATGAGAGGATGATGATAGTTCGTCTGCAGCGAAGAACTGGTCTTTCCTGGTGCGATAAG
965	PAcontig_10359_1039	contig_10359	1039	GQ03512_K11.1	NA	NA	*	G	A	28	59.38	1111	11.124	0.7	144	41	103	0.284722	GGTTCGTACAAGTATTTTACTTATTCTACCGTGAATGATCCTGGGCGTCTCGTGATGGATAAGTCGGGACAAATTCGAGTGTACAGTATGCTGGAAGCTA[G/A]TGGCTGGAAGATGGTCGATTCAGAnnCCCGATTCCGTTCAAATGCCCGCTGACTCTCATTCCTACAAGAAGCCGACTGTTGCCGGCGTTGTGGGCGGCCTG
966	PAcontig_10359_155	contig_10359	155	GQ03512_K11.1	NA	NA	-	T	C	11	58.8	1585	19.7533	0.76	113	31	82	0.274336	CAGACACCAACTAGATTCCAGAGTCCAGTCCAGTCCCGACCTGAATGAGCTTTTAGTTCGTGAACAGCATATATGGAGCTTGTTCCTTGACTTTGTGTGT[T/C]AGGCATCTGCTGTTGAGATAGATTTCGGAATGGCGAGAGAAAATAGCATGAGAGACCAACTCTTACATCTGCTTCGTTTCATCATCTTCCTTGTGCTCCT
967	PAcontig_10359_453	contig_10359	453	GQ03512_K11.1	NA	NA	*	G	A	27	55.17	2965	20	0.27	236	114	122	0.483051	TTGGGATTCTTCAATCTCACCGACCACAACGTTACTAATTGGTGTGGGTATTTGGTATGCCACGGACTCTGACTCTGRGCAGACCATCGCCTGGGTGGCC[G/A]ACAGGGAGCAGCCCCTGCAGGACGCRTCCGGCGTTTTCAATCTCACAGAGGGCGGGAATCTTATTCTGTCTTATGGTGGGTCCGTTGTTTGGTCCTCCAT
968	PAcontig_10359_479	contig_10359	479	GQ03512_K11.1	NA	NA	*	A	G	25	55.66	1916	23.2235	0.16	240	156	84	0.35	CAACGTTACTAATTGGTGTGGGTATTTGGTATGCCACGGACTCTGACTCTGRGCAGACCATCGCCTGGGTGGCCRACAGGGAGCAGCCCCTGCAGGACGC[A/G]TCCGGCGTTTTCAATCTCACAGAGGGCGGGAATCTTATTCTGTCTTATGGTGGGTCCGTTGTTTGGTCCTCCATGGGAAACAAGAAGAAACCTTCTTCRG
969	PAcontig_10359_578	contig_10359	578	GQ03512_K11.1	NA	NA	*	A	G	22	55.07	2640	20	0.6	332	207	125	0.376506	CRTCCGGCGTTTTCAATCTCACAGAGGGCGGGAATCTTATTCTGTCTTATGGTGGGTCCGTTGTTTGGTCCTCCATGGGAAACAAGAAGAAACCTTCTTC[A/G]GCTGTGATAATGGATTCTGGTAACTTGGTCGTGCTGAGTGCGGTGAATAGCTCAGAAAGCATTTGGCAGAGCTTCGACCATCCRGGAAATACGTGGTTGC
970	PAcontig_10359_853	contig_10359	853	GQ03512_K11.1	NA	NA	*	A	G	11	59.61	2965	20	0.25	210	37	173	0.17619	AGCTTTCAAATGGATCCAAACGGAGTCAACCAGCTCGTGCTGCTATGGAAGAATGACAACACATACTGGGAAAGCGGTATTTGGCACGACAACGTGTTCA[A/G]CAAACTTGTCGGGCCWGATTCGTCAGAGGTCGACGATTACGGATACAGAATCAATTCGAGCTCCGGATTCAGYTTTTTCAGTAACGGTTCGTACAAGTAT
971	PAcontig_10359_869	contig_10359	869	GQ03512_K11.1	NA	NA	*	A	T	22	59.66	1370	20.0682	0.53	212	142	70	0.330189	CAAACGGAGTCAACCAGCTCGTGCTGCTATGGAAGAATGACAACACATACTGGGAAAGCGGTATTTGGCACGACAACGTGTTCARCAAACTTGTCGGGCC[A/T]GATTCGTCAGAGGTCGACGATTACGGATACAGAATCAATTCGAGCTCCGGATTCAGYTTTTTCAGTAACGGTTCGTACAAGTATTTTACTTATTCTACCG
972	PAcontig_10359_926	contig_10359	926	GQ03512_K11.1	NA	NA	*	T	C	11	59.52	2126	16.881	0.34	193	65	128	0.336788	GCGGTATTTGGCACGACAACGTGTTCARCAAACTTGTCGGGCCWGATTCGTCAGAGGTCGACGATTACGGATACAGAATCAATTCGAGCTCCGGATTCAG[T/C]TTTTTCAGTAACGGTTCGTACAAGTATTTTACTTATTCTACCGTGAATGATCCTGGGCGTCTCGTGATGGATAAGTCGGGACAAATTCGAGTGTACAGTA
973	PAcontig_1036_1068	contig_1036	1068	GQ03405_N12.1	LG07	36.268	-	G	A	11	59.7	2100	20.3312	0.61	147	42	105	0.285714	TTTCCTCTGAAGATAGAAGCTTAGTGTTGCTCCGTTGGGATGGCTCAAAAAGATTTAATAACTCATTTGATTCTGTTTTCTTCATATCATAGATTGCTTC[G/A]TCTTCATTAGGATCAAACATCTGCTTTCCAAAATAATAAACAGGCTCAACCCTCCTCCTTGTTGCAAACTGAGGCAAATCTAAGCCTGCTTGAATGCAAA
974	PAcontig_10360_471	contig_10360	471	GQ03204_C01.2	LG09	25.725	-	C	A	27	60	1922	26.4429	0.57	81	7	74	0.0864198	CAGAAAAATCTGCTGGACCTGAAATAGATGGAAATTGAATAGCAACAGCATTTGAGACCTTACATTCTGACGTTTCCCCTCTTCTTACCCCTAGAAAATG[C/A]ACATCGTTTCAGCCTATAAACTTGACTACACAAACCTATTACAAGGGAAGGTAGAACTGGCATAATCTTCACCAGATTGCAAACTACAAATACAGAACAA
975	PAcontig_10362_774	contig_10362	774	GQ02809_F03.1	LG12	102.626	*	A	G	22	55.29	1612	21.9569	0.08	232	157	75	0.323276	TGATGATGTAGCCTACCCCCAGCACCGGTCCACCCCCTACGCCTCTGTTGGGTTCGAACACGGAACCGCCCCAGCAGTAGCATCAAAAACAATGGATGGC[A/G]ATGCAGCATCAGCCATTCCATGGTGAGCAGCAGTCRGGCGATGAGATTAAGACTCTCTGGGTCRGAGATTTGCAATACTGGATGGACGAAAATTACTYAC
976	PAcontig_10363_162	contig_10363	162	WS00715_F07.1	NA	NA	*	C	G	23	57.75	2280	24.6252	0.83	193	99	94	0.487047	RTCTGTAGAGGCTGTCACKGTGGGCGGGTATTATATACCTAAGAAAACAATGGTAATCCTGAACGTGTGGGCTCTAGGAAGGGATCCTATGGTGTGGGGG[C/G]CAGATGCTTCGGAATTCAAGCCCGAGAGATTTATGCAGGTGGAGGAACATGGCACGGATTTATCAGGAGGTCAATCAGACTTCAGAATGCTTCCSTTCGG
977	PAcontig_10363_354	contig_10363	354	WS00715_F07.1	NA	NA	*	G	A	11	58.68	1802	16.2546	0.83	335	222	113	0.337313	TCCSTTCGGGGCAGGAAGAAGAAGTTGCCCAGGATCTGCCATGGCTATTCTGACGGTTCAGTTTACATTGGCTCAGTTATTGAACACTTTCGATTGGAGA[G/A]TTGAAGGCGATCCATCAGAGCTGGATATGAAGGAAGCATGTGCAACCACGATGCCAAGGCAAGCTCCGCTGTTTGCTTATCCAAGCTTGAAGCGGCCTCT
978	PAcontig_10363_557	contig_10363	557	WS00715_F07.1	NA	NA	-	A	G	11	59.91	2965	20	0.49	368	67	301	0.182065	GCCTTTAGAAATCCCTAAAGCATCTATCTATGTGCGCAGGGGAGGGGAAGCTTTTCACAAAGCATATTCATAGAATAATTAAAGTAGAACATCCACCATA[A/G]GGACTGAGGATAGACTGCTATTTCATAGCTATAAACTTGCCAAATTGTTAGTTGTGCCTGCAAATCTGTAATAGTTCATAAATATTAGAATGATTCCCTA
979	PAcontig_10363_682	contig_10363	682	WS00715_F07.1	NA	NA	-	A	G	30	59.56	2965	20	0.69	244	91	153	0.372951	ATAGCTATAAACTTGCCAAATTGTTAGTTGTGCCTGCAAATCTGTAATAGTTCATAAATATTAGAATGATTCCCTACATTGGATCAGCACGCGCCAGCCT[A/G]TGCTAGCCAACGCACCTACAATGTAATTGTTTTCTGGTTACTGAATTGTTTTAATTTACATAAATATAATTGTATTGTTCAGGACAGCATAGGAACTCAG
980	PAcontig_10363_80	contig_10363	80	WS00715_F07.1	NA	NA	*	T	G	14	56.22	883	24.1519	0.06	107	69	38	0.35514	AATGTGTGGTGAAAGAGACGCTACGGTTATACCCATCGTTGYCGCTAGCGCTTCCCCATGCRTCTGTAGAGGCTGTCAC[T/G]GTGGGCGGGTATTATATACCTAAGAAAACAATGGTAATCCTGAACGTGTGGGCTCTAGGAAGGGATCCTATGGTGTGGGGGSCAGATGCTTCGGAATTCA
981	PAcontig_10364_1004	contig_10364	1004	GQ0013_F10.1	NA	NA	*	C	G	31	59.76	1079	15.469	0.47	98	26	72	0.265306	TGTAACAAAGTAGCAGGCATTGAATCTATGAAATGTCTGTAACAAAGGAGAAGGCATGGTATAAAATGGATTTTCATAGCATTACTATGTAAATTTGCAC[C/G]ACTGAAGAAATCTATGAAAGTTAAGTTAAATMAAGTGGGTTTGTCTGCTTCCTTTCTATCAATTTGGAAGTCAAATACCTTCCTCAAGTTTGAAATTTAA
982	PAcontig_10364_1036	contig_10364	1036	GQ0013_F10.1	NA	NA	*	A	C	24	59.78	657	10.8089	0.66	105	41	64	0.390476	ATGTCTGTAACAAAGGAGAAGGCATGGTATAAAATGGATTTTCATAGCATTACTATGTAAATTTGCACSACTGAAGAAATCTATGAAAGTTAAGTTAAAT[A/C]AAGTGGGTTTGTCTGCTTCCTTTCTATCAATTTGGAAGTCAAATACCTTCCTCAAGTTTGAAATTTAAACTAACATTGCTGTAAAACAAATTGATAAATA
983	PAcontig_10364_356	contig_10364	356	GQ0013_F10.1	NA	NA	*	A	G	23	54.22	1691	17.9768	0.94	357	261	96	0.268908	ATATAGCTGTACGTTTTCCATGATAATATGTGTCTAGAGTCTACCAATATCTCTTAAATGTTGCACAGATCTCTCGCCTTGAAGCTCTTCACTGTGAAAC[A/G]GATTGATACTGCTCTATGACGTTGAGCAAATTAGAAACAGATTGAGACAACGATTCGCTAGCCCGATTCTGATTGCTATTGACYTTCCTGCAATTTAAGC
984	PAcontig_10364_440	contig_10364	440	GQ0013_F10.1	NA	NA	*	C	T	23	55.07	870	16.4504	0.72	425	370	55	0.129412	CTCTTCACTGTGAAACRGATTGATACTGCTCTATGACGTTGAGCAAATTAGAAACAGATTGAGACAACGATTCGCTAGCCCGATTCTGATTGCTATTGAC[C/T]TTCCTGCAATTTAAGCGGATTTCTCCGCTKGTTCCCGTTAGAGGAYTTATGTTTCCCATGTTnnATCATCGAGTTGGAGAAGTTGGAGAAAAAATSGGTTT
985	PAcontig_10364_674	contig_10364	674	GQ0013_F10.1	NA	NA	*	G	A	24	59.03	2093	19.7016	0.39	313	205	108	0.345048	TGCTTGCCCCGGATGTGGAAAGCAGCTCTTGATCTGACTGTAGAAGCCCCATTTGATTTTGGAGATTTACGAAGTAGTTGTTGTCGAAGGTATCCTGAGT[G/A]CCGGGATCAAGTGGCGTTATAGTGYTCCCGTTACCATTCTGTGGGCACGTGCTTTGCAAGGTSGATAGGTAGGAGGAATTGAGTGTCGGATCTGGATTnnC
986	PAcontig_1037_1052	contig_1037	1052	GQ03701_N06.1	LG11	68.337	*	A	G	24	60	2139	24.4244	0.68	122	33	89	0.270492	GATCAGGCCGAAAGGAAGTTGTCACCTTCAACAACATAGGGATTCAATTATCCTATGAGAAAGTGGTGAGGGCTACAGGAAACTTTAGTGTTGGCAATTT[A/G]ATTGGAAATGGTGGTTTTGGYGCAACTTATAAGGCTGAGCTGACTTCAGGATTGTTCGTCGCAGTGAAGAGACTCTCCGTTGGTAAGTTTCAGGGTATTC
987	PAcontig_1037_1073	contig_1037	1073	GQ03701_N06.1	LG11	68.337	*	C	T	23	60	1719	23.3836	0.64	128	53	75	0.414062	TCACCTTCAACAACATAGGGATTCAATTATCCTATGAGAAAGTGGTGAGGGCTACAGGAAACTTTAGTGTTGGCAATTTRATTGGAAATGGTGGTTTTGG[C/T]GCAACTTATAAGGCTGAGCTGACTTCAGGATTGTTCGTCGCAGTGAAGAGACTCTCCGTTGGTAAGTTTCAGGGTATTCAGCAGTTTGATACAGAGATTA
988	PAcontig_1037_1877	contig_1037	1877	GQ03701_N06.1	LG11	68.337	*	G	C	21	60	2494	22.3785	0.47	119	6	113	0.0504202	TGCACCTTGCTGTTATGTGTACTGTAGATTCACTTTCAATTAGACCTTTAATGCGGCAAGTTGTGGAGAGGTTGAAACAAATTCAGCCACCTCGACTAAG[G/C]TAGCCAAGTCCWTTCTACATTTCATTTTGTGATGATAGAATGAAGGCCTCAATTCGAGCCATTTGCACATTTGAATTGTTATTAGGAGTCTGTTATGTTC
989	PAcontig_1037_1889	contig_1037	1889	GQ03701_N06.1	LG11	68.337	*	T	A	24	60	1376	21.7042	0.87	118	53	65	0.449153	TTATGTGTACTGTAGATTCACTTTCAATTAGACCTTTAATGCGGCAAGTTGTGGAGAGGTTGAAACAAATTCAGCCACCTCGACTAAGSTAGCCAAGTCC[T/A]TTCTACATTTCATTTTGTGATGATAGAATGAAGGCCTCAATTCGAGCCATTTGCACATTTGAATTGTTATTAGGAGTCTGTTATGTTCTCGATTGTTTTT
990	PAcontig_10370_178	contig_10370	178	GQ01304_K02.3	NA	NA	*	T	C	23	60	1174	27.4721	0.77	53	9	44	0.169811	GGGGAATTTCGCTATCCCCGTCACATCTTTTCCGGTTCCTCTGTCTCATGTAGTGCTGCCAGGTCTACCTGTAGGTAAACCACATGAATTGGAGAAACAA[T/C]AGGAGTTTACACCCMTGGACTGCAGTGAGAATCCAGAGTCATCTCCAATGGCATTGACTTCTGAAGCTGCGATGGATGCTTCTGTCAGCCATCCGAATTT
991	PAcontig_10370_193	contig_10370	193	GQ01304_K02.3	NA	NA	*	C	A	22	60	1239	25.4754	0.67	64	14	50	0.21875	CCCCGTCACATCTTTTCCGGTTCCTCTGTCTCATGTAGTGCTGCCAGGTCTACCTGTAGGTAAACCACATGAATTGGAGAAACAAYAGGAGTTTACACCC[C/A]TGGACTGCAGTGAGAATCCAGAGTCATCTCCAATGGCATTGACTTCTGAAGCTGCGATGGATGCTTCTGTCAGCCATCCGAATTTCATGGATGTACCTCC
992	PAcontig_10370_914	contig_10370	914	GQ01304_K02.3	NA	NA	-	C	G	10	60	797	13.2027	0.29	139	76	63	0.453237	AGAAACCCTAAATGTGGCCTTCGTTCTTCCATGGCATACACAGGTTAGAATAATGGTTTTTTACCATTCACAGGGTGCTCCAAGAGGTGCATACAATGGG[C/G]TCTTCAAAAGTATCCGTATGAGACAGGAGAATTCCTTGGATCAGTTGAATCTGTTTCCTAATAGATGAATAAAAGGAGCTGTTGTACATCCTCTAAGCAG
993	PAcontig_10371_376	contig_10371	376	GQ0035_J17.1	NA	NA	*	C	A	22	59.65	2965	20	0.27	218	52	166	0.238532	GATGGTAACnnAACTGCCTGTTCAGGGCCGGGGGCGCSGCAATTCTGTTGACCRACAAGCCCAGCTACAGGAGATCTGCGAAATTCAAGCTCCTCCACGCG[C/A]TTCGAACCCAYATCGGCTCGAGCCAAGAAGGATATTSTTGCGTTCAGYAGAAGGAAGACGAGGATGGGATTGTTGGGTATTCTCTTAGCAATCGTCTCAT
994	PAcontig_10371_387	contig_10371	387	GQ0035_J17.1	NA	NA	*	T	C	22	59.66	2660	20	0.41	224	108	116	0.482143	ACTGCCTGTTCAGGGCCGGGGGCGCSGCAATTCTGTTGACCRACAAGCCCAGCTACAGGAGATCTGCGAAATTCAAGCTCCTCCACGCGMTTCGAACCCA[T/C]ATCGGCTCGAGCCAAGAAGGATATTSTTGCGTTCAGYAGAAGGAAGACGAGGATGGGATTGTTGGGTATTCTCTTAGCAATCGTCTCATAGATTCTGCAA
995	PAcontig_10371_645	contig_10371	645	GQ0035_J17.1	NA	NA	*	T	C	24	59.54	903	19.9526	0.6	185	138	47	0.254054	AACAGCTCCTGTACGTCTACAACATCCTGAAGGCGAGGCTCCAGGGCAAGGGATnnGAAACTCGGYACACCCAATTTCAAGAAGGCCTTCGAACATTTCTG[T/C]ATTCATCCTGGGGGCCCTGCGATAGTAGATGGAGTGGGGAAGAGCCTGGGGCTGAGCGATTATGACGTGGAGCCTTCGAGGATGACGCTGCACAGATTTG
996	PAcontig_10371_759	contig_10371	759	GQ0035_J17.1	NA	NA	*	G	A	11	60	1582	20.997	0.15	147	70	77	0.47619	GCCCTGCGATAGTAGATGGAGTGGGGAAGAGCCTGGGGCTGAGCGATTATGACGTGGAGCCTTCGAGGATGACGCTGCACAGATTTGGGAACACGTCAGC[G/A]AGTTGCCTGTGGTACGTGCTATCGTATATGGAAGCCAAGGGTCGGCTCAGGAAAGGAGACCGGGTCTGGATGCTAGGGTTTGGSTCGGGATTCAAATGTA
997	PAcontig_10371_843	contig_10371	843	GQ0035_J17.1	NA	NA	*	C	G	11	60	717	20.3181	0.62	155	118	37	0.23871	TTGGGAACACGTCAGCRAGTTGCCTGTGGTACGTGCTATCGTATATGGAAGCCAAGGGTCGGCTCAGGAAAGGAGACCGGGTCTGGATGCTAGGGTTTGG[C/G]TCGGGATTCAAATGTAACAGCGGGGTGTGGAAGGTGCTGAGAGATCTGGATCCCTGTGGGGACGACCCCGACGAAAATGGTAACGTGTGGAAGGACAGCA
998	PAcontig_10374_733	contig_10374	733	GQ02829_O21.1	LG03	78.997	-	T	C	24	60	1797	26.5474	0.68	80	11	69	0.1375	GTTCAATAGGGTATGTATGGAATCTTACCTATTCTTAAAGCTGATTGTCTTCTAGGGGGACACAACCAATCTGTTCACATATGCGGTGTTACGATTAACT[T/C]CTAATTCCATCTCTTCTAGTGTTAATTCGCGGTCCTATTTAAGAAGGGGAAATGTTGCAGTTCCAGATCCTGTAAGTTCTGTATTAAGTAATATTACACC
999	PAcontig_10375_419	contig_10375	419	GQ04101_J07.1	LG04	81.517	*	C	A	24	57.97	2108	22.0904	0.28	267	170	97	0.363296	TTTCGCTAAAACAATGCAGCGATACTACGCAGGAGCAAATATAAACCCTTGGCTGGCCTTTTCACAGAGAACCCTGCTGCCATCATAATTTTTTTCATTT[C/A]ATTGAGCGCTTCAGRGATTTGAAGCTCTTGAAGCTATGGAGGAGGATCACTACCAGGTGTTAGGGTTACAGTCAGGCCGAGAGRGTTCAAAACTTTCGGT
1000	PAcontig_10375_694	contig_10375	694	GQ04101_J07.1	LG04	81.517	*	A	G	20	57.18	2965	20	0.09	262	106	156	0.40458	CAGCGGCCCTATTCCAGAAGATYCAGACCGCCTACGAGCTTCTCACCGACGAGACCGCCCGCAAGGCCTTCGATGAATTCGTGCGGCTGAGGGATGAAAG[A/G]CTCAGCAGGGAACACCAGAGGGCCTCYGATGTCTCTTCGAAGCRCAGGAAAATGATGGACGAGCTCAATGAGYGGGAAAAGGCCTTTGACRCACAGAAGC
1001	PAcontig_10375_955	contig_10375	955	GQ04101_J07.1	LG04	81.517	*	C	T	11	56.68	959	11.8306	0.57	240	156	84	0.35	TTGCCAGGATTCGAGCCAAGCACGCGCAGAAATCCTTCAATTTCGCGCAGTCTTTTGCCGAGGCGGCGAAGAAGGAGTCTAAGGCGGATTCTGGGCAGGC[C/T]TTGGACAAGGAAAAGATGGTGAAAGSTACTTGGAATTCTTTGTCTGGATGTGGCGATTACAGTGCCGAGAGGCTTCGGGAAATCTTCGAGCGTTTTGGCA
1002	PAcontig_10378_1005	contig_10378	1005	GQ03502_K05.1	NA	NA	-	G	A	34	38.66	1409	25.7816	0.69	96	40	56	0.416667	CTTTGTCATACCCGGGGCTCCTATAACCTTTAGGGGCACCATTGATGGCTTGGACCATTTCATGCCAATATGGTGAGCGAAGAACATTGAATGGTATACC[G/A]CATGCATATAGAAACCTGTAAACTTTTGCATCCACATCATCTCTACAACCTTGGTCAAGGAATTCTGATAGTGTTTTAGGTGAAGACGAACGTGAGAATG
1003	PAcontig_10378_141	contig_10378	141	GQ03502_K05.1	NA	NA	-	T	C	23	45.66	2862	20	0.9	244	126	118	0.483607	AGATCGCATCCTTCGGCTGAACAATGTCTTTGATTTGGCCTAGCATGTTGTCCATCTGCTCATACACCTCTCCAATCACCGGTCGATCTGTATCTGCAAA[T/C]CGAATCATAATGTAAATGGGTTTGGTGAACTGCAGAATATACCGAACCTGTTGCCAAAAATGGCCATCAAGAACTGTGTCCTCCACCTCCTGAAAGTCAC
1004	PAcontig_10378_253	contig_10378	253	GQ03502_K05.1	NA	NA	*	A	G	21	52.06	2965	20	0.86	594	302	292	0.491582	GTAAATGGGTTTGGTGAACTGCAGAATATACCGAACCTGTTGCCAAAAATGGCCATCAAGAACTGTGTCCTCCACCTCCTGAAAGTCACTTCTCTCAGAT[A/G]CGGATGTAGCCCTGTCTTTTAGATCCTGCCATGAATCACTCGAGGCCATACTAGCCAATGCCTCTCTTACCTTCAACARACGCCTGAAGGTGAGATAATA
1005	PAcontig_10378_332	contig_10378	332	GQ03502_K05.1	NA	NA	*	G	A	11	54.42	2789	20	0.86	742	547	195	0.262803	TGAAAGTCACTTCTCTCAGATRCGGATGTAGCCCTGTCTTTTAGATCCTGCCATGAATCACTCGAGGCCATACTAGCCAATGCCTCTCTTACCTTCAACA[G/A]ACGCCTGAAGGTGAGATAATAGCTAGCAAATCTGGTCTTTGCAATCTTTAGTAACTCCAACTTGGAGTGACTGCGAAAAATGTAGTGGGCCATGCTATGA
1006	PAcontig_10378_475	contig_10378	475	GQ03502_K05.1	NA	NA	-	G	T	11	49.38	1134	12.704	0.77	642	550	92	0.143302	AATCTTTAGTAACTCCAACTTGGAGTGACTGCGAAAAATGTAGTGGGCCATGCTATGATTGGTAATAAATCTTATCATCTTCTTCCCTCTCTTGTACAAA[G/T]CACCAATCCATCTATAATCATGGTCCTTCATTTTAATGATATCATGCATCAAAAGGTTCATTGTGTGAACCAAACACCCCGACCAAAATATATTGGGGTA
1007	PAcontig_10378_623	contig_10378	623	GQ03502_K05.1	NA	NA	*	T	C	32	38.49	2965	20	0.49	360	125	235	0.347222	ATCAAAAGGTTCATTGTGTGAACCAAACACCCCGACCAAAATATATTGGGGTACCTATCTTCAATGATTGCTCCTGCTGCCTTACAATTAGCAGCATTAT[T/C]AGTGATGACTTGAATGACATTGTAGGGCCCAATCTCTTGAATGGTTTTAAGCAAGGCATCTGCAATATTAATCCYTGTTTTGTAGCGATCTGAGTAGTCA
1008	PAcontig_10378_698	contig_10378	698	GQ03502_K05.1	NA	NA	*	C	T	23	38.62	988	17.634	0.19	332	274	58	0.174699	GCTGCCTTACAATTAGCAGCATTATYAGTGATGACTTGAATGACATTGTAGGGCCCAATCTCTTGAATGGTTTTAAGCAAGGCATCTGCAATATTAATCC[C/T]TGTTTTGTAGCGATCTGAGTAGTCATGGGCTGAAAGGAAGATCGCACCACTCTTAGACACARCAAGAATATTTATCAATGGCTTGCCTTTCACATTTGTC
1009	PAcontig_10379_1027	contig_10379	1027	GQ04007_M04.1	LG09	98.496	*	T	C	26	56.1	1160	23.8954	0.3	70	20	50	0.285714	CCAAGAACCTCRTTGTTGGGGTTCTCACAGTGGAATTTTCTCTTTGTTGGRGATCCCTTGGATGAAGATTCCGATGCAAGTCTGCGTTCTACCTATCAGA[T/C]AAATCAAAAAATAATAGGATCTCAAAAAAAATCCTGGGTTTTAGCCACTGACCCTAAACCCCAAATCAATCACTAACCGGAGTTTATATTTTTACGTTCT
1010	PAcontig_10379_500	contig_10379	500	GQ04007_M04.1	LG09	98.496	*	A	C	11	59.38	2965	20	0.25	258	91	167	0.352713	GGATCYAAGCACCCAAAGCTTCAACCTCGCTCTCAGACTTCGnnCCCCTTTACCTGTGCAACTTTTGAATAAAATGTAGGATCTTGATCCTCTACTCTAGT[A/C]CAATTGGGGTGCCTCTTATCGCACTGATGAGACTTTCGTGGCGCTAGTAAACAATCTCCATCAAGCCTCAAKGCAGCACATAGATCAACTATATCATCAA
1011	PAcontig_10379_572	contig_10379	572	GQ04007_M04.1	LG09	98.496	*	T	G	17	59.24	2965	20	0.24	249	83	166	0.333333	ATGTAGGATCTTGATCCTCTACTCTAGTMCAATTGGGGTGCCTCTTATCGCACTGATGAGACTTTCGTGGCGCTAGTAAACAATCTCCATCAAGCCTCAA[T/G]GCAGCACATAGATCAACTATATCATCAAAACCTCCRAATTCCTTCTCCTCGATATCACTRTCGCCATCATTCGGGAATTCTTCGCAGGATTCCAATTGCG
1012	PAcontig_10379_680	contig_10379	680	GQ04007_M04.1	LG09	98.496	*	A	G	25	58.51	2965	20	0.34	246	116	130	0.471545	ATAGATCAACTATATCATCAAAACCTCCRAATTCCTTCTCCTCGATATCACTRTCGCCATCATTCGGGAATTCTTCGCAGGATTCCAATTGCGCTTCCCC[A/G]GATGAATTCATCCACATGTCATCATAGGAAAAAAACTCTGTAGCTGTATCACTGTTTGTGGAAGCCGGTGTTTYTCTCATGTAAGGCTCAGCCCTGCAGG
1013	PAcontig_10379_977	contig_10379	977	GQ04007_M04.1	LG09	98.496	*	A	G	11	57.54	1938	23.7683	0.4	100	17	83	0.17	CGAGTTTTTCTTTTGAGTTTGCAAACCCTTCTTCTGCACTAnnGGGCTTTTCCAAGAACCTCRTTGTTGGGGTTCTCACAGTGGAATTTTCTCTTTGTTGG[A/G]GATCCCTTGGATGAAGATTCCGATGCAAGTCTGCGTTCTACCTATCAGAYAAATCAAAAAATAATAGGATCTCAAAAAAAATCCTGGGTTTTAGCCACTG
1014	PAcontig_1038_1024	contig_1038	1024	GQ04011_B15.1	LG11	141.284	*	G	A	26	60	1147	20.03	0.58	196	137	59	0.30102	TGTTAATGAAATTGGTATCCTGGTAGTGAATTGCAGTGTTTTTAACCCTATTCCATCGCTGTCGTCGATGATTRTTAATAAATTTGGGTTTCCTAGCGAT[G/A]TCAAGACTTTTAATCTCGGCGGAATGGGATGCAGCGCTAACCTAATTTCACTGGATCTGGCCACGGGTTGCCTCAAGGCTGCCAGTCGGGGGACTTATGC
1015	PAcontig_1038_1191	contig_1038	1191	GQ04011_B15.1	LG11	141.284	-	A	G	24	60	1488	22.3937	0.48	171	103	68	0.397661	GTTGCCTCAAGGCTGCCAGTCGGGGGACTTATGCAATTGTACTCAGCACAGAAAACATTACAGAAAATTGGTATTTCGGAAACTATGAGCCGATGTTGGT[A/G]TCCAATATTTTGTTCAGAATGGGCTGCGGGGCTGTGCTTTTGTCTAACAAAAGAAGCGACCGTCATCTGGCTAAATACAGATTGCAGCATGTCGTCAGAA
1016	PAcontig_1038_1440	contig_1038	1440	GQ04011_B15.1	LG11	141.284	-	T	G	25	60	2556	20	0.41	171	62	109	0.362573	AAGAAGATCCGACTGGAACAGTAGGGATTAATCTCAGCAAACACATCATGGAAATTGCGGCGGAGGCTCTGAAGGCCAATATGCGTCAACTGGGTCCACT[T/G]GTTCTTCCCTACTATGAGCAGATTCTTTATCTCTTCAGTAGTTTCATGGTCAGAAAGATTCTCGTGAAAGGGAAAGCGAAAGAATATGTGCCCGATTTCA
1017	PAcontig_1038_268	contig_1038	268	GQ04011_B15.1	LG11	141.284	*	A	C	25	59.51	755	24.6804	0.79	60	28	32	0.466667	GAGAGAAACCAAATTCATGCCATAACGGCATTTATTAACGATTCCAGTGGTTACAGGCCGGCCACGTTACAGAAACCGGATGCCGGAGGGTTTATTTAAG[A/C]ATCGGGATATGTAGCCGTGTTCCTCAAACTGTGAAATAGCTTGAAGGGTGGAGAATCAGAATTTAGTGAAGATAATTATTGCAGRAGCGCAATAGACGGA
1018	PAcontig_1038_353	contig_1038	353	GQ04011_B15.1	LG11	141.284	*	G	A	23	59.91	1105	23.7452	0.82	98	50	48	0.489796	GAGGGTTTATTTAAGMATCGGGATATGTAGCCGTGTTCCTCAAACTGTGAAATAGCTTGAAGGGTGGAGAATCAGAATTTAGTGAAGATAATTATTGCAG[G/A]AGCGCAATAGACGGAGATGGATATGGAAACCAAGCACGCAGAGTGCACTGATAAGYCGTTTGAATTGGCAGAGAATCTGGACCTTAATTACATAAAGCTG
1019	PAcontig_1038_409	contig_1038	409	GQ04011_B15.1	LG11	141.284	*	C	T	19	59.9	1148	21.5049	0.73	91	36	55	0.395604	TTGAAGGGTGGAGAATCAGAATTTAGTGAAGATAATTATTGCAGRAGCGCAATAGACGGAGATGGATATGGAAACCAAGCACGCAGAGTGCACTGATAAG[C/T]CGTTTGAATTGGCAGAGAATCTGGACCTTAATTACATAAAGCTGGGATACTCTGATCTGCTATCTAGGGCATCAATGTTCTGGTTGCCCATGCTGGCAGC
1020	PAcontig_1038_546	contig_1038	546	GQ04011_B15.1	LG11	141.284	*	A	G	24	60	2402	26.2018	0.75	128	35	93	0.273438	TAAAGCTGGGATACTCTGATCTGCTATCTAGGGCATCAATGTTCTGGTTGCCCATGCTGGCAGCTGGTGCACTTGTATTTGTCATCGACCAGATCTATTT[A/G]TGGATAACGAGTGATCATATGGCCACGATTCTATSGCTTTTCTGGTTATCTTGCGGCCTAGGGAGCATTTTTGCTTACTATTTTCGTCCGTCGAAGCAAA
1021	PAcontig_1038_581	contig_1038	581	GQ04011_B15.1	LG11	141.284	*	G	C	22	60	2004	23.9855	0.69	130	45	85	0.346154	TCAATGTTCTGGTTGCCCATGCTGGCAGCTGGTGCACTTGTATTTGTCATCGACCAGATCTATTTRTGGATAACGAGTGATCATATGGCCACGATTCTAT[G/C]GCTTTTCTGGTTATCTTGCGGCCTAGGGAGCATTTTTGCTTACTATTTTCGTCCGTCGAAGCAAATCTACATGCTGGAGGTGTCCTGTTACAAAGCGCCW
1022	PAcontig_1038_681	contig_1038	681	GQ04011_B15.1	LG11	141.284	*	A	T	18	60	1994	21.3555	0.74	145	50	95	0.344828	SGCTTTTCTGGTTATCTTGCGGCCTAGGGAGCATTTTTGCTTACTATTTTCGTCCGTCGAAGCAAATCTACATGCTGGAGGTGTCCTGTTACAAAGCGCC[A/T]CAGGAATGGAGAGTTTCGTTCGATCATTTCATAGAACATGCTGTGCTTTCACAGAAATTCACGGCGAAAAGCGTGGAGTTTCAGAGAAGGATTCTGGAAA
1023	PAcontig_1038_997	contig_1038	997	GQ04011_B15.1	LG11	141.284	*	A	G	24	60	2965	20	0.51	184	22	162	0.119565	AGATCTGCTGGAGAAAACGGGCATCCATGTTAATGAAATTGGTATCCTGGTAGTGAATTGCAGTGTTTTTAACCCTATTCCATCGCTGTCGTCGATGATT[A/G]TTAATAAATTTGGGTTTCCTAGCGATRTCAAGACTTTTAATCTCGGCGGAATGGGATGCAGCGCTAACCTAATTTCACTGGATCTGGCCACGGGTTGCCT
1024	PAcontig_10381_123	contig_10381	123	GQ04105_G02.4	LG04	79.735	-	A	G	24	60	978	28.1325	0.92	45	9	36	0.2	TGTCTCACCCCTCATAATGCTTATTTATATTGTATCCTAACGAATATAGCTGATACACATTTTATATCAACAGGGATTCATTGGCACGCAGCATGAGACA[A/G]TCACTTGCTCCAGTATTGCTCCGTCTTTTAGGAACAAGAGTTGTACAAGAGGCCGTGGATCCTTTTAGTATTCATTTGCAGAAATATCTCCATAGTAAAA
1025	PAcontig_10382_789	contig_10382	789	GQ03223_L12.1	LG01	98.523	-	G	C	22	59.93	967	19.2648	0.81	174	122	52	0.298851	TATAATGGAAATAAGTACTTTCCAATCATGATATTGCCAATTGTATCCGGAAACTTTGCACATGACATAAACAGGAAGATATCCTGCAAGATTTTGGCTT[G/C]GTAAGTTCTGCAACTTTAGAAGTAATATCAGACAGGACTTGAGCCAACCAACAATTAAATTCCAATTTTGACATCTTCACAAAACACTCCAACAACAAAC
1026	PAcontig_10383_109	contig_10383	109	GQ0209_H15.1	NA	NA	-	G	A	10	59.28	777	19.7993	0.82	64	23	41	0.359375	TAATCCCTCACAGATCAGAGAGCACGTGTGAAGTAGCAGGATACATGATACCTAAGGACACTCAGGTGCTGGTAAATGCATGGGCGATAGGAAGAGACCC[G/A]ACCATCTGGGATGAACCCTCAGCGTTTAAGCCAGAGAGATTTGTGGAGTCTGAGTTGGAATACAGGGGGCAAAACTTCGAACTGATTCCGTTTGGAGCAG
1027	PAcontig_10383_226	contig_10383	226	GQ0209_H15.1	NA	NA	*	T	A	21	58.08	919	18.7014	0.76	159	108	51	0.320755	CCTCAGCGTTTAAGCCAGAGAGATTTGTGGAGTCTGAGTTGGAATACAGGGGGCAAAACTTCGAACTGATTCCGTTTGGAGCAGGAAGGAGAATTTGCCC[T/A]GGGCTTCCTTTGGCTCATCGGATGGTTCACGTGGTCAYAGCCTCTCTCCTCCACTTCTTCAACTGGTCTCTCCCAGATGGCATCACACCGGACAACATGG
1028	PAcontig_10383_264	contig_10383	264	GQ0209_H15.1	NA	NA	*	T	C	24	58.29	590	18.9325	0.3	181	148	33	0.18232	TTGGAATACAGGGGGCAAAACTTCGAACTGATTCCGTTTGGAGCAGGAAGGAGAATTTGCCCWGGGCTTCCTTTGGCTCATCGGATGGTTCACGTGGTCA[T/C]AGCCTCTCTCCTCCACTTCTTCAACTGGTCTCTCCCAGATGGCATCACACCGGACAACATGGACATGACCGAGAAGTTTGGAATCACGCTGCAGAGGRCT
1029	PAcontig_10383_362	contig_10383	362	GQ0209_H15.1	NA	NA	*	G	A	10	59	708	14.2841	0.46	202	150	52	0.257426	CAYAGCCTCTCTCCTCCACTTCTTCAACTGGTCTCTCCCAGATGGCATCACACCGGACAACATGGACATGACCGAGAAGTTTGGAATCACGCTGCAGAGG[G/A]CTTCGCCATTAATTGCAATCCCTTCACTGCGCTTGCCTGCTCATCTCTTTAACAATCAGCATCCCTAGTCAAACTTACTTCTTTCAACCAATCCTCTATT
1030	PAcontig_10383_511	contig_10383	511	GQ0209_H15.1	NA	NA	*	A	G	11	57.97	2130	18.9892	0.41	223	109	114	0.488789	TTAACAATCAGCATCCCTAGTCAAACTTACTTCTTTCAACCAATCCTCTATTTAAGTWTCATCATTTCCTTGCAGTTTTCTCTTTACCCAAAAGTTCACA[A/G]AAGACATGATATACTGAAAGATTTAGTGTTTATATGCAKSTAGATCTATATATGTAGGAGCTTATAAATAAAATATGAATAACCnnAGAGCCTGTGGTGGT
1031	PAcontig_10383_551	contig_10383	551	GQ0209_H15.1	NA	NA	*	G	C	11	58.79	596	13.4207	0.61	226	179	47	0.207965	CAATCCTCTATTTAAGTWTCATCATTTCCTTGCAGTTTTCTCTTTACCCAAAAGTTCACARAAGACATGATATACTGAAAGATTTAGTGTTTATATGCAK[G/C]TAGATCTATATATGTAGGAGCTTATAAATAAAATATGAATAACCnnAGAGCCTGTGGTGGTAAAGCCCTCCCTGTGGTGGTTTTGGGAAAACAAAACAGTT
1032	PAcontig_10384_627	contig_10384	627	GQ02760_H03.1	NA	NA	*	T	G	23	56.18	1732	15.9169	0.66	134	23	111	0.171642	GAACCTTACCCAAAAGACCAAAGTAGGRTCTTCCTCAAGGTAACCATTATCAWTAAATTTTCATAGTATTTACCTGTCTATAACTGCAAAAGTCTAATGnn[T/G]AAATTAAAGTTTTAATGTGGAAGAAAGTGAAGMTCACAGACCTTGACCTGSCCTCCTCTAGCACTCCAACCATTGGGTGCAATGGGAGACCTGATATGTG
1033	PAcontig_10384_660	contig_10384	660	GQ02760_H03.1	NA	NA	*	A	C	24	55.87	1719	23.0759	0.77	133	57	76	0.428571	CTCAAGGTAACCATTATCAWTAAATTTTCATAGTATTTACCTGTCTATAACTGCAAAAGTCTAATGnnKAAATTAAAGTTTTAATGTGGAAGAAAGTGAAG[A/C]TCACAGACCTTGACCTGSCCTCCTCTAGCACTCCAACCATTGGGTGCAATGGGAGACCTGATATGTGCCCACTCGCTCAAGCTGGCCTTACCCAAGATTA
1034	PAcontig_10384_678	contig_10384	678	GQ02760_H03.1	NA	NA	*	C	G	23	55.96	2903	20	0.73	134	20	114	0.149254	AWTAAATTTTCATAGTATTTACCTGTCTATAACTGCAAAAGTCTAATGnnKAAATTAAAGTTTTAATGTGGAAGAAAGTGAAGMTCACAGACCTTGACCTG[C/G]CCTCCTCTAGCACTCCAACCATTGGGTGCAATGGGAGACCTGATATGTGCCCACTCGCTCAAGCTGGCCTTACCCAAGATTATTGCACCAGCCTTCCTAA
1035	PAcontig_10385_415	contig_10385	415	GQ0204_J19.1	NA	NA	*	T	C	11	57.53	993	18.0311	0.43	155	98	57	0.367742	GCCCACTGTGTGAAATGGCCTTGAGCAGCACGTCATCTACATCTTGGCTATTCAACATTTTCTTAGCAATCACAGTACCTGTGTTCCACATTAATGCAAG[T/C]TGAAGGATTAGAAACCAATCGTCASAGTTTTGAAGATTAGGGTTTTCATGTTACATAAAGAAAATATTAAGCTAAATATTGYCCTACCTGTTACAGTTGA
1036	PAcontig_10385_764	contig_10385	764	GQ0204_J19.1	NA	NA	*	A	G	31	56.19	1202	26.3143	0.34	67	20	47	0.298507	GTCGGCCATAACAGTCACAAGCCTAGGAGCTGTGAGAATGCAAGAATTTTCTGAGTTCCAGCTTGTTAGTCTTACAATATTGATGCTTGTAGGAGGGGAA[A/G]TCTTCACTTCCATTCTTTGTCTACATCTCAGAATACTTTCAGCCAATAGTAAGCAGAATATATCAGATTGTGACTACAACACTGGGAGATGAGCATGGRT
1037	PAcontig_10385_863	contig_10385	863	GQ0204_J19.1	NA	NA	*	G	A	24	56.81	878	24.0203	0.9	110	72	38	0.345455	ARTCTTCACTTCCATTCTTTGTCTACATCTCAGAATACTTTCAGCCAATAGTAAGCAGAATATATCAGATTGTGACTACAACACTGGGAGATGAGCATGG[G/A]TATTGATGGGGATGAAAATATGAATTCTTACGATAAGTTTCCTCAGACAATGGGTTCTGATTGATTGATTGCCTCTATTGATCATGAAACCGATACAAAC
1038	PAcontig_10386_962	contig_10386	962	GQ03222_J01.2	NA	NA	*	G	T	11	60	1306	12.7692	0.51	114	9	105	0.0789474	AGCTTATCTTACTTGGGGTTCAAAATCTGCTGGCTATGTTCTCTAGAACAGGTGTTAATTTTTCATCAGGCACTCTTATTCTCTGCATAATTTGCTGCAT[G/T]CATTTTGTTATTTGTTCTTATGTGGCTATGYTCAATTGCAAACTACATTGGTATCGGCATCTKTTCATTTGGACCTCACCCATGGCCTTCTGGCCCGTAG
1039	PAcontig_10386_993	contig_10386	993	GQ03222_J01.2	NA	NA	*	C	T	24	60	1086	10.5733	0.44	113	7	106	0.0619469	GGCTATGTTCTCTAGAACAGGTGTTAATTTTTCATCAGGCACTCTTATTCTCTGCATAATTTGCTGCATKCATTTTGTTATTTGTTCTTATGTGGCTATG[C/T]TCAATTGCAAACTACATTGGTATCGGCATCTKTTCATTTGGACCTCACCCATGGCCTTCTGGCCCGTAGCTATTTCTCATGTTTTTGGTTTTATATACTA
1040	PAcontig_10387_223	contig_10387	223	GQ03718_K11.1	LG03	28.046	-	G	A	11	60	1893	22.1583	0.64	102	15	87	0.147059	AAGTACCTCCAAATGCAGTTCAGATACCACCTTATTCAGAACATCCTCAACTGCAACAACCATCAACCCAGGTTGCTTCAATTCCATATGGTCAATCTGA[G/A]CTTCCTCCTCCCGGCATGGTTCAACCTATGCCGCATGCACAAATGCCTCCACCTACACCTCTGGGTAATTATGGATTGGAACCTCCTTATATGCTTACAA
1041	PAcontig_10387_706	contig_10387	706	GQ03718_K11.1	LG03	28.046	-	T	G	21	60	1970	24.1539	0.56	127	44	83	0.346457	TGGCTACAAGTATAAGTAGTTCAGCTTCAGGAAGCACTGCATCTACAAACAGGGTTCCAGTTGATGATGTTATAGATAAAGTTGCATTGATGGGTTTCTC[T/G]AGGGATCAAGTGAAAGTAGTGGTCCGAAAGCTCACAGAAAATGGACAAACAGTGGATCTGAATGTTGTTTTAGACAAATTAATGAATGGTGGAGAAATAC
1042	PAcontig_10389_561	contig_10389	561	GQ03610_A06.1	LG04	110.845	*	T	C	20	58.8	1186	19.0746	0.33	198	134	64	0.323232	TATTCCGAAAGGCAGCCGCTGGGGACTGCGGCGCAGACGAGGGAGAAGGATTACAAGGATTCAGGTCCGGCTCCACTGTTCGAACCCGGAGAGTTAGCGT[T/C]ATGGTCCTTCTGGAGGGCGGGTATTGCAGAATTCRTGGCGACTTTCTTGTTTCTTTACATCACGATACTCACGGTCATGGGTGTCAAGAGGTCCGACGAT
1043	PAcontig_10389_596	contig_10389	596	GQ03610_A06.1	LG04	110.845	*	G	A	23	58.58	1530	20.8636	0.22	221	146	75	0.339367	GACGAGGGAGAAGGATTACAAGGATTCAGGTCCGGCTCCACTGTTCGAACCCGGAGAGTTAGCGTYATGGTCCTTCTGGAGGGCGGGTATTGCAGAATTC[G/A]TGGCGACTTTCTTGTTTCTTTACATCACGATACTCACGGTCATGGGTGTCAAGAGGTCCGACGATGTGTGCACCGGTTCCGTGGGAATTCAGGGGATTGC
1044	PAcontig_10389_997	contig_10389	997	GQ03610_A06.1	LG04	110.845	*	A	G	22	52.34	1488	16.7337	0.27	256	165	91	0.355469	AATAACTCACTGTTTTTGACAACATATAATTTGTGTTTACAGGTGGCCACATTAACCCAGCAGTGACCTTTGGGCTGTTCTTGGCCAGGAAGnnTGTCTCT[A/G]CCCCGTGCRGTGTTCTACATGATATGCCAGTGTTTGGGAGCCATCTGCGGTGCCGRAGTTGTGAAGGGCTTCATGGAAAGCGAGTAYGAAATGGACGGCG
1045	PAcontig_10390_192	contig_10390	192	GQ03805_O05.1	LG08	157.337	*	G	A	24	48.83	558	13.7854	0.91	278	235	43	0.154676	GCATAGGGTGGTCAGCACTRTGAATGAGTGTCTTAGTGAAGMAACTATTTTTGGGMTTAATCCTCCTCTGGAACCACTAGGAACAGTTGATGTTCTTAAA[G/A]CTATCAACAAGGGGAGMTCCAAAGGTGGGCCAACTGGAAGACACTGGGTCCTGGATCCTRTAGATGGCACTCTTGGTTTTGTACRGGGAGATCAATATGC
1046	PAcontig_10390_209	contig_10390	209	GQ03805_O05.1	LG08	157.337	*	C	A	22	48.54	983	15.9027	0.85	292	228	64	0.219178	CTRTGAATGAGTGTCTTAGTGAAGMAACTATTTTTGGGMTTAATCCTCCTCTGGAACCACTAGGAACAGTTGATGTTCTTAAARCTATCAACAAGGGGAG[C/A]TCCAAAGGTGGGCCAACTGGAAGACACTGGGTCCTGGATCCTRTAGATGGCACTCTTGGTTTTGTACRGGGAGATCAATATGCAGTAGCTCTTRCCATGA
1047	PAcontig_10390_252	contig_10390	252	GQ03805_O05.1	LG08	157.337	*	G	A	24	48.41	1452	18.8199	0.54	332	253	79	0.237952	TCCTCCTCTGGAACCACTAGGAACAGTTGATGTTCTTAAARCTATCAACAAGGGGAGMTCCAAAGGTGGGCCAACTGGAAGACACTGGGTCCTGGATCCT[G/A]TAGATGGCACTCTTGGTTTTGTACRGGGAGATCAATATGCAGTAGCTCTTRCCATGATAGAGGAAGGAGAGGTGGTACTTGGAGTTCTAGGTTKCCCAAA
1048	PAcontig_10390_277	contig_10390	277	GQ03805_O05.1	LG08	157.337	*	G	A	20	48.03	1392	10.4144	0.49	340	203	137	0.402941	GTTGATGTTCTTAAARCTATCAACAAGGGGAGMTCCAAAGGTGGGCCAACTGGAAGACACTGGGTCCTGGATCCTRTAGATGGCACTCTTGGTTTTGTAC[G/A]GGGAGATCAATATGCAGTAGCTCTTRCCATGATAGAGGAAGGAGAGGTGGTACTTGGAGTTCTAGGTTKCCCAAATTATCCATTGAGAAGAGAGTGGSTT
1049	PAcontig_10392_857	contig_10392	857	GQ04013_M08.1	LG09	139.65	*	T	G	22	59.87	2874	20	0.48	122	12	110	0.0983607	AAGGAGGACGATAAAGGCATTGTGAATTGGAAATTTTCGACTTTGGGAGATTAAGGAAATCGAACGCGAGACCTGAATTGTGGAAAAACAAAACCGAACG[T/G]GTTCACAAGAATTTGGATAKCAGATATTTATGCGCCGCCTGCAACAAGTCCTCCTTAGTCTTTCATAGCTTGTTTTCTTTGTTTGGTTTCTGTATAAATC
1050	PAcontig_10392_877	contig_10392	877	GQ04013_M08.1	LG09	139.65	*	G	T	11	60	2255	20.6286	0.43	120	9	111	0.075	TGTGAATTGGAAATTTTCGACTTTGGGAGATTAAGGAAATCGAACGCGAGACCTGAATTGTGGAAAAACAAAACCGAACGKGTTCACAAGAATTTGGATA[G/T]CAGATATTTATGCGCCGCCTGCAACAAGTCCTCCTTAGTCTTTCATAGCTTGTTTTCTTTGTTTGGTTTCTGTATAAATCTGTGTGTAGGTACCGCTGTC
1051	PAcontig_10393_503	contig_10393	503	GQ03121_J24.1	NA	NA	*	G	C	27	58.14	1057	21.8354	0.36	355	305	50	0.140845	TACCAGCCAAAAAGTGAAAATATATGACCAAAGAGAAGTTTGCTCCAAGGCTGAAGAATAAATAACASAGGACATATATMTCTGGAGGACTCACTCTTAG[G/C]ACTCTCAAATATTTTCTCCTTTTCACACCTTTGCACCGCCAATATTTTTTAAACTTACTCGACGAATTCAAACTCACCGACACTGAGACTGAAATAATYG
1052	PAcontig_10393_602	contig_10393	602	GQ03121_J24.1	NA	NA	*	C	T	27	57.13	753	14.0673	0.47	522	466	56	0.10728	GSACTCTCAAATATTTTCTCCTTTTCACACCTTTGCACCGCCAATATTTTTTAAACTTACTCGACGAATTCAAACTCACCGACACTGAGACTGAAATAAT[C/T]GGCAAATATTGCATGGAAATCTnnACTTTTTTGCAGAAAAATTGCAACCGTGTTTCTCAAAYGAACAATTAAATTCTGATTCTAATTAGTAGGTTCCCTTA
1053	PAcontig_10393_663	contig_10393	663	GQ03121_J24.1	NA	NA	*	T	C	19	58.92	2965	20	0.44	441	272	169	0.38322	CGACGAATTCAAACTCACCGACACTGAGACTGAAATAATYGGCAAATATTGCATGGAAATCTnnACTTTTTTGCAGAAAAATTGCAACCGTGTTTCTCAAA[T/C]GAACAATTAAATTCTGATTCTAATTAGTAGGTTCCCTTATAGAACCATGTGCAAAATTTGGAGCTGGAAGACCTAGAACCTGCATTTGCTTGTAAGCCCG
1054	PAcontig_10394_512	contig_10394	512	GQ03418_B03.1	NA	NA	-	A	G	11	58.84	1072	15.811	0.69	217	147	70	0.322581	AATGCCTTTTAACAAACATAATGGAAATGGCGGTGCAGATATTTGCAAGCCCAATGTACGAATTTTTGGATACAAAGTTTGGAAGGAGAAGTGAGAGTCG[A/G]TATTCTGTACATAATTGGATGGTGAGGTTGGTGGCTAGAGGGAGTTATGTTGGAGGTTCCACATTTGTGGCGGCGTTGCTTCCATTTTTGGGAGATTTTG
1055	PAcontig_10396_703	contig_10396	703	GQ03504_J01.1	NA	NA	*	C	G	30	60	984	21.2244	0.92	130	82	48	0.369231	AAAGAATTGCAGTGTTGGAAGTTTGTTGTGTTGGATCGGGTGAAGTGCATGATTATTGTCTCATAACAAATTCCTTCAAGAATGCCAATTATCAGTGACT[C/G]TGCTCCATTGCCACAATGATGGATTTTTTTTGAATTARCCTCAGAATCAATTGAAGTTTTTCTGGCCGTTAACTAAAAGTTGTAGACATCAGAGTGCAGC
1056	PAcontig_10396_741	contig_10396	741	GQ03504_J01.1	NA	NA	*	G	A	30	60	866	20.4721	0.93	127	83	44	0.346457	GGTGAAGTGCATGATTATTGTCTCATAACAAATTCCTTCAAGAATGCCAATTATCAGTGACTSTGCTCCATTGCCACAATGATGGATTTTTTTTGAATTA[G/A]CCTCAGAATCAATTGAAGTTTTTCTGGCCGTTAACTAAAAGTTGTAGACATCAGAGTGCAGCATTTGAAGGAGGCTTGATGATTTTGATATTATTAGGTG
1057	PAcontig_10397_494	contig_10397	494	GQ02901_B14.1	NA	NA	*	G	C	22	58.53	590	16.8857	0.5	139	102	37	0.266187	CTCGGGATCGATTATCATTCGGTAACGCAGAAGAACATGAGCGGCCACACACTTCATATTGAAGTAAGCTGTCTCCCTTCCCAGGCACAGCCGAGGACCG[G/C]CATTGAAGACGGGATACTTGTAATCSGATTCCTTCATGCAATTCCCGTCTCGATTAATCCATCTCTCCGGCTTGAATTCCATGCAATCCTTACCCCACAC
1058	PAcontig_10397_520	contig_10397	520	GQ02901_B14.1	NA	NA	*	G	C	21	58.86	1434	22.9496	0.41	136	72	64	0.470588	GCAGAAGAACATGAGCGGCCACACACTTCATATTGAAGTAAGCTGTCTCCCTTCCCAGGCACAGCCGAGGACCGSCATTGAAGACGGGATACTTGTAATC[G/C]GATTCCTTCATGCAATTCCCGTCTCGATTAATCCATCTCTCCGGCTTGAATTCCATGCAATCCTTACCCCACACGCTTTCCATCCTGTTGGTGGCATAAA
1059	PAcontig_10397_815	contig_10397	815	GQ02901_B14.1	NA	NA	*	C	T	24	58.77	1131	19.111	0.85	244	183	61	0.25	ATAGAGCCTCATAGCTTCAGACAGAGCGGCAnnGCAAATATTGCATGTCTTTCAGATCATCGTGACTAAAGCRAAGAGTATTGATATCGTAAGGGTTATTA[C/T]TGAACTTAGCCTTCAAGATCTSGTAGAGTTCCGMCATAATTTTTGTCTCTACATCTGGATGTTGRTTTAGCAGCCAGAAGAACCATGATAACGCCAGAGA
1060	PAcontig_10397_837	contig_10397	837	GQ02901_B14.1	NA	NA	*	G	C	22	58.67	927	12.1743	0.65	250	171	79	0.316	AGAGCGGCAnnGCAAATATTGCATGTCTTTCAGATCATCGTGACTAAAGCRAAGAGTATTGATATCGTAAGGGTTATTAYTGAACTTAGCCTTCAAGATCT[G/C]GTAGAGTTCCGMCATAATTTTTGTCTCTACATCTGGATGTTGRTTTAGCAGCCAGAAGAACCATGATAACGCCAGAGAAGACGTATCTCTGSCAGCAAGA
1061	PAcontig_10397_849	contig_10397	849	GQ02901_B14.1	NA	NA	*	C	A	11	58.65	2287	16.4665	0.71	248	107	141	0.431452	AAATATTGCATGTCTTTCAGATCATCGTGACTAAAGCRAAGAGTATTGATATCGTAAGGGTTATTAYTGAACTTAGCCTTCAAGATCTSGTAGAGTTCCG[C/A]CATAATTTTTGTCTCTACATCTGGATGTTGRTTTAGCAGCCAGAAGAACCATGATAACGCCAGAGAAGACGTATCTCTGSCAGCAAGAATTATGCTGAGA
1062	PAcontig_10397_880	contig_10397	880	GQ02901_B14.1	NA	NA	*	G	A	11	58.44	990	16.2662	0.56	275	212	63	0.229091	TAAAGCRAAGAGTATTGATATCGTAAGGGTTATTAYTGAACTTAGCCTTCAAGATCTSGTAGAGTTCCGMCATAATTTTTGTCTCTACATCTGGATGTTG[G/A]TTTAGCAGCCAGAAGAACCATGATAACGCCAGAGAAGACGTATCTCTGSCAGCAAGAATTATGCTGAGACATARATCCCGCACAGATTTCAGAGAAGGAG
1063	PAcontig_10398_878	contig_10398	878	GQ03914_I22.3	NA	NA	-	A	C	11	59.55	2262	18.9816	0.49	240	119	121	0.495833	TGAATGTCTTCTTACCATTGTTACCACCCTTTCCACCTTTAAATCCCTTTCCACCTTTAATTCCCTTTCCATTGGTTCTTTTTTTACTAGAACCGAGAAT[A/C]TGTTTTGTTGCTTTTTGTTGCCTTTGTTTACGAATCTGCTCAACACCTCGGAGTTCATCGCGGACATTTGCATTGGGAATTGGTCTCTGTTTTTTATGCC
1064	PAcontig_1040_116	contig_1040	116	GQ04013_M19.2	NA	NA	-	T	A	27	46.78	2965	20	0.72	164	49	115	0.29878	GAAATATAAGGTAGTCATTCTATGTTAAATGCAATATCAGGAACTGTATATCAACTTCCGACCTAAAAAGTAGACCGATATGCTTCAGCAGAACTGACAT[T/A]TTCCAATAGGTTCAGTGGAAGCCAAATGGAGGCATTCAAGTTGATTTCCAAGGTAAAAAAATCACAGCTTGAGACACACGAATGTTACAAACCCAAGTTG
1065	PAcontig_1040_1267	contig_1040	1267	GQ04013_M19.2	NA	NA	-	A	G	35	58.76	2965	20	0.71	162	31	131	0.191358	AGACTCTATCCATCGGGCTTATCCATTTGGAAATGAAGGTAATGAAACTAACTTATCATTCATTTGGAAATGAAGGCAATGAAACTAACTTATTTGCATA[A/G]AGAACAAATGATTATACTTATTGTGAATGTTCTCATAGAATTTTGTATAATTTGTTTCTTCTGTGCCCTGATTCTTAAATAATTTTCGTTTATTGTATGC
1066	PAcontig_1040_1477	contig_1040	1477	GQ04013_M19.2	NA	NA	*	G	A	24	51.68	1951	21.1252	0.65	174	80	94	0.45977	AGGATAGAATGTAACTCAAGTTAAATGTGGATGCCAAGAGATGAGACAAACTTTTCTACTCATAGAAGAAGAAGAATAGGTTAGAGTTGCAGAAAATTCA[G/A]TCAAGATGAAGATGTACRTAAAGAGGTTGAAACCCTTCCTTCCTCTCCAGAAGACnnGAAAGACAAGCTTCTGAGAATTTAGCGTCCAGnnCTCCTTTCACC
1067	PAcontig_1040_1495	contig_1040	1495	GQ04013_M19.2	NA	NA	*	G	A	27	51.37	2130	22.7871	0.58	185	90	95	0.486486	AGTTAAATGTGGATGCCAAGAGATGAGACAAACTTTTCTACTCATAGAAGAAGAAGAATAGGTTAGAGTTGCAGAAAATTCARTCAAGATGAAGATGTAC[G/A]TAAAGAGGTTGAAACCCTTCCTTCCTCTCCAGAAGACnnGAAAGACAAGCTTCTGAGAATTTAGCGTCCAGnnCTCCTTTCACCAACCTGGACACSTCAATA
1068	PAcontig_1040_15	contig_1040	15	GQ04013_M19.2	NA	NA	-	A	G	34	49.63	187	27.7214	0.7	14	6	8	0.428571	TGCATTGATTCGTT[A/G]GAAATATAAGGTAGTCATTCTATGTTAAATGCAATATCAGGAACTGTATATCAACTTCCGACCTAAAAAGTAGACCGATATGCTTCAGCAGAACTGACAT
1069	PAcontig_1040_1725	contig_1040	1725	GQ04013_M19.2	NA	NA	*	A	G	24	56.01	1161	22.1439	0.54	101	47	54	0.465347	TTGAGGTCGAGGGCTTGAGGTAGGTACARTCTTCTGTATTCATGTTCATRGATATCTTCTTTTTGTTTCTTTCATTCATTTATTTTTCAATATTTATCCA[A/G]CATTTTTTTTCTTAAAATTAAAGTACATAACCCTCTCTATAATATATATGTATTTATTTCCATGTTTTCCAAACTTTCTTGCMATGTCTTCGAAAATCCT
1070	PAcontig_1040_1808	contig_1040	1808	GQ04013_M19.2	NA	NA	*	C	A	34	55.93	1091	28.8659	0.74	59	20	39	0.338983	TTTTCAATATTTATCCARCATTTTTTTTCTTAAAATTAAAGTACATAACCCTCTCTATAATATATATGTATTTATTTCCATGTTTTCCAAACTTTCTTGC[C/A]ATGTCTTCGAAAATCCTTTATATATTTGAAGGGTTTTAATATCAGCTAATCATCTTATCCAATACATGATATTACTAATGCCAAAAGAAACAATACTTTT
1071	PAcontig_1040_337	contig_1040	337	GQ04013_M19.2	NA	NA	-	T	C	26	48.79	2965	20	0.51	267	132	135	0.494382	ACAAACCCCAAGTTGCAACGGGTTTAGTTAGGGTTTAGCAATTCTGCAATACAACGCAGAGGGTGTTTTTGGTATTTAGTCTCTTCTGCACCCAAATTCT[T/C]TTTCCGTACATTTATAGTTCTTGTTCTTTTTATCTGAAGATATAGTTCTGCTCTTCTGGTCTCCATACATTTGTATTTAATCTCCGTTTTATCCATCGCT
1072	PAcontig_1040_439	contig_1040	439	GQ04013_M19.2	NA	NA	-	C	T	34	51.2	2663	20	0.25	313	231	82	0.261981	TTCCGTACATTTATAGTTCTTGTTCTTTTTATCTGAAGATATAGTTCTGCTCTTCTGGTCTCCATACATTTGTATTTAATCTCCGTTTTATCCATCGCTT[C/T]TGAGGTCGTACCACGGCTATATCAAGAGATAATATTGTAGAAATCCGTGAAGACTGGTCTTGAATTACCAATTATTTGCTTAATCGCTGGCGTTAAGCAC
1073	PAcontig_1040_672	contig_1040	672	GQ04013_M19.2	NA	NA	*	T	A	11	51.22	2965	20	0.89	633	317	316	0.49921	GAAATATAAGGTAGTCATTCTATGTTAAATGCAATATCAGGAACTGTATATCAACTTCCGACCTAAAAAGTAGACCGATATGCTTYAGCAGAACTGACAT[T/A]TTCCAATAGGTTCAGTGGAAGCCAAATGGAGGCATTCRAGTTGATTTCCAAGGTAAAAAAATCACAGCTTGAGACACACGAATGTTACAAACCCCAAGTT
1074	PAcontig_1040_823	contig_1040	823	GQ04013_M19.2	NA	NA	*	G	A	22	54.44	2965	20	0.63	850	358	492	0.421176	AGGTAAAAAAATCACAGCTTGAGACACACGAATGTTACAAACCCCAAGTTGCAACGGGTTTAGTTAGGGTTACAAACCCCAAGTTGCAACGGGTTTAGTT[G/A]GGGTTTAGCAATTCTGCAATACAACGCAGAGGGTGTTTTTGGTATTTAGTCTCTTCTGCACCCAAATTCTMTTTCCGTACATTTATARTTCTTGTTCTTT
1075	PAcontig_1040_947	contig_1040	947	GQ04013_M19.2	NA	NA	*	T	C	32	52.75	2965	20	0.52	940	384	556	0.408511	ACGCAGAGGGTGTTTTTGGTATTTAGTCTCTTCTGCACCCAAATTCTMTTTCCGTACATTTATARTTCTTGTTCTTTTTATCTGAAGATATAGTTCTGCT[T/C]TTCTGGTCTCCATACATTTGTATTTAATCTCCGTTTTCTTTTTTCTTCTTCTATTGCGGCTGTTCCCATTTGTTTATTTTACTTTTCCGCCTTTGYTGCC
1076	PAcontig_10400_1028	contig_10400	1028	GQ03121_F18.1	NA	NA	-	T	C	24	54.76	1269	15.1601	0.43	111	25	86	0.225225	AACGACGGCCTTCCGGCAAAAAGCTACTCACGATCGCAGAGGGGCGGAGTCTGAGCAATGGCGAGCTCATGGATGGCCTTCACCCTGCTTTTCCTGCGGT[T/C]TCTGACTTCCAAGCGAAGGGTGATAATGGAAGATTTTCGTCAGCAGAATGCTGAATATTTTTTGTACATCGGGGAAAATCTTCTTGAGATTTTGCAAATG
1077	PAcontig_10400_626	contig_10400	626	GQ03121_F18.1	NA	NA	-	T	A	11	60	951	24.0432	0.67	77	36	41	0.467532	GTCAACGCAAGAAGGTTCGGACAACGAACGCACAAGACACGTTTCTCTTGCTTTCTCCTCTGTTCATGAATTAAATGAAAGCTACTCGCCAACTTTTTAA[T/A]TTCATGGCACAACGCATCGCGGGCCACAGAAGGTGTCGTGAAAATCACAACTCCAGATAACTTCTCAGAATTTTCTGATTTGCGTGCTCTGCAAGGAGGT
1078	PAcontig_10400_831	contig_10400	831	GQ03121_F18.1	NA	NA	*	G	T	20	44.09	1849	23.2564	0.02	190	109	81	0.426316	GCTATTAAAACGCGTTTTAAGTCGCCTTGTATTGCAGTTTGCAAAGTTGTATTTAGGGTTTGGTTCAGGTTGGGGTTTTTTTTATTTCAAGATCGTTTTC[G/T]CCAGAAAGTCTTGAGTAATGGCGATTCCAAAAATGGTAGCAGCGGGCAAAGGGCAGTGGATGGAAACCGYTCCTTCCCAGAAGGAATACGGGGTGAAACG
1079	PAcontig_10400_901	contig_10400	901	GQ03121_F18.1	NA	NA	*	T	C	10	43.26	1578	16.9765	0.27	243	148	95	0.390947	TGGGGTTTTTTTTATTTCAAGATCGTTTTCKCCAGAAAGTCTTGAGTAATGGCGATTCCAAAAATGGTAGCAGCGGGCAAAGGGCAGTGGATGGAAACCG[T/C]TCCTTCCCAGAAGGAATACGGGGTGAAACGACGGCCTTCCGGCAAAAAGCTACTCACGATCGCAGAGGGGCGGAGTCTGAGCAATGGCGAGCTCATGGAT
1080	PAcontig_10401_426	contig_10401	426	GQ04005_B02.1	LG01	150.376	*	G	A	11	50.16	1372	23.8436	0.95	267	208	59	0.220974	AGAAACCAGACAAAACTGAAAGATGTAACACTGTACACAACTTGTTTCATTAATACAAATTTTAGATTAGTTCCTTTTTAAAAACAAATTGTGAACTTAC[G/A]CTCTGCAAGTCAAGGACATGAAGATCATTGAAACAGGTGGAATGAGAGCCRCCACCAAAAATCAAAAGATACCGATTTGCGTGTACTGTAGCAGTGTGAT
1081	PAcontig_10402_207	contig_10402	207	GQ03121_D04.1	LG07	16.451	-	A	G	20	58.96	2156	26.7167	0.64	118	36	82	0.305085	CATCACTCCTTACTGAAGCTGCACTATAGTCAATCATCTTTCCATGATCATTACCAGGCAGTGCTCTGCTTAACCTTTTTAACCAAATTTCGTAATCCAC[A/G]GGATATGGAGTACCACATAGGCTGTCAACATAGTCGGCAAAAGCTTTCAAAAGAGCAGAGACTTCTCCAAGCTGCTGTTGTATGCGCCGTTTTGCCCAAG
1082	PAcontig_10404_231	contig_10404	231	GQ03201_I20.1	LG10	30.799	*	A	G	28	54.91	1166	24.0154	0.7	86	36	50	0.418605	CCTACATAAATTCAATTCAAAACTTCATGTGCTTTAAATTCACAATAGATTTGGGCCATTACCCGTGGAAATCAGAATTAAATCTAACATCTAACACAGA[A/G]ATGTACCTCATATTGTGAAAAAAACTTGCAACGATTGATTCAATATACATAGWATTGCATAACAATAACCTGCTGAGCCCATGCASTGTAATTTGCAATT
1083	PAcontig_10404_368	contig_10404	368	GQ03201_I20.1	LG10	30.799	*	A	G	31	59.4	2402	25.383	0.68	118	22	96	0.186441	GATTCAATATACATAGWATTGCATAACAATAACCTGCTGAGCCCATGCASTGTAATTTGCAATTGTTCTnnTGGTCTTCAATAAACATTTAGTTCTATACA[A/G]AGATTCTGAAAGACCTGTACCATGCATTTTGCAATCTATCCCCAACCCTTCATAAGCTATCCACTCATACATCCATACATnnTTATACATGATATATTTAG
1084	PAcontig_10405_307	contig_10405	307	GQ03124_G16.1	NA	NA	*	A	C	26	58.44	2212	24.6898	0.55	209	118	91	0.435407	ATGCCATGTGAACATGAGAATGGCAGGTAAAARTGCCTCAAGCGACAATCATTTATTGTTGGAAGATACATTGGAGAAAAAAATACACAGCTAAAGCCTC[A/C]TGTTTCACACAATATCGACATAAACAACCAAAATTTCACWTGAAGAACATGCTAACTGAATAATTCCCAAACCATTCAACTAGCAGTTATTGCTCCAAAG
1085	PAcontig_10407_103	contig_10407	103	GQ04011_K04.1	NA	NA	*	A	G	11	59.97	795	18.4394	0.27	104	59	45	0.432692	AAAACCAGAATTGGCTGTTTTCTTAAATTAGAATTATAAGAAAATASAAAAAGAAAACCAGAATTGAGTnnTTTTCTGATGGAAAGGTAATGGATGGCATT[A/G]CAGGCATTTGGGTGGGCTTATTCTAGAGGGCAGCACAGAACAAAAGAGCATGTCTATGTGTACTGGCTGGCACCATTGGAGGCATGTCTGTTGGCTGTCT
1086	PAcontig_10407_208	contig_10407	208	GQ04011_K04.1	NA	NA	*	G	T	22	59.74	1678	19.2446	0.35	188	99	89	0.473404	CATTTGGGTGGGCTTATTCTAGAGGGCAGCACAGAACAAAAGAGCATGTCTATGTGTACTGGCTGGCACCATTGGAGGCATGTCTGTTGGCTGTCTGGAC[G/T]TTCGGGTTGCTTGTTGTTCCATCCCAAAAGAAACAGACMAGACAGAAATTGAAGACCCTCAAAGAAAAYTGAGGCAGGCGAGAATTGCARCAATATCTTG
1087	PAcontig_10407_49	contig_10407	49	GQ04011_K04.1	NA	NA	*	C	G	15	59.3	324	17.9386	0.16	46	26	20	0.434783	AGAAAACCAGAATTGGCTGTTTTCTTAAATTAGAATTATAAGAAAATA[C/G]AAAAAGAAAACCAGAATTGAGTnnTTTTCTGATGGAAAGGTAATGGATGGCATTRCAGGCATTTGGGTGGGCTTATTCTAGAGGGCAGCACAGAACAAAAG
1088	PAcontig_10408_1039	contig_10408	1039	GQ0168_F24.1	NA	NA	*	A	G	26	56.37	1484	14.4645	0.38	125	20	105	0.16	TTCTRTCTTAGCCTCACAAATAYGCATGCCTTCACAGTAACCTRATGCAACCTTTACTCCAAGCCTAAACTTCCTGCTCCTTATCCAGCTCGAATTGTCT[A/G]TAAACATTAACTCCTCAACTGTAYCAACACCTTCCTTCAATGTAACTTGAAAGTCTCMTGTAAGTAGAGGCATCTTCCCTTCACGTTCACGCGCTTTGTG
1089	PAcontig_10408_187	contig_10408	187	GQ0168_F24.1	NA	NA	*	T	C	27	54.36	904	22.8969	0.7	57	16	41	0.280702	AATTTAATGTTAGTTAATGTCCACATCAAAATTACCATCTTCTTGCTTTTAAAAAAGATACCTTCTCATTATCAGAAAGCGATTCAGCGGGAATATATTG[T/C]TCATTCGCAATAAGGCCCGCAAGTTCATAAACATTAYTGAATATAACACCAACATGTCGTGTCTCATCAGTATAGTATACATAGAGTTTCCCMCTGAGGA
1090	PAcontig_10408_331	contig_10408	331	GQ0168_F24.1	NA	NA	*	T	C	22	57.01	2965	20	0.27	161	38	123	0.236025	TAACACCAACATGTCGTGTCTCATCAGTATAGTATACATAGAGTTTCCCMCTGAGGACACAAGTTTTTGCGTGCTCTATTGTACTCTCCCACATCTTGTT[T/C]GACATACCACTTCCAAGGATCTACATTCAAATTAAGAGAATGTCAGCTRAGCCAAGAGCAAKTTCAAATGGCCCTCACCACAAACATGATAAACAATAGT
1091	PAcontig_10408_393	contig_10408	393	GQ0168_F24.1	NA	NA	*	T	G	22	53.6	2832	20	0.34	196	75	121	0.382653	GTTTTTGCGTGCTCTATTGTACTCTCCCACATCTTGTTYGACATACCACTTCCAAGGATCTACATTCAAATTAAGAGAATGTCAGCTRAGCCAAGAGCAA[T/G]TTCAAATGGCCCTCACCACAAACATGATAAACAATAGTGCTTACATTTCGCAATTTTTGAGGATCTCTAACCACAAGCCTAAAAAATCTTGAACCGTATA
1092	PAcontig_10408_530	contig_10408	530	GQ0168_F24.1	NA	NA	*	C	A	27	56.33	2965	20	0.38	341	103	238	0.302053	GTGCTTACATTTCGCAATTTTTGAGGATCTCTAACCACAAGCCTAAAAAATCTTGAACCGTATAAACCCCARCTTTATTAAATTTCTTGTGAAACGCTCC[C/A]TCTTTACCAATTTYATCTAATCTCCAAACCTCATCTTGAAACGYTGGTGGATAATGTTTCTTGTACACTGAAAAGCATAAAAACSATATCAGATTATTAC
1093	PAcontig_10408_544	contig_10408	544	GQ0168_F24.1	NA	NA	*	C	T	24	56.29	2029	15.9982	0.56	353	224	129	0.365439	CAATTTTTGAGGATCTCTAACCACAAGCCTAAAAAATCTTGAACCGTATAAACCCCARCTTTATTAAATTTCTTGTGAAACGCTCCMTCTTTACCAATTT[C/T]ATCTAATCTCCAAACCTCATCTTGAAACGYTGGTGGATAATGTTTCTTGTACACTGAAAAGCATAAAAACSATATCAGATTATTACATGGAAAAAAACAA
1094	PAcontig_10408_574	contig_10408	574	GQ0168_F24.1	NA	NA	*	C	T	30	55.85	1285	17.1399	0.22	358	281	77	0.215084	AAAAAATCTTGAACCGTATAAACCCCARCTTTATTAAATTTCTTGTGAAACGCTCCMTCTTTACCAATTTYATCTAATCTCCAAACCTCATCTTGAAACG[C/T]TGGTGGATAATGTTTCTTGTACACTGAAAAGCATAAAAACSATATCAGATTATTACATGGAAAAAAACAATCATATTTTTTGCTATCTAGTTGCTTCAGA
1095	PAcontig_10408_860	contig_10408	860	GQ0168_F24.1	NA	NA	*	G	A	22	59.34	1529	17.9744	0.59	262	175	87	0.332061	TTTTTTGCTATCTAGCTGCTTCACAAAATGAAATCTTTGGAAGCAAAAACAATTCAGTGTAATATTAAGAAAATACTACTCTGCATAATCCAGTAGATTG[G/A]CTCAGAAATAAAAAYTTGATATCAGAGCCTAGAGAAAATGAASTCACGTTCCCCTCTATGATCTTTCACAGTGAAAGCTTCTRTCTTAGCCTCACAAATA
1096	PAcontig_10408_903	contig_10408	903	GQ0168_F24.1	NA	NA	*	G	C	20	58.82	2965	20	0.42	269	63	206	0.234201	CAAAAACAATTCAGTGTAATATTAAGAAAATACTACTCTGCATAATCCAGTAGATTGRCTCAGAAATAAAAAYTTGATATCAGAGCCTAGAGAAAATGAA[G/C]TCACGTTCCCCTCTATGATCTTTCACAGTGAAAGCTTCTRTCTTAGCCTCACAAATAYGCATGCCTTCACAGTAACCTRATGCAACCTTTACTCCAAGCC
1097	PAcontig_10408_943	contig_10408	943	GQ0168_F24.1	NA	NA	*	A	G	23	58.57	2965	20	0.44	256	37	219	0.144531	CATAATCCAGTAGATTGRCTCAGAAATAAAAAYTTGATATCAGAGCCTAGAGAAAATGAASTCACGTTCCCCTCTATGATCTTTCACAGTGAAAGCTTCT[A/G]TCTTAGCCTCACAAATAYGCATGCCTTCACAGTAACCTRATGCAACCTTTACTCCAAGCCTAAACTTCCTGCTCCTTATCCAGCTCGAATTGTCTRTAAA
1098	PAcontig_10409_200	contig_10409	200	GQ03809_L15.1	LG08	46.647	*	A	G	10	59.79	1320	20.8426	0.97	118	53	65	0.449153	CGTTGTCAGCAACATATTCTGCTTTGCCAACGCCAGAGCCCGCTTCGTAGCTATTACCGCTACCGGAACCGGTCACATAGCCACCACCAAAACCTGAACG[A/G]TAGGCGCTATTGCTTTCCGAACGTCCACCGTAGCCCGAGGYGTATTGATCACTACCTTGCCCATAGCCGCCATTAGAGCCATGCCAGTCCGAACCAGARC
1099	PAcontig_10409_241	contig_10409	241	GQ03809_L15.1	LG08	46.647	*	T	C	11	59.82	1895	20.9758	0.11	140	48	92	0.342857	GCTTCGTAGCTATTACCGCTACCGGAACCGGTCACATAGCCACCACCAAAACCTGAACGRTAGGCGCTATTGCTTTCCGAACGTCCACCGTAGCCCGAGG[T/C]GTATTGATCACTACCTTGCCCATAGCCGCCATTAGAGCCATGCCAGTCCGAACCAGARCCCGAACCATAAGCTTCACCGTGGTAGCCAGATCCGGCACCA
1100	PAcontig_10409_367	contig_10409	367	GQ03809_L15.1	LG08	46.647	*	A	C	24	59.9	2357	25.4444	0.16	149	55	94	0.369128	CCGCCATTAGAGCCATGCCAGTCCGAACCAGARCCCGAACCATAAGCTTCACCGTGGTAGCCAGATCCGGCACCATAACTAGCGCCCTTGCCAGAGCTCT[A/C]TTTGTATCCGGCACCCGCGTCGTCTACGAGAGAAGAATTTTCTGAATAGTACTCACCAGCTTTAGCTGATCCGGAACGATAGCCGCTCCCACCTTCTCCA
1101	PAcontig_10409_513	contig_10409	513	GQ03809_L15.1	LG08	46.647	*	T	C	22	59.09	2410	23.9683	0.07	161	59	102	0.36646	ATAGTACTCACCAGCTTTAGCTGATCCGGAACGATAGCCGCTCCCACCTTCTCCATAGGCGGCTCCGCTGCCAGAACCGGAGCGGGAAGCCTCGCTGTTG[T/C]CATATACATACCCATTACCGTTTCCCTGACCACGGTAGGAACCGTAGCCATTGCCCGAACCGGCnnCCATAAGCGTTATCTACACCGCTGGTGGTATAGCT
1102	PAcontig_10409_667	contig_10409	667	GQ03809_L15.1	LG08	46.647	*	G	C	27	58.79	1821	24.418	0.71	173	97	76	0.439306	CCCGAACCGGCnnCCATAAGCGTTATCTACACCGCTGGTGGTATAGCTTTCTCCGTACCCGGCTGTATTTGATCCCCCATTGGGGTTATCGTAGGCAGGTT[G/C]TTTGTTAAAGAATCTGCTCTCCCTCGCCTCCATGTTACAGAGAAACAGACTAAAGGAAAGCACAGATAAGCACAGAATTTTAGTGCTGGGCGCCATTATT
1103	PAcontig_10409_834	contig_10409	834	GQ03809_L15.1	LG08	46.647	-	A	G	27	59.89	1140	24.4744	0.45	85	37	48	0.435294	TAAGCACAGAATTTTAGTGCTGGGCGCCATTATTGATAATGTTAAGCACAGGAAGAACTAGATTAGCTCTTTAGCAGACTAAAACACGAGCTGGAGAGAA[A/G]TAAAGGTTTCATATTTATAGATCCAAATTTCTTCCCGCCATTATGGTTGAAGCCATGAATTGTCTGTTAGAGTCATTGCATAGTGCGCTCCTACTTGCCT
1104	PAcontig_10412_148	contig_10412	148	WS00834_P09.1	NA	NA	-	C	A	27	60	1087	25.4948	0.86	59	15	44	0.254237	CTACATGCTGTAAATTCTCAAAGGAAAAGCCCTATAGGGTTCGTTCCAAACTGGAAGAAAACCTCCCTGGCACAGCACATTCTGTAGAAATTACCGAAGA[C/A]TCCATATGGGACTTTTGTGCTGATCATCACGCCTACCAAGGAGTTGTCCTTTCAACTGGCTAAGCTGTTCAAAGCCTTGGATCACCTGTGCATCTGCAAT
1105	PAcontig_10414_161	contig_10414	161	GQ0207_G15.1	LG02	146.98	*	A	G	27	59.35	1373	27.0725	0.74	73	21	52	0.287671	AGGCTCCATGTTAGCTTCCATTATTTACATTGAGCAAAGTCAAAACCAGATTAGAATAATATTCGTAGCCGGCTACAATTTCGATGAGTAGTATTTATAT[A/G]TAAACTCCATAAATACTCCAATAAATTATGTGACAGTCGYCAATGTAAAATTGATTGATAGAACGCGAAAGTCACGGAACATCGTGGAGGACTTGGGGTA
1106	PAcontig_10414_201	contig_10414	201	GQ0207_G15.1	LG02	146.98	*	T	C	21	59.49	1774	23.7996	0.76	100	24	76	0.24	CAAAACCAGATTAGAATAATATTCGTAGCCGGCTACAATTTCGATGAGTAGTATTTATATRTAAACTCCATAAATACTCCAATAAATTATGTGACAGTCG[T/C]CAATGTAAAATTGATTGATAGAACGCGAAAGTCACGGAACATCGTGGAGGACTTGGGGTACCCTCTCAACGACAACAGGAAGACCGCCAGCCATACGCGC
1107	PAcontig_10414_368	contig_10414	368	GQ0207_G15.1	LG02	146.98	*	C	T	21	59.25	878	19.0161	0.81	167	119	48	0.287425	CAACGACAACAGGAAGACCGCCAGCCATACGCGCAGTCAGGCTGGAAATGTACTTCGGATTTACATTACAATGGACTGGACGTAATCTGAAAATGGGAAT[C/T]ACAGAGGCCGCGATGTATTTCATCTGAAYGAACGCCATTTCTTTGCCCAGACACACGCGAACTCCGCCTTGGAAGACTGGAAACTTGAACGGACATTTGG
1108	PAcontig_10414_397	contig_10414	397	GQ0207_G15.1	LG02	146.98	*	C	T	21	58.98	806	18.2776	0.94	173	127	46	0.265896	CGCGCAGTCAGGCTGGAAATGTACTTCGGATTTACATTACAATGGACTGGACGTAATCTGAAAATGGGAATYACAGAGGCCGCGATGTATTTCATCTGAA[C/T]GAACGCCATTTCTTTGCCCAGACACACGCGAACTCCGCCTTGGAAGACTGGAAACTTGAACGGACATTTGGGGACGAAGTGGCCTTCCTCGTTCATCCAT
1109	PAcontig_10414_707	contig_10414	707	GQ0207_G15.1	LG02	146.98	-	T	C	23	60	1702	28.0124	0.43	86	24	62	0.27907	GCAGGACGTCGTTGTGAAGGGCGTGCTTGGAGTCCCAGGGGACTGGCGGATAAAGTCTCATCGATTCGCAGATTGAGGCGTGCAGGTAATGCATGCTCTG[T/C]AGCTCCTCGTATGAGAATACGAAGGGATTTCCGTGCCGTTTGGGTTCGGCTCTGGAGGCTATGAGGCCAGCTATTTCTCTGTGTATGCCTTGGTCCACAT
1110	PAcontig_10416_100	contig_10416	100	GQ02811_K04.1	LG12	66.502	-	T	G	24	60	825	26.8679	0.31	39	7	32	0.179487	GATCATGCAGATCTCCTCTTGGCATTCGGAGTCCGGTTTGACGATCGAGTTACCGGTAAACTGGAGGCCTTTGCGAGCCGGGCTAGCATTGTTCACATT[T/G]ACATTGATCCGTCAGAGATAGGTAAGAATAAGCATCCCCATCTGTCCCTTTGCTCAGATGTTGGCTCCGCGCTCCAGGGCCTTAATTCATTGATCAAGAC
1111	PAcontig_10416_491	contig_10416	491	GQ02811_K04.1	LG12	66.502	-	T	C	20	60	2324	22.4645	0.39	127	22	105	0.173228	GCCCAATGGTTTCGATACGAGAGACCACGACGGTGGCTGACATCAGGGGGTCTCGGGGCTATGGGATTTGGCTTGCCTGCAGCACTGGGAGCTGCCGTGG[T/C]CAATCCAGGGGTGACTGTTGTTGACATAGATGGAGATGGCAGTTTTCTGATGAATGTGCAAGAATTGGCCACCATCAGAGTAGAAAACCTGCCTGTTAAG
1112	PAcontig_10417_1064	contig_10417	1064	GQ00412_D04.1	NA	NA	-	C	A	31	59.64	1248	22.1167	0.77	61	3	58	0.0491803	GTCCGCCAAAATTAGCTATACTAGATCTTATTAGCCACTAAGTTTTTTTGTAAGGAAACCAAGTCAGCATCCTTTTGTGTGTAAGGAAAACAATTTTGCT[C/A]TATTTTGAGGTTGTAGTTTAAATGTTTCAAGTTTTGTTTTTTTTTTTTAAATTTTTAAATGATGTTTGTTTGAAATTTATTGAGAAATTGTTAGATCTGT
1113	PAcontig_10417_682	contig_10417	682	GQ00412_D04.1	NA	NA	-	C	T	24	59.82	2554	20	0.43	121	23	98	0.190083	GTGAAGAAATAACTTTCGATATTCTTTTCGACTATTCAAAACACTAATTTTGCGTTTATTACGAGAAATCACGATTCTCCTTCTGTTTTCGTTTTCTTCA[C/T]GAGTGGAACTGAACTGTACAGGACTGCAGAAGAATATTCTCCAGGCATGTTGTGGAGTGGGTGGGCCGTACAATTACAATAGACGTACACCATGTGGCGT
1114	PAcontig_10418_174	contig_10418	174	GQ03325_H02.1	NA	NA	*	A	C	34	52.82	2045	29.711	0.78	128	58	70	0.453125	ATTTAGTGAAAGGATTTGTATGTTAAGGTAGAARAGATGGACGACCACTTTATAATTACnnGCACACAATAATGATTGACGACCACTTTATAATTACTCCA[A/C]AGAATGTTGAAGAGMATAATCAGATATAAAWTAGAAAATAGAACTYTGAGCCATTTTATAACAGTCCATACAATGAnnGAAGCCTGTATTACAAYGTAGAA
1115	PAcontig_10418_28	contig_10418	28	GQ03325_H02.1	NA	NA	*	G	C	34	57.9	404	29.2514	0.92	30	15	15	0.5	TGTTCAACTCACATCCAGATCTTTCTG[G/C]AAAAACTCAATTCAAGTTCGATCAGATAAACTAAAGTTTGTCCCAATTTAGTGAAAGGATTTGTATGTTAAGGTAGAARAGATGGACGACCACTTTATAA
1116	PAcontig_10418_412	contig_10418	412	GQ03325_H02.1	NA	NA	-	T	C	24	59.74	937	19.4354	0.67	173	123	50	0.289017	GCGCGTAATCATATTGTGGACACTCCAGAAACAACATTAGAACACAAAAAAATCTGAGGTTTGTCACTGAATAATAATACAAACAATGACATTAGTTTTC[T/C]TGGAAATTTGTTACAGACTAACAATCAATTGTCATTGTCGGGAACTCTTTTTGTATTGGAACAAACACGATGATCAATATTTATCCAACTAATGAAATAA
1117	PAcontig_10418_553	contig_10418	553	GQ03325_H02.1	NA	NA	*	G	A	22	59.6	882	17.9759	0.8	270	219	51	0.188889	GGAACTCTTTTTGTATTGGAACAAACACGATGATCAATATTTATCCAACTAATGAAATAAGCAGACAAATATAGTAAGAATATTCTTTATCTTTAGAGTC[G/A]ATCGGTATGCGTGGCAGTTGTTCTCAGCATTGCGRAAGATCCATTGGGGGCGAATCGAGACTCAAAAGAGAATCAGGTCCATTGCTAACCACAAAAATCA
1118	PAcontig_10418_588	contig_10418	588	GQ03325_H02.1	NA	NA	*	G	A	21	59.61	1719	18.8578	0.82	282	189	93	0.329787	AATATTTATCCAACTAATGAAATAAGCAGACAAATATAGTAAGAATATTCTTTATCTTTAGAGTCRATCGGTATGCGTGGCAGTTGTTCTCAGCATTGCG[G/A]AAGATCCATTGGGGGCGAATCGAGACTCAAAAGAGAATCAGGTCCATTGCTAACCACAAAAATCATCGCCAACCCCCATGTTATGTGCACGTCCAAGTGG
1119	PAcontig_10418_710	contig_10418	710	GQ03325_H02.1	NA	NA	*	T	G	22	59.38	2965	20	0.42	266	92	174	0.345865	GAGACTCAAAAGAGAATCAGGTCCATTGCTAACCACAAAAATCATCGCCAACCCCCATGTTATGTGCACGTCCAAGTGGCAGTGCATCARCCAAGCTCCT[T/G]CCATACATAATCACCATCACCGACATCAAGCCATTTAAAAATAAGGGACAATGATGAAGGAAAGCCGAATGGTGTGTAACTTTATGCTTACCGGGATTTT
1120	PAcontig_10418_989	contig_10418	989	GQ03325_H02.1	NA	NA	-	T	G	24	58.44	1111	22.0341	0.8	114	62	52	0.45614	ACTTCTGAGGATCTATTTGTGGATTATAATTACCAAACCCTAATCCCACTATGTAAAAGTCATAACCATGGAGATGGATAGGATGGCTCTCACCCACAAA[T/G]ATATTGGTTCCTTGGAGAATTACTTGGACCGTCGTATTAGAGAAGATGAGGTAGTGTTTGATGTTTCTCAAGCATTAGATCCAAGGAGATCAAGCATTAT
1121	PAcontig_1042_1025	contig_1042	1025	GQ02760_C12.2	NA	NA	*	G	A	24	57.18	2058	25.5216	0.72	161	79	82	0.490683	GCCYATCTGTTAGAAAACATGAAAATTRAAATGGGTATTCAGAAATTGGAAAATTCTGATAAACAACGCGTTATACATTGAAAATCTGAGACTGAAAGTT[G/A]GAGAGATTTTCGTTTACCTTAAGGGACTTGGACGACGCCTTGACATCGATAGAATGCTGAATGCTGGGAGTGGGATGTAGAGAYGGAATGGATTCTTTTC
1122	PAcontig_1042_1109	contig_1042	1109	GQ02760_C12.2	NA	NA	*	C	T	11	56.21	2560	20	0.67	223	110	113	0.493274	TCTGAGACTGAAAGTTRGAGAGATTTTCGTTTACCTTAAGGGACTTGGACGACGCCTTGACATCGATAGAATGCTGAATGCTGGGAGTGGGATGTAGAGA[C/T]GGAATGGATTCTTTTCTGCCCTTGATATTCATTTGTAGCTTCATATTTKCTTGGCACTCAGAATTTTGTGGAGGAGAAGAATCTTGGTCTCCCAAATAGG
1123	PAcontig_1042_339	contig_1042	339	GQ02760_C12.2	NA	NA	-	G	C	11	55.5	2018	20.3245	0.8	295	194	101	0.342373	CACAGTGAGACATTCTAAATGCTTATCGGCCGCTGCATTTGGACCCTCCCAAACCACAGTGAGAATGATTAGCATCGAGTTACGTTTGAGCCCTGAGCTT[G/C]GTCGGCTTACCTCTGAAATCAAGAACAGTGACAAGTGGGCACCTTTCTTGAAACTTTCTTCCATGGCTGCAATACAGAGTCTGAATACTTGGAGGGGAAG
1124	PAcontig_1042_512	contig_1042	512	GQ02760_C12.2	NA	NA	*	C	T	23	58.91	1714	17.1448	0.31	352	250	102	0.289773	TACAGAGTCTGAATACTTGGAGGGGAAGGCTTGTAATCTTCCTCGCTTCGAACGAGTCCTGGACGTGGTCCCTTGCCCTATCTCACACACTTTTGAAATG[C/T]TGTTGAAGCTATGTTGGACATCCCCAGGTTCGCTAACCTTATTGAAGGGMAATATTTTTACAGACTCCAAACCAGGATCTTCAACCAAGCATTGATRGTT
1125	PAcontig_1042_840	contig_1042	840	GQ02760_C12.2	NA	NA	*	T	C	34	57.29	2965	20	0.51	134	24	110	0.179104	TCAATGGCATCTRCCARCAAATAGAGAGATCCACCCATACTGTTCTCCTGGCTTGCAATCTTTTGATTGnnATAAACCGAGGCTTCTTATGCTTGAATTCC[T/C]CTGATCTCTATCTTCACTATGAGATATATGAGTATTTCTATTATAAATCTGAGTATTnnATAACATATTGTAGAGATTTCCGGGAGCCYATCTGTTAGAAA
1126	PAcontig_10420_1059	contig_10420	1059	WS00828_A20.1	NA	NA	*	A	T	34	60	927	21.8584	0.84	49	5	44	0.102041	ATTGTCAGYTGATACCACTAGCCAATCAGTTGAAGTCCCCACGTTCGAAGAGGTTAAAATGGATATTCTTTATAGACCCTCTATCCTGAATAAATTTTAC[A/T]ATTGGAAAGTGTTTGATGATGATGCACAAGTGGAAATATTTATGAAAAATGATGGAGAGTTCATTGATAATAAAGTGAGTTGGAAGAACATGAGTGAAGT
1127	PAcontig_10420_413	contig_10420	413	WS00828_A20.1	NA	NA	*	T	C	24	60	2965	20	0.71	230	45	185	0.195652	ACACACTTCCTGCAACATTGTTTCCAGCTCTGCTTCACTTAAGTTGTAATATTATGTGAGCATCAAAACGAGTTTCTTGGACCATGAATCACTTCATTTT[T/C]ACTTCATAAGAGATTATCTTGCTTTCTTATGCTTCAATTCAGCTTCTGYAAATTGAATAGATTTTTAGTAGGGTTTGATTTGCTTCAACTCACTTATATA
1128	PAcontig_10420_462	contig_10420	462	WS00828_A20.1	NA	NA	*	C	T	27	59.97	356	10.0198	0.58	315	276	39	0.12381	TATTATGTGAGCATCAAAACGAGTTTCTTGGACCATGAATCACTTCATTTTYACTTCATAAGAGATTATCTTGCTTTCTTATGCTTCAATTCAGCTTCTG[C/T]AAATTGAATAGATTTTTAGTAGGGTTTGATTTGCTTCAACTCACTTATATAATTGCAATTTGATTTCTTAGCAGAATTKCCTCTTGATTTTGATCCAACA
1129	PAcontig_10420_635	contig_10420	635	WS00828_A20.1	NA	NA	*	G	A	24	59.93	2965	20	0.43	475	207	268	0.435789	AGAATTKCCTCTTGATTTTGATCCAACAATTCATATnnAGTTCACCTAGATTTGTAGCTTTTAGACTCTGCTCCTTGCAKAATGTACCCCATCTTTCCACT[G/A]ACATGATAAGTGGGGAATGGTCATTGAGTTGGTTGGTCCTCTGAATTTTKCTTTGTCATATTTTCSTTTAATTAATTTACAATTTTCCTAGCACYTGAAC
1130	PAcontig_10420_820	contig_10420	820	WS00828_A20.1	NA	NA	*	T	G	24	59.74	2965	20	0.56	228	65	163	0.285088	TTCCTAGCACYTGAACCTTGGGTTTTGTCTTTATGATTTATTGAGTATTTGTTGGATTTCACTCTCCCTTACTGAAGAATTTAnnAGTGGTCCTTGGATAA[T/G]ATAATCTCTTGTTGTAGATAGATGCATGTGTGGGGTTTGTACACATAGTGCAAAATACCTCTCAAGTTAGTACGAACCCTAGGTTGACATTTAAAGTATT
1131	PAcontig_10420_967	contig_10420	967	WS00828_A20.1	NA	NA	*	T	C	35	60	1981	30.0861	0.49	78	11	67	0.141026	AGTGCAAAATACCTCTCAAGTTAGTACGAACCCTAGGTTGACATTTAAAGTATTGAGCTTAGGAGTGCAGCATTGTTTTTGTTATTCCAAAGATTGTCAG[T/C]TGATACCACTAGCCAATCAGTTGAAGTCCCCACGTTCGAAGAGGTTAAAATGGATATTCTTTATAGACCCTCTATCCTGAATAAATTTTACWATTGGAAA
1132	PAcontig_10421_586	contig_10421	586	WS00112_B14.1	NA	NA	-	C	T	24	59.08	2314	23.0272	0.47	144	42	102	0.291667	GACCCAGAAGATAGGAGCACCCACTACCATGTGAATATGCCAATAATTTAATTCTGACGACACAAAACACGTCAAGCCTTAAATTCCACAGCCATGATAG[C/T]TGTAGACATTCATACAGTCTGGTTTTATGGCTTTATTTGTACCTGTAATTTGACCAACATAATTTAAAGCTTTCATTTACGCTCCAGGACCATAACCAGA
1133	PAcontig_10422_183	contig_10422	183	GQ03812_C09.2	LG02	141.4	-	T	G	23	60	1974	26.4312	0.76	88	12	76	0.136364	TTTGCTAGATGACTGCTGAGAACTCTTCAATTACTGTTAATTTGTTGGTTTCTGCAGTTAAGAACTCAAGTGATCCACAGAACTCAAATGTTGAAGGAGA[T/G]GCATCAGATAATGAAGGAAAAGACGTAGCAGATGAACTACAACCAACATCAGGGATAGAAACAGAAGATGTCACAAAACATGGCATCCAAGAAAAGGTTG
1134	PAcontig_10422_496	contig_10422	496	GQ03812_C09.2	LG02	141.4	*	C	T	34	60	2965	20	0.47	138	19	119	0.137681	TGACTTTGAGGCTTCACTGCGAAGTGCACGGGACTATGAAGAACCACAGGGTGAAGTATCTAGACCAGGGCTTGGGTGGTCTGAAAATAAGTGATACTTA[C/T]TAATCATACACATGAATTAGAGTCTTTGTTAACTTCATCAGTCATCTTGGGTTTCAGACACATAATATGTCTTCTTCTCTCGAGAYGGTTATGATAAACA
1135	PAcontig_10422_582	contig_10422	582	GQ03812_C09.2	LG02	141.4	*	C	T	24	59.79	2965	20	0.58	142	20	122	0.140845	ATAAGTGATACTTAYTAATCATACACATGAATTAGAGTCTTTGTTAACTTCATCAGTCATCTTGGGTTTCAGACACATAATATGTCTTCTTCTCTCGAGA[C/T]GGTTATGATAAACAAAAGGAATGTCATTGCTACCTTTGGTTGGAAAGTTTTGTGATTTGTGCTCCCTTCAATGCATGTATGTACTTCTCTAAGTGTAACT
1136	PAcontig_10422_724	contig_10422	724	GQ03812_C09.2	LG02	141.4	-	T	G	20	59.97	2965	20	0.41	157	27	130	0.171975	GGAAAGTTTTGTGATTTGTGCTCCCTTCAATGCATGTATGTACTTCTCTAAGTGTAACTTTTAACTGTTAGGATTTTGTTGTCATAGGAAATTATAGACA[T/G]ATCTGTCTTTGTCTGTAGATAGGTTTGAATGAATTGCCACCATTTGTTTTTAGTGTTTTGTGATGTGATTCGTTATGCTGTTCTGTATAGTGTTACAATT
1137	PAcontig_10422_861	contig_10422	861	GQ03812_C09.2	LG02	141.4	*	T	C	20	59.96	2099	22.6997	0.37	113	19	94	0.168142	CCACCATTTGTTTTTAGTGTTTTGTGATGTGATTCGTTATGCTGTTCTGTATAGTGTTACAATTGAGTAGAGATTTTGGTTCTGTATAGGTGTGGACCTC[T/C]CAAGCCATGGTGAGAAGTGGATGCTTGATAAGTATGCAGCTATGTTTGATTGGGATTGGGTGGTCTGAAAATAAGTGAYACATATTGGTCATACAAATGA
1138	PAcontig_10422_940	contig_10422	940	GQ03812_C09.2	LG02	141.4	*	C	T	24	59.94	1543	27.6802	0.43	75	18	57	0.24	TTCTGTATAGGTGTGGACCTCYCAAGCCATGGTGAGAAGTGGATGCTTGATAAGTATGCAGCTATGTTTGATTGGGATTGGGTGGTCTGAAAATAAGTGA[C/T]ACATATTGGTCATACAAATGAATGAGTCTTTGTTATCTTCATCAGTCATCTCGGGTCTTGGACACATAATATGTTTTATTCCCTCAAGATGGTTATGATA
1139	PAcontig_10423_315	contig_10423	315	GQ03908_P10.1	NA	NA	*	G	C	23	54.52	881	22.8943	0.63	70	30	40	0.428571	GCTGTCATGGTGTATTTCACATGGCTACTGTTACGAACAATCACCCGGTAATTAATTCATCGCCATATAATTATTCTATAACCTCTATTAATTCCAAAAC[G/C]ATAAATTTTGTTCGAGCCTATCAATTTGGTTGGAGRTTAAGATGGCTGTAATCAACTATATTAATTACTCCTTTGGCCTTTGGGCGGTTAGATAGGGTTA
1140	PAcontig_10423_351	contig_10423	351	GQ03908_P10.1	NA	NA	*	A	G	23	50.96	1055	24.7675	0.67	75	31	44	0.413333	ACAATCACCCGGTAATTAATTCATCGCCATATAATTATTCTATAACCTCTATTAATTCCAAAACSATAAATTTTGTTCGAGCCTATCAATTTGGTTGGAG[A/G]TTAAGATGGCTGTAATCAACTATATTAATTACTCCTTTGGCCTTTGGGCGGTTAGATAGGGTTAAGCATTATTCTAGTCTACTGACTGGCTTTAGTCCGC
1141	PAcontig_10423_555	contig_10423	555	GQ03908_P10.1	NA	NA	*	T	C	24	56.79	2546	20	0.59	132	29	103	0.219697	TGATGGATGCAATCATGCAGGAACAAGTAATAGAGCCGGCGGTGAAAGGAACGAAAAATGTGATGGAGGCTTGCGCAGAAATGGGGGTGAAGCGCGTAGT[T/C]TTTACGTCTTCTATYGGTGCAGTTTACCTGGACCCTCACAGAAACCCACTCGCCATAGTCGATGATGATTGCTGGAGCAATTTGGACTACTGCATACAAA
1142	PAcontig_10423_570	contig_10423	570	GQ03908_P10.1	NA	NA	*	T	C	25	56.88	2626	20	0.56	136	30	106	0.220588	TGCAGGAACAAGTAATAGAGCCGGCGGTGAAAGGAACGAAAAATGTGATGGAGGCTTGCGCAGAAATGGGGGTGAAGCGCGTAGTYTTTACGTCTTCTAT[T/C]GGTGCAGTTTACCTGGACCCTCACAGAAACCCACTCGCCATAGTCGATGATGATTGCTGGAGCAATTTGGACTACTGCATACAAACCAGTGTATTTATAA
1143	PAcontig_10423_721	contig_10423	721	GQ03908_P10.1	NA	NA	*	C	T	11	59.2	787	18.6766	0.54	139	95	44	0.316547	TGATTGCTGGAGCAATTTGGACTACTGCATACAAACCAGTGTATTTATAACTTTCTATGGATTAAATCACTACAATCAATATATATAGATCAAGCTGGAT[C/T]TTATGGATATGGTCTAATTTTRTTACTTGGTCTGGTTCATTAATTGCAGAACTGGTATTGCTATGCAAAAACCTTGGCAGAGAGATCGGCATGGGAGCTT
1144	PAcontig_10423_743	contig_10423	743	GQ03908_P10.1	NA	NA	*	G	A	24	58.91	668	20.6697	0.61	148	114	34	0.22973	TACTGCATACAAACCAGTGTATTTATAACTTTCTATGGATTAAATCACTACAATCAATATATATAGATCAAGCTGGATYTTATGGATATGGTCTAATTTT[G/A]TTACTTGGTCTGGTTCATTAATTGCAGAACTGGTATTGCTATGCAAAAACCTTGGCAGAGAGATCGGCATGGGAGCTTGCCAAGAGAATGAATTTACAGC
1145	PAcontig_10424_206	contig_10424	206	GQ03211_D11.1	LG07	95.252	*	A	G	23	59.18	2750	20	0.92	231	100	131	0.4329	GACTGTTGAATTCAACTAAACTTGATCAATTTTGCGCATGCAATAGCGTCTCCATGAAATAATTAAAGACCTCCTCTTTTAACAATTTCAATCGACAAAA[A/G]ACATGGAAATTTRAAGGAGAAAGAAGAGAAGACGAGACGAGAAGGCATACGGTAAMGCAAAGGGATGAACAATGAACGTAATATTGTCACCGTAGAAGCG
1146	PAcontig_10424_262	contig_10424	262	GQ03211_D11.1	LG07	95.252	*	C	A	22	59	1309	16.5898	0.8	332	251	81	0.243976	AAATAATTAAAGACCTCCTCTTTTAACAATTTCAATCGACAAAARACATGGAAATTTRAAGGAGAAAGAAGAGAAGACGAGACGAGAAGGCATACGGTAA[C/A]GCAAAGGGATGAACAATGAACGTAATATTGTCACCGTAGAAGCGGAGGACCTCCTTCAATGGCCACCATGAGTCCCTGCTGTMTGGACACAGCGGGTCAA
1147	PAcontig_10424_30	contig_10424	30	GQ03211_D11.1	LG07	95.252	-	T	A	37	60	350	32.0643	1	21	9	12	0.428571	ATATTCTCAAATACTTCAAAGTCTAACAT[T/A]AACTAAAATACGGAGCCATATTGCACAATTAAGATAAGCTTTGAATGAACTATCTTTGAAGTTTGTTTGGCATGGGACTGTTGAATTCAACTAAACTTGA
1148	PAcontig_10424_345	contig_10424	345	GQ03211_D11.1	LG07	95.252	*	C	A	24	58.72	2055	18.3313	0.73	417	303	114	0.273381	GAGAAGGCATACGGTAAMGCAAAGGGATGAACAATGAACGTAATATTGTCACCGTAGAAGCGGAGGACCTCCTTCAATGGCCACCATGAGTCCCTGCTGT[C/A]TGGACACAGCGGGTCAAAGAACGCCTCCACCAGCACTGAATTCGYTGTTACTCTGTCCTTGTACACAAACCCATCGTATCTTGGAGGGATCGGAAGCTGC
1149	PAcontig_10424_508	contig_10424	508	GQ03211_D11.1	LG07	95.252	*	T	C	11	59.19	2965	20	0.16	354	124	230	0.350282	ACACAAACCCATCGTATCTTGGAGGGATCGGAAGCTGCGCTGTGATCCTCGCTGCTGTAAACGCCAACATTAACAGTGCGAATAGCGCTACCTTTGAAGC[T/C]ACCATGGCTGCCATGTGCTCTYGTTGTCTCTCTGTAAACCACCGTCAYAGGAGCAACAAATCTATAAATAATCATGACCGGGTGCAACAAATCTATAAAT
1150	PAcontig_10424_530	contig_10424	530	GQ03211_D11.1	LG07	95.252	*	C	T	24	59.25	1306	18.8841	0.2	329	258	71	0.215805	AGGGATCGGAAGCTGCGCTGTGATCCTCGCTGCTGTAAACGCCAACATTAACAGTGCGAATAGCGCTACCTTTGAAGCYACCATGGCTGCCATGTGCTCT[C/T]GTTGTCTCTCTGTAAACCACCGTCAYAGGAGCAACAAATCTATAAATAATCATGACCGGGTGCAACAAATCTATAAATAATCATGACCGGGTGGACGGCA
1151	PAcontig_10425_470	contig_10425	470	GQ02805_I06.1	LG04	47.151	*	G	A	22	54.84	754	18.7803	0.37	252	210	42	0.166667	GTAAATCACGGATTGACTATTCCCTGCAAAGGAAAGAGATTAACCAACACAAATTCAACAAAAGCATATTGAATATTTTTAAACACCCCCAAACCCCCCC[G/A]CAAATAAAGAAACATAGGACAACACATCAAAAnnTATTTATAAGTGTATCCTTCTAYACCTGCAAAATGCCATGTGCTAGGATCTATTATTTGCATTCACC
1152	PAcontig_10425_526	contig_10425	526	GQ02805_I06.1	LG04	47.151	*	C	T	24	54.55	1119	18.3138	0.69	306	243	63	0.205882	AACAAAAGCATATTGAATATTTTTAAACACCCCCAAACCCCCCCRCAAATAAAGAAACATAGGACAACACATCAAAAnnTATTTATAAGTGTATCCTTCTA[C/T]ACCTGCAAAATGCCATGTGCTAGGATCTATTATTTGCATTCACCTGGGTTCTAACTGAGTGATAGTGGCAGGTGAGCTGCTnnACAAYGCTTGTTGAGTTG
1153	PAcontig_10425_613	contig_10425	613	GQ02805_I06.1	LG04	47.151	*	T	C	19	59.03	1136	10.0929	0.33	266	150	116	0.43609	GTGTATCCTTCTAYACCTGCAAAATGCCATGTGCTAGGATCTATTATTTGCATTCACCTGGGTTCTAACTGAGTGATAGTGGCAGGTGAGCTGCTnnACAA[T/C]GCTTGTTGAGTTGCCTGTCGTGGTGGAAGATGATGAGACTCCCCTGTGCATTGCnnGTGACTTGAGCGTTATGAAAGGCATTnnGAATTTGTTCTAGCTGGA
1154	PAcontig_10425_848	contig_10425	848	GQ02805_I06.1	LG04	47.151	*	T	C	28	57.57	2965	20	0.76	295	87	208	0.294915	TGAAGTCTGAGATGAAGCCAGGTCGTGACAGTAAGTTCKCATTAATATTTATCTCTTTTGACAGCATTGSCACCACTTGAGACATAGAASGCCTGAAATT[T/C]GATGCAGCTTGTGTGCACAAAAGTGCAACCTTGATGAAACRCAATACTTCTTCTTTGGGATACTCCTCTAACCTTGGATCGACGATATCTAGTAGTCTGC
1155	PAcontig_10426_1127	contig_10426	1127	GQ03125_B09.1	LG05	143.164	*	T	C	31	58.33	2965	20	0.57	168	62	106	0.369048	CAATGGAAATTATCCACACAATGTCTTTGATTCATGATGACTTGCCTCCCATGGACAATGATGATTTACGCCGAGGTAAGCCTACAAACCACAAGGTCTT[T/C]GGTGAAGGCACYGCTGTTCTTGCAGGGGATGCACTGCTTTCTGCTCTTCTTTCATTTGCATTTGAGCACATTGCAGTGTCCACAAGCAAGACTGTGGAGT
1156	PAcontig_10426_1139	contig_10426	1139	GQ03125_B09.1	LG05	143.164	*	C	T	32	58.48	2645	20	0.51	162	68	94	0.419753	TCCACACAATGTCTTTGATTCATGATGACTTGCCTCCCATGGACAATGATGATTTACGCCGAGGTAAGCCTACAAACCACAAGGTCTTYGGTGAAGGCAC[C/T]GCTGTTCTTGCAGGGGATGCACTGCTTTCTGCTCTTCTTTCATTTGCATTTGAGCACATTGCAGTGTCCACAAGCAAGACTGTGGAGTCTGATAGGGTTT
1157	PAcontig_10426_311	contig_10426	311	GQ03125_B09.1	LG05	143.164	*	T	C	23	60	2152	24.5705	0.55	100	11	89	0.11	TTTCTGCATTCAGATGTGTGCGTGTGGTGTTTGATCCAACAACCATTATTAGTATCACCAGGTCAGCTCTTCCTTTTCCACTGTGTGGTGTTCGATCCAA[T/C]AGCCATTATTAGTATCAGCAGGTCAGATCCTCTTTTTCTACCTGATATACAGAATTCAAGTGCCTGTGTAAGYAGTTGGTTGTTATATCAAGTTGGTTTT
1158	PAcontig_10426_384	contig_10426	384	GQ03125_B09.1	LG05	143.164	*	T	C	27	60	2282	26.3269	0.47	104	16	88	0.153846	TTTTCCACTGTGTGGTGTTCGATCCAAYAGCCATTATTAGTATCAGCAGGTCAGATCCTCTTTTTCTACCTGATATACAGAATTCAAGTGCCTGTGTAAG[T/C]AGTTGGTTGTTATATCAAGTTGGTTTTTCCTATTAATATGGATGTGAAAGCAGCATGTATTTTTCTATTGCATTCAAAATTTTCTATATATTTCCCATTT
1159	PAcontig_10427_353	contig_10427	353	GQ03124_G22.1	LG07	195.282	-	C	A	24	59.72	2965	20	0.72	135	29	106	0.214815	AAATAGGTAGAAAGTCCATAGCGCCTCATGGTTTAAGCGGAATCGCACAGAAATACAAACCAGATACAAACCAGCCATATAGCTTTTACATAGAAATAGC[C/A]CACAGATGGATATAAAACAGCCCATGTAGCTTTTACAGGAAAACTATATCATTTGTAGCTTCTATTTACTGAATTAATTTATCCTAAAATCATAGGGCAA
1160	PAcontig_10428_116	contig_10428	116	GQ04008_A07.2	NA	NA	-	C	T	11	60	561	20.5438	0.64	55	26	29	0.472727	ATCAGCTAGCAGGAACTCTTTTCAGCTATCTCAAGAACAGCAAAATCAGCAGCAGCAGCTACTTAATCAATGGATACAGCAGGCTTCAGTCCAACATGAT[C/T]CTGGCCTTCGACATCACCAAAGGGTTCCACAGTTTCAGCAAGTTCCACACCCTAGCCTAGTATCCTCGCCCAATGTTTCTGATGCCTCTGGTTTTGCACC
1161	PAcontig_10428_920	contig_10428	920	GQ04008_A07.2	NA	NA	-	A	G	24	60	1534	20.3737	0.64	130	53	77	0.407692	TCTGCAAATGCCACAAACTGATACCTAACAGATGCTGGACTGAGAAGCAAAGTACCTAATGATGCCCTCCAGGTTGTTTTGTTATTTTAGATTGCTATTA[A/G]TGTTAAAAGTGACTTTTGGTCTGTCCAAGATAGCAAGAATTAATTTCTCGATCCCCTAACAATACCATGGACTACATTGTTGTGGTCAAACTTGCATTGA
1162	PAcontig_10429_146	contig_10429	146	GQ03102_K05.2	LG01	88.803	-	C	G	11	56.19	497	26.5886	0.98	50	30	20	0.4	CCAGTGCATACAATTCTCCTTTCTGGACAACAAACTCCGGTGCCCCAGTGTGGAATAACAATTCTTCATTGACCATCGGCTCAAGAGGTCCTATCCTTTT[C/G]GAGGATTATCACCTAGTGTAGACGATTGCACAGTTTGATAGGGAACGTGTGCCGGAGAGAGTTGTTCCTGCTAGGGGAGCTAGTGCGAAGACCCCATTGA
1163	PAcontig_1043_340	contig_1043	340	GQ03208_E24.2	LG01	67.192	-	C	A	20	60	1014	23.306	0.86	55	10	45	0.181818	ATAGATCCTGTATTTAGGATAAACCCTAGATACAAATAAACACAAATACATAGAGAAAAATATTAAATGGCTATACACAAATTTAGTTTTTATTATGGCA[C/A]TGACCACTTAAAATAGGGCCAAAGATCAGAATGGTGAAGACAGATAGCTTTGAGACTTGTTCAGTTTTCCAACTTGCGACTGTGCTCACACAAAGAAGGA
1164	PAcontig_10430_421	contig_10430	421	GQ0203_M18.1	LG06	100.246	*	C	T	31	58.96	1418	28.4857	0.79	70	19	51	0.271429	AATGAGAAATCATTTATTACAGATTGTAGACAGAAACCGTGTGTAGAAAACACGATTGTCACTATAATGAGAATACTCTAGTAATACCTCCGAAAAGCTC[C/T]TGACTACGTTGAAAAAATCTATTTTACTATTAGAGCCGAAAATACATCAAGGGTTCCATTKGAAATATATATTTCAACATCAAATAGAACAGGAAATGGA
1165	PAcontig_10430_482	contig_10430	482	GQ0203_M18.1	LG06	100.246	*	T	G	24	58.5	2962	20	0.76	99	18	81	0.181818	CTATAATGAGAATACTCTAGTAATACCTCCGAAAAGCTCYTGACTACGTTGAAAAAATCTATTTTACTATTAGAGCCGAAAATACATCAAGGGTTCCATT[T/G]GAAATATATATTTCAACATCAAATAGAACAGGAAATGGAATTTACCCAGAAGGGAATTTGCCTAAGGCAATGCAAAAAATCTTCAAGAGCACTTGTCTTT
1166	PAcontig_10431_597	contig_10431	597	GQ02823_P03.1	LG05	14.436	*	G	T	18	56.05	2487	22.9252	0.25	159	49	110	0.308176	ATAGACTCGCAGGAGGGAGATAGATTAGTGATCAGCGTGAAGAAGAGGCAGTGGCTGCTGTGTATCTCATTTTACAGTAGTTCTCAATTTCCTCCACTTT[G/T]CTCCATGGAAGGCGACCCGCAATCAGTACCCACCTGCTACATAATATTCATATCACTCAATTCCCATCAACCAATGAACAACMATTTGTATGTATGATTT
1167	PAcontig_10431_680	contig_10431	680	GQ02823_P03.1	LG05	14.436	*	C	A	24	54.49	2403	23.6677	0.39	169	66	103	0.390533	TCAATTTCCTCCACTTTKCTCCATGGAAGGCGACCCGCAATCAGTACCCACCTGCTACATAATATTCATATCACTCAATTCCCATCAACCAATGAACAAC[C/A]ATTTGTATGTATGATTTTATGATCTGYTTACCTGTCACCCAGAAGMTTGTGAAGTCTATTTATCAARTCTTCTTCATCAGCAGAGATATCATGASCAGCA
1168	PAcontig_10431_707	contig_10431	707	GQ02823_P03.1	LG05	14.436	*	T	C	24	54.06	2127	23.4975	0.26	167	75	92	0.449102	AGGCGACCCGCAATCAGTACCCACCTGCTACATAATATTCATATCACTCAATTCCCATCAACCAATGAACAACMATTTGTATGTATGATTTTATGATCTG[T/C]TTACCTGTCACCCAGAAGMTTGTGAAGTCTATTTATCAARTCTTCTTCATCAGCAGAGATATCATGASCAGCACAAGCACTCTTCTTGCAGTAGTCCACG
1169	PAcontig_10431_775	contig_10431	775	GQ02823_P03.1	LG05	14.436	*	G	C	28	54.26	747	19.5443	0.42	152	112	40	0.263158	ACAACMATTTGTATGTATGATTTTATGATCTGYTTACCTGTCACCCAGAAGMTTGTGAAGTCTATTTATCAARTCTTCTTCATCAGCAGAGATATCATGA[G/C]CAGCACAAGCACTCTTCTTGCAGTAGTCCACGCTGCTCCCACCTGCAATAACTCGAATTCAATCCATGAATTTAACGCAATGAATAAGCCATTAGTTAAT
1170	PAcontig_10434_310	contig_10434	310	GQ03313_K16.1	LG11	114.348	*	T	G	30	57.8	2045	22.3631	0.25	296	203	93	0.314189	ACTTACACACAAAACTTTAAACTCACCAnnGTAAATGTAACCTGTAATTGTCGATCTTGGAGCACCGAAGTACAACAAGARTCTACAACTTATAACATACT[T/G]GACATAATCAAACTAGTAACWTGCTCTTGTGGCACCGAAGAACACGCAAGAACTACAAGGTTGAATTACATCGTTCTGCTCTATATTTGGTTCTGCATCA
1171	PAcontig_10434_437	contig_10434	437	GQ03313_K16.1	LG11	114.348	*	A	C	21	58.5	1083	18.3241	0.94	286	225	61	0.213287	TTGTGGCACCGAAGAACACGCAAGAACTACAAGGTTGAATTACATCGTTCTGCTCTATATTTGGTTCTGCATCATTCATTTTACACACTACACTTAAACA[A/C]TAGCACATTACAAAACAACAAATCCACAATTCTACATACGAACAAGCTACACACTCCATAAAACAATGAACTTCAAACACCGATYTGTAGCTGCCATTCA
1172	PAcontig_10434_522	contig_10434	522	GQ03313_K16.1	LG11	114.348	*	C	T	11	57.99	969	13.5645	0.48	435	361	74	0.170115	CACTACACTTAAACAMTAGCACATTACAAAACAACAAATCCACAATTCTACATACGAACAAGCTACACACTCCATAAAACAATGAACTTCAAACACCGAT[C/T]TGTAGCTGCCATTCAACTGATTTCAGGTTTCGATTCACATTTTCAAAACAYCGGCTGTGAATGYGATGTAATCCGCATCTCCATAAGGCTGATAGATATT
1173	PAcontig_10434_586	contig_10434	586	GQ03313_K16.1	LG11	114.348	*	T	C	20	58.79	2624	20	0.73	437	251	186	0.425629	ACACACTCCATAAAACAATGAACTTCAAACACCGATYTGTAGCTGCCATTCAACTGATTTCAGGTTTCGATTCACATTTTCAAAACAYCGGCTGTGAATG[T/C]GATGTAATCCGCATCTCCATAAGGCTGATAGATATTGTAGTAGATAAGGAAACGATTGTGGCCACAAGGATTRATTTTCCACAAGCATATAGGATTCCAC
1174	PAcontig_10434_687	contig_10434	687	GQ03313_K16.1	LG11	114.348	*	A	G	11	58.04	2965	20	0.32	536	216	320	0.402985	GATGTAATCCGCATCTCCATAAGGCTGATAGATATTGTAGTAGATAAGGAAACGATTGTGGCCACAAGGATTRATTTTCCACAAGCATATAGGATTCCAC[A/G]ATTTTTCCACAAGGGCTAAAAAnnCTCATGCAAACATMTATAATCGATGRACTGTGCATGTCTTTCAACTCARCATCAATCATTGAACAAGAGAACCTGAG
1175	PAcontig_10434_77	contig_10434	77	GQ03313_K16.1	LG11	114.348	*	G	A	22	53.5	1906	24.8817	0.8	133	55	78	0.413534	AAAAGTTGACAATTATTGATGCATTCTATGAACTTGCCTTCATCTGTCGGATTTTTGCTTTCGGCTATCCTTCAGT[G/A]TCTAGAAGAAAAGTTTGGATACWGAATGTCCTCAACATTCCTTTACACAAGGTGACTTCCAATAAAAACAATGTAYTTGATACTGGGGnnTGCCAGCTTGC
1176	PAcontig_10437_183	contig_10437	183	GQ03816_G18.1	NA	NA	*	C	A	24	56.06	1132	28.4578	0.92	56	15	41	0.267857	CAGCAACCACCAAATGAGCTATTATGTCTACATTAATCTCACATTACAGAGTATGAAAATGTGTGGAGATCCTTTATGGTCACGAGATAGCTAAATATGT[C/A]CCCACCTAAAAGTCACCACGGCCCCCTCTGGAGGGAGTAAGGGCTCTTATTATCTGTCCATATTTACCKCAAGCATGCTCCCAATGCATCCTGCCAAGAT
1177	PAcontig_10437_252	contig_10437	252	GQ03816_G18.1	NA	NA	*	T	G	22	57.33	983	22.1255	0.82	81	35	46	0.432099	TCCTTTATGGTCACGAGATAGCTAAATATGTMCCCACCTAAAAGTCACCACGGCCCCCTCTGGAGGGAGTAAGGGCTCTTATTATCTGTCCATATTTACC[T/G]CAAGCATGCTCCCAATGCATCCTGCCAAGATTAGGACATTGATACCCAAACACTCTACTACATTTTTAAAAAGTTTCAAAAATGAACAGAAAAGAAAAAC
1178	PAcontig_10437_706	contig_10437	706	GQ03816_G18.1	NA	NA	*	G	A	19	59.91	1421	19.9421	0.47	162	89	73	0.450617	GACACTATTGACGATTCCATGACCAAATAGACAAAAGTAGGGCGCCATTAAAACCATAAGAAAAGCTTCCAATGATTCCACAGGTCGCCATTAAAACCAT[G/A]AGAAAATCATGCAATACTTCCACAGGAAAACCACCACAGCCTATTGCACAAACCCGAGGAYTGGCCAACCTGCCATCAGCATAACAAAATGACTCATGAA
1179	PAcontig_10437_827	contig_10437	827	GQ03816_G18.1	NA	NA	*	A	C	27	59.72	783	20.9685	0.88	130	91	39	0.3	CACAGGAAAACCACCACAGCCTATTGCACAAACCCGAGGAYTGGCCAACCTGCCATCAGCATAACAAAATGACTCATGAAGACATACCTCCTAGGGTTTT[A/C]AGGAGCTCGATAGATCAAACCGCTGTCTCAAGACCTTCAGATCATGGTCCCATGTAAAAGGCCCTCAAAGTTGTTATAGCCATCTAACATCGATAAACAT
1180	PAcontig_1044_1040	contig_1044	1040	GQ04008_L22.2	NA	NA	*	T	G	23	57.35	2965	20	0.49	293	82	211	0.279863	TGGGTGCATGGCAGAACACTTGGTCTTTACCAAATGACACAACGAGACTGAKCAACCCCAAGATGGGTTGTGATTCTATTACTYGGACCGAATCTTCTTC[T/G]TCTGTTTCCTTGGACTTTGAAGCCCATCATGCTCACGCAGTAGGGGGCAATGAGACTTCCAAACAGAGGATAACGTTTAAACCCTGTGATCTCAAGTACA
1181	PAcontig_1044_107	contig_1044	107	GQ04008_L22.2	NA	NA	*	A	T	37	57.55	2595	20	0.89	97	56	41	0.42268	TGTTGCCCACATACTTGTGACTGGTTTAAGCGAGGGAACACGGAATATATCAGAAATTTATTTGTAAGGACGGTCGGGTTACRTTATAACCAGTCAGACC[A/T]CCGTCGAGCGAGCTCGTAATAAATATTTAATATGAAGATGGAAGCGTAACGGCCGAGGGCTCCTTGCCCGAATGTTCCCCACATTTTTGAGAAAAATTAT
1182	PAcontig_1044_1672	contig_1044	1672	GQ04008_L22.2	NA	NA	*	C	T	11	59.44	1373	15.9974	0.21	332	244	88	0.26506	AGGGATTCACATGAAGCACAGGTGCAGTTTGCTCTGGAACGGGGCGTTCYAGCAATGATAGGAATCATGTCGTCTCAAAGGATTCCATATCCAGCCAGAG[C/T]TTTTGACATGGCTCATTGTTCTCGATGTCTTATTCCATGGAAAGATAATGAGGGTGTATACTTGATTGAAGTGGACAGGGTATTGAGGCCCGGTGGTTAC
1183	PAcontig_1044_1775	contig_1044	1775	GQ04008_L22.2	NA	NA	*	G	A	24	59.08	2952	20	0.86	449	311	138	0.30735	TTGACATGGCTCATTGTTCTCGATGTCTTATTCCATGGAAAGATAATGAGGGTGTATACTTGATTGAAGTGGACAGGGTATTGAGGCCCGGTGGTTACTG[G/A]ATATTATCTGGCCCCCCAATCAATTGGAAAAAACATCATAAAGGATGGCAAAGAACTACCGAGGACTTGAAACAAGAGCAARATGCTATTGAAGATGTTG
1184	PAcontig_1044_1907	contig_1044	1907	GQ04008_L22.2	NA	NA	*	C	A	20	57.92	2965	20	0.5	398	69	329	0.173367	AACATCATAAAGGATGGCAAAGAACTACCGAGGACTTGAAACAAGAGCAARATGCTATTGAAGATGTTGCAAAACGCCTCTGTTGGAAGAAGGTTGTCGA[C/A]AAGGGTGATCTTGCTGTATGGCAAAAGCCCATGAATCACATTGATTGTATRAAAAACAGAAAACCCTACAATGTTCCTCATATTTGTAAAAATGACAACC
1185	PAcontig_1044_267	contig_1044	267	GQ04008_L22.2	NA	NA	*	T	G	11	57.68	2277	19.1055	0.42	298	177	121	0.40604	CTCCTTGCCCGAATGTTCCCCACATTTTTGAGAAAAATTATTAAATTCAATCAATGCACATTATTTTCTACACCGAAAGCGCTTGATTGGAAACCAGTTT[T/G]CCATCTAGGAAYTCCCGATTTTTGAGATCTAGCACATGGGTTGYGATCTAGAAAGTCTGTAGACTGAACCCAAGAGAGGAGYCGAGGATAAATTCTGCCC
1186	PAcontig_1044_429	contig_1044	429	GQ04008_L22.2	NA	NA	*	A	G	34	56.31	932	14.8734	0.78	368	303	65	0.17663	GACTGAACCCAAGAGAGGAGYCGAGGATAAATTCTGCCCCCGTAAAGTTTTAGCTGATAATACCTGGTGGCGTTCATGGATTCAAAGCGTTGAAATTGTT[A/G]GCAGGGGATTTGAAGTATCTAACGATTGTGTTRGATAGATATACAGGTGCTCTCATTTCTAGATCTGCYCTTTCTGTTCTTTTTCTCCTTTTATATGTGT
1187	PAcontig_1044_498	contig_1044	498	GQ04008_L22.2	NA	NA	*	C	T	24	56.9	1146	19.6795	0.21	221	161	60	0.271493	GCGTTCATGGATTCAAAGCGTTGAAATTGTTRGCAGGGGATTTGAAGTATCTAACGATTGTGTTRGATAGATATACAGGTGCTCTCATTTCTAGATCTGC[C/T]CTTTCTGTTCTTTTTCTCCTTTTATATGTGTTCTCATCTAAATTTTCTGTGATGGTMATGGTTTTATCCTYTTCACAATTGGAAAGGCTCATTTCTGTCT
1188	PAcontig_1044_555	contig_1044	555	GQ04008_L22.2	NA	NA	*	A	C	31	55.84	2965	20	0.59	158	12	146	0.0759494	TTGTGTTRGATAGATATACAGGTGCTCTCATTTCTAGATCTGCYCTTTCTGTTCTTTTTCTCCTTTTATATGTGTTCTCATCTAAATTTTCTGTGATGGT[A/C]ATGGTTTTATCCTYTTCACAATTGGAAAGGCTCATTTCTGTCTTGTAATCTAACTTCCTCAGCTCCTCCATGTGAAAATCACCTGAGAAAATATATTTTT
1189	PAcontig_1044_569	contig_1044	569	GQ04008_L22.2	NA	NA	*	C	T	29	55.91	1914	22.9267	0.33	159	74	85	0.465409	TATACAGGTGCTCTCATTTCTAGATCTGCYCTTTCTGTTCTTTTTCTCCTTTTATATGTGTTCTCATCTAAATTTTCTGTGATGGTMATGGTTTTATCCT[C/T]TTCACAATTGGAAAGGCTCATTTCTGTCTTGTAATCTAACTTCCTCAGCTCCTCCATGTGAAAATCACCTGAGAAAATATATTTTTAACCATATGCAAGA
1190	PAcontig_1044_89	contig_1044	89	GQ04008_L22.2	NA	NA	*	A	G	36	57.32	1827	84.626	0.97	77	55	22	0.285714	GGATTCTGTTGCCCACATACTTGTGACTGGTTTAAGCGAGGGAACACGGAATATATCAGAAATTTATTTGTAAGGACGGTCGGGTTAC[A/G]TTATAACCAGTCAGACCWCCGTCGAGCGAGCTCGTAATAAATATTTAATATGAAGATGGAAGCGTAACGGCCGAGGGCTCCTTGCCCGAATGTTCCCCAC
1191	PAcontig_1044_991	contig_1044	991	GQ04008_L22.2	NA	NA	*	G	T	24	58.65	2061	18.384	0.43	343	229	114	0.332362	GTGACTTGGATCTTGGGAGTCACTGGGCTCTGTACTTTCTRCTACCTTTTGGGTGCATGGCAGAACACTTGGTCTTTACCAAATGACACAACGAGACTGA[G/T]CAACCCCAAGATGGGTTGTGATTCTATTACTYGGACCGAATCTTCTTCKTCTGTTTCCTTGGACTTTGAAGCCCATCATGCTCACGCAGTAGGGGGCAAT
1192	PAcontig_10440_597	contig_10440	597	WS02620_N08.1	NA	NA	*	G	C	18	59.91	744	16.9298	0.5	190	144	46	0.242105	CCATGGTGCAACTTCTACTGCTGCCAATCTGGTGAAGTCCACCTCCTTCTTCTGTCACTTCAATCAAAGGTTTCACCTCCTCTTTCTTTCTGGTAATGGT[G/C]TCCATCTTCTTCATAATAAACTCAYCTGATGTTTCTCYTATTAGCCTTCAAATATCATTAGTCTGAGTTTATGTTTTCACCTGCTTTGAGATCTGTTAGT
1193	PAcontig_10440_769	contig_10440	769	WS02620_N08.1	NA	NA	*	C	T	32	60	1476	24.3673	0.25	104	42	62	0.403846	TGTTTTCACCTGCTTTGAGATCTGTTAGTCTCCCTCTCACTGTTGATATCATCAACCGTCAGTGTTTGATCTCTGTCTATACATTTGTGGGTTGGACTGT[C/T]TGGCAAAATATTGGATATGCATCTCTAASTATTTACATAGGGATATTCTTGCTTTATTCAAAGCAGAAAGATTTCTAGCGTGTTCAAGAACTTTGAGGAT
1194	PAcontig_10440_798	contig_10440	798	WS02620_N08.1	NA	NA	*	G	C	27	60	1218	24.5641	0.36	93	42	51	0.451613	CTCCCTCTCACTGTTGATATCATCAACCGTCAGTGTTTGATCTCTGTCTATACATTTGTGGGTTGGACTGTYTGGCAAAATATTGGATATGCATCTCTAA[G/C]TATTTACATAGGGATATTCTTGCTTTATTCAAAGCAGAAAGATTTCTAGCGTGTTCAAGAACTTTGAGGATTTCTAGTAGGTTAAAGGATTTTTGTTTTT
1195	PAcontig_10443_364	contig_10443	364	GQ0167_I12.1	LG05	143.164	*	C	T	21	60	1776	18.8622	0.7	235	139	96	0.408511	AAATCTTTCCAAATCACTCTCCCTTAAAAGTTACTGTGATAAATAATAAAACAAACAAATCCAACAGATAAGGATGCATCAGGCCTTGTAAATTTATATG[C/T]TGTCTTTCAATTCTTCTCAWGATGCTTAAATCAAGTACCTTGRATGTTGGCTCGATGTTTGAGACAAGTTTAATAAATGCTGGCAAGATGGGTTCCCGGT
1196	PAcontig_10443_482	contig_10443	482	GQ0167_I12.1	LG05	143.164	*	C	T	24	60	2490	11.5286	0.68	257	38	219	0.14786	CAWGATGCTTAAATCAAGTACCTTGRATGTTGGCTCGATGTTTGAGACAAGTTTAATAAATGCTGGCAAGATGGGTTCCCGGTTGTGACTAGTAGCACAnn[C/T]GATTGAATAATCAAATCCATGCCACTTGCCARTCCTGTATGCTTGGAGTTGACATACTCAGTGTATACTAnnGACCAATTTATATTATGATCAACAACTTT
1197	PAcontig_10443_668	contig_10443	668	GQ0167_I12.1	LG05	143.164	*	T	G	19	59.92	1642	21.7762	0.62	210	133	77	0.366667	ATGATCAACAACTTTTGGnnAGCTACAAAGCACCTTCTTCGTTGAAGAATGATGATAAATGCACGAGCCCATGAAATCTCCCCAATCCTGCACTATTCAGG[T/G]ATTGGCTCTCCATAGTCTGTCATTGTTTTGTATGCTTGTTGCAATCTACAAGTTATTGGCCCTACATTTCCCTCTCCAATAGTACGACCATCAATGGTCA
1198	PAcontig_10443_801	contig_10443	801	GQ0167_I12.1	LG05	143.164	*	A	T	21	59.64	1912	24.0342	0.46	152	71	81	0.467105	TGCTTGTTGCAATCTACAAGTTATTGGCCCTACATTTCCCTCTCCAATAGTACGACCATCAATGGTCACAACCTGTTACAAGAAAGTACATGACTCTGAA[A/T]TTTATACAAATAASATCGAAGTACATGACTCTGAATTGTATACAAACAAGATCATCGAATGATCATTATTAACTTAGCASTTAATAATATCKGTGTAGTT
1199	PAcontig_10443_815	contig_10443	815	GQ0167_I12.1	LG05	143.164	*	G	C	11	59.63	1143	24.0361	0.56	149	100	49	0.328859	TACAAGTTATTGGCCCTACATTTCCCTCTCCAATAGTACGACCATCAATGGTCACAACCTGTTACAAGAAAGTACATGACTCTGAAWTTTATACAAATAA[G/C]ATCGAAGTACATGACTCTGAATTGTATACAAACAAGATCATCGAATGATCATTATTAACTTAGCASTTAATAATATCKGTGTAGTTTTGCATGTSTTTGG
1200	PAcontig_10443_881	contig_10443	881	GQ0167_I12.1	LG05	143.164	*	G	C	23	59.27	2094	25.9606	0.91	112	30	82	0.267857	AGAAAGTACATGACTCTGAAWTTTATACAAATAASATCGAAGTACATGACTCTGAATTGTATACAAACAAGATCATCGAATGATCATTATTAACTTAGCA[G/C]TTAATAATATCKGTGTAGTTTTGCATGTSTTTGGAAGATAAGTATAAAATGAAAAAAACGACCAACTTACTGGTGTAAGCTCTCCCATTGTGCCAGTCGT
1201	PAcontig_10446_416	contig_10446	416	GQ03206_D02.1	LG12	68.726	*	T	C	23	58.07	2965	20	0.6	388	193	195	0.497423	TCGATTTCAGAAGAACCACCCACCGTTCACAGGCCATCGACCAGAAAGATCTGTCCAAGGATTCTGTGACAAAATTGGTTTTCTGTCCTCGAGGTATATG[T/C]ATGTTCATGGCCGTGTGGGAACTKATTTGTTTTTTATCTGATAATCTGACTTCTCTGGCATGARTATTTGGATTAGTCGAGACAAAACCGTCTTTTCTCA
1202	PAcontig_10449_560	contig_10449	560	GQ0205_P22.1	NA	NA	-	A	T	11	60	755	17.9493	0.5	157	113	44	0.280255	ATCGGATATAGACCTCACAGAAGTCGACCCCTCCTCGTTTGTTGCTCCAGATTTGAAACAGAGATACGATTTGGGTGCTTTCGAAGACGTTTCTCCCGAA[A/T]ATCTTTCAAAACAAATTTTGTCGACAGCAAAGAGCGGCTGTTCAAGAGATTTGCAGAAACAATACACGAAAAACTCCGGATGATATCCATCGTCTTTGGC
1203	PAcontig_1045_349	contig_1045	349	GQ03314_I18.1	LG08	5.086	-	C	T	23	59.75	2361	25.2186	0.74	118	23	95	0.194915	TTCATAACAACAACGTCCATTGTTGACATATCTTCTCCAGTATACTCGGTGATAGCACCATTGGGGTTAGGCCTAGATCAAGCAGCACAGCATAATGCTT[C/T]TGTGGAGCCTAAAGCATTGGGTTCTGCTAATTTTTCTCTGCCCACCAATTTGGTCCTTCGGCCTGCAAAACTTGCTTACCTCATTTCAGGATCCAAGGGC
1204	PAcontig_10450_1017	contig_10450	1017	GQ0191_H16.1	NA	NA	-	A	G	26	47.48	628	18.4103	0.57	101	65	36	0.356436	AATTTATTGTATATTCTCTGAACCAATAGAATTCTTTTCGACAATATTGGATTTCTCATGTCACAATGGCGGAGACATTATACGGAGTTAGGGTTTGTCC[A/G]TTTTAGGGTTATTGATGAATTTTGTCGTAACTTTTTGGGGTTTTTATAAATCTTGAGCAGAATGTGCTGTAGCTTTTAAAATATGAATTAAGTAGGTGAT
1205	PAcontig_10450_354	contig_10450	354	GQ0191_H16.1	NA	NA	-	G	A	24	47.12	1186	26.5385	0.92	68	22	46	0.323529	ATTTTATTAATACGCGCGACTCTCAACCCGGCTAATGTACAAATTCCGCGACTCACGTCTGTTAGTCCCTTTGGTTAAGTGTTCGAATCTCAGAGAAGAA[G/A]GATTGCCGCTTCACATTTGGGGTGTTCTTGTTTGTCTGATATTCACATCTGTTTGTCGAGGTCTGTGAGTAGAGTTTGAACTTTTCGGTATCTGCTAGAA
1206	PAcontig_10450_668	contig_10450	668	GQ0191_H16.1	NA	NA	*	T	C	18	52.18	2965	20	0.32	307	87	220	0.283388	GAAGGCAGCTRCTCCCAGTCCGACAATGGAGGnnAGGCGTTGCTTCAATGCCCTTCCTTCCCTCCCTnnTTCTCCGCCCTCGTCGCCTCCTTCATTCCCTTC[T/C]TGGCCTGTCGATTTTACTGAGATGTCTTGCGGCTRTYCTCTGATCCGTTTTTATGATTCCCGTAAGAGGCGGMTACTATTTTCTRAATAGTTCTGATATT
1207	PAcontig_10451_215	contig_10451	215	GQ04007_M05.1	NA	NA	-	T	G	24	45.79	1673	21.6174	0.86	151	72	79	0.476821	CAATAATTTGGCAGGCATTTGTAGGACAAAAAATAATATTCCATGGAATCGCTCATTCCACATTATTTACAAATGTTGCAACAATGAATCATACAAAACA[T/G]ACAACAATTGCCCACAATTGGAGACCAAGCCAAGTCAAATTTACTATGAATGAAAATCAGAGGCTGCAGAGTATCCTAGTCGTTCAATTTCCCAGTTTCT
1208	PAcontig_10451_519	contig_10451	519	GQ04007_M05.1	NA	NA	*	G	A	32	49.48	2608	20	0.49	140	38	102	0.271429	GATGAGCAGTCAAGAAGTTCGAATCCATTAATGATAACATTTTATTTTGGATTCCAATCCCTGCCCGTATTCTTTTCTAGACATTGCAAACATCAAAGCT[G/A]GAATCACTTCCATAAGATTCTCCCTACCTCCATCCTGGCTATAAGTTCTTTTGYTGTTGGAGCAGACACAACAATATGCCGTGCAGAAGGCTTTATAAAT
1209	PAcontig_10452_607	contig_10452	607	GQ03307_C23.1	NA	NA	*	T	A	24	59.48	996	24.5422	0.54	104	62	42	0.403846	ACCCCATCCATCTGAGACTCAAAAAGGCAGGTTGTAGAAAGGAGCTTTTGATACATATGATACCCACCCATCCAATTCTCACAAAAAATATGATACACAT[T/A]TAATACTCCCCACTGATTCTCAAAAAATATTCCGTATGAGTTAAGCGATGATTGAACATGACGCATAGTGTCTCTCAACAGACCAACCTAMCTTCAAATG
1210	PAcontig_10452_698	contig_10452	698	GQ03307_C23.1	NA	NA	*	A	C	24	59.79	1048	20.8225	0.68	119	67	52	0.436975	GATACACATWTAATACTCCCCACTGATTCTCAAAAAATATTCCGTATGAGTTAAGCGATGATTGAACATGACGCATAGTGTCTCTCAACAGACCAACCTA[A/C]CTTCAAATGAAAAATTGGTTCAAGCGCGTAAGTAATTGGKATTGGGTGGCTGTGAATTTTGGTCTGGAGAATCCACAAGGGGGAAAATGGGATCAGAGGG
1211	PAcontig_10452_738	contig_10452	738	GQ03307_C23.1	NA	NA	*	G	T	22	59.8	1065	22.4443	0.56	120	71	49	0.408333	TCCGTATGAGTTAAGCGATGATTGAACATGACGCATAGTGTCTCTCAACAGACCAACCTAMCTTCAAATGAAAAATTGGTTCAAGCGCGTAAGTAATTGG[G/T]ATTGGGTGGCTGTGAATTTTGGTCTGGAGAATCCACAAGGGGGAAAATGGGATCAGAGGGGCCTCCCGTAACTAAAATTCATGTGACAGGATTCACAAGA
1212	PAcontig_10453_395	contig_10453	395	GQ04101_J17.1	LG06	131.832	*	C	A	10	59.87	1975	16.0782	0.68	226	101	125	0.446903	GAGACAGAATTCTTCACTRAGTACGGTGAGGCAAACCGATACCAGATACAGGAGGTTGTTGGCAAGGGAAGCTATGGTGTAGTAAGTTCTGCAATTGATA[C/A]TCATACTGGTGAGAAGGTGGCAATTAAGAAGATTAATGATGTATTTGAACATGTATCTGATGCCACACGCATTCTGAGAGAAAYCAAGCTCCTTAGGCTR
1213	PAcontig_10453_617	contig_10453	617	GQ04101_J17.1	LG06	131.832	*	C	A	27	58.99	2965	20	0.28	259	117	142	0.451737	GAGATTAAGCACATTATGCTTCCTCCATCTCGACGGGAATTCAARGATATATATGTTGTATTTGAATTGATGGAGTYTGATCTTCACCAAGTTATTAAAG[C/A]AAATGATGATCTCACACCTGAACACTATCAGTTCTTTCTGTATCAGCTTCTTAGAGCTCTGAAGTACATTCACACAGGTCTGAAAATCTCTCCTGCAAGA
1214	PAcontig_10453_759	contig_10453	759	GQ04101_J17.1	LG06	131.832	*	T	G	27	59.3	1681	26.3965	0.25	133	68	65	0.488722	ATCAGCTTCTTAGAGCTCTGAAGTACATTCACACAGGTCTGAAAATCTCTCCTGCAAGATCTGCATCCAATCCTAGCACAATTTTTTTCATGGGGATTTT[T/G]TTTATTGGAAGTCTCATTGTTTTACTTGATGAAATGTTTTTATGKTTTTCTTACAGCAAATGTATTTCATCGYGACTTGAAACCGAAAAATATTTTGGCA
1215	PAcontig_10453_804	contig_10453	804	GQ04101_J17.1	LG06	131.832	*	T	G	34	58.93	865	24.9936	0.4	152	116	36	0.236842	TCTCTCCTGCAAGATCTGCATCCAATCCTAGCACAATTTTTTTCATGGGGATTTTKTTTATTGGAAGTCTCATTGTTTTACTTGATGAAATGTTTTTATG[T/G]TTTTCTTACAGCAAATGTATTTCATCGYGACTTGAAACCGAAAAATATTTTGGCAAATGCTGACTRTAAATTGAAAATATGYGACTTTGGGCTTGCGCGA
1216	PAcontig_10454_205	contig_10454	205	GQ0026_F21.1	NA	NA	-	C	T	21	59.94	1348	22.3028	0.85	103	41	62	0.398058	CTGGCATTAATGCTCTTACAAAGCATATCATGGGCACACAAGGATACATGGCTCCGGAATACCTAGCCGATGGATTTGTTTCCCCGATGCTTGATGTGTT[C/T]GCATTTGGAGTTGTGCTTCTAGAGCTGATTTCTGGCAAAGAAGCCATAGTTCGACAAGGAGGAGTGCCAATAGCAGGAAAGGCAGGCCTACTTTGGACCC
1217	PAcontig_10456_823	contig_10456	823	GQ0171_A23.1	NA	NA	-	G	T	23	58.14	1207	24.8354	0.43	75	25	50	0.333333	TTGTAAAAGCAGCCATAAAAGTGGGGTGTGGAGTGTGATACTCTTTGATTGATAGAAGTGGGAGGAAGGGCAATAGATATTTTTCAGGAGATGGGAAGAT[G/T]TATTAATGTATTAGGTTACAGCAGACTTAATAAATTCTTATCAGTATTGATTGCTATATGAAATGAATAGATATTTTTCAGGAGATGGAAGATTTGTTAA
1218	PAcontig_10457_195	contig_10457	195	GQ03005_C08.3	LG01	8.101	*	C	A	22	59.17	854	21.6773	0.7	88	47	41	0.465909	AATGCAGAATGTGCAGAAGAAGACCGGGCTGCGTTATTAGATTTCAAAGCGGGCATCGTTCAGGATCCCACCGGAGCTCTTAAAACGTGGACGGGCAACG[C/A]TTGCTGCCGATGGAAAGGTCTGCTGTGCGACGCTCACAGCGGTCGAGTGGTCAATCTCATTCTGGACGCTGATCAAGGCAACAGSAGCGAATACATGAGA
1219	PAcontig_10457_280	contig_10457	280	GQ03005_C08.3	LG01	8.101	*	G	C	22	58.96	1411	22.9487	0.5	137	74	63	0.459854	CGTGGACGGGCAACGMTTGCTGCCGATGGAAAGGTCTGCTGTGCGACGCTCACAGCGGTCGAGTGGTCAATCTCATTCTGGACGCTGATCAAGGCAACAG[G/C]AGCGAATACATGAGAGGAACTTTATCAGAGTCCATCGGTAACCTCTCTTATCTCCAGAAGTTTATTGTTTTCAGCTGGAAAAATATAGGTGGAACAATCC
1220	PAcontig_10457_628	contig_10457	628	GQ03005_C08.3	LG01	8.101	*	T	C	23	57.07	1570	23.2576	0.58	134	65	69	0.485075	AATCCATCnnGAAATTTGCAGAGTTTAACTGCCTTATACTTGGATTCAAATCGGCTATACGCCTCCATTCCTTCCAGCATTGGAAATCTGAGCCGGTTATC[T/C]GTCTTGACGCTGAACAACAACCTGTTCTCTGATCCCATTCCGGAATCCATGGGAGCTCTGACAAGCTTAAGCACTCTTGATATATCAGACAATWTTCTTA
1221	PAcontig_10457_722	contig_10457	722	GQ03005_C08.3	LG01	8.101	*	A	T	23	54.97	1952	23.652	0.48	114	30	84	0.263158	GTTATCYGTCTTGACGCTGAACAACAACCTGTTCTCTGATCCCATTCCGGAATCCATGGGAGCTCTGACAAGCTTAAGCACTCTTGATATATCAGACAAT[A/T]TTCTTACAGGTAACATTCCTTTGTCGTTTGGAAATCTATCTAAGCTTGCTGAGCTGTTGGCAAGCAATAATCGTTTGAGCGGAAGCATTCCCGAATCGCT
1222	PAcontig_10458_184	contig_10458	184	GQ03506_K02.1	NA	NA	-	C	A	22	56.03	974	22.4171	0.6	91	46	45	0.494505	GAGATAGATAGATAGGAGTCGCACAACCAATCAATCTTATCTTCGCCAAGAAACCAACCACTGACTGTAATCTTATCGTATCTTCGACAAGGAGTCGCAC[C/A]ACCGCAGGGAGTGTCTGTAATCTTATCTTCGACAAGTAAGCAACGACTGACTGTAATCTTATCTTCGGCAAGCGAGCAAGGACTGACTGACTGTAATCTT
1223	PAcontig_10458_317	contig_10458	317	GQ03506_K02.1	NA	NA	*	G	C	24	51.73	1860	24.6074	0.43	269	192	77	0.286245	CAAGTAAGCAACGACTGACTGTAATCTTATCTTCGGCAAGCGAGCAAGGACTGACTGACTGTAATCTTATCTTGGACTTGAGCAAGCATGATCTCAGCCT[G/C]AATGCACACTTTCCACTATAATCGGTATCCCGTGTTGGGGGCTGAGAGTGAGGAATGCCACCGGGGCGTGCCTGTACGATGGAGTAAACRTGAATTTGAA
1224	PAcontig_10458_407	contig_10458	407	GQ03506_K02.1	NA	NA	*	A	G	19	53.66	2462	20.1353	0.16	366	242	124	0.338798	ATCTCAGCCTSAATGCACACTTTCCACTATAATCGGTATCCCGTGTTGGGGGCTGAGAGTGAGGAATGCCACCGGGGCGTGCCTGTACGATGGAGTAAAC[A/G]TGAATTTGAAGTGTTTGAGGAGGATGGACATCGCCACCTTGGCTTCCAGAACTGCAAAATTCTGGCCAAGACAAACTCGTGGCCCACTCGCAAAGGGAAT
1225	PAcontig_10458_605	contig_10458	605	GQ03506_K02.1	NA	NA	*	C	T	19	57.42	1539	17.2942	0.07	440	349	91	0.206818	AATGAAGGCSGACGGATGATTGCCTGTGGCYGCTGCTACTCCATCTCTGAAACGCTCAGGCCTGAACTCATTTGCATCGCnnTCCCCAATACTTTGGATTT[C/T]TGTGGATTGATAATATGTCTGCTATCACACTCACACCWTTGGGAATCACCATTTCTTCTCCCAATTTCAAGTCCTTAAATGTTTCTCTTACGAAGGTTGC
1226	PAcontig_1046_1269	contig_1046	1269	GQ0042_P17.1	NA	NA	-	T	C	18	59.98	2965	20	0.33	173	37	136	0.213873	AAGGTGGAACTGACAAGTGAGCTTGCCCTAGAAATCCTGCAGACGTTGTGCCTAAATGTGTAGCAAGTTGAGCAGGTGAGGTCACATACATTTGATTTGG[T/C]AGAGTCTCTTGAAACAGTAATCCTGTTGTTTGGGATACAGATCCAGCAATGCCACTTGGTTGTGGTGGATGCACACCAGACACAAAATGATTTCCTGGAT
1227	PAcontig_1046_963	contig_1046	963	GQ0042_P17.1	NA	NA	-	C	T	23	60	651	17.1443	0.33	170	130	40	0.235294	AAGACAGTGGTTGAGTCGAACACTCCATAAAACAGTGGCCTTTAAACTGCAATATCTATGACAGCTTCTGAGAGGCAGAAGAATGCTACACAGGTATTTA[C/T]ATATAGTATGTAGAAGCACTTTCAGGAACTCTCCCCTCAGGTTTTTGCATATGCATTGGCTGATGGCTGTATGCAGGCACTGAAAAAGCTGGGCCACCAT
1228	PAcontig_10460_1022	contig_10460	1022	GQ03709_B18.1	LG08	72.058	-	A	C	21	59.47	686	15.6689	0.59	59	13	46	0.220339	TCATCAGAGCAGTGCGCAATGCAGGGCTTATTGTCACTTGGGTTAGTGATCCCATGCATGGTAACACTATCAAAGCTCCATGTGGCCTCAAGACTCGCCC[A/C]TTTGATGCGATAAGAGTAAGTAATTGAGATCCCTGTAAATAAGTTTTGGTTGAAATAGGAAATCCATTGCTATAGCATCTGACTGCATCATTACAAGGAC
1229	PAcontig_10460_176	contig_10460	176	GQ03709_B18.1	LG08	72.058	-	T	G	22	57.35	1184	23.8975	0.9	98	47	51	0.479592	ATAAAATACAATAAGAGGGAAAAAGATATAGTGGTTTCTTTTAGGGATGCTAACAGTGTTATCATAATACTTGCAGGTATAGAGAACTCGCACACCGTGT[T/G]GATGAGGCACTGGGATTCATGTCAGCTGCAGGATTGACTGTAGATCACCCGATTATGACTACAACTGAATTCTACACTTCTCATGAGTGCCTCCTCCTCC
1230	PAcontig_10460_598	contig_10460	598	GQ03709_B18.1	LG08	72.058	*	G	A	35	59.91	1202	30.1652	0.58	53	12	41	0.226415	CCCCTTACTCCACTCTTACTCCACTCATATACATGAACTTCACYGCTGTTTGAGGGGTTGGAATTCTTGCCACCCACAAGTTATGGAAAGCAAGGAGGTG[G/A]GTTGTTATTGTGGAACTAAATGCCAATCATGGGATATGCCATTGTATTAGTAAGACTTGCAATTATTATGTACATCGCATATACAATAACCAAAAAAAAA
1231	PAcontig_10461_926	contig_10461	926	GQ03605_I15.1	LG08	135.67	*	G	T	30	59.72	1438	23.7544	0.4	68	6	62	0.0882353	ATTCTTATTTAGAAGAGGGTAAAAGGTGGTAGCATGGAGAAGAAGAAGGTGGTGGTGCCAATCGTCTGCCATGGACATTCAAGGCCCATTGTGGATTTGT[G/T]CTACAGCCCTATTMCCCCGGATGGTCTCTTTCTCATCAGTnnCTATCAAAGGTCAGTTCTCTTCTCGTCTATTCTCTTTAAAATCGAACCTCGTTTAGGGT
1232	PAcontig_10461_940	contig_10461	940	GQ03605_I15.1	LG08	135.67	*	C	A	31	59.69	1242	22.7995	0.43	63	7	56	0.111111	GAGGGTAAAAGGTGGTAGCATGGAGAAGAAGAAGGTGGTGGTGCCAATCGTCTGCCATGGACATTCAAGGCCCATTGTGGATTTGTKCTACAGCCCTATT[C/A]CCCCGGATGGTCTCTTTCTCATCAGTnnCTATCAAAGGTCAGTTCTCTTCTCGTCTATTCTCTTTAAAATCGAACCTCGTTTAGGGTTTTGTCACATTGTT
1233	PAcontig_10462_227	contig_10462	227	GQ04108_K18.1	LG12	75.374	*	G	A	27	54.9	2227	24.0614	0.7	148	54	94	0.364865	GCTCAATATAATCCCTTCAAACAAAATCCAATGGCCTATGAAATATTCTTTAGGAAATTTCCAAGTGTAAATTGCAAAGCCAAATCTTTCACCCAATAAC[G/A]GGTCACAGCAACCAAGAAACTTATTTGGCTTGGTACATGTTGAAAAAACAACTCACTGAACCAGAGAAGCGATGAAACRAAATTACGGAAAGGATTTCTT
1234	PAcontig_10462_306	contig_10462	306	GQ04108_K18.1	LG12	75.374	*	A	G	22	56.72	1625	23.3771	0.73	153	82	71	0.464052	CCAAATCTTTCACCCAATAACRGGTCACAGCAACCAAGAAACTTATTTGGCTTGGTACATGTTGAAAAAACAACTCACTGAACCAGAGAAGCGATGAAAC[A/G]AAATTACGGAAAGGATTTCTTGCCATTTAGCTCAAAAACAACTTCTGTCATTGGAGAGTTTGTCTCCATAGATAGGCTTGCAACTTCATGGGCATCATGC
1235	PAcontig_10462_528	contig_10462	528	GQ04108_K18.1	LG12	75.374	-	T	C	25	59.88	1700	25.5113	0.47	77	9	68	0.116883	TCTCGCAGAAACTCAACAGCCATAAATGTGCAAGCTGAAGCTGGGACATACCATATGACTCTGGCAGTACTTCCCCTGAAGAAACCTTTAGTTCCTTCAG[T/C]GCTCCATATTTTTTGAAAAGCATCCAGCCAACCACTGTATCTGTAAAGGACAGATTTAAATTTTAGTTGGATTATCAAATAACTTCCACATTATACATAG
1236	PAcontig_10466_850	contig_10466	850	GQ04003_A17.1	NA	NA	-	A	G	23	59.78	677	22.2429	0.87	88	56	32	0.363636	GCAGATTCAATGGAGGTTCAGGACCATAGAAGCCAGAGAATTAGGGAAACGTTTGAGAAATTAAGAGATATAGTTGGTGGAGACTGGATGGATCCAGTTG[A/G]TGTGTTGGATGAAGCCATTCGGTGTGTGAAGAGACTGGAGTCTGAACGACAGCTGTGACATGTGAAATATGTTGTGGGTGATTTATAGATGTTTTCAGCT
1237	PAcontig_10468_535	contig_10468	535	GQ04007_K18.2	NA	NA	-	T	C	21	60	766	17.7949	0.73	93	48	45	0.483871	AGATGTTTGTTGGGGAATAAAGCATATTCATTGAATATCTTCTCCATGCCTTCTGTGTTGGAGAGTTTCAGGAACATGCTTTGACTAATTGCCTCACATG[T/C]TTTGTGGTTCAGGTGATGATTTGGAGTATAGCAGCAGTTCAGCATCAGCACCATCAAATTATGCACCACTTCAGTCTCCCCTTGGCCCTTCCTCGGTTCG
1238	PAcontig_10469_315	contig_10469	315	GQ03612_F06.1	NA	NA	*	T	A	22	57.18	2794	20	0.27	149	56	93	0.375839	TCCTAACTCCTCCATCTCTGAGTGTTTTCTATCGATAGTTTGCGAAAATCTAGAAGCGGTGCCCTATCGAGCTTTGAATTCYAGCAATGGCTCCGAAGGC[T/A]GAGAAGAAACCYGCTGAGAAGAAGCCYGTAGCAGAGAAGAAGCCTGCTCCCAAGGCYGAGAAAAAGCTTCCAAAGGAAGGCGGnnGAAAAGAAGGGGAAGA
1239	PAcontig_10469_543	contig_10469	543	GQ03612_F06.1	NA	NA	*	T	C	14	59.28	2965	20	0.26	256	82	174	0.320312	ACAAGATCTATATCTTTAAGGTTnnTGAAACAAGTTCACCCAGATATCGGCATTTCTAGCAAAGCGATGGGGATAATGAACAGCTTCATCAATGATATCTT[T/C]GAGAAATTGGCGAGCGAATCRTCGAAACTCGCCCGCTACAACAAGAAGCCCACGATTACCTCCCGKGAGATTCAGACCGCTGTAAGGCTTGCCCTTCCAG
1240	PAcontig_10469_564	contig_10469	564	GQ03612_F06.1	NA	NA	*	G	A	21	59.58	2965	20	0.38	245	34	211	0.138776	TTnnTGAAACAAGTTCACCCAGATATCGGCATTTCTAGCAAAGCGATGGGGATAATGAACAGCTTCATCAATGATATCTTYGAGAAATTGGCGAGCGAATC[G/A]TCGAAACTCGCCCGCTACAACAAGAAGCCCACGATTACCTCCCGKGAGATTCAGACCGCTGTAAGGCTTGCCCTTCCAGGGGAGCTTGCYAAGCACGCCG
1241	PAcontig_10469_777	contig_10469	777	GQ03612_F06.1	NA	NA	-	G	A	22	56.22	1439	19.9158	0.36	182	108	74	0.406593	CCAAGGCTGTTACCAAGTTCACCAGTGCTTGAAATTGATATTTTTATTTTTATTTTAATGGTGTCTTTTGACACCACACATGCTATGGAACTCTGAACAT[G/A]TTCTTCGAGGTTAAATGTGTGTACACATTTTTTTGTTTTTATTTAAATGTTCTTGTATTTTTCCTTGCCTAAGAGTCGGTTGGAGGCAATGGCGGTAAAG
1242	PAcontig_10469_918	contig_10469	918	GQ03612_F06.1	NA	NA	*	T	C	23	59.43	1234	19.5196	0.62	129	64	65	0.496124	ATTTAAATGTTCTTGTATTTTTCCTTGCCTAAGAGTCGGTTGGAGGCAATGGCGGTAAAGTGGTTTTGCTGGTTTCTGTATTTTTTTTTTATCCTAGTTA[T/C]TTCAGGGTTAATTTCAATCTTATAAGGATTTGATAGTTAAGGTTTTGAATTTTTTTGAAGTAATTGATCTYATCTGGTGTTTTGTGTTTAAATTTCAGAG
1243	PAcontig_10469_989	contig_10469	989	GQ03612_F06.1	NA	NA	*	T	C	30	59.29	1068	15.532	0.53	113	42	71	0.371681	GTTTCTGTATTTTTTTTTTATCCTAGTTAYTTCAGGGTTAATTTCAATCTTATAAGGATTTGATAGTTAAGGTTTTGAATTTTTTTGAAGTAATTGATCT[T/C]ATCTGGTGTTTTGTGTTTAAATTTCAGAGGATTTAACCACTCAGATGCCAATTGGTACAAATCACACTAATGTTATGGTGGTTTTATGTTAGGTTGTTTG
1244	PAcontig_10470_234	contig_10470	234	GQ03124_D17.1	NA	NA	-	C	A	20	56.58	1514	22.1253	0.88	137	67	70	0.489051	AAAAATACAACCCAGAAGTTTTTTTTTTCCATTGCCCCAACAAAAAAAAAATGGGGACCCTGATGAATTTGCGTCCCCTGTTCCACTTGAAACGAAAACG[C/A]AACAGAATTGCAGAGAGTACAATCCGGTGAAAAATATTGTATGTCAATCATAAGCAATACTTACTGATCACAATAAACTTCAAGCCACACGACACCAGCT
1245	PAcontig_10470_499	contig_10470	499	GQ03124_D17.1	NA	NA	*	A	G	25	59.93	2032	26.4971	0.53	96	18	78	0.1875	TCGCAAGCTGCAAAGCCCTCGGCGCAGCCACAGCACGCCGTTTCCAGATATTTATCTCACACGGGGGAGTACGCGCAGATCCTCCAATTCCTGCCGTATC[A/G]AAGAGGGAGCAACTCGGTTTCACATGAATGCTCGCCGCARATTCTGCCTCTTCAGATTCTTCCGTATTCTTGATCATCTGCCGCCCTGCTTTAGAATCCT
1246	PAcontig_10470_539	contig_10470	539	GQ03124_D17.1	NA	NA	*	A	G	11	59.66	1047	21.6354	0.3	96	46	50	0.479167	TTTCCAGATATTTATCTCACACGGGGGAGTACGCGCAGATCCTCCAATTCCTGCCGTATCRAAGAGGGAGCAACTCGGTTTCACATGAATGCTCGCCGCA[A/G]ATTCTGCCTCTTCAGATTCTTCCGTATTCTTGATCATCTGCCGCCCTGCTTTAGAATCCTGACACAGTTTCTTCTCATTCTCAATTTCATTTTCATTTTC
1247	PAcontig_10470_682	contig_10470	682	GQ03124_D17.1	NA	NA	-	G	C	20	60	867	21.9944	0.22	115	74	41	0.356522	GCCCTGCTTTAGAATCCTGACACAGTTTCTTCTCATTCTCAATTTCATTTTCATTTTCTTCCGACAAATTTGATTCCGTTTCACATGAGGACTGATCCTC[G/C]GCAGCCTGCAGCCCACGCGCGGCAAATTCTTGAAGGAATAGGTTCGATAACGCGGCCGGTTCGCGCTGAGACGTGAGGCGTTTCAGCTGCGGACCGGAAG
1248	PAcontig_10470_853	contig_10470	853	GQ03124_D17.1	NA	NA	-	T	C	21	59.85	736	18.7993	0.58	142	101	41	0.288732	ACGTGAGGCGTTTCAGCTGCGGACCGGAAGCCTGAGAGCTCTGCTCCTCGACTTCCCGCATATTAGCAATACATCCAGAGTTCGAATCCGGCAACGCAGG[T/C]GCAACTTCCGCTTTTCTTCTCCCGAGGCTCAACAGTTTCTTCAGCCACGACGGCTTTTCGTTCCCTCGGGGACGCTTTTCGGGATGCAGTGCATCTTGAC
1249	PAcontig_10473_119	contig_10473	119	GQ0195_M16.1	LG09	141.559	*	A	G	34	33.06	1357	29.6122	0.49	60	13	47	0.216667	TGAGCTCCCAGTACTGTATTTGCAAGCATCGATGTTGAAATTTTTGTATGTGGAAAGAAAAGGCGCATGGCTCCAGTCRGTCTTTACGCGGCCACCTTGA[A/G]TAGCCCAGTCGTCTGCGTTCCATATTGATGAGAAGATGCCCATCGGGCGGGTTTGAGGATATGGGACTCCTCTTTTCTCATTGTTGGAGAAAACCCGGAT
[truncated: 60,522 more rows]

[truncated: 1 more sheets: README]
