# Supplementary material for: A catalog of annotated high-confidence SNPs from exome capture and sequencing reveals highly polymorphic genes in Norway spruce (Picea abies)
Source: BMC Genomics. 2018 Dec 17;19:942. doi: 10.1186/s12864-018-5247-z (PMC6296092; doi:10.1186/s12864-018-5247-z)
Supplement: Supplementary file 2 — Description of Picea abies SNPs successfully genotyped with the Infinium SNP array. (XLSX 1081 kb) [file 12864_2018_5247_MOESM2_ESM.xlsx]

## Sheet: SNPs PaGP1
Index	SNP_name	SNP	SNP_source	PaGP1_MAF	PaGP1_GenTrain_Score	PaGP1_call_rate (%)	Composite_map_linkage_group	Composite_map_position_(cM)	He (Het_excess)	Status	Paired_GCAT_cluster_name	SNP_sequence
1	01687n	A/G	GoldenGate	0.200695	0.792547	99.9132	LG06	26.14	-0.0738666	Mendelian segregation	GQ03317_P14	AAGGTTTYATGGAGTTRCAGATTATTTCAGAATRCTCCTACAATCAAGTCAAAACCTTAA[A/G]CTGTAAGAAAATCACCATGAATTGATCAAGCTCCGGATCCACTCCTATATCCATGGTTGC
2	02470e	A/G	GoldenGate	0.398438	0.903859	100	LG11	45.302	0.0720084	Mendelian segregation	GQ0026_G03	GCCAAATGGACAGTTATCAGAACACTATGGACAGCAATCTTCCTTTTTCTGTACTTGAGA[A/G]CTGGCTTATGGAAGAAACCAACCAGGACCAGTTCGGTTATAACGTGARCGAGCTCCAGTC
3	03713m	A/G	GoldenGate	0.0703125	0.888029	100	LG03	74.372	-0.0829807	Mendelian segregation	GQ03124_J09	GGAGCTCTGCATTTGCATTTGGCTGAGAGGCTTRTGGGTCACGGGATCGATTCCCATCTG[A/G]CGGAGTTTCTTCTTAATCCTCGTGTTCCAGTAATTCTTGATCTCGTTATCCGTTCTCCCT
4	05535n	A/G	GoldenGate	0.217448	0.941178	100	LG12	126.181	0.0024011	Mendelian segregation	GQ0206_M13	TGTCAATGGTAGGAATGAGAAAATATTCTATAATATTGCACAGGTAATTGTACATCTATG[A/G]TTAAAGTCTGTAGCCAAAAACCAAATACTGTACTCTGACCCAAGCGATATGACTGGACGA
5	07602a	A/C	GoldenGate	0	0	0	LG12	13.349	0	Monomorphic	GQ0013_G12	CCGCGACAGGCTGTTGCTGTGGCACATAGATGTTTGGGCTTGTATTGGCCTCTGATGTAC[A/C]ATAGCTTTGCAAGTACTGACTTGGTTGTTTTGCTGGGGCAAGACGACRGGTTTGATGATC
6	08525f	A/G	GoldenGate	0.0481771	0.956741	100	NA	NA	0.0120585	Mendelian segregation	GQ02823_G18	TGACTAAGAGAATAATCACTAGTTATGTGTTTGGAAACTTTTTTGTCTGATCAATTGTTT[A/G]AGCATCAGTAGTAAGAAGAGGAAATTAAAAATGATGGGAAAAACTTACCATAAATTGATC
7	08pg01696a	A/G	GoldenGate	0.0883377	0.892561	99.7396	LG04	137.722	0.075065	Mendelian segregation	GQ0224_E23	TTTTAAGCACAGGAGTCTGAATACGGCAAAAGTCAAGCGCACAAGGAATGAAACTGCATC[A/G]CCTCTTGAAGTTAAAGATGAGTTCAACCTCTTGCATCCCACATTCACTGCTTCAAAGAGC
8	08Pg03843d	A/C	GoldenGate	0.0642361	0.710126	100	LG02	72.183	-0.0747233	Mendelian segregation	GQ0198_M22	ATGAAAATCCCTTGAGTCTGGTACCCTTCTTTCTCATGATAAATGATGAGACTTTCATGA[A/C]TCCTTTGCACCATATTCATGAGTGTGTKCTTCAAGGCCARAGTGTAGCTGGGGGCGCTTT
9	08Pg04167e	A/G	GoldenGate	0.304254	0.911451	100	LG09	54.377	0.0846418	Mendelian segregation	GQ03312_B13	CACCTGCGATCTTCGAGCAACAGCAGTAACATCAGCAATAGTCAGAGTTTTTCCTTCAAT[A/G]AAAATCTCCTTGGATTCAAAATATGAATCCACCATCGTTTTCACTTCTTCRAAGTGGCTG
10	08pg05280j	A/G	GoldenGate	0.168403	0.8627	100	LG02	148.019	-0.0454282	Mendelian segregation	GQ03705_G05	AATCCATGTGCAAACTTAACACAATGTCAGATTGCAGGAGAAAAAGAAGTA[A/G]AGGAATAAGCCAGAGGTCACCTCAACTGTCATAGATCCTCGACTACATGGTAGATCTTAC
11	08Pg05435e	A/G	GoldenGate	0.463425	0.627577	97.309	LG06	84.083	-0.940806	Failed	GQ03713_A03	AGAATGCTGATTCTCGTTCTCAGTGGGSCGGGCCATGGGATTMTCGTTCTCAGTGGGCCG[A/G]GCCATGGGAGGAGCTGACTGTACCTCAATCATGGCTACCCTGAGCAAGAAAAATTCTTCA
12	08Pg06899e	A/G	GoldenGate	0.383246	0.681811	100	NA	NA	0.621392	Mendelian segregation	GQ0069_A08	GAATTGGAGAACGTCAGGGATGCCATTAGGTGGGGTACTGATTATTTCATCAAAGCAAGC[A/G]CCACTAAAAACCAGCTATGGGTTCAGGTAAACTAATTAACATCCCAATTAAATCACCCCA
13	08Pg07115c	A/G	GoldenGate	0.231337	0.709566	100	NA	NA	0.300951	Mendelian segregation	GQ01301_E11	CTGGAATAACCTAATTWTAACTCTTAGATCATAAGAGTTCATAAAATAATTTCTCAAAAC[A/G]GGCCATATGATCTGCCTGCAACTTTATTGCAACTGTCAAACTTCCATCATTGACTGGACT
14	08pg08025h	A/G	GoldenGate	0.374129	0.595408	99.6528	LG02	93.532	0.597771	Mendelian segregation	GQ03715_J22	ATCCCACCACTTACTTCCATTCTCATTAACTCCTCTTGATTCTCCATTTADTCCGTATTC[A/G]TTTGCATCAATGTCAAAGCTTTTGTAAGTGGAGATGAAGGGAGAATGGCTCCAGTTTGTC
15	08Pg08080a	A/G	GoldenGate	0.0533854	0.875503	100	LG07	66.246	0.0379004	Mendelian segregation	GQ0082_F08	CAGAGAGGAACAGGTAGTGTTGCTGCTGTGGACCTGGCCAAGGGGGCGATGGGACTGGGG[A/G]TCGAGTCCCTTGTTTAGCAATTTTCTCTTGATGTGAGTATTCCAGTAGTTCTTTATCTCG
16	08Pg10460a	A/G	GoldenGate	0.422676	0.673566	99.9132	LG03	80.618	-0.00131078	Mendelian segregation	GQ03002_I06	AGATTCAAGCTTCCACCAGGTCCCAGACCATGGCCTGTGGTGGGGAATCTGCTACAGATA[A/G]AGCCCGTGAGATTCAGATGCTTCTGGGATTGGTCCAAGAAATATGGGCCAATCATGTCTG
17	08Pg11144k	A/G	GoldenGate	0.260851	0.647412	100	LG06	26.114	0.352901	Mendelian segregation	GQ0207_O05	CTCTGGGATCTCTCTTCATATATTCCCAA[A/G]CTCCCCAGCCAAAAGCTCTCTTGAAGGGGTTGCAACCTTCAATCACAGATTCGTGCAAAT
18	08Pg13359g	A/G	GoldenGate	0.407552	0.937618	100	NA	NA	0.0264087	Mendelian segregation	GQ03118_P03	TTGGATCTAATATCAATGAAACTATCATTCAGAAAAGGTCCTCCAACTAATGCCCCCGTT[A/G]CCACATTCGGATTCGGAGATTTGGATTTGAACCATACAAATCCACTATTACAATCATACA
19	08pg14156f	A/C	GoldenGate	0.0882609	0.72334	99.8264	LG08	71.227	0.0857482	Mendelian segregation	GQ02014_D18	CGGYGTTAGCATGCTTGCCACCGTGGCCTTGACGGCGGTGCTGAGTCGCTCCACCGCTTC[A/C]TCTGCTCTCATGTATCCCACCACCGGCGGAGTAGGAATTTTGTTATTATCTGTGCTATTG
20	08pg14723e	A/G	GoldenGate	0.281929	0.892249	99.9132	LG08	107.923	-0.00220636	Mendelian segregation	GQ03234_K20	TAGAGCATCCATGGGGCAAGGCTTGTTCGAATCAAGRCGCAGCCATGGCTTCCCTTTCCC[A/G]CTCCAGTGCAGCAAACTAACAGGGCCTGGGTGCAGAGAACGGCAGCTTCCAACCACGTTA
21	08pg15170h	A/G	GoldenGate	0.367072	0.786343	99.9132	LG05	84.53	-0.0408059	Mendelian segregation	GQ0064_K06	CAAGGTGGATATTCAATCGCCTCAGCCAGATCGAATGGAGAATCATATGAAACATGTCGT[A/G]TCTGGTAGGAGTCTGATTTATAAGAAAATGTATCTTGACTTTCTTGGYATTACGCTGAAG
22	13749d	A/G	GoldenGate	0.460504	0.852271	100	LG05	14.787	-0.0583603	Mendelian segregation	GQ0228_A02	ACAGTTCTTCCTTCCGGAATTGGTGGCTTCTTCTTCAACTCCCACTTTTTGAATTCTCAA[A/G]GCACCATGAGCGACRCAGATTGCTTATCATCAGAGGACAATGTTTCAATGGATTCTCCAG
23	15051a	A/C	GoldenGate	0.499132	0.955997	100	LG08	140.449	-0.0104137	Mendelian segregation	GQ0195_G17	GAGAACATTGAGAAATCACAGTTTCTATCAATCCAGCCGAATTAAGCACATCATTAACTT[A/C]TAAATGATGATATTGTGTCTTAACGCATAATCACCATAAACTTAGAGCTCAATCAAAACC
24	208pg02576b	A/G	GoldenGate	0.340139	0.849201	99.9132	LG08	157.343	0.000636465	Mendelian segregation	GQ02908_P24	GCGTTATGATCAGAAACGGAACAAGCTACAAAAAAGGAAGCTTTCGGCTCTCTTACCGTA[A/G]GCCATGACGGATCCTTCGCCAGCGAAGACGAAGATGAGCGTGGAGAAGAACTCGGCCAGT
25	208pg03780b	A/C	GoldenGate	0.0898438	0.89492	100	NA	NA	-0.0180106	Mendelian segregation	GQ0132_J09	TGAAATCCCATAAAAACTCCTAAGAACCCAATATGGTGTGTTACATCCTTCTCTTCTCCT[A/C]TACTACACTTGCAGTGCCCAAGCTCTCTCTATATATGTGTCAAAACCTTAGCTACTGAAG
26	208pg05595g	A/G	GoldenGate	0.282986	0.481256	100	LG07	117.587	0.394669	Mendelian segregation	GQ0206_N10	GATTGACCCGAAGAAGGGCACCCTGGGCACCATTGCTCCCATCTGCATTGGTTTCATCGT[A/G]GGCGCCAACATATTGGCCGGCGGGGCCTTCGACGGCGCTTCGATGAACCCGGCTAGGGCA
27	208PG06742k	A/G	GoldenGate	0.153212	0.871783	100	LG03	65.18	0.0270382	Mendelian segregation	GQ03301_H01	RACATTTTCATARTACACCCCGGCTTTCACATAGATTACATATCGCTTACTGGTTAGCTG[A/G]GAAGGTGCATCCTTGAGAGCATCGACTATGCTCTTATACTTGCCACTCCCGTCCTTGGCC
28	208PG09323e	A/G	GoldenGate	0.0694445	0.611169	100	LG04	61.31	0.060618	Mendelian segregation	GQ03809_P07	CCTGAACATGGCCGTGAACTGCTCGCTCACTCTCCTGAACATCTCTTGGATGGATGTGGA[A/G]TTCCCGATGAAGGTGGAGGCCATCTTCAGCCCAGTCGGGGGTATATCACACACCGTCGAC
29	208pg10156a	A/G	GoldenGate	0.0481771	0.894141	100	LG06	132.507	-0.0595236	Mendelian segregation	GQ02829_I09	GAAAACATCATGCAGCCANWAAAAAAaTCMTATATCATTCAATATATCACATGCTGACAG[A/G]GAAATCAGTGAAAAATGCTAGAAGAGATTCTATCTACCTGCAATGGATCATATGC
30	208pg10489b	A/G	GoldenGate	0.5	0.705122	98.7847	NA	NA	0.999999	Monomorphic	GQ02904_A20	TCATTTTATGCTTTCTTCCTACGCTCCCGTCATTTCTGCTGAGAAGGCATACCACGAACA[A/G]CTCTCGGTGGCTGAGATCACCAACAGTGCCTTCGAGCCATCGTCTATGATGGCAAAATGT
31	208pg10495g	A/G	GoldenGate	0.222274	0.831196	93.1424	LG03	2.292	-0.393477	Mendelian segregation	GQ03711_M16	TGGTTCAGTCACCAACTGCATGAATACCCA[A/G]ATCAATAAAATGTCAGTTATGGGCTTTTTATCTAAAAGAGTCACTCCCCTGTATTCATCC
32	208pg12980g	A/G	GoldenGate	0.355035	0.782506	100	LG02	95.532	0.550469	Mendelian segregation	GQ03707_C13	GCATTCATTCTAAACGGATGTTGGCATTTTTTRGGCAGAGAAAGAGAAATACAAGATGGT[A/G]AAGATCTGCTGCATCGGAGCTGGGTATGTGGGTGGCCCAACCATGGCTGTGATAGCTCTG
33	208PG15708j	A/C	GoldenGate	0.429319	0.776239	99.4792	LG09	106.738	0.713115	Mendelian segregation	GQ0042_C18	ACACTCGGGCTATAGAATGTAGTTCGCATTTCTGCATTTTCAGTACTTGGAATTAGAATT[A/C]CAGATTTATAAATGGGAGTGATCAGAAAAGTTCGTCGAGAGGAATGGCAGGGGAAACAGT
34	2BBPF02365-11a	A/G	GoldenGate	0.0230035	0.869584	100	LG01	22.079	0.00720197	Mendelian segregation	GQ04013_K12	CATTTACTGCCTGATATGTCAAATTATTTGTACTTGCATTTCCCTCAAAGGTTGCCACAC[A/G]AAATCCTGCAACCTTGTATCCATAGAGTACAAAGTTAGAGAAAGAGCCACAACAAAACAA
35	2pa08pg08075e	A/G	GoldenGate	0.38423	0.902054	95.2257	LG02	74.889	-0.350791	Mendelian segregation	GQ0201_M19	AAACGTGAGAACGATTTCCATGATCACTCCCTGAAAATACGTCATGCCCGACGACAGTGT[A/G]TGCACAGGAGTTGCCTGCAAGCACATCAACAAACCATTGCCATACTTCTCACATACATAA
36	2paTC1669g	A/G	GoldenGate	0.139757	0.780397	100	LG08	18.707	0.0108333	Mendelian segregation	GQ0065_G01	TGGATGAAAGCTATTTGATACAAGGAGGAGGAAAGACATGGCGTGGCCTGGCCACAGCTG[A/G]TAGTTTARGAAGGGGTGAAGTTGAAATCGTAGACTTTTTGGCCRSKGGGATAGAAGAGGC
37	2TC1305c	A/C	GoldenGate	0.261285	0.721851	100	LG06	53.342	0.353696	Mendelian segregation	GQ03813_M03	GGAGCTGTTAATGATGTTTTTGTATGAGCAGTATTGGAAGTCTGGGCAAGTATAATGCAA[A/C]AGATAYAGTTTCAGACGTGGTTGTTAATCGAGCTTCACTGTCTGGCACACAAAATGGACT
38	2TC1904g	A/G	GoldenGate	0.388455	0.76418	100	LG03	119.426	-0.0115704	Mendelian segregation	GQ02906_M17	TAGAATTTTAGGTATCTGGATAGAATTGGTTCATTTGAGATTTTGGTTGTTTGGGTGGAG[A/G]ACCCATGTCTTCAGTTCTCAATCTAAGACATCTTTGATGCAGAGCCATTTGAATTTTGAA
39	2TC6856a	A/G	GoldenGate	0.358507	0.827165	100	LG05	39.176	0.558861	Mendelian segregation	GQ03301_F08	ATATATCTACTATTGAGGCTATCTCAATCAACTGCTCTCGGTATGAAATAATGGGAATTG[A/G]TTTTTTTTGGTGAATAGAACATCGGACCTTTCTTTGATACATGGCCGACGGGAATAAGTG
40	90004m	A/G	GoldenGate	0.308594	0.883746	100	NA	NA	-0.216825	Mendelian segregation	GQ03113_N22	ATTCAAGAATGATGCAGGCGATCAGATTAATGAAAATGAGATCATATATTCTTCCACGGC[A/G]TCTTCTGTAATAACTGCATGGAGCACTAA
41	90013g	A/G	GoldenGate	0.128494	0.223732	96.2674	LG07	68.027	-0.0538407	Mendelian segregation	GQ04013_D12	AAGACTACTCTCAGCTCTCSGCMCGTCCTTGAGCACGAAATTCAGGCGTTTCAGAGTCCT[A/G]GAACGGCGGAGGTAGCAGATTTTTTTCAATATGACCGCCCGGAGAGCTCAGCCATCGAAC
42	GQ0011.BR-H21.13-184	A/G	GoldenGate	0.108073	0.834675	100	LG11	0.3	0.0850541	Mendelian segregation	GQ04006_N11	CAGCGCACCTCCCCCAGCGGTGCTCCACTACGAAGTTGAGTGCAGATCTGTGCTGTTCCA[A/G]CTTTCCTCCATACGCTAACCCCGCAGACACCGCCATCGATCCTCCAAACGTCTGTCCCTC
43	GQ0011.BR-P05.2-1303	A/C	GoldenGate	0.498821	0.397236	73.6111	LG01	166.465	0.995293	Paralog	GQ03126_J15	GCTAATCCTGCTTCTTTATTGAAAGAAGCTATTCATGTTATCAGCTGTGGATATGAAGAC[A/C]AGTCAGAATGGGGAAAAGAGATTGGGTGGATTTATGGTTCTGTCACTGAAGATATTTTGA
44	GQ0013.BR.1-A19.18-422	A/G	GoldenGate	0.156684	0.685403	100	LG07	0.642	0.185762	Mendelian segregation	GQ03701_B09	GGTCCTGCAGAGGTACAAGGCTGGGCAGGCGGAGATCGTCATCACTCTCGGGAAAAGAGT[A/G]ATGAATCTGTTCTCGAGCAACAGGCCTGGTTCCGTCCCTTAGAAGATGTTCAGAARCAAC
45	GQ0014.B3.r-K24.1-743	A/C	GoldenGate	0.0217391	0.804593	99.8264	LG07	74.9	0.00554638	Mendelian segregation	GQ03239_L13	GAGTCATATAACGGGGGTGACCAAGGATTCTTGAATGAAATATTTACATGGTGGCATCGC[A/C]TGCCAAAACACATGAACTTTTTGAAACACTTCTGGTCAAGTGACGCAGACGAGAAGGAGC
46	GQ0014.BR-O04.1-853	A/C	GoldenGate	0	0	0	NA	NA	0	Failed	GQ03235_J20	AGTTTCAAGCTGAGAARTGTAATTTTTTATGGCACCTTCAAGGCACACGCCCTTTACTCC[A/C]TGTTCATCATGGCAGTCCCGCTCATAATCATAACCACACTGGTTATCTGGCGTGTTAATG
47	GQ0024.B3.r-F23.1-587	A/G	GoldenGate	0.215309	0.211631	96.9618	LG04	9.127	-0.0859354	Mendelian segregation	GQ03716_J16	ATTTTCATACACTTCAAATCTAGGCGAACTTCCAACTGTAACACAATTCATGCCTGCATC[A/G]CTGAATGCATAAAGCTTCGGATTCTTCTCCCAYTCTTCATTCTTCTGTTTGATAGCCTTG
48	GQ0024.BR-B08.1-730	A/G	GoldenGate	0.101562	0.509655	100	LG02	54.125	0.112877	Mendelian segregation	GQ03319_J14	AAACATCACAAATTTTCAGGCCAGTCCATGAGATATGCAAGCTTGATTTTGCAATGCCTT[A/G]GTTTTAAACAGCAGTCTCGTCCAACATAGTGTATTGCTTCATCACGGATTGACAGACAGC
49	GQ0025.B3.r-L22.10-282	A/G	GoldenGate	0.40625	0.853349	100	LG01	159.464	-0.0319388	Mendelian segregation	GQ03708_J16	TTGGAGCCTGGAAGTGTTCCAGAGGTGGAGAAATTGTTTGAGAGCACCCTGATGGACGGA[A/G]GCGGATTGATTGTTCCCATCTTTCATCCATTCGAGAGGAGAGTCTCCGAACTTAGATGCT
50	GQ0031.TB-K19.1-918	A/G	GoldenGate	0.178819	0.89086	100	LG04	138.597	0.0463225	Mendelian segregation	GQ03606_M21	CACCGCGTGAGCCACCGGGGAATTCCTCTTGGAAAAGAGCTCTTCGAAATTATCCACTGT[A/G]AAAATCTGCGATATAGTCTGGTTGCAGCAATAAACCCCTTTGCATTCCCATCCCTTGTCG
51	GQ0033.TB-D02.1-1514	A/G	GoldenGate	0.0750868	0.909339	100	LG01	18.807	0.0185663	Mendelian segregation	GQ03917_C17	AGGAAAGTCATTTTAAGAACAGTGAGCATTATCAGGAGTTCAGGATAGAAAAATTAGTCG[A/G]GCATTCATTCTATGTTTAACTGATGATTTTTTCCGCATTTAGGAGGACAGTAATTGCAAG
52	GQ0033.TB-J14.1-719	A/C	GoldenGate	0.125	0.70423	91.6667	NA	NA	-0.272581	Mendelian segregation	GQ02808_F15	TGAAATATATTTATATAAATCCTAATATGATGTTTTACTTTACATAACAAGCTGTAAAAC[A/C]AAATCCTATGGAAAGGATCTTTTAGCAGTAGAGTAAATCCATAGACTTCCAAGTTTTCAC
53	GQ0033.TB-O15.1-193	A/G	GoldenGate	0	0	0	LG10	72.637	0	Monomorphic	GQ03806_H09	GCAAATTTTATCATGTTTTTCAAACTTTTTTCATTGTCCCCAAATTCAAACATAAACACA[A/G]GACTTCGACAATAATCCCTCACCATAATCGATGCTCAATAGTTCTACTCAACCATACAGT
54	GQ0035.TB-D01.7-247	A/G	GoldenGate	0.5	0.412418	85.3299	NA	NA	0.999999	Paralog	GQ03201_N18	TGCAAGCYTCATATCCGACCAAGAAAACTCAAGATGTTGATATAGAATTGGATGTTGATC[A/G]CATTAGCGATGAATTGTGATGATTGTCATAACAAAAGATCGATATTATAAGATGTAATAA
55	GQ00410.B3-C24.1-326	A/C	GoldenGate	0.214844	0.605715	100	LG04	26.117	0.273621	Mendelian segregation	GQ03218_O22	AGAAGGGGGAGCCTGGTGCGAGAACAACCGGAGTCTGTTTGTGGCGCGGGAGGCTGGCGT[A/C]CCGTCGGTCGAGGTGAAGGTAAAGTCCAGTGACTTCAAGTCTCGTACTCTTGGGGATACA
56	GQ00410.B3-M23.4-2998	A/G	GoldenGate	0.247142	0.477401	98.6979	LG02	142.448	0.0115656	Mendelian segregation	GQ03101_O24	TGAGTGACTGGCCGAAGACAAAGCCCTCTGCAACTCTTTGTCATCGATGAATCCGCTCCC[A/G]TCCTGATCACACATCTGAAAAGACCTTATGATTTCTGGGTCAGTGCCCGGTGCAAATGCT
57	GQ00410.B3-N03.1-174	A/G	GoldenGate	0.198351	0.866831	100	LG02	144.992	-0.0419071	Mendelian segregation	GQ03320_I12	TCTTCAAATACATTGCCTCGGAAGATGTACCAGTAATACAAATTCCCAAATTCATCAACT[A/G]GATTTTCCCGACCCCAAAATCTTCTTGAGATTCTCAGACCCTCAACTCTTCACATTAGAG
58	GQ0043.B3.r-H05.1-1672	A/G	GoldenGate	0.194082	0.56305	99.7396	LG05	98.824	0.012687	Mendelian segregation	GQ03231_H10	ACTAAGCCACTCTCAACCCACTAGAAATTCCAATGCTCATAACGGCAAGCTTTAAGTGGA[A/G]AAACAAACTGATCAAGAGCCACAGTAATCCCGACTCTGATATTCAGTTTTATAAAGCATT
59	GQ0043.BR-K04.1-238	A/C	GoldenGate	0	0	0	LG02	109.097	0	Monomorphic	GQ0253_D03	TGCTTGCCTGTCCGGAGTAGTCTTGGCGGCCGCGTTGAGAGCCTTAACGCCGTTGCAGCA[A/C]GCCGCCGTGGGGTTAGCAGCGCTCCCCGCGACATAGGAAAGACAAGGGACCAGATCAGAG
60	GQ0044.B3.r-B21.1-272	A/G	GoldenGate	0.355035	0.834436	100	NA	NA	0.0500743	Mendelian segregation	GQ02901_G13	CCCTCCCAATCACTCCCTCCTCCTCCACCTGACCTTCCTCCTTGCTAGAGAATATAGAAC[A/G]ATATCATTTGATTTATATCATTCAATGTATCTCTTTTTATGTAATTCATAAGTTGATATC
61	GQ0046.B3-E02.1-564	A/G	GoldenGate	0.309437	0.192872	95.6597	LG10	100.808	0.00644694	Mendelian segregation	GQ0082_C07	GCGGGCCGCAATCTGCTTGAAGAAACTGTCATCGAAAACAGCGGGGGTTCCCTGGTCCAG[A/G]TTTATCGGGGGATCTGCAGAGCTTCCGGAGGCAGGATCTGGGCATGTGGTCTTCAACTTG
62	GQ00612.B3-B11.1-700	A/G	GoldenGate	0.154214	0.789168	99.9132	LG08	108.905	0.0357823	Mendelian segregation	GQ03320_J15	TAGGCTCAGAGGAGGATGATTCCATAATTTCAGAGGGTCAGGATCAGGGTCACAGTCAGG[A/G]TCGTTCATGGCCGATCAGGGGCAACGGGAAGTCSAGTCATTATCATTCAAGAACTGATGA
63	GQ00612.B3-E19.1-500	A/G	GoldenGate	0.0733507	0.672891	100	LG11	12.08	0.0785865	Mendelian segregation	GQ03006_P17	GAGKACGTGTTTTTCCGGTATTCGAAGGCCACGCTGCCGTCGCCGCTCGGTATAAACGCT[A/G]GGGTTCGGTCGCTGTGAGAAGATTCGAACGCGCGACCGGGCGTTAGTTTTTTTGCTTTGT
64	GQ0068.B3-I05.3-458	A/G	GoldenGate	0.100694	0.808224	100	NA	NA	-0.127484	Mendelian segregation	GQ02807_K18	AGGGATGGACCAGCCGAAAAAACTAATGGAGCCTCTCAATCTGAGACTGCAGCTGATCCT[A/G]CCATGGCCCCTGCTCCCAAGGCACAGGTGGTGGGTTGGCCACCCATTAGATCGTTCAGGA
65	GQ0167.B3-P07.1-270	A/C	GoldenGate	0.121278	0.777615	99.1319	NA	NA	-0.0673596	Mendelian segregation	GQ0167_P07	TCTCTGCTCTCTGCAGATGATATGAATATACAGGTTTGTGTAGTTGTGCAGTGTATGATA[A/C]TCATAAATGTGTTTTTATTATGTTGAAGTCTGTAATATGAAGCGAAATAACAGATCCAWG
66	GQ02010.B3.r-E06.1-520	A/G	GoldenGate	0.309028	0.949961	100	LG01	1.23	-0.0649874	Mendelian segregation	GQ03311_K12	TGGTCTCTCCAACATTAATGACACCTCTGGAGGCTGCCATGGATATAAAAGTTCCAAGAA[A/G]AGGCTGTGCGACAGTTACCAGTTGATGGAAGATTATGCCAAGTTGGTGAGGCCCGCAAGC
67	GQ02014.B3.r-J18.1-305	A/G	GoldenGate	0	0	0	LG08	107.882	0	Monomorphic	GQ03703_M23	CTTGACAGAAGATAGTTCAGGGGCTCGGAGTAGCGGACTTAAGTGGAGGTGGAGGTGGAA[A/G]TGGCGGTGGAACGGCACCAAGTGGTTGAAGAGAGAGGGAAATATGATATCATCCATTATG
68	P00792-4	A/C	GoldenGate	0.154948	0.865388	100	NA	NA	0.0308755	Mendelian segregation	GQ03703_H07	ACAATCCTGGGATGACCATGTAAGTATTTATTTCCACTTTTTGTCCTTGACGTGGGTGTT[A/C]TATAGTTTCTTATCAGAATATTCGGTACCACAGGATTTATATAGAGCTTGAGCACTACAA
69	P03706-2	A/G	GoldenGate	0.391493	0.835103	100	LG12	70.403	0.0967921	Mendelian segregation	GQ04005_I16	GCTTTCCACCCAAGGTAAATCTCAGAACTGAAATCACTCCCTTGTTAAAATTGAATCTGA[A/G]TTGAACTTGACCGCTTGTTTTTATTTTAATTTGCCCTTATMTTGGTGGTGCAGCTTCGGA
70	P04801-6	A/C	GoldenGate	0.21875	0.776861	100	LG03	116.819	0.0565059	Mendelian segregation	GQ02901_I15	TCCTTGTGGATGCAGATTGGGGCTCCTCCCGAAGTTGTGGCTCGTCTAGATGCGCTTACT[A/C]ATGAATACGAAAACCAACAACATCGGACGACTGTGAGCATTGGAATGGACCCAGAACTCG
71	P06008-2	A/C	GoldenGate	0.471329	0.724924	99.9132	LG02	72.752	0.0338075	Mendelian segregation	GQ03112_H13	GGGRTTGCAAGAAGAAGAGAAGGAAGGGGAGCTTGTGGTGTCCAAGGTGTTTTACCAGAC[A/C]CAACCAAGGCAATGCAATTGGGAAAGGGCCACTTCTGATATTGCTGGCAGTGTCATCACC
72	P07109-2	A/G	GoldenGate	0.5	0.761075	100	NA	NA	0.999999	Paralog	GQ03320_B04	CCAAGCATCCTGGTCATTGCCTGCCACTGATCCATTTGCAACTGACTGGATACTTCCACC[A/G]GATAGCCCTTTTCCATCAGCAMTCCGATTGCTCCCACCACTTGCTTGCTGCTCAGTTACA
73	P10171	A/C	GoldenGate	0	0	0	LG04	82.635	0	Failed	GQ02901_F24	TGACGGCCCCGCTTCCTCCGAAACTAGCAGCCCTTCGTTCGCCCCTGCCTCTGCCGGTAT[A/C]TGCCGTGGATTGTTGGCCTTCTTGGTTGCATGCGTYGGGGTTTTAGTTTTCATGTTGTAG
74	P10680-3	A/G	GoldenGate	0.421739	0.702686	99.8264	LG09	36.057	0.0982093	Mendelian segregation	GQ02901_J09	RCTCGAATTCCTCTGCTGTGGAGGATCCGGAGATGGTAGTGGAAATGGTCGAAAGGTATG[A/G]AGATCTCCGGTACATTTTCATTTATATATATWTTTTGGAATGTAGATGGATCYSSSSWTA
75	P14372-4	A/G	GoldenGate	0.263021	0.730765	100	LG06	26.472	0.356885	Mendelian segregation	GQ0065_I10	TCAATTTTTTAATCAGATTGTCGTGCATTTCTTSTAGAACT[A/G]GGATTCATCAGTGGACGGTATAATGCAGATTTTATGTGGACGATATCCCCATTAGGGTTT
76	P3747-3	A/G	GoldenGate	0.078559	0.873688	100	LG06	48.533	-0.0344826	Mendelian segregation	GQ0168_C09	GCCTTCGATGATAATTTTTGGCAATCACCAACCGAAAATAATGATCATTTTTCAGTTATC[A/G]TCAACCAGAAACGACATCACATTTTCCCTAGAATCCAGACTTATTCAATTTTGGAATTGA
77	P4680-1	A/C	GoldenGate	0.240451	0.628989	100	LG07	88.024	0.316564	Mendelian segregation	GQ0205_D12	ATTGGCGAAGACTGGTGCAGGTGCCGGTGCTGGCGTTGGGGTCAATGTGGGTGTTAGTTC[A/C]GCTGCCAGAAGTACCATGCCTGCATTCTCATGACCAKGGCTACCTCCCACTRTTCCCAGC
78	P6937-1	A/G	GoldenGate	0.279948	0.810875	100	LG03	75.543	0.0184446	Mendelian segregation	GQ03008_L07	CCTAGGAGGGGATAACTTCGAAGGCCGTTGCAGAGATCTTCATCCAGGGCCTGCGAGTTT[A/G]CTGCACTGGAGTGGCAAGGGAAAACCGTGGCTACGAATTGATCTGAGGCAGTCTTGTCCT
79	P9580-1	A/G	GoldenGate	0.297391	0.685859	99.8264	NA	NA	0.0195919	Mendelian segregation	GQ03607_C14	ACCAACGGCACCACGCTTAGCACCACGCTCTACCAGACCACCGGCTCGGCAGCGGGAAAC[A/G]CCGGCTTCATCAACATCACCGATCTCAAGGGTGGCAAGGTCGGCTTCGGCCTTTCGGGGC
80	PAcontig_10000_616	G/T	in silico	0.190966	0.223732	97.0486	LG06	162.997	-0.105527	Mendelian segregation	GQ04009_H12.1	CAACTGACATTGAAATTCAACTGAAACAAACGTATAACCATGTGGGTATAGAGGCCGAAGATGCTTACAATGTGCTAATCCAATTCTCAGTCAGTTCAGA[T/G]GGTATCTCACCTATTGAAGGCATGYTCATAAACAGGGGTGTGTTTAGCATATCTGGTTCAGCCAAGATGGATATCATATTTGMATCTTCTGCTATGGTTC
81	PAcontig_10004_626	T/C	in silico	0.445958	0.549032	98.7847	NA	NA	0.0829499	Mendelian segregation	WS0327_L10.1	CGCAACCACAGACGGCGCTTGTTGGGGATATCCTTGAGAGTATCCTGCTTGCTGGGGGTATCCTTGAGAGTATCCTGCAATAGCCAACTATGCCTTAGTT[T/C]TGCTTCATCTTCAAACCCTAAAACCTCATTTAATTGACnnATTTTTCATGAAAAAGAAAGCACAAAGCCTGACAGAATTCAAGGACACAAACCTTGAGGTG
82	PAcontig_10006_281	A/G	in silico	0.0763889	0.912405	100	NA	NA	-0.0156282	Mendelian segregation	GQ03319_M21.1	TAATATAGCACATAATGTTCGCCTGAGGGCAAGACAACTGGGTATCTACAACCTAKGTTTTCATAACAGAATGTTCAACCTTTGCCAGGTGATACCGTAT[A/G]CCCTATCTTTACTGGAAATGGGAAAATACGTGGCAAGGTGATAAGATGAAATCTAGCCATTGTTAAATGTGGTGTGGTGCTTAACAGTCAACAAGCAAAC
83	PAcontig_10007_790	T/G	in silico	0.37934	0.950084	100	LG07	11.653	-0.0524586	Mendelian segregation	GQ03517_P17.3	CTTGTTGCCTCCGCCCACAAACAACCATAACCAATAGCAATGAAAAATTCCTTACAAAACCAAAACCATAACAACTATAACCCCTTAAAAACAAAACCCA[T/G]CAATCCCTGCATGTCTAAAAATTTTCTCTCAGTCAACAGACGGATTAATCTATAACCCAAATTCAATGAGAACCCATCTsTATTCCATTCTCAGGCTCAC
84	PAcontig_1001_1462	G/T	in silico	0.494614	0.695926	96.7014	NA	NA	0.978685	Paralog	GQ03311_J10.1	TGTAAGTATACCTGATAACAAGCTCCACATCCTTTGCCTCCTTCGAATAGGGCTGGGCTTCCGGCAGCTACTTTTGATTGGAAAGGCATCTGTYTCACTA[T/G]GCTGCCATATCCGCATGCACCACCTGTTACAAAGCACATGTCCTTAATGATTCTCAAATCTTATTACATCGTTGTACAAATAATATAACACGTTAAATAA
85	PAcontig_10017_292	G/A	in silico	0.474826	0.676307	100	NA	NA	0.416785	Mendelian segregation	WS00749_K09.2	GAGAGATGGTCAGGGAAATGGCGAGCATAAATATCCCACACGCTTGCACTTTACAAACAGGCCCATGACACTCTATTCAATATTGGTTTGATTATCGTGG[A/G]TCGGTACTCGATTACACCCAATTTCTAAATCGTCCACACCTGGTTTGCTTGTTGTCAAGTTGAACGTTCGATCAYGGAGGAGGGAGCTACAGACATTAAC
86	PAcontig_10018_746	A/G	in silico	0.0902778	0.679638	100	NA	NA	0.0673516	Mendelian segregation	GQ03003_G12.1	GAGAAGAGCTCTTACCATTTTGGAAGATTTnnGACGGTAGACGAGTCCATATTGTTGAGAGCGCAGCTGGATTGTTGAAAATGCTCGCCTGATAGAGGCCG[A/G]TCCTGCACCAAAATCTGGACTCCWCGGCCCTCAAAACCTTCCAAAACAGTACGCACRCAAAGCCATGGCCTGCATTTGCAAKTAGTTGTTGTGGGGTTTT
87	PAcontig_1002_1285	A/G	in silico	0.267795	0.927944	100	NA	NA	0.0558453	Mendelian segregation	GQ03125_K05.1	ATGCGCCTGTTGTCAGAAAAGAAGGAAATGAGCTCTGATTTGGAGAATGAATGGAGATTAGCTGATGAGGAGCTACAGAGTGTGCTGACAGCGTATATCA[A/G]TAGCTTGGGGCAGGGCTCAAAATCCCGTAGGAGGGTACCATTCTCTGAACCATTGGAGGCACCAAAAGAAGATGARGAAGCAGATCGATTTCTAGAAGTA
88	PAcontig_10023_239	C/T	in silico	0.398004	0.829251	100	NA	NA	-0.0670809	Mendelian segregation	GQ03506_D04.1	AGAATTCGATATTTTGTATTTGAAATTTCTGTATATATACAACAATGGAAACCGATTCGGCTCGGGAAAGCGGCGAGGAAGAGAATGGTTTTACTCAGCC[T/C]GAGATAGGAGATGACGATATTGATAATGTCGCAGAAGATTTCAGAGATGGATTAGGGTTATTGAGTCCGAAAGAGAAAACCATGGAGGAGAGAAGGAATG
89	PAcontig_10027_244	G/A	in silico	0.31364	0.896309	99.9132	NA	NA	0.0977657	Mendelian segregation	GQ0167_M14.1	TCATTGCCTGTAGCTCCGGTGGAGCTCATTGATGTGATCATGGCGTAGTCTGTGTGAGATAACGkTCGTCCATGAGAGCCTCCAAGGCCCAAGAAATCCA[A/G]AGTTGTTGGCTTCATTGACGTGCCCAGCTCTTCTGCCTTAATGATGCCGCAGGCACCGGTCTGATCTCCGATAGAACCGTTACCGTTGCTCATGTGTGGA
90	PAcontig_10034_383	A/G	in silico	0.284288	0.880935	100	NA	NA	-0.0592821	Mendelian segregation	GQ03308_E20.4	CTGARCTATTTACATTCTCAYTGACTGTGTCCACATCGCTTCGAGGTGTGTGTGCGCTGTGCGCTTCGTCGGTCCTCTTGCTTGTGGTTGTTATATTTGT[A/G]ACTCCTTTTTCAAAAGCAAAATCCCATTGAAATCACATCTGCATACCCAGCCATCATTCCATTTTAATTTACTGTTGCTGCTTCTSCTCCATTTGGTTTA
91	PAcontig_10035_219	G/A	in silico	0.280816	0.875157	100	LG02	27.547	-0.0651428	Mendelian segregation	GQ03513_L14.1	TCCCCAGCATAAATTACAAATTGAAATCACAAGCATGTAAACTTGAATTTATCACAGATGGATCTCCTATCTTCAAAACATAAAAGCCTACTTTGCCTGA[A/G]ATTCCAAAGAATCAAATACTGATATTAGCCTGTTCATTAGCCAGCTTACTTGAAAAGCAACAAGGTCCATCATTAATGGCGAGTGGAAAAGGGAAAGTCA
92	PAcontig_10036_253	T/C	in silico	0.331163	0.688051	100	NA	NA	0.49513	Mendelian segregation	WS02620_C10.1	CCTCTTTCATCCCGTTTTTCTTGGCCTGCCGACTTTACTGAGGYCTCTCTGGTCCCTSTTTATGATCAGGGTGAGRTGGCTATTCTTTTCTTTTGYATAT[T/C]TGTGACCTATCATATTCTTTTGTGTTTGACATTATCGGTATGGATTTTTTTTTGGAGGTTATTCTTTTCTGGATGAGATCCAGAGTATTTTGTATCGGGA
93	PAcontig_10043_1371	T/G	in silico	0.471354	0.766413	100	LG05	24.622	0.891625	Paralog	GQ03203_E21.1	AAACTAAGAGGAGGCTTTCTATGCCCAGCCCTGAAAAGCCAACAACCTATCAGAAGAGTCATAAGCCACAACAGAAGATTACCCAAGGTGTTGAAGGAAA[T/G]AAACCGTCATTTAGAAACCCAGATCGACAAAGCACCAAAAATAGGCAGACGAAATCAGTGTCCCAAAAAGCCAAAATTGAAGGAACAGTTATTGCAGATA
94	PAcontig_10052_658	C/A	in silico	0.460435	0.634163	99.8264	NA	NA	-0.0392012	Mendelian segregation	GQ02740_A04.2	ACCACCAAATACTATTTCGAGAACATGGTTGACTTGGCATGCTTTTGTTTGGCATTTATTGATGGAGCGCTCCACACTTTGGCACATGTGAACACTTATG[A/C]GAGGTTTTTGGAGATTCGTACCACTTTTGAGGAGGGCTTCTTTACTTGGTCATGTTACTATTTTTGGAGGTTCTTCTCTGGGGGTGCATTGAGACTTGTC
95	PAcontig_1006_942	A/G	in silico	0.460504	0.949087	100	LG09	12.983	-0.0408902	Mendelian segregation	GQ03317_M17.1	GTACTTTATCTTCAGAAGGTGATACKAGAGAAGAGTCCATGAATTCAACATTGTTGGAACATTGATTGGCATCAATCAGATCCATCGCAATAGATCTCAT[A/G]GTCTGCATATAGAACTTAGGAAATGGTAAGCTACTTGGAGGTGGACTGTTGGAATATGCAGGACCAGCCCATTTCTCCGACTCAAAAACAGGAGGAGCAA
96	PAcontig_10061_578	G/T	in silico	0.0559896	0.820786	100	NA	NA	0.00977145	Mendelian segregation	GQ03122_P19.1	GTTGGAGAGAGGAATCGGTCTACAAGGCCAAAAAGGGAAAACCCAAAATGTTGCTGCACTGTACTGTAAGTGTTCTATATCTATCCAGGCTTGCGATTCC[T/G]CTATGTGGGTCTCCAGTCTCTTTGCATCTCAGCTCAAGAATGCAGAAAGAATAACAGACAACTCATTCAATGCCCCATGAAAGGTTTGGAGGTTAAGTCA
97	PAcontig_10066_782	A/G	in silico	0.166667	0.887277	100	NA	NA	0.0187475	Mendelian segregation	GQ03616_D20.1	GGGCCTACATGCTCATTTGAAGACAAAACCATTATTGTCTTTCTATAATTGTGTGTGTATTTAGAATAAGAGAATACTGGAGGTGATTTAATTGACAGAC[A/G]TATTTTTTTCACTTACAGGCAGTAGTTGATGAATGGGCATCAAGTCTTTTCCGGGTATATTCTTCATTTTTATCAGAAACAAGATTGGTTGTCAATTATG
98	PAcontig_10070_561	G/A	in silico	0.306255	0.741515	99.9132	NA	NA	0.179741	Mendelian segregation	GQ03810_I08.1	CTTTTTCCTCATTTCCAATAAGTTTTCCTTAATTGGGAAAACCCACATCCCTCAAAGGCCTCAAAACAAGTCAATATTCTCCAAAACTCTGTACATAGTA[A/G]CTGCTTCCCTATATGCGATAACTTGTGAAGCTGCAACTCCATAGCACATACTACCATGCAGAACTCATACAGATCTATGATAGCTGCAACTCCATGGTGG
99	PAcontig_10075_471	T/C	in silico	0.384348	0.711097	99.8264	NA	NA	0.227407	Mendelian segregation	GQ04101_P03.1	ATTCAAGCTGCTGGTGCATATTAAGCATGTAGTATGTAACATTCTCAAATTTCTCTGTCGTAAGCATTTGGAAGGTTTGAAGGATTAATGTCCCTTCTGA[T/C]TGAGCAGTCTAAACATAGATTCTGTATGTTGGAGGATATCCAAGGTAAATACATTGGATTTTTCAGTGGAGTASCCTCTTTATAGTTGTTGTGTGTTTAT
100	PAcontig_10080_291	G/A	in silico	0.430556	0.76975	100	NA	NA	0.756096	Mendelian segregation	GQ03211_G21.1	ATCACCAACAAAGACATCAAATTCATGTGTCTCTATTGATAGTGTACCCAACGCTAATCTACAATTATGGACTCCTTTCCATGCAGTAAAAAGTATTCAC[A/G]TGTTCACTGCCAACTAAAATGTTTAATTATGCTGTTTGTTGACGAGGACCTATGCAGTCTTGACACTGCCCACACTTTTGTACTCTTAGCTGCAGCAWAG
101	PAcontig_10082_374	A/G	in silico	0.325369	0.803489	99.9132	LG09	85.701	0.106276	Mendelian segregation	GQ03311_N07.2	CAGCAGTATGATTCCGAAATCTTGACCGTTTTCAGAAACTCGGACAAACCTGGGCAATTCGAGTAAGAGGGCTGCCTTGAGGAATCTTATTGCGATACAC[A/G]GTTGTCCCGGCCAGAAAAACGAAGAGTATAAGCAAAACGCTAACGGTGGATATGGCGAATCCCCATTGCCAGCCCTTGTTGTCTTGCACCCACACTACAA
102	PAcontig_10083_348	T/C	in silico	0.0438368	0.865571	100	LG03	57.798	0.041974	Mendelian segregation	GQ04101_P05.1	AATTGCAAAATCCACCCCCAATACATGCTTTRGAATATTCAATATCTACAAACCAGGACATTAATATACAACAGGCTTCTCAGCAAAGAATGACAGCCTT[T/C]TCACTCTCATATTAAGCAACTTACTAAAAACCTACTTAGTAGCATATATTTYTGTCTGGTTGTAAATCATGAAATGGTATTTTCCTTATAAGACAAGAAC
103	PAcontig_10088_637	C/T	in silico	0.400348	0.283377	99.7396	NA	NA	0.0803368	Mendelian segregation	WS02625_N02.1	ATAATCAGAACTYTGATTAGACTTATCARTCAGCTTCTCTTCTCCTCCAACTYCAGTATTTTTTTYTCCAAAACCAGWATTCTCTCGACCCAAATCACTG[T/C]TTGATCCCAGCCAAGTTATGAGCTCCTTAGCATGCAATTTTTCTTCCTTGGCCTTCATTTTCTTCCCAGTTCTACTGTTCTCAGACGCAGTACCAATCCC
104	PAcontig_1009_1607	G/A	in silico	0.300523	0.874419	99.6528	LG11	130.732	-0.0344755	Mendelian segregation	GQ03715_K10.1	GGTGTCTTCTTCTTCGCTGTTTTCGTCCTCGCCCGAGGCTGCTGGAGTTTCCTCAAGGGTTTGAACCGYGGCCGATGCATCCGTTGAGTAAAAATTATGA[A/G]ACAAAATGAGTTCATTGAAAGGAAGAAAGCTCTCACCGTTTTTTAAGGTTTCGAGAGCCGTGGAATCCATATTTTGGTGCCATTGCGATGTTGCAGAGCT
105	PAcontig_10095_699	T/C	in silico	0.0681424	0.581933	100	LG04	25.641	-0.0629222	Mendelian segregation	GQ03107_D01.2	GTGGCTGCAAGTGGATACTTTCTGTTCTAAATAAAGCTATCTCAAAGACTGTCACAGCCATGGAAGTATATGACTTCTCCAGTGCAACCAGTGCAGTTTA[T/C]TCTTGGTGGCAATATCAATTATGTGACGTTTTTATTGAGATAATCAAGCCAGTCATGTCGGCAGATGACAATAATTCAACATCAGCATCAGTAAAACGTG
106	PAcontig_10097_193	A/G	in silico	0.173177	0.851547	100	LG03	93.988	0.0457589	Mendelian segregation	GQ03118_L09.1	AGACTGCCGAGCAGTTGTTCTTTCCATCTTCGCAAGCTCTCGTCCTCCTGCCAAGCCATATAAGTTTTTCCTTGGTTAAGATTTATTCGTACTTAAAAAG[A/G]CCATTTGAAACGCCATTTTAGGAAAACAGTATTATACCTTGTCTTTCTCGAGCTGTTCTTTGAGGGGAAGAAGCGGTCCGAGCTGTTCCTTGAGGGGAAG
107	PAcontig_10101_518	T/G	in silico	0.122396	0.866988	100	LG09	32.626	-0.135219	Mendelian segregation	GQ03611_P02.1	TTATGTTGGATTCATTTCGGTAGTTTTATTTTGAYCATATCAGTTTTATATTTGGATCATTGTTGACTCCAGGGGCAGCATCAACACTTCCTGAAGTATC[T/G]TCTTGCCATTAAGTTAGATATCACCAATGATAAAGTTCACTTCTTCAATGAACYATCTCTGTAATCGYAGTTTCCTAATGAAATACTCCTTTACTAGAAG
108	PAcontig_1011_770	T/G	in silico	0.152778	0.901195	100	LG03	114.271	-0.0610905	Mendelian segregation	GQ02825_A11.2	AGTAAGGATTTGGTTCCAGCATCAGGCATCAGGTCTGCACTTTTCATGTCTTCAAAAAGTCTCAATGCTACTGCTGCTCTGCCATTCTTACAGTATGCTC[T/G]GATAAGAATCCTATAAGCATGAGCATCTGGCTTACTGCCACTCTGTGTGATCCATTGGAACAGCACTTGTATTGTCTTTAAATCACCTGCCATGGCAAAG
109	PAcontig_10111_518	A/C	in silico	0.349392	0.763515	100	LG09	46.422	-0.0243234	Mendelian segregation	GQ03313_B21.1	AGATATAGTCTCGAAGAATGGCAACGGACCAACTTGCCTCAGAAGGTTAACCCAGTACTCCATCCCCTCATCCTGATCCACTAAGTTCATGTATGGCCAG[A/C]GATCGTAAATATTGTTTTTGCTTTCCATACTCGTGCCCGTGGTAAGATCTGCCAGTTCAATAAATTGCTCCACTGAGAAATTAGTACMGGAGGGCTCTAC
110	PAcontig_10115_253	A/G	in silico	0.258463	0.193082	94.8785	NA	NA	-0.233829	Mendelian segregation	GQ03239_I03.1	ACTCAACAACCATAAGACAAAGATGAAGAATGAGTGTTGTTGTYGAAGAAAAATCAAAATCAGATATTGAAATGAAAAKCTTGACAACTCTGTTTAAACT[A/G]GGGATGAAATGAAAAAGCATCAAATTATTTGATCTCTAACTTTGTGAAAAGCAAGTAGAACACACAGCCCAAAACAAGCTCCTACAACCATTAGAACGAA
111	PAcontig_1012_659	T/C	in silico	0.418766	0.760783	99.9132	NA	NA	0.0244341	Mendelian segregation	GQ04010_B04.1	TTTCAGTTGTTAAATATGYAACCAATTTAACAACTRCAAATCAAAGGAAAACACTAAAAGGATGCCAATTCACCTCCATCTACCACACCAATTTTATGCT[T/C]GACTGCTCTAACCTGGTTTAGCAGATGCTTCTTATTTTTTATTAACCAGTGGCTGATTCAATTACAACTCTTCTGTCATGCCTGTAGTAAATATCAACTA
112	PAcontig_10126_517	A/G	in silico	0.409288	0.903147	100	NA	NA	0.0394203	Mendelian segregation	GQ0011_K08.1	GAAATTTTTGCTTCAACAACTGCTTTAACAATTGCAACATAATCTGTACAAACAGAAAGAAATGGTATAAGCAAAATAGGGAGTTCATAGAAGATCACTG[A/G]ATGTATGTGTCGTTGTTTCCTGACCTGGTATGCTTTTGAGATGCTCTTGCCAAGCTCAGATAAGGCACATTTGATTTGCCTCCCAGCCAAATCCCAGGTT
113	PAcontig_10136_497	T/C	in silico	0.237698	0.709399	98.7847	NA	NA	0.311808	Mendelian segregation	GQ0175_O08.1	CCATCCCCTAAGGATATGSCACCATTACAGTAATCAAATATAAACAGAAGAAGACAAAGGCCCGCAAAACCAACTGTAAAGTGGAGAGCAGTGCTATCAA[T/C]AATGAAGGAGAGGATTAATGAAAATAACTTTCTGCCTAGAACCTTGGAGAACCTTGGAGTACAGAGTGACAnnAGCAGATAGGAACGTGACATTTGTAAAG
114	PAcontig_10137_538	T/C	in silico	0	0	0	NA	NA	0	Monomorphic	GQ0015_N23.1	GAGAGCTTGACCAATGGCTAGATAACAATTCCAGTCCACCAAAAGAATCGTCGTTGAGTAAGTTTGAAGGTTCTAATGCGGACGACTTCCATGAAGCTGG[T/C]GGAGAGATCGTCCCACATTACCAGGATGAGGATTCCGAGATCAACCCATGCCAGGATTCCGGCATCGACCCATGCCAGGGTGAGGATTACGGCATCGACC
115	PAcontig_1014_333	G/A	in silico	0.0356212	0.58453	99.9132	NA	NA	0.029357	Mendelian segregation	GQ03714_J07.1	ATAAACCCTGTGATAAACCCTGTCTTTCCACCCGCTAAACTCTGCGATAAGCCCTRGTTATCAACCCTAAGAAGCCTCAACTGGAACAGATAAACATTCA[A/G]TAGCAATCCCAGCAAACACTTTCTCGGAGGACAGCTACAATCTTGTTTCTTCGGCTCTCTGCTGCAGTTGGGCATAACAACGAACAAGATGTTGCTCCAA
116	PAcontig_10144_867	A/G	in silico	0.0147569	0.919544	100	LG10	47.765	0.000689854	Mendelian segregation	GQ03806_C20.1	ATCAAATCACTGCACATTCCCTAAAAACTGCTTACAGGGTGGGAAGAAGCATTATTACTGATAATACACAAGGTCTGAAAGTTCTGAGGCATATTTACCA[A/G]ACCTCAGAATCTGACGATATGCCTCTAGCGATCCAATGCTGAAGAATCCAAATGATCTGGTGAATATGCAGCAAAAGTAATCCTGATCTGAAAAATAGTT
117	PAcontig_1015_350	T/G	in silico	0	0	0	LG11	82.335	0	Monomorphic	GQ03308_M13.1	AGGGTTGATGAAAGGGGAGAAGGTAGAGTCCAGACTGATGTTGGTGAAGGAGATCAGATAGTAAAGAAGCAGAATGAAGGAAGGAGAAAGACTTGCACAG[T/G]GTATGGCTTTCTTGATCTTGATTTTAGCTGGAGCAGCCATGAGTGTGAATGATGACGATGGGGGGTTAATCAACTCTACACAGCCTTTAATGGCGGGGAA
118	PAcontig_10155_918	A/G	in silico	0.372498	0.841866	99.7396	LG08	158.93	-0.128721	Mendelian segregation	GQ03117_D06.1	CATGTATGGGAGCTTTCATGGGAGTCATCTTCATCTCAGTTCAAATTGGCCTTCTGATAGCGGTACGATATATGTTCAATTCCATTTCTGTACAAAGTTC[A/G]GCCATTATTTTCCATTAGCWGGCAACAATATGTTACTGTAGATTAAGTTTGCTCATCCCTGAAAAAATSTACAGGTGGGTATCTCTGTGTTCAAAATATT
119	PAcontig_1016_1353	A/G	in silico	0.225022	0.870097	99.9132	NA	NA	0.111	Mendelian segregation	GQ02830_E06.1	TTATTTTTGCTTTCTTGTTTCTTTAGTTGTGAGCGCATTCCAGTATCTACTTGAGGGAATTCCTCCTCTGATCTTTCCCAATTTAAATCATATATATAGA[A/G]ATTGCAATAGTACCTGCAAAGAAGGAAAGATCCCAAACAATAAGTGGAGACACTGCTGCTATTTTCAGTTTGTATACTGTATTTCAGTTGGTGAGATTTG
120	PAcontig_10171_710	G/A	in silico	0.0290799	0.846756	100	LG05	4.744	0.0175429	Mendelian segregation	GQ03323_D12.1	CAAAAGCTTTTACTCTGGAAGCTGTAACAATACCCAAATTGTTATCAATGGCATTAATGTTGACATGGGCAGTGCTGGTATCAATGGAATTCAAGAACCC[A/G]GGTGAGAGTCTGGGCCTGCGCTTGACATTAAGAGAAAATGGTCGGAATTGAAAAGGTGGATGGGAAGGATTGGWTGAAGTTGAAGTAACGAGGTACGTTT
121	PAcontig_10175_719	C/T	in silico	0.207899	0.780252	100	LG08	15.461	0.0832392	Mendelian segregation	GQ02822_K15.1	AGATTCGTCATTAACGGACTCCTCAAGCTCGTATTCTTCATCATCATCATCCACTTCATCATCTTCAAACAAATCGCTGTTTGCAAACTTATTATAGAAG[T/C]TTCCTTTGGAATCTGATTCATTCACAAATTCCAGGCCATAGGAGGTATCCCTATATTTCACCAAAAGCCAACGAAGCAATCTGTCGTCCTTGTTCAGGTA
122	PAcontig_10176_421	T/G	in silico	0.453953	0.828595	99.9132	LG11	56.753	0.274055	Mendelian segregation	GQ04113_P07.2	CTGGCATCTTGAACTGCATTTCCACCTGAAAGACGATTTAGACCAATATTTAATCTCAACAAAGAGTATATGTGTCAGACAATACCAGAGATAAAGAGCA[T/G]AAAAGTGAATGACAAGATGAAAACAAGTAAAACTCTGCATTATATACCTGGGTTGTATTTGTGTCCCAGACCTTGATATAATGATCAAATGAACCTGTAA
123	PAcontig_1018_694	C/T	in silico	0.37859	0.264104	99.7396	NA	NA	0.0765283	Mendelian segregation	GQ04112_J02.3	ACTCTACTGTGGCCTCTGAATCATGAACCCCTCTAGGCTCTTCATCATTGTCAGAAGCCTTATCTCCATAACAGGAAGCCATCCTACCTCTGTTTGAATC[T/C]TGAAAATCATTGTCAGAAGCCTTATCTCCATAAMAGGAAGCCATCCTACCTCTGTTTGAATCCTGAAGATCATTGTCAGAAGCCTTATCTCCATMACAGG
124	PAcontig_10182_933	G/A	in silico	0	0	0	LG01	105.607	0	Monomorphic	GQ03217_L15.1	ATTCCCTTTCTCAAAAGATTGTCTATAACAGCTTGCCAAATCCTTTGCCCTCTATAGTAGAGTTTGTAGATCTCATTTACCTCCTGCATATCTCCAGTAA[A/G]TGATGCTCCATCACAGTATCGAATCTTGACACGATTCCAATTATAGAAGTCTGGATTTTGTGTTTGATTGTCACCTAAAATGCCTGAAAATGCCAATTTC
125	PAcontig_10184_509	G/A	in silico	0.360122	0.733139	99.9132	LG09	65.982	0.114129	Mendelian segregation	GQ03203_I13.1	GGGAAATGGATGGAGAAGGGCCTTCTTCATCCGyAACTGAAACCTCGCTCGCATTGCACCTGATGGGCAATGTGTTTCTTTTATTGGTAACGGCCGGGAC[A/G]TTGAAAGGGATCAGACCCAGTGACAGGTTCAGATTTTTGCTCCTGAAGAAGACTGATCTGCCACCAAAATTAGAAGATGGATAGGAATAAAATTTGGAGC
126	PAcontig_10192_910	T/C	in silico	0.481982	0.575874	86.7188	NA	NA	0.930434	Paralog	GQ03616_N13.1	GGTTTGGTTGGTGATGTTACTAATACTCACCCCGTGTAAGTGAGTGCTTGCATTGATCCTATGAATCCAGAGGCCATGCATGTCCCGTTTCTTGTTACGG[T/C]GGTCCCTGTAGGAATACTGGAGGGCTTTCTCCACACGTTCTCTGGCAACGCGGATGCAGTTCTTGGCCCCTCCCACGGAACCCCTTGGCCAACTTCAGTA
127	PAcontig_10194_606	C/A	in silico	0.240885	0.941114	100	NA	NA	-0.0814315	Mendelian segregation	GQ03805_G20.1	AGAGAAAGAGGATCGATCTGGTTTGAAATGTTTAACGATCCTATTATTCAACTGAAATCATGAATAACGTTTTCCTTTTCTGGAAGTRAGGAATTCAAAC[A/C]GTTGCAAGACAAACAATTAAAAGTTCCAGAGCCCTTACCTAATTGAGCACAGACAGTAAGCAGAAGTTTCATTGTGTCGTTAAGRACGCATCTCTCTATC
128	PAcontig_10199_353	G/A	in silico	0.0607639	0.905197	100	NA	NA	-0.0559574	Mendelian segregation	GQ03714_G22.1	AGAAGCCAGAGAAGTCAACAAAAAGTCCRCAAACCTGGTAACTTTAGCTTGAATTGCAGAGATCAGAAAACAGGAACATTCAATCCTCAAACAAAAGTAG[A/G]AGCTGAACTATAAAGACGCACCGCMAAGGCGACGATTGCAGTAGCAAGAGCAAGGAATCCATATYTAGCAATGCCTTCAGACAGTCCAACAAAAGTGCTT
129	PAcontig_10202_509	A/G	in silico	0.0438749	0.622272	99.9132	NA	NA	0.0420274	Mendelian segregation	GQ03212_F16.1	GTATTATTTATATGAAAATGGCAGTTACATAGAACGCAGTAACGGTGCCAGCAGAGTCCCCAGGAACGAGCTTGATCTGCACATTTGCTTTTCCAAACAA[A/G]TATGTGCTCTTCGAAGCAAATCCTGCACCTGCGAATCACACAACAGAAACCnnCATTAGTCAGACTTAATTGCATGATCAGTACAAGCAGAAGCAGAGGTC
130	PAcontig_1021_956	C/T	in silico	0.138021	0.938188	100	LG05	104.53	0.0506587	Mendelian segregation	GQ04005_O13.1	GAAGCTGGCACCCTCTGCAAAAGAGATTATTTCCATCGCCAATGGTAGTCTAGTGAATGGCTCTGCAAAGATTGGAAATCATAGTGAGGTTGGAAACAAG[T/C]TGGAACATGCCATGTATGTAAGTCCTCAAGTATCCAAGACCAAGGAAAACGCAATAAGACGAGAAACCGAGGGAGATTTCAGACTTTTAGGTAGGAGAGA
131	PAcontig_10210_423	G/A	in silico	0.5	0.504945	91.9271	NA	NA	0.999999	Paralog	GQ0183_B06.1	ATCAGGGTTCAGAGGGAGTCACTGAGTGGAGGCAGTGyTGTGTGTAGACTATTGGGATTCTGTACTGTTTACCGTTTCTATCATTATCCAGACACCACCC[A/G]TCTAAGAATCAGCCAGGTTAAGACATTCTCATTTTATCTTTTTCAGACCTTACAAGATTATATGGTCTAGAATTTATAGCGyAATCCAATATTCTGTTCT
132	PAcontig_10216_557	G/T	in silico	0.181858	0.866453	100	NA	NA	-0.0285903	Mendelian segregation	GQ03418_L13.1	CTCAAGCTACTCCCCTCATTGTCTCCACCCACCACCATTTCACATTCTGAGCACTGTGTAACTGTTCACATTTGTCCACAATGTTAAGACTCCATAGAAC[T/G]CATTGATTCGACCTCAGTGGTCTTCAAAATACGGCGAGAAGGACGATTATTCTGTAAGTGCAAAAATTCCTGGTGCGGCCATGGCTTCTGCTAGCCAGAC
133	PAcontig_10221_876	C/A	in silico	0.297743	0.782859	100	LG02	62.777	-0.011932	Mendelian segregation	GQ03616_O20.1	GAAGGAAGGGTTTTTCAGGGCAGACAAGATCGATCTGAAGAATTTAGATGCCCAGTTGGAGAGACATCTGTCCAAGGTATGGACTATGGAGAAGGAGGCC[A/C]AAAGGCAGAAGGAGGACTGGGAAATCGACCTTAAGCAATTGTTTCTCAAGGGTAAAATAGCCGAGGGCACTTTTGGAAGTGTGTACAGAGGATTCTTGGA
134	PAcontig_10228_567	A/C	in silico	0.331843	0.505227	97.0486	NA	NA	0.496651	Mendelian segregation	WS02614_I11.1	TGGAAAACWGCAAACCCTAAAMTCTCAAACTTGCAGAAATARAAACAAGAATACAGGTTTATGTCAAGATCCCAAACCTCAACCTCGGCGTGCCACAGAT[A/C]CCTTTTGGCCACCACACAGAACGTGAGAATCCTCTTCCTACCTGAAAGATCAAGCAAGCGGAGGAACGACAAAWTCCCAAGAGAAGGAGAAAGCGGGGCC
135	PAcontig_1024_1897	G/A	in silico	0.191369	0.639638	99.566	LG06	15.867	-0.0337708	Mendelian segregation	GQ02815_K15.2	CATGGTGGCAATTTGTTGTGGCATTTGCATATTTATGAAGATTCTGTTGAAATCCCTTGCTTCTAGGCTATTGTCTTCACCTTTACTGTCAAAAAGTACA[A/G]CAGTCCCAATTTCTGCTTTTGAACATTACATATAGTGTGCCAGATTCTGAATGATAATTATTTTCGTCTTTGCCACGGTTTGGCATTTGTTCTTGATTCA
136	PAcontig_10246_467	G/A	in silico	0.211371	0.691195	100	NA	NA	0.268013	Mendelian segregation	GQ03813_D17.2	AAGTGATGGCAAAGGCAGACCCCGAATGGAAACAAACTTTCTGCTTGGACTGCGGAGGGAGTATTGAAAATGGTAATATTATTTGTGAATTACAAAAGCA[A/G]TTTGTTAGGTTTGAATTGAGGGAGAGGAGCAGAAGAACTAAAGTACTGGGAAGTATATTTCGAGCGTCCAAATTGGTGGGATGGGTTGAAATAGCATKGA
137	PAcontig_10247_515	G/A	in silico	0.231128	0.645603	93.1424	NA	NA	0.300598	Mendelian segregation	WS00740_O07.1	CGTTATACGAAGCCGTGCAGAGGTCAGGAAGAGGGGCTTCACCTTCCAGTATTTGGCAAATATGTCGCATTCCCAGCCTGCTCTCTGGCTCTGGATGACA[A/G]CACAACAATCCTAATTTCAGTACCTTCTCCATCTCGCCCACATCATATCTCTTCGCCAGATTTGGATCCGACGCCTCCAGCAGCCTTCYCTCGGTATACA
138	PAcontig_10253_818	A/G	in silico	0.278212	0.843801	100	LG09	29.571	0.0871758	Mendelian segregation	GQ03208_K07.1	ATGGGATGTCTTGTCAATCACATTCCCAAATTCAACATTATATTATGTGCACGTGTCATGCAAAAGACCCATTCTTCAGAAATAGCCTGCATACGAAAAG[A/G]CATCAAATCCTAAGATATGCCCTTCTCCAGATATTATTATTGGTCTTTGTATGACCGGCAACAGAATCAATGTTGTCTTCACACAATTTGCTGCGATGTA
139	PAcontig_10258_432	A/C	in silico	0.379235	0.87277	99.9132	NA	NA	0.0462654	Mendelian segregation	GQ02813_D16.1	TTCTAAACCCATCCACTCTGCAACTACCGAATGCACGCCATCACAACCTATTACGATCTGATGATCATAACGCAGAGAAATTTAGAAATCATCCAGACAA[A/C]ATAGGGGGTATATAAATTGTTGATACCTACAGGCTACAACCCTACCTTAGCTGTGATGGATGTACCATCTGCCAGCTCTAGATTGGTGAAAGGAGAGGCA
140	PAcontig_10265_862	T/C	in silico	0.0954861	0.908226	100	LG11	120.853	0.095326	Mendelian segregation	GQ03110_K09.1	TTCAAATGAAAGGAAAATGCAGTCTACTTAAACAATGACATATAAGTGTATCAGTTCACAGATGCTACTAAATATTACAAATTCAAGCATCTAATGATTG[T/C]TTCAAGCCTACAAATTACACCCTAATCTCTAAAAGGTTTCTGTGATTTTTCCATTGTGAAAGTATGCAAGGAACGCGACAGAATAACACCACAAGGTTAG
141	PAcontig_10271_737	A/C	in silico	0.00911458	0.694442	100	LG01	55.673	3.99748e-05	Mendelian segregation	GQ04008_B19.2	CATGCGGTGGCTGGAAGGGCGTATGGTAGCCGTGAGGGCTCTTCTCACCCATTCTCCTTCGACACCGCTGATCCTTACCAGCGAATTCGTCATGGCAGAC[A/C]TCCTCGCATTTAGCTGAGAACACATAGTAGAAGAAGAGGAATTATTACTATTTCTATGTAGACTGCAACGGAACGAACCTGGATGATTCGTCGGTGAACA
142	PAcontig_10273_346	A/G	in silico	0.0377604	0.902745	100	NA	NA	0.0328849	Mendelian segregation	GQ02821_O20.1	GTTATGTTGGCTTATATTTGTTTCATGGATCTCTGTTTTGCTGCTATATTTTTAGTGTTGCTAAACCACATTGATGATGACAGTTTCCAGCTGGCCTTTC[A/G]TTATTGATCGAGAAAAAGAGCCGAAGAATGGAAATAGCTCTATATTGCTTTGCTCGTGCCCTCGAAAGCTTTTTCACCGCTATTGCAGATGCAGGCTTGC
143	PAcontig_10276_399	A/G	in silico	0.27691	0.79688	100	NA	NA	0.0101193	Mendelian segregation	GQ04005_K23.1	CACCTGCCTCTCCAGCAACAGCAGATTCGTGAAGTAAAATCCCTTCAAGGCTGAGATGAATATGAGCAAGAAACGGCTGGCAGTTCGATTGTACGTGAGA[A/G]TTCGTCCAATGTCTGAGTTYGATAAGTTATTGAAAAGAGACAATGAGTCAATGGCTACCCTGGTGTGCTATATGATGTTTTTCCTCCTCGCCTATTCTAT
144	PAcontig_10290_449	C/A	in silico	0	0	0	NA	NA	0	Monomorphic	GQ03403_K17.1	TGCTCACTACAGGGTTATTATTACCATATTYAATTCGGYTGGATTATAGTCACTGGTCCTTTGTTATTAGAATCAATTTTTCTTTGGAAATGATTGGAAG[A/C]TGGCATATGTAATGAGACATTATGCACAGGTCAGAAGCAGGTTTCRTGTACTTGGGAAGGMAGTATATTATGGGAGAGGATACCATCAGGAACAGTGAGA
145	PAcontig_10298_728	G/T	in silico	0.0147569	0.831616	100	NA	NA	0.000689854	Mendelian segregation	GQ0074_G24.1	AGCAGCCGGAGAAAAAATTGGAGAAAAAGACGGCCAAACCCCTCAAATATACGTTCAATCGCAGCGCATGGTAAGCATTTGTTTCTGTAATAGTCTAATT[T/G]TGTTGCACAGTAGAGGGCATTACGGGAATTGAATCAACCGAACTTGGGTTGGGTTTCTGTAGGAATGGSGGAAGGGAGTCGAATTTACACGTTATGATGT
146	PAcontig_10300_840	T/C	in silico	0	0	0	LG09	62.461	0	Monomorphic	GQ03205_F01.2	AGGCCATATGTTCATCGGGAAAAACTTCAGCTGTATAAAGGTGATGTACAAATGAACGGAGCACTTCATAACTGAAATCTGTAATCTTGATAGTGCCGCT[T/C]CTGCTCTCCTCCATTTCATTCTCCAACATTGCTCTGAAAACAGGTGATTTGCTGATCTAACCAATCAAATATAGAGTCAAAATAAGGGCCAGTTAATACT
147	PAcontig_10302_650	T/C	in silico	0.498264	0.954052	100	LG12	66.653	-0.00693246	Mendelian segregation	GQ02812_N04.1	ATCTTAAAAAAATGGCAAGTATTGGATAGAATCCATGTAACTATTCAAAATTGCACTGGCTATAATGCCTTTGTATCCAGAGAAGGTAACAGATGTCTGA[T/C]CTGCTAATTCCACCTGCTCTATTGGCAGTCCTGAGATGTAAATGTTTTCAATCTGACAATCTGGGTCCTGGACTGAAGCTCCTTTTTAATAGTCTTTGAA
148	PAcontig_10305_1039	A/G	in silico	0.358507	0.93637	100	NA	NA	0.0606307	Mendelian segregation	GQ02011_E23.1	GTTCAAACGGCATGTTGTCAATAAAATCCTCCACCTTATCTAAGAGCCCTGCACGGCCAAAAAGATCAATCATGCAGGTATAGTGGTCCACTGTTGGGGT[A/G]ATGGAATGATCTTGGCTCATGGAATCAAAATAATAGTGGGCTTCATCCACTAGACCAGCATGGCTACATGCAGTTAGAACACCAACAAACGTGATGTTGT
149	PAcontig_10307_326	T/C	in silico	0.168837	0.890858	100	NA	NA	0.0546677	Mendelian segregation	GQ04102_P18.3	CACAAGCCTTTTCYGCAAGTTTAAGACCCACATGATSAGAGCTTTCATCACTTGGTGAGATCTTTCCTTTTCTGACTTCAGATGACACCTCCTGTAAGTT[T/C]AGAAAAATGAATCCATAAAAAAATCAGGTTCAAGCTCGATTCTTTGCTTAGTTAAATAACTTCAACAATCCATCCATATAGTCATATTATTTCACCTGCA
150	PAcontig_10309_714	C/T	in silico	0.101562	0.720314	100	NA	NA	-0.0106124	Mendelian segregation	GQ03512_D14.1	TTTTGCATCGGATTTGGTGTGGTGTCGATGATCTTGTTAGAGGCGATGAAATGGGTCTTGAATTGGTGTGTAAGGTTGGAAGGGAAATTCCCACACCAGT[T/C]CCACATACCCAGGTCATTTTTAAGCAAGTGAGAAGAAATGAATTGATGATCGATCAATGGATAGTTGGCTCACTAAGGCAACACCTCCTCCTTATCTATC
151	PAcontig_10314_945	C/T	in silico	0.421373	0.905449	99.9132	LG01	1.28	-0.126977	Mendelian segregation	GQ03215_D11.2	TCAATCAAGTAAAACCTAAGTCTTGTTTGAATCAAACAACGATTCAACTAATAAAAATAGGAACACGGTTGCATGAAGGGCTTAGGGCACAAAAGAGTTA[T/C]TAGTAAGCCCAAAACAAATCCCCATAAGAAAATTGCCAGAGATGAAATGGATTCAAAGCAAAACAAATTATATAAACAAGTTGCAGCAAGTGATGGTGAG
152	PAcontig_1032_1061	T/C	in silico	0.358073	0.926535	100	LG10	107.362	-0.0766436	Mendelian segregation	GQ04106_E08.2	TGTAACTGCCAGGCGAATTGTATACTTTGGTTCTCTGAATTACCCTTTGGGGCCAAATCTTCAATAATGTACCTTTCCTGAGTGATAATTTTGTATAAAT[T/C]CATTTATTATTCTTTTATCTGTTATTCATCGGTGCCGGGATTTGGATTGGATTGAGTACTTTTGCTGGAGGCCTTTGTCGCTCTACATTATTTCATTCTA
153	PAcontig_10322_321	A/G	in silico	0.247396	0.891182	100	NA	NA	0.0583124	Mendelian segregation	WS00828_C01.1	AATGCGACGTTGTTATGGTGGATGGAAAACAGAGGCAAGTTATTGCCGCTCCTTTTCATTTGGCTTGAATTTAAATATCTATATTTTTGTGTATGCATAC[A/G]TCTGTATCTGACTAGTGCAAGACCTGGGATTTTAGAATTGAGAGTCGAGCATCAATGACTTGAGAGTTTTGATTTGAAGCCCCTGAATTTCTAGTGCAGG
154	PAcontig_10329_662	C/T	in silico	0.0594618	0.831049	100	NA	NA	0.0163232	Mendelian segregation	GQ03704_I14.1	CAGATACAGTACTTCGGTGACTACGGCTCCAGCTCCCAGYATCAAGTATGTAAATGCCTGCAGAAAGTAAAACAAAAAATTAATGATGCGCATGAACCAG[T/C]CATGCAACCAGGACAAAGCATGATATGGAGAATGAAAATTATCGAAGAGATGAACAACAAATACAGCAGAACTCAGATCAGAGTTGGCCATATGCTAACC
155	PAcontig_10337_473	C/A	in silico	0.211806	0.764251	100	LG02	176.168	0.169921	Mendelian segregation	GQ04010_F10.1	TCGGAGAGCGAGAGCAGCGCCATTGTTAACGAGCACGCAGATAATAATAACAACAACAGTCCCCATTCCATCGATAGTCACATCTCTACTTTGTCTCTGA[A/C]CTGCTATTATGTTCCYGGGCCTCCTGTGGTCTCTGCTGGTGATGAGGGCCTGATGGAGGCTCTATGnnCCAAGAAGCCTTATTCGGCCAAAGGAAGAACAA
156	PAcontig_10338_343	G/A	in silico	0	0	0	NA	NA	0	Monomorphic	GQ03231_F01.1	TGCGTTGCACAKAAGAGAAGATCTTGCATACAACTGCAAAGGCTAAACTGTTCTTAAAGTTGTTAACTTGTMCGGCCTCTCATCACTTGACGACTTTGAA[A/G]ATCAGAAATTATGTATCGAATCCTACATCACCTGTATTCAATACTACGAAGGATGAGGGTGCTCCCTTCGTCCTCRACAACTTCGAGCTGCCCTCTTTTG
157	PAcontig_10343_717	A/G	in silico	0.186632	0.926142	100	LG11	62.716	0.0121556	Mendelian segregation	GQ03010_J16.1	TAATGATAATAAACCCCAAGGGTTGATGCCGCCATTTATGGGAAAACATACACGCTTTGTGTATAACAGCGATGACGAACTGGAGGCATGTGAAGAAACA[A/G]ATGCCGCAAAGTCTCAGTCAGTTTCKCCGAGCGTTACGCGTCTCACTGGCTTCCCAACCCCTGCGGGCAAACATCTCCGTTTTTCCGAAGGTGAAGTTCA
158	PAcontig_10344_479	G/A	in silico	0.0746528	0.533287	100	LG05	74.68	0.0676591	Mendelian segregation	GQ03311_B24.1	CTAGAAATTTCATTTTATTCTGAAGAAGAAATACCATATCTTCACCTTCTAAGATACAAAACTGCTCGTCGGTGGCCAACAATACTGTAAACCAGGCCTC[A/G]TATCTAAATTGCATTTTACAAGCTCCGTGTACAGATGTGAAATGRTCAGAAAACCGTATTGATGGACCAGAAAAGCTGCATCCCGATACAGAACACRAGT
159	PAcontig_10358_653	A/G	in silico	0.418206	0.355448	98.6979	NA	NA	0.0970811	Mendelian segregation	GQ04111_B17.1	AAGCCTCCAGGAGATAACTCAGATCAACCCGTGAGTCCGAATGTCGGGTTTGGCCTTCATGGTCTCTAGAAATGTCCGGTGCCGCAGAATTATCCCCAGA[A/G]TTGGAGAAACGATAAGAAGTGGAACATGTCGGGGCAATCTCTTCCTCCAGGCTTCTCATGACTCCCTTCACGAGCTCCTCACTGGGAGCGAATTCTTCTT
160	PAcontig_10359_926	T/C	in silico	0.383152	0.786193	95.8333	NA	NA	0.134418	Mendelian segregation	GQ03512_K11.1	GCGGTATTTGGCACGACAACGTGTTCARCAAACTTGTCGGGCCWGATTCGTCAGAGGTCGACGATTACGGATACAGAATCAATTCGAGCTCCGGATTCAG[T/C]TTTTTCAGTAACGGTTCGTACAAGTATTTTACTTATTCTACCGTGAATGATCCTGGGCGTCTCGTGATGGATAAGTCGGGACAAATTCGAGTGTACAGTA
161	PAcontig_1037_1073	C/T	in silico	0.376957	0.723214	99.8264	LG11	68.337	0.0385451	Mendelian segregation	GQ03701_N06.1	TCACCTTCAACAACATAGGGATTCAATTATCCTATGAGAAAGTGGTGAGGGCTACAGGAAACTTTAGTGTTGGCAATTTRATTGGAAATGGTGGTTTTGG[T/C]GCAACTTATAAGGCTGAGCTGACTTCAGGATTGTTCGTCGCAGTGAAGAGACTCTCCGTTGGTAAGTTTCAGGGTATTCAGCAGTTTGATACAGAGATTA
162	PAcontig_10371_759	G/A	in silico	0.383246	0.792064	100	NA	NA	-0.105754	Mendelian segregation	GQ0035_J17.1	GCCCTGCGATAGTAGATGGAGTGGGGAAGAGCCTGGGGCTGAGCGATTATGACGTGGAGCCTTCGAGGATGACGCTGCACAGATTTGGGAACACGTCAGC[A/G]AGTTGCCTGTGGTACGTGCTATCGTATATGGAAGCCAAGGGTCGGCTCAGGAAAGGAGACCGGGTCTGGATGCTAGGGTTTGGSTCGGGATTCAAATGTA
163	PAcontig_1038_1024	G/A	in silico	0.450521	0.727703	100	LG11	141.284	0.819904	Paralog	GQ04011_B15.1	TGTTAATGAAATTGGTATCCTGGTAGTGAATTGCAGTGTTTTTAACCCTATTCCATCGCTGTCGTCGATGATTrTTAATAAATTTGGGTTTCCTAGCGAT[A/G]TCAAGACTTTTAATCTCGGCGGAATGGGATGCAGCGCTAACCTAATTTCACTGGATCTGGCCACGGGTTGCCTCAAGGCTGCCAGTCGGGGGACTTATGC
164	PAcontig_10389_561	T/C	in silico	0.440403	0.544504	99.0451	LG04	110.845	0.0899814	Mendelian segregation	GQ03610_A06.1	TATTCCGAAAGGCAGCCGCTGGGGACTGCGGCGCAGACGAGGGAGAAGGATTACAAGGATTCAGGTCCGGCTCCACTGTTCGAACCCGGAGAGTTAGCGT[T/C]ATGGTCCTTCTGGAGGGCGGGTATTGCAGAATTCrTGGCGACTTTCTTGTTTCTTTACATCACGATACTCACGGTCATGGGTGTCAAGAGGTCCGACGAT
165	PAcontig_10394_512	A/G	in silico	0.394005	0.830561	99.9132	NA	NA	-0.0739345	Mendelian segregation	GQ03418_B03.1	AATGCCTTTTAACAAACATAATGGAAATGGCGGTGCAGATATTTGCAAGCCCAATGTACGAATTTTTGGATACAAAGTTTGGAAGGAGAAGTGAGAGTCG[A/G]TATTCTGTACATAATTGGATGGTGAGGTTGGTGGCTAGAGGGAGTTATGTTGGAGGTTCCACATTTGTGGCGGCGTTGCTTCCATTTTTGGGAGATTTTG
166	PAcontig_10396_741	G/A	in silico	0.485677	0.894782	100	NA	NA	-0.00786642	Mendelian segregation	GQ03504_J01.1	GGTGAAGTGCATGATTATTGTCTCATAACAAATTCCTTCAAGAATGCCAATTATCAGTGACTSTGCTCCATTGCCACAATGATGGATTTTTTTTGAATTA[A/G]CCTCAGAATCAATTGAAGTTTTTCTGGCCGTTAACTAAAAGTTGTAGACATCAGAGTGCAGCATTTGAAGGAGGCTTGATGATTTTGATATTATTAGGTG
167	PAcontig_10398_878	A/C	in silico	0.494787	0.60351	99.9132	NA	NA	-0.153687	Mendelian segregation	GQ03914_I22.3	TGAATGTCTTCTTACCATTGTTACCACCCTTTCCACCTTTAAATCCCTTTCCACCTTTAATTCCCTTTCCATTGGTTCTTTTTTTACTAGAACCGAGAAT[A/C]TGTTTTGTTGCTTTTTGTTGCCTTTGTTTACGAATCTGCTCAACACCTCGGAGTTCATCGCGGACATTTGCATTGGGAATTGGTCTCTGTTTTTTATGCC
168	PAcontig_10404_368	A/G	in silico	0.00911458	0.87977	100	LG10	30.799	3.99748e-05	Mendelian segregation	GQ03201_I20.1	GATTCAATATACATAGWATTGCATAACAATAACCTGCTGAGCCCATGCASTGTAATTTGCAATTGTTCTnnTGGTCTTCAATAAACATTTAGTTCTATACA[A/G]AGATTCTGAAAGACCTGTACCATGCATTTTGCAATCTATCCCCAACCCTTCATAAGCTATCCACTCATACATCCATACATnnTTATACATGATATATTTAG
169	PAcontig_10414_397	C/T	in silico	0.267208	0.224143	90.7986	LG02	146.98	-0.0161863	Mendelian segregation	GQ0207_G15.1	CGCGCAGTCAGGCTGGAAATGTACTTCGGATTTACATTACAATGGACTGGACGTAATCTGAAAATGGGAATyACAGAGGCCGCGATGTATTTCATCTGAA[T/C]GAACGCCATTTCTTTGCCCAGACACACGCGAACTCCGCCTTGGAAGACTGGAAACTTGAACGGACATTTGGGGACGAAGTGGCCTTCCTCGTTCATCCAT
170	PAcontig_10416_491	T/C	in silico	0.00477431	0.919537	100	LG12	66.502	8.29169e-07	Mendelian segregation	GQ02811_K04.1	GCCCAATGGTTTCGATACGAGAGACCACGACGGTGGCTGACATCAGGGGGTCTCGGGGCTATGGGATTTGGCTTGCCTGCAGCACTGGGAGCTGCCGTGG[T/C]CAATCCAGGGGTGACTGTTGTTGACATAGATGGAGATGGCAGTTTTCTGATGAATGTGCAAGAATTGGCCACCATCAGAGTAGAAAACCTGCCTGTTAAG
171	PAcontig_10417_682	C/T	in silico	0.0121528	0.764767	100	NA	NA	0.000221523	Mendelian segregation	GQ00412_D04.1	GTGAAGAAATAACTTTCGATATTCTTTTCGACTATTCAAAACACTAATTTTGCGTTTATTACGAGAAATCACGATTCTCCTTCTGTTTTCGTTTTCTTCA[T/C]GAGTGGAACTGAACTGTACAGGACTGCAGAAGAATATTCTCCAGGCATGTTGTGGAGTGGGTGGGCCGTACAATTACAATAGACGTACACCATGTGGCGT
172	PAcontig_1042_1025	G/A	in silico	0.0898438	0.657828	100	NA	NA	0.0984486	Mendelian segregation	GQ02760_C12.2	GCCYATCTGTTAGAAAACATGAAAATTRAAATGGGTATTCAGAAATTGGAAAATTCTGATAAACAACGCGTTATACATTGAAAATCTGAGACTGAAAGTT[A/G]GAGAGATTTTCGTTTACCTTAAGGGACTTGGACGACGCCTTGACATCGATAGAATGCTGAATGCTGGGAGTGGGATGTAGAGAYGGAATGGATTCTTTTC
173	PAcontig_10421_586	C/T	in silico	0.144531	0.897116	100	NA	NA	-0.00656647	Mendelian segregation	WS00112_B14.1	GACCCAGAAGATAGGAGCACCCACTACCATGTGAATATGCCAATAATTTAATTCTGACGACACAAAACACGTCAAGCCTTAAATTCCACAGCCATGATAG[T/C]TGTAGACATTCATACAGTCTGGTTTTATGGCTTTATTTGTACCTGTAATTTGACCAACATAATTTAAAGCTTTCATTTACGCTCCAGGACCATAACCAGA
174	PAcontig_10422_496	C/T	in silico	0.0334201	0.868025	100	LG02	141.4	0.0255288	Mendelian segregation	GQ03812_C09.2	TGACTTTGAGGCTTCACTGCGAAGTGCACGGGACTATGAAGAACCACAGGGTGAAGTATCTAGACCAGGGCTTGGGTGGTCTGAAAATAAGTGATACTTA[T/C]TAATCATACACATGAATTAGAGTCTTTGTTAACTTCATCAGTCATCTTGGGTTTCAGACACATAATATGTCTTCTTCTCTCGAGAYGGTTATGATAAACA
175	PAcontig_10423_351	A/G	in silico	0.219023	0.645763	99.4792	NA	NA	0.280437	Mendelian segregation	GQ03908_P10.1	ACAATCACCCGGTAATTAATTCATCGCCATATAATTATTCTATAACCTCTATTAATTCCAAAACSATAAATTTTGTTCGAGCCTATCAATTTGGTTGGAG[A/G]TTAAGATGGCTGTAATCAACTATATTAATTACTCCTTTGGCCTTTGGGCGGTTAGATAGGGTTAAGCATTATTCTAGTCTACTGACTGGCTTTAGTCCGC
176	PAcontig_10426_384	T/C	in silico	0.0169271	0.946827	100	LG05	143.164	0.00150339	Mendelian segregation	GQ03125_B09.1	TTTTCCACTGTGTGGTGTTCGATCCAAYAGCCATTATTAGTATCAGCAGGTCAGATCCTCTTTTTCTACCTGATATACAGAATTCAAGTGCCTGTGTAAG[T/C]AGTTGGTTGTTATATCAAGTTGGTTTTTCCTATTAATATGGATGTGAAAGCAGCATGTATTTTTCTATTGCATTCAAAATTTTCTATATATTTCCCATTT
177	PAcontig_10428_920	A/G	in silico	0.46441	0.95406	100	NA	NA	-0.0193368	Mendelian segregation	GQ04008_A07.2	TCTGCAAATGCCACAAACTGATACCTAACAGATGCTGGACTGAGAAGCAAAGTACCTAATGATGCCCTCCAGGTTGTTTTGTTATTTTAGATTGCTATTA[A/G]TGTTAAAAGTGACTTTTGGTCTGTCCAAGATAGCAAGAATTAATTTCTCGATCCCCTAACAATACCATGGACTACATTGTTGTGGTCAAACTTGCATTGA
178	PAcontig_10440_769	C/T	in silico	0.408854	0.817082	100	NA	NA	0.124161	Mendelian segregation	WS02620_N08.1	TGTTTTCACCTGCTTTGAGATCTGTTAGTCTCCCTCTCACTGTTGATATCATCAACCGTCAGTGTTTGATCTCTGTCTATACATTTGTGGGTTGGACTGT[T/C]TGGCAAAATATTGGATATGCATCTCTAASTATTTACATAGGGATATTCTTGCTTTATTCAAAGCAGAAAGATTTCTAGCGTGTTCAAGAACTTTGAGGAT
179	PAcontig_10443_668	T/G	in silico	0.155816	0.463295	100	LG05	143.164	-0.184951	Mendelian segregation	GQ0167_I12.1	ATGATCAACAACTTTTGGnnAGCTACAAAGCACCTTCTTCGTTGAAGAATGATGATAAATGCACGAGCCCATGAAATCTCCCCAATCCTGCACTATTCAGG[T/G]ATTGGCTCTCCATAGTCTGTCATTGTTTTGTATGCTTGTTGCAATCTACAAGTTATTGGCCCTACATTTCCCTCTCCAATAGTACGACCATCAATGGTCA
180	PAcontig_10446_416	T/C	in silico	0.0217014	0.915098	100	LG12	68.726	0.00550068	Mendelian segregation	GQ03206_D02.1	TCGATTTCAGAAGAACCACCCACCGTTCACAGGCCATCGACCAGAAAGATCTGTCCAAGGATTCTGTGACAAAATTGGTTTTCTGTCCTCGAGGTATATG[T/C]ATGTTCATGGCCGTGTGGGAACTKATTTGTTTTTTATCTGATAATCTGACTTCTCTGGCATGARTATTTGGATTAGTCGAGACAAAACCGTCTTTTCTCA
181	PAcontig_1045_349	C/T	in silico	0.0303819	0.742212	100	LG08	5.086	0.0199714	Mendelian segregation	GQ03314_I18.1	TTCATAACAACAACGTCCATTGTTGACATATCTTCTCCAGTATACTCGGTGATAGCACCATTGGGGTTAGGCCTAGATCAAGCAGCACAGCATAATGCTT[T/C]TGTGGAGCCTAAAGCATTGGGTTCTGCTAATTTTTCTCTGCCCACCAATTTGGTCCTTCGGCCTGCAAAACTTGCTTACCTCATTTCAGGATCCAAGGGC
182	PAcontig_10452_738	G/T	in silico	0.384883	0.911678	99.9132	NA	NA	-0.027512	Mendelian segregation	GQ03307_C23.1	TCCGTATGAGTTAAGCGATGATTGAACATGACGCATAGTGTCTCTCAACAGACCAACCTAMCTTCAAATGAAAAATTGGTTCAAGCGCGTAAGTAATTGG[T/G]ATTGGGTGGCTGTGAATTTTGGTCTGGAGAATCCACAAGGGGGAAAATGGGATCAGAGGGGCCTCCCGTAACTAAAATTCATGTGACAGGATTCACAAGA
183	PAcontig_10458_184	C/A	in silico	0.210222	0.712347	97.6562	NA	NA	-0.360202	Mendelian segregation	GQ03506_K02.1	GAGATAGATAGATAGGAGTCGCACAACCAATCAATCTTATCTTCGCCAAGAAACCAACCACTGACTGTAATCTTATCGTATCTTCGACAAGGAGTCGCAC[A/C]ACCGCAGGGAGTGTCTGTAATCTTATCTTCGACAAGTAAGCAACGACTGACTGTAATCTTATCTTCGGCAAGCGAGCAAGGACTGACTGACTGTAATCTT
184	PAcontig_1046_963	C/T	in silico	0.116753	0.872448	100	NA	NA	0.123677	Mendelian segregation	GQ0042_P17.1	AAGACAGTGGTTGAGTCGAACACTCCATAAAACAGTGGCCTTTAAACTGCAATATCTATGACAGCTTCTGAGAGGCAGAAGAATGCTACACAGGTATTTA[T/C]ATATAGTATGTAGAAGCACTTTCAGGAACTCTCCCCTCAGGTTTTTGCATATGCATTGGCTGATGGCTGTATGCAGGCACTGAAAAAGCTGGGCCACCAT
185	PAcontig_10460_1022	A/C	in silico	0.062934	0.697263	100	LG08	72.058	-0.00633872	Mendelian segregation	GQ03709_B18.1	TCATCAGAGCAGTGCGCAATGCAGGGCTTATTGTCACTTGGGTTAGTGATCCCATGCATGGTAACACTATCAAAGCTCCATGTGGCCTCAAGACTCGCCC[A/C]TTTGATGCGATAAGAGTAAGTAATTGAGATCCCTGTAAATAAGTTTTGGTTGAAATAGGAAATCCATTGCTATAGCATCTGACTGCATCATTACAAGGAC
186	PAcontig_10466_850	A/G	in silico	0.487413	0.398632	100	NA	NA	-0.0462706	Mendelian segregation	GQ04003_A17.1	GCAGATTCAATGGAGGTTCAGGACCATAGAAGCCAGAGAATTAGGGAAACGTTTGAGAAATTAAGAGATATAGTTGGTGGAGACTGGATGGATCCAGTTG[A/G]TGTGTTGGATGAAGCCATTCGGTGTGTGAAGAGACTGGAGTCTGAACGACAGCTGTGACATGTGAAATATGTTGTGGGTGATTTATAGATGTTTTCAGCT
187	PAcontig_10468_535	T/C	in silico	0.148438	0.931398	100	NA	NA	-0.0591632	Mendelian segregation	GQ04007_K18.2	AGATGTTTGTTGGGGAATAAAGCATATTCATTGAATATCTTCTCCATGCCTTCTGTGTTGGAGAGTTTCAGGAACATGCTTTGACTAATTGCCTCACATG[T/C]TTTGTGGTTCAGGTGATGATTTGGAGTATAGCAGCAGTTCAGCATCAGCACCATCAAATTATGCACCACTTCAGTCTCCCCTTGGCCCTTCCTCGGTTCG
188	PAcontig_10470_499	A/G	in silico	0.0373264	0.818734	100	NA	NA	-0.00791993	Mendelian segregation	GQ03124_D17.1	TCGCAAGCTGCAAAGCCCTCGGCGCAGCCACAGCACGCCGTTTCCAGATATTTATCTCACACGGGGGAGTACGCGCAGATCCTCCAATTCCTGCCGTATC[A/G]AAGAGGGAGCAACTCGGTTTCACATGAATGCTCGCCGCARATTCTGCCTCTTCAGATTCTTCCGTATTCTTGATCATCTGCCGCCCTGCTTTAGAATCCT
189	PAcontig_10480_704	T/G	in silico	0	0	0	LG12	27.327	0	Monomorphic	GQ03811_A18.1	TTGGTGTCCTGCAAAAGAATCAACACAGGTGATAAAGGACAAGAATAATGTGATACATGGACTCATCAAGGTCAGCATTGTGTGTTGTTTCAAGGGTTCT[T/G]TCATCATTTTAATGTGCTTGACATGATCTTTATATACATGCGAGTGTGTAGACAGATAACTTTTTGACATTAAAAATGCATGTATATTTTGCAGGGGGTT
190	PAcontig_10482_386	T/C	in silico	0.0737847	0.884933	100	NA	NA	0.0791049	Mendelian segregation	GQ03212_E11.2	TGCAGATTCCCGATAATGCTCGAAGTAATTCATGGGTATCGTTTGATGGTAAGAGACGACAACAACTCTCGAAAGGTGATTCTGTCCGTATTTACATGAG[T/C]GAACACCCTCTTCCAACCATAAATAAATCCGATCAAACTGGTGATTGGTTTCGGAGTCTGGTACGCTGTTTGAACTGGAACGATCGGATGGAACAGAAAG
191	PAcontig_10491_362	G/A	in silico	0.463094	0.628831	85.8507	NA	NA	0.862522	Paralog	GQ03123_P15.1	TCCCAATTCCGCCCTATGCGACCAGACCAATCTCTATAACCCACGCTGGCTTTACTCCACGTCTGGCCAGCGAAGCCCCGCACTTGACCCCAAAGCCGCC[A/G]GTCATATTGCGCACGCTGATGTGGATCCGACAGAGTCACATACGCATTGTGTATCCGCACAAACATCTCGGTGTTCCGGTTCTTGTCCTCGGGGGAAGCC
192	PAcontig_10492_431	G/A	in silico	0.170573	0.90723	100	LG06	3.943	-0.0213643	Mendelian segregation	GQ00611_H20.1	TGTCTGCGCTGCTTCATGTTCTATTGGCTCTTCAGGGACTGTGATTACTTTACAGTTTGTCTGCACTGCTTCATGTTCCATAGGCTCTTCAGCAACTGCG[A/G]TTACTTTACAGTTTGCCCTCTCGnnCAGAACCTGGACCAATCTTGTTCAGTTTAAAGACATTATCTCTCTCAGTTGTCAAAGTATTTCCTTTGTCTTCCTG
193	PAcontig_10496_682	A/G	in silico	0.338542	0.914022	100	NA	NA	-0.0463959	Mendelian segregation	GQ03914_B15.2	GCAGATAAGATCTCAGGAGAGTTGGGGAGGAGGAGAGGTTTCTGGCCAGGTAATGAAGAGGCAGCCAAGATATAAATCTTGGGAACCTGAAGGCATTTGG[A/G]GAAGAAGAGGCTGGGCAGCAAATTTTGAGAACTTATTCATATTGTGAAGAAGTTTTGAAAGCCAGTGATGGACATCAGAATTATTTGAAGATTTGCAAGA
194	PAcontig_1050_1719	T/G	in silico	0.390625	0.947629	100	LG11	7.157	-0.0883189	Mendelian segregation	GQ03224_O08.1	GAAGGTATGGTATGGTTTCTAACTTTGAATTTTACATTAATAACTTCATTGCAATCAATAGCTGCCATATACACAAAATTTGTTTAAACTTTAGAACCTG[T/G]CACATTTGGGGAAATTGGATTAGATATCTGGTAGCTAAGCTGGAGAAAATCCATGTTATACAATGCAGCCTCTTGGTTGTGTTTCTAGGAGTCACTTCCG
195	PAcontig_10500_952	T/C	in silico	0.479601	0.779245	100	NA	NA	0.90421	Paralog	GQ0012_K17.1	CCAACCGAACTTGCAGGATATTGGATATTAACTGCTGAAGGCCAAAGCGTTTGTGCATTCTAATTACAAGCTTCATGGACATTTAAGTAACATTGTTAAT[T/C]ATGGAGATCCAAACTTTATGAATGATGTTTGCAAATAATTATTTCAGAGGAATGAACATCACATTCCAGATTATGTGAGAGGCTTTTGTGTGTAGGTGGG
196	PAcontig_10501_622	A/G	in silico	0.429688	0.824821	100	LG01	20.805	0.00954751	Mendelian segregation	GQ0131_A04.1	CCCGGAAGCGAAAGACCCATCTGCTGGCACTCCCTGAGGCTGATACCCAAGTCCTTAACAAAATGATTCACAAAGAACCCAGGATCAAAATCCCTCCTGA[A/G]AATCCTATCTGCATACAAATCCAGAGACCTAGACCCAGCTGCACCGGCAGAGATAGCCTTGATATACATCTCAACATCCAAACCAGCCTTGTGGGCATAG
197	PAcontig_10505_710	G/A	in silico	0.290617	0.968995	99.9132	NA	NA	-0.125536	Mendelian segregation	GQ0207_A22.1	GAGTGGCCACTCCATCGTACCTGTATCAGAGGACTAAATTGTCGATCCCGACGAGATTACAGTCACCTCGAGCTATTTTAGATTGTGTAATTAATATATC[A/G]TTGACTGCGCAACTTCCAATGATACAACTACAGTCTGTAAATGAGTGCAAAKTTTAAGCGGGGATGATCTTCGCCAATGTAAAGATAGAAGAATGTTTAC
198	PAcontig_10507_241	A/G	in silico	0.476957	0.825316	99.8264	LG11	13.527	0.72366	Mendelian segregation	GQ03617_L15.1	TAAATGGAGAATTGATTACACTTGTCACTTTTTCGTTTTGCATTTTTGTTCAGGGGAAATGACAAATTTAAGCTCTGCCTCACCTCAGAAGCCAGTTCGT[A/G]TTTTTTTAGATATTGAAGGCTTCAAAAAATGCTCGGCTGCAGCGTCAAGTAAATATCTGAAGTAAAATTGGCAATTTGAGTTTATAGACGATTGGATTTT
199	PAcontig_10511_606	A/C	in silico	0.0572917	0.931578	100	NA	NA	0.0122557	Mendelian segregation	GQ02812_B08.1	TAACCATTTGAAGCTCAACAGAAATTGCAATCTGTAGCAAAGTTCAAATAAATCTTCAAGAACTGGGATATAGGAACCCCTGAACCATCCACTAGTCATC[A/C]ATGTCTTCCATCCATCTTCCAAGTACGATAAAGCAATTTCCTTGATTGAGTCCGCCCAGCTACATGTGGACTCGAAATATCCCCTTTTGTGCACCTTCTC
200	PAcontig_10512_302	C/T	in silico	0.0828993	0.577002	100	NA	NA	-0.0123177	Mendelian segregation	GQ03105_P03.1	TTCAATCCAGTAAAAATACAGAATCCAGGCACCAAAAGAAGATTCCATGACAATCGTTGAAATTCTTTGCCAGAAAAAAAAACTATAAATGCACGCTGCA[T/C]CTTATGCGCTCGTTGAAGGAACCATCGACATGATTATCACTAGTTCTGATCTTAAATCGCTGATCAGCATATTTTTGAGCAATATAGATATGATGACACT
201	PAcontig_10518_438	A/G	in silico	0.25651	0.880009	100	NA	NA	0.0764608	Mendelian segregation	GQ03711_K13.1	TGAAGAATAGGTGTATCTTCTGCTAGCAATATCCGGATGCCTTCCAAAGCATTTTGTTTACAATTACCATTGGAGGGAGGCATGTGGAGTGGTTGATTAA[A/G]GGATCTTTCAGAAATTGAGGAATGATTTATGCCATGTGACCCTACATTACAATTGTCCATGGATGTTTGGATCAGAGATTGATCTCTCATTAGCCCAGGT
202	PAcontig_10520_605	A/C	in silico	0.499566	0.789739	99.9132	NA	NA	0.897481	Paralog	WS03227_J21.1	ATCACATTCCTCATCCCATCGACTGTTGGTTCTATCACTTGCTCAGGGTCATCATTGAGAATGGAGGCCATGTGAAAGACACYATGGCAACCTCGAATGA[A/C]AGTGAGTAAGATTTTGTAATCAAGAATATCAACTTTGAAAAGTTGAAGCCTCTCTTTTGCTCCTTCCAAYGCTCTCAGATGCTYATACTTCGACCCATCA
203	PAcontig_10523_596	A/G	in silico	0.0868055	0.776144	100	LG09	140.907	0.0947564	Mendelian segregation	GQ03222_E24.1	TTACTGCAAGGAATATTTTTTTGCATGTCTCTTAAGTTGTTGGAATGTTATGCTTTGATCTTGTAACTTGAAAATGGATATTGCGAGGTTGCAGGCTGTC[A/G]ATTTACTTACTYTTGGATAGTGATATGAACAACATTGCAGGCTGAMAAATTAGGCTTGGATTATATGGATGTGGAAGGACTCAMGAAAATGAACAAAAAC
204	PAcontig_10524_957	A/G	in silico	0.031684	0.828052	100	LG08	25.276	0.0223827	Mendelian segregation	GQ03819_C17.1	CTGnnATTGAACACAGTGTCTGTATAGACTGTAGTTCAAGTTTTGTATAGACCACTTAACAAGTTGTCAAGGCAAGAAAATCTGTTGTATTAATATTGTCT[A/G]ATTTGTAATAGAGGAAnnGGTTACGAGCTGCTTTGTACTACTTGGGAATGAGTTTKTGTCTCAGATGTTGACTGTCTGTACTAGGGTGGGATGATACTCTG
205	PAcontig_10529_552	T/G	in silico	0.466514	0.605308	94.6181	NA	NA	0.874462	Mendelian segregation	GQ03610_N08.1	GCACATAAAACCCAAAAACAACAGAAGACACTTCACARAAGAATGAGAAAAAAACAACACATTAAAGATGAAAGAGATGCCTGCAAATGAATGAACGAAT[T/G]ATKGCATCAGGTCTCCAAGGTGTGGCATCACGGTATTCAGCCGCAAATTACCCATTATAACGCTTTTCATCACATGCAATTCATCATTCATGCCRGCAAA
206	PAcontig_10531_761	C/T	in silico	0.37066	0.784484	100	NA	NA	0.034502	Mendelian segregation	WS03226_A11.1	GTTATGTTAAATTGGCATCGATTTGCTTGCTGTTTTAGCTRATTTCCCCGTGATCGAATCTCGGGGATGGGTTTTGTACAGGGTTTACCCAGGGGTTGTA[T/C]ACAATGCAATTATAACAGACCCATTTTGAGTTTTTCATGATTTTCGAGAACACAAGATGTAATTACAAATAGCAGTATAAAAGSATATTCATAGTTGGTT
207	PAcontig_10541_561	A/G	in silico	0.399306	0.943927	100	LG06	137.676	-0.037346	Mendelian segregation	GQ02825_O24.3	CAATATTCTGGATTACAGAAGCAAGCATAACACACAACAAGCTTCAATTGCCTTCTGATAATTTTCTGGAATAAATTAACnnGGTTGCTTATCTCTCAATC[A/G]CTCTTGTTTCCACATCCATCATCAGTAATTGCCACTTTCTGTCGAAAAAGAGGACAAAACTTATGATTCACCAAGATCATTATTAGGACGCATGTGTTCG
208	PAcontig_10544_461	G/T	in silico	0.402693	0.888009	99.9132	NA	NA	-0.0590627	Mendelian segregation	GQ02820_L22.1	TTCTCTTAAGGAACGCATGCTTTTGATCCGGGGAAGTGCGATATCAAAATCTAATGTAAGAAAGAAAAACAGCGCTGCCCTATATATGCTTGTTGGGTTT[T/G]TGCATGGCAACCGGTACAGGTTCAGTTTCTGACTCTTAGTACATTCAAACATTAAACATTCTCTGCAGCCTTTTTCTAGAGCCCGACCAAGATCTGGCTA
209	PAcontig_10546_459	A/G	in silico	0.0381944	0.360111	100	NA	NA	-0.146243	Mendelian segregation	WS0324_F19.1	CTTGGCTTAGTAATCCTTACATCTTTATATAAATTTCTAAATGATATATTCTCTTGACATTTGAAGTGCATTCCATTGGTTGTTTAATTTGAAAATTGGA[A/G]GCTCAAATGATGAGATGCATATTTTTTGGAGGTCAGATGCCTATCAGGTAACAATTGATTTAGAGCTGCAGCGTCGACAGAGATTTCTAGAATCACATTT
210	PAcontig_10548_696	C/T	in silico	0.0251736	0.632144	100	NA	NA	0.0105443	Mendelian segregation	GQ03201_C20.1	TGAGAAACGATCAAATTCCAATGTCATAAATCCTTGTCACCCTGACCAAAACATTAAAAAAGAAGGAAAAAAGGAGCACAAATATTCTTCCATTTGTACT[T/C]GAAATGTTGGAAAACATACTTACAGTCAGAGGGTGTTCATATCTTCTCTCTCATAATTCTGAGAATTTGATACTAGTTTGATGATTGCTTGACTCAACCA
211	PAcontig_10552_443	A/C	in silico	0.44184	0.532757	100	LG04	13.008	0.158029	Mendelian segregation	WS00754_K07.1	GCTACCCGACGGGTATTGGCGTTAAAAATTCTCTGATTCTCTTAGGGGTAACAAACGCCCTTGGTTTCTTTTTCACGTTCCTCGTCCCCGAAACAAATGG[A/C]AAATCCCTAGAGGATCTCTCCGGCGAGAACGATGAAGAGCAAGGAGTCGAACTCGAACARCTCGAACGCTCTCAATCCAGACGCARAACTGCACCAATTG
212	PAcontig_10555_649	G/A	in silico	0.265625	0.651139	100	LG01	70.681	0.045751	Mendelian segregation	GQ04004_M05.1	CCTGGATGAATAGGAGCAAACTAGAAGAATAGCAAGGATTATCAGAGTGGTGGTGAAGAGCGTTTGTTCAGAAGCCTTCAACACTAGTATAGAGTTTGAA[A/G]ATCAGACCTAGCATTCAATrCAAGGTGCAACTCAAGATAACCATAACGGTAGACTCTCCCAAAATCTCAACTCATATGTTGATGCAAAAGTAAGA
213	PAcontig_10558_502	A/G	in silico	0.193142	0.898644	100	NA	NA	0.0555548	Mendelian segregation	GQ03116_M12.1	AGTACATGCATCCCCAGGGATGACAGATCCTGCAGATGTTCTTGCTGGTTTAATTTAGAATGCATTTCATCTCAATGGGTATGGGCTATTTGTGATCTCC[A/G]AGTATACCAACTATGGATTACAGATCCTGCTGCTGTTCTTGCTGGTTAATTTAGATTGCATTTCATCTCAATGGATATGAGCTATTTGTTCTCTCCGAGT
214	PAcontig_10568_206	T/C	in silico	0.320746	0.910254	100	LG11	127.175	0.0697882	Mendelian segregation	WS00815_M06.1	TCTATGAATGTTACAAGCTATATATGCAAACAAGTCTCAGTTACATAAAGCTTCAAATGCTTACTCCATGGTTCACAATGCACACGCCAGAACGAAAAAG[T/C]AGACATAAAAGCCTGGTTATGAGAGGATCGGGTCAAGCCAATGCCCTGATGATCAAAGAAATCCCAGCTTAAGCTCCTCTTATGGAGATACAGCACCTCA
215	PAcontig_10573_734	T/C	in silico	0	0	0	NA	NA	0	Monomorphic	WS03218_C23.1	AGTGGTATCAGAGTGGTGTCTTCTATTAATACTAATATAATAGTTGCATGGTTGCTGGGTAAATATGCTTGCTTACTGSACTTCCCTAGACTTTACCCTC[T/C]TATTGCATGGTTACCCTCCTATTGCATGGTTGCTGGGTAAATATGCTTGCTTACTGCACTTCTCTAGACTTTACCCTCCTATGTGAGACAGGTTCCTTAC
216	PAcontig_10578_720	A/G	in silico	0.374132	0.898269	100	NA	NA	-0.0250199	Mendelian segregation	GQ03216_B04.2	GGAGATAGCCTCATTAAGTTGCTTGTCACAATGACTGACATGTTTTCTTTAAATATATATATTGAAATTACACTGTTCAAGATGGATTCTGCTTCCTCAC[A/G]TGCTCGGGCACAAGTCGCGGAAATAACTCTGGTGAGGCTCCCTGCAACTCTGTAGAATTCATGAAGTACAGCTAGTGATAAGCATCTAAAATCTACAAAT
217	PAcontig_10591_522	T/C	in silico	0.33724	0.900408	100	LG02	28.772	0.0311382	Mendelian segregation	GQ04003_J21.1	TCTAATCATCAATACTCTGAATCTCACCCTTCATTATCCGTGTTGTGCTTTCAACACTGAATCCCAATACAGCTGGACTTACTTTCTTGCCTCTCTTGCT[T/C]TTCTTCTTACCCCCTTTTGCTGAAGCATCTAAATCATTGCCAATAAAACCATCTGAATCTCTGCCAGATCTRGAATCCAAAACAGGCTTCCTACTCTGAA
218	PAcontig_10593_628	A/G	in silico	0.00737847	0.73063	100	LG08	13.624	1.12823e-05	Mendelian segregation	GQ04104_A19.1	GCAAGAGGGACTAGAATTGAAGAAAATCCAATCGAAAATGTACAGTGACAAACGCCCTTTCTGTAGTCGGGAAGTGTTGGGCATCTATGCCTCCTTGCTG[A/G]GTATGCAGATTAGTTATGCGGTGAACGGTGTTSTTGTCGGGAATGAGTTATCAAAGGGGCTGAACCCTCTGGCTTTTATTGTTTATTCCAACGGGGTTGG
219	PAcontig_10599_253	A/G	in silico	0.267189	0.423072	99.7396	LG02	48.643	-0.0398843	Mendelian segregation	GQ03917_L22.2	GATCCTCGTTGAAGAGACCAAAAATATAAATCTCAACGGACCGATTAGGCATCATGGGGGTCCCTGCCATGGAAGTCACATGCTTGATCAGATTACCATT[A/G]TAAGCAATTGCATTCTGCAAGCTCACCCCTGCYTCTGAAGGATCCCCCACAGATGGCCATCCCGTTTCTGCCACCACTATATCAATATCCGTGTAACCCA
220	PAcontig_10604_402	A/G	in silico	0.350694	0.922116	100	LG03	97.795	-0.0927089	Mendelian segregation	GQ03805_P10.1	AGCAGTAAGATTTAAAATAAACTGCCCAAATGCCAGTAAGATTTGAAATGTTGGCCAATAAAAGACTCTTGCTCTGTCATAACTTGCATCCCTATCAGCA[A/G]GAAAGCAACATTAGTGAAATTTACAAGAAGAGTCTCTCTCGCACACTCTCACGCTGAGTTTCTAGAATCTAAACTATATTTATGCTCTATGATTAAGTGC
221	PAcontig_10617_539	T/C	in silico	0.5	0.726459	100	NA	NA	0.999999	Paralog	GQ03516_C14.1	TAATTTAACTCTACATCATAGCATGATAACACAAATCCAACGTGACCATTCTGTCGATTGTAAACCTGCGCGGGAAACCATAATTTGCCACTTTCCAAGT[T/C]TGAATACATACTAGCAAAGCGCTCACTCGGTTCTTCTAACACGAATTTCTCATTATATCTTGAAAATGACCAAATACATGTCAGAGGAAGCATCCAAAAG
222	PAcontig_10620_741	G/A	in silico	0.411892	0.765075	100	NA	NA	0.259598	Mendelian segregation	GQ03501_O16.1	ATGGCTTGCATGACyCGTTAAGGATACATTCTTCTAATTTAGAGCGAGTTTCTCTAGGCTTTGCTGCTGGAGATTGGGTTCGCTTGCATGGATCAAGTTC[A/G]AGGAGTTCAAATTCTGGGCAGAAACAATCTTCTGTGGGAGTTTTGCAyTCAATTAGCCGTGATGGGAATGTTGAGGTGGCTTTTCAAGGGCTTGAGACAC
223	PAcontig_10625_470	T/C	in silico	0.0729167	0.53071	100	NA	NA	-0.0238985	Mendelian segregation	GQ03122_C14.1	ATGGGCAGAGCTCTCTGTCCAGTGGCAGATACACATGCATATCACACACATTACTCAGCTGAGAATTTCTTAGTGAGGTGACAGCTACCATGTATGCACC[T/C]TTGGCTCTGGCACATGGAACAAGCCTTAGAAGTTCTTCTGTAGTACCACTCTTACTGAACAGCACAAGCACATCATTGGGCCCAACTATGCCAATGTCAC
224	PAcontig_10627_277	A/G	in silico	0.0742188	0.856292	100	LG09	136.643	0.0796234	Mendelian segregation	GQ03004_N15.1	AGTTAATCATCGTGGAAAATTAACAGTACATACAAAACTGCAACAGCAGAGTATCTTGTAAATCAATTGTACGTACACAGTTCGTTTCTGAATTCCTACA[A/G]CTTTCTATTCATTACTTCTGCCTCGCAGAGTCGATTAATTCGAAAGAAATTTGTATAATTCATTYATGAATTCTGCTTCTGCTGATCGGCATTAACACTA
225	PAcontig_10633_978	G/T	in silico	0.437934	0.815588	100	NA	NA	-0.0919101	Mendelian segregation	GQ03202_G06.1	ATGTCATACTCTTGAATTTTGGTAATCCTCTTTCCCTTCCTTACATCTACGTGTAGCTGACATAACATCTCCTTCACCAAGCTACAAGGCACATAAGCAA[T/G]TGATCGTAATTGCAACACATATTCCCTGAAAGACTTTAAGGCCTTAACAAGAGCATAAGCCTACTTTACTCGAGCTCTGCATCCCTAAAAGCTTTGCTGA
226	PAcontig_10638_461	T/C	in silico	0.237413	0.884555	100	NA	NA	-0.148953	Mendelian segregation	GQ04104_H07.1	MAATCTCAGCAAAGATCTTMAAAAATCCCTGCTAATATACATAAAATCTCAGCAAAGATCTTCAAAAACCACTGCTAATATACACTCTAATTTATTACAA[T/C]CTTATAACGAGTTTTCAATCCAAAACCCACAAGTAATTCAAACTGCTCTGGGACTCGAAATAAYAACAACAACAAAAAAAAACTGCTAAGGCCAACTCTG
227	PAcontig_10639_754	A/C	in silico	0.000868056	0.804704	100	NA	NA	2.996e-11	Mendelian segregation	WS00724_G06.1	GCAGAAGAGAGCCGTAAACCTAAAACGCCGGGACATTCAATGACGCAAGGAATACAGACTCTAGCAAATCCTCTTCGTCTCCGTCCGCAAATTCCTTAAG[A/C]TGAGCCGTCTCTCTGACACTTCTACGAGGAGGGGGAAAAAAGATGAAGCGGAAGAAATCTTTAGATTATGTACTAGGCAGTGGGCAGCCTTCGGTATCGT
228	PAcontig_1064_1413	G/A	in silico	0.494353	0.677486	99.9132	NA	NA	0.977662	Paralog	GQ04007_O02.1	GGGTTGAATATAGCGGATCCGGGCGATTGACTGAAGCAGATnnTAGATAGAAGACAATGAAGCGAAACGAATGGAATGAGAGGACTGAAACCAAAAATACG[A/G]TGAAGAGTAGACTACGCTTGTGAAGAGTAGACTACTTGGTGAGGAAGGAAGAGGAGGTGGAATATCAGAAGACTCCGAGAATTAATCATTTGCTTTCCAT
229	PAcontig_10646_520	T/C	in silico	0.335938	0.807075	100	LG09	133.76	-0.0816837	Mendelian segregation	GQ03814_O08.1	GCAAACAACAGTGAAAGATTGACTTGAATTCATACCATCCTTCAATGAATCCTTTTTCTTCTCTCGTCTGCGTTTTAACAGGGACTTCGGCATACTGGGG[T/C]CGAGGAGCTTCAGTACTATACCCTGGCAACCACATGAAAACTATTTGTGATCATCATGTAATGAAACAATTGAAGAAATTAAGAGAAGAGGAAGAGAAGA
230	PAcontig_10649_922	G/T	in silico	0.0373588	0.692623	99.9132	NA	NA	0.0322371	Mendelian segregation	GQ03211_F19.1	GGAAAATTGTTATTGAGAGCAAAGTTGACTGGTATTTGCTTTCTAATTCAATGCAGGAGTTAGCCAGAGATCCGGTACCACCATGCTTAAGCTCCCCACT[T/G]GTTAATCTTCAATTTTTAGTGGTAGATATAAATAAATTCGATGAAAAGGAAATCGCCGTGTTGGRTGGCTTGCTTCAGAGCACTCCCGYTCTAAAAATCA
231	PAcontig_10650_894	C/A	in silico	0.219321	0.667767	99.7396	NA	NA	0.280926	Mendelian segregation	GQ03507_I24.1	TAAGACTGACTAAATAGMATGATAGTCAGGCTAAACAATTTCGCCATGTCTTTCTCCGGAGTAGGTTCTATTTGGCTTGATATTTTTGTGTTAACCATAT[A/C]TTATTCCGGGTCTATTTGGCTTGATATTTGATATTTTTGTGTTAATCATATATTATGTCGTTTGGGAATTAATTTTATATTTATTTTTAATTTAATTTAA
232	PAcontig_10651_497	T/G	in silico	0.450521	0.925121	100	NA	NA	0.0239158	Mendelian segregation	GQ03315_M13.1	AACAACCCCAGAAGCACCATTGGGATCTAGTTkTCCTTCATTAATATmGCCACTGACATTTTGAGTTGCATTTCTAGCAAAATCATCTTCATATGGAGAA[T/G]TACCATCCTGTTGATCTACCCTrCGATCATCTAAACTAAGCCTGCCATCCATGGCCTGATCAACATCATTTCCACCT
233	PAcontig_10652_725	C/T	in silico	0.380208	0.477096	100	NA	NA	0.134569	Mendelian segregation	GQ03117_N09.4	GTACTTATATTCCTTGGCTTTTTGGCAGATATATKCCTACAAGAAAGAACAGGCATGCTTGGAAGATTGATAGAAGAGTTAAAGAAATCCTAAATTCGAT[T/C]ATTCAAAGTAGGTTGGAKCCCAGAACAACAACAAGAGCTCATGCTGGCTACGGAAGCGACCTGCTTGGAATCATGATGACTGCCAACCAGAAGGAATTGG
234	PAcontig_10658_511	G/T	in silico	0.077691	0.642537	100	NA	NA	0.083777	Mendelian segregation	GQ03506_J20.1	TACTGGGGCAGTGATGTTGAATTCTATTTTGCGAACTGGCCTTCGGGCCATCTGGTGATGTATATCTTGGCTCTTGCGTTGCTTCTTGTCATTTCTGTAA[T/G]CAATGAATATCTnnTCTAATCTTAGAGGGAAAAAAGCTTGGGCCGGTGGATTGGTACAGACTCTATGCCACACAGTCCGTGTTGCCACCGCCTACCTCCTC
235	PAcontig_10660_886	A/G	in silico	0.370547	0.680595	99.9132	NA	NA	0.000143204	Mendelian segregation	GQ02901_P21.2	TATAAATGGATTGAAKTTCATAGATTGAATTCATGATGCAAATGGATTGAATATATCATTCATGGTTGGGAATTTGTTTTGCAAGACAGGCTCGTTATTT[A/G]GAGGAGATATTGAGAGAAGGRTTTTCTCATCCAGCTGTGGAGGGAATCATGATGTGGACTGCGCTGCAYTCGTACGGGTGCTATCAGATGTGTCTGACGG
236	PAcontig_10661_613	A/G	in silico	0.178952	0.648588	89.4965	NA	NA	0.16513	Mendelian segregation	GQ01303_K01.2	KATTGTCATTGCTCTGCAATACACAGATTGAAAATnnTAACCCGAAGTTGAGGCCAAAGAAAAATAAGAAGAATCCATCTTCAATCTAACCCGAAGTTGAG[A/G]CCAAAGAAAAATAAGAAGAATCCATCATAAAGTACTGTGAAGAGCCATGAGAATTAGAGAAGGAATGTGATGTGCAAAGAAACTTGATGGACTGGGAAAG
237	PAcontig_10665_754	A/G	in silico	0.445312	0.76257	100	NA	NA	0.00859346	Mendelian segregation	GQ03519_M07.1	TGCAATTTGGATCCAAATCAGATGTCCTGCCACAAAAAATTAACTTCCAGAATGTGCGCAACCCAACTATCTATCTGCCTTAACTTCCACTGCTCAATTC[A/G]ATCTCTGGGCCATTCACAGGGAGAATGGCCGATAACGTTAGACTCTTTCCGTCTTTCTCGCTAGTATTGAGAGGAATCAGAAATCACCTTAACTTCCACT
238	PAcontig_10668_767	T/C	in silico	0.163185	0.744403	99.7396	LG12	125.308	0.182234	Mendelian segregation	GQ03407_M24.1	TAACTTGAGATTACATCAATATCACAATAGAGTTAAATTTCCCAGATACTAAAAGCATCAAGAGAGGCCGTGATGAAAAAGCACAACTTGCAAACAGATA[T/C]AAGTAAAGCAAATGTTGAACTCACTTGATTCCCAGATCAATGTGCTCCTGAATYCCAAAACCAAAGCAnnCCTGTATCACTAAAGTTCCTTCnnGAGTAACT
239	PAcontig_10670_531	A/C	in silico	0.0724826	0.88235	100	LG06	158.936	-0.0633965	Mendelian segregation	GQ02814_D01.1	TTACAAAACATTCAATATCTCCTCCGTTAAAATCTTTACAGTCGATCCCCCAAAACCTGCAATCGCTGAGAACCACAGCCCTCGCTAATCCCCTCCAAAT[A/C]GCTCTGCCAAGTTTACAGAAGAAAACAGAACAAAACTAATATATATATATATTTCCTAATTTGACGACTCCGCGTAGTTCCTCACCAAGTCTAGCATCTG
240	PAcontig_10674_309	T/C	in silico	0.219677	0.266344	96.6146	NA	NA	-0.106339	Mendelian segregation	GQ01311_M19.1	TTTTAAGTTTTCTGGTTGAAAGTTCTTCTTTCTTTCAGAACAAAAATTGCTGCAAGAATGGCAGGGGCAGTTAACTACGCATCTGTATCTCTCTTGGTCG[T/C]TGTGTTGATAATGGTAGGAGCGCAAGCAGCAGAGATGACGGCACCWTCTCCCAGTCCGACAATnnGAAGYGGGTGCTGCTTCAATTCCCTTCGTTCCCTCC
241	PAcontig_10680_346	T/G	in silico	0.25934	0.784166	99.9132	LG08	156.041	-0.138346	Mendelian segregation	GQ02824_D22.2	CAGCATCATTTCATACAAATTTACACTTACAACGTAAATGAATCAAACCAGGCATCTGGATTTAAAATGTTTCTGTAATGTGGCATATTGGTGCTTGCAA[T/G]CAATCATTGACCAATGAGCAATAAGTTATACCCTCACAAGCCTTCTTCAAAATGACATTTGGCATTTTCCTTTTCTGTGAAACCTCAGCAATATCTGACA
242	PAcontig_10681_446	C/T	in silico	0.445312	0.83858	100	NA	NA	-0.0827772	Mendelian segregation	GQ03610_B11.1	CAAACTCCATCCAACCCTCCTCTACATGTCTCAAGGGAGTCATCTGRTAGCCATCATTTTCAACAGGTTTATCTGTGTCACTCAAATACAGGGCATATAT[T/C]TGTTGCTCAACACCAGCAGTTGTAACTGAGAATTTGACTGGCTTGTGATTCCATCCATATGGTCGAGACAAGTGGGGAATCATAGCTCTATGTCCAAAGT
243	PAcontig_10687_410	A/G	in silico	0.261077	0.696876	99.9132	NA	NA	0.114631	Mendelian segregation	GQ03319_E12.1	CACCAACCTTGCCTGCTCCATTGSCATGTGCCATAAACAGTGTMTCCAACATTACATAACATCATGTTTTTGAGACCGTTACATGTCTCCCATGAGAAAA[A/G]CATGTACTTGTTTATTGACAACAATCCAGCTGCATCCAGGAGTCTTTTTTACCCTCCTATCTTTCATTATTATCCTCACGTTTCTGGCAGCATTCCACCT
244	PAcontig_10689_571	G/A	in silico	0.373264	0.959507	100	NA	NA	-0.072344	Mendelian segregation	GQ0173_D10.1	AATTTAGCATGCTTAACACACCTGATCGATGCACCAAAGTTTACCATCAACATCTTCTGTCAAACAAGACGAGCTAACAAATTAGCCAGAGATAGCACAA[A/G]TATAAATGATGGAGCAATTCACTACTCAATAATAGGAGCTCTGCCCAAAATCTCCAACAGGTWGCCAACTATTTCCACAAAATCAGTTATAAAATGCARA
245	PAcontig_1069_612	C/T	in silico	0.349826	0.789888	100	LG10	6.032	0.0648041	Mendelian segregation	GQ0203_M09.1	GTGTGGAAGCCACGCGCTTTTCCCCCTATTCGCCTCCCTTGATTCCAACACTCCGGCGGCCCTTTGTCTTTACAGACACAGGATTCCTTTTACTCAATGG[T/C]ACTGATCTCCTCGTGGATCTCTTTGTTTTAGCCTTsATTGAATTCATTATATGCAGGTCTTCATTGCCCTAATTGTAATCAATCTATGGCTwTATAAAAT
246	PAcontig_10693_322	A/G	in silico	0.481771	0.855703	100	LG04	86.312	0.0152383	Mendelian segregation	GQ03802_L22.1	GGGTTTCATAGGTGGGGAAGGACTCATATAACGTCTGGTATTGCAAGAACAATGGAGGATGTGCAGATTGTCCATCCCAGCTATGGAAAGAAGATGGCTA[A/G]CTACTGCTTGGATCACTTCGTCTCATCTTCTTCTTTCGCTGCTCTGAATAATGCACGGTAATATGTTGTCTCGTTATGGGTACCCTGAATGTTTGAAGCA
247	PAcontig_10696_716	A/C	in silico	0.206163	0.91774	100	LG10	123.506	0.127098	Mendelian segregation	GQ03704_E15.1	GCATGAACTTCCCAGAGGGGTCGTTGCTCATTCAGAGGGTTAAAGACAAGATCAGCAAGATATCTGTGCGGAAAGCTCTCATCTTCTGCATCCTGAGGTG[A/C]TATTTCAGGAATCAAAATATGTTTATCAACGTCTATTTCTGATTTTTTCCAACGCTCTCTTCCCTTCTTGTCTCTAACCTGCAGTGTCATATCAGATAAA
248	PAcontig_10697_414	C/A	in silico	0.0125868	0.586839	100	LG09	62.469	-0.00122058	Mendelian segregation	GQ03117_L05.1	TTGGCCACAGGCCGACATTTCCCCGTCTTCCTTGACTGGAATGTAACTCCCTTGCTTTGTCTGGTGCGTGCTTTTCTACCTGCTTCAATATCCTCCTGAG[A/C]GTGACAATCAGCCCTCGCTCTTAATGTAATTTCTCTTAAAGTGGCCCATGAATCTTCAGATTTCATTTTTCCTGATCGAGTCAAACAGACCTCTTCTGCA
249	PAcontig_10698_811	T/C	in silico	0.200521	0.663016	100	NA	NA	0.0288067	Mendelian segregation	GQ03716_K13.1	GTGGAAGTTCTCGGGATTGGGCTGCAAAGGGTCCAATGTTGCAGGTCCGTGTCTTTGATTATGGCATTTGATTTCTTTGCAAGCTTAATTTATAGTAGTT[T/C]GATATTGATATTCTATTTTTATTGAGGAAATATGAACATCGATTGAGGAAATACAAACATGATCTGTTCTATGTTCTATTGTTTATTGTTTTCAACCAGG
250	PAcontig_10700_378	T/C	in silico	0.234256	0.421497	90.9722	LG11	5.543	-0.332403	Mendelian segregation	WS03215_A02.1	AAAATTAACATAAAGMAACAAAATAGAAGAAGGGTAGATTCTTGAACCAAGAAAAGCACATAATTCTTAAACGAGAGCACGTAAACGTACAAGGCATCCC[T/C]GCCCCTAACCAACCCTTCGATTTAAAGCAAGCCCCGCTAATAACTCAAACAAGCTTAAATTACAGAACACATCTGTTCGGGGTTCAAGAAGCAGAGTAAT
251	PAcontig_10707_556	T/C	in silico	0.354167	0.831945	100	LG11	74.967	0.0664134	Mendelian segregation	GQ03303_F12.2	TTTTTGTTTTGCTGAACACAGTGCCAGCAGAGCAACTTTATGCAACACAATTAGCTCAGCTACAAGAAATGGGGTTCTATGACACACAGGAGAACATCCG[T/C]GCATTAACTGCAACTGGTGGAAATGTCCATGCAGCTGTTGAGCGTTTACTTGGCAATCTTGGCTAGGCCTTTTCAGCAATGTATTTTTTCATATATCCAC
252	PAcontig_10709_919	G/A	in silico	0.0377604	0.93126	100	NA	NA	0.0128646	Mendelian segregation	GQ03610_L22.1	TTACACGCAAAATTGTTGTAAGGGATGCCAACCGTTTTCATCATTTCAAGGATGGTCGGTGTTCTTGTGGAGATTATTGGTGATGCTATGGGGAACGGAT[A/G]ACATATTTAAGTTGCATGTGTATCTCTGTCTCTGGCATGTGAGGATGGGAGGTAATTAATTTGCTTGAAAATAGGTGTATTTTTGCAACTTACCAAGGAC
253	PAcontig_10713_860	C/T	in silico	0.462355	0.194006	89.9306	NA	NA	0.106659	Mendelian segregation	GQ03205_K06.1	TCTAAAACCGATATATCTGGCTGGTGCAGGTCACTGCTTTTCTTGGAGGTGGAATTTGCATAGGArTCCGTTATCATCACGTTATTGCAGACGCAAAGTC[T/C]TTTTGGCATTTTATGGAGTGTTGGGCGGAACAGAGCAGAGGGCTTCCAATTTCGAAGAAACCTCATyACATGAGAACAGTCTTTAAGCGGGAGAAGGAGA
254	PAcontig_10714_602	C/A	in silico	0.422909	0.749651	99.6528	NA	NA	0.732829	Mendelian segregation	GQ03203_D23.1	AGTATGCGAGAAGCTGCCCGTTGAGGTTTGCGCGTTTTCTGTGTCRTCTTCTGGAGCACGTTGTGTGCTTGAGAAGTCCACCTTGAGGGATAGCAATGTG[A/C]TGTATGAATGCCAGGTGGGTTTAGATTYATTCTCCATTAATTGATTATTCAGATATGTCAATTMTATGTTAAGTACTGCCTTTGCnnTAACTTTTCTATTT
255	PAcontig_10716_416	T/G	in silico	0.108073	0.92416	100	NA	NA	-0.0318887	Mendelian segregation	GQ03205_H04.1	TGGATCAGATCATTATAAATTCTTATCCCAAGATGGTGTTCTGCAAGGAGACTTTTTCTGGGGACACTGTTTGCTCCATCTGCTTGTGCGAATACAAGGA[T/G]GAGGAGATGCTGAGACTGATGCCTGAGTGCCGCCATTGTTTTCATTCTTCCTGCATTGATGCTTGGCTCAGGCTGCACGCCTCCTGCCCTATTTGCAGGA
256	PAcontig_10719_332	G/A	in silico	0.326561	0.224143	87.5868	LG11	81.057	-0.0243271	Mendelian segregation	GQ0049_G14.1	GAAGGAGCAGCAAGAAGAGCAAACACAACACATCTCCTTCGAACACGACGAAATGAAATTGGACAGATCTCTTCCTGTTCCAACTACCAACTGATAAATG[A/G]ATGCTCATTCATTTCAATTCATTGTTTTGTGAGGGATTCCTGCCAACTAGATCGAGGCAATAGGCATAGGCATGTTCAACAGTATTAGTTGAATACTTTG
257	PAcontig_10727_741	C/T	in silico	0.0551215	0.913563	100	LG12	62.055	0.0566545	Mendelian segregation	GQ03204_E06.1	GTAATCCCCTGATAACCGTATCTGCCAATTTGAAGTCTTTCTCTACAAACTGAGTGATACAGTAGGATAACTGCTGATGATACATAGAAACGCACTTGGG[T/C]TTGTGAAGAGGAATCAGAGCCCTCACAAGGAAGAGCTTGTGCTCTTCTTTCAACGGCAATGCAAACCCATTAATGATACTGCCCAGAATCTCCAGCAATT
258	PAcontig_10728_546	C/T	in silico	0.462674	0.826556	100	NA	NA	-0.0188375	Mendelian segregation	GQ03322_E06.1	TTGCCAATGGGTTTACCATCCCATTCTGTAACGGGAAGTATAGGCAGCCCACTCCCCACGAGCATCATTTCTGCCGCGCCTTTTCCTTCATCTAAAGTTA[T/C]GTTCCCAACGCGGATATTCTTTAGTAGGCCTTGTTCTACCAAGGTTGCTGCAACTGCCAGTAACCTTTTAGCAGTGCATCCACTAAGAATCTTGTCAAAT
259	PAcontig_10729_645	A/G	in silico	0.352431	0.810068	100	LG09	85.903	0.0802041	Mendelian segregation	GQ03207_C06.1	ACAGCGAAAAATCTCACGGAATACTAGCAACGTTGTAATTTTAGAAAAAAATTTCAACATGGCAGACATATTTCAGCGTAACTGCGGATGGCAACGGGAG[A/G]GGGTAGGAGTGAACATCTGTACACATTTTGACAGACAGAGCATATGGTTAAACAGTGGACCCACGTACAGAACAGGAAAGATTTCTTGTGAATCTTAGAA
260	PAcontig_10730_756	G/A	in silico	0.0833333	0.89321	100	LG02	28.959	-0.158477	Mendelian segregation	GQ03110_H22.1	CTGGATTTGCTATCAGGCCTCCAACAATCGCTGCATTTCCAATGGCTCCCAGGCTTTCTGGTTCCTCCAGCTGTACTTTGGCGACCACCTTCATGAACCC[A/G]TTTGGCCTTCTGGAAAGAAATGGGGCTTTTGAAACAAATGTTTTTTTAAGAAAATTCGCGGAGGACTGAGGCATCAACAGAGCCAATGCCATGGCCATGA
261	PAcontig_10733_837	A/G	in silico	0.0542535	0.834244	100	LG11	86.82	0.0555803	Mendelian segregation	GQ03818_K09.1	AGGGATGTGAAGTTCTCAGAGGCTATGAGTTCGATTCCCCTGCATTGCCTTCTCTTCTCCTTCTCAATCAGATCGAAGATCTCCTCGTCCACAACCTTCA[A/G]TGGCGTGTTGCCCCATTCGTTCACGGGATCCATTGTTCAGAACGAAAAAGGAAATACAATTGCAAACCAAGAACACGAAATGGCAAACTATGCCCGGATG
262	PAcontig_10736_735	T/C	in silico	0.115017	0.780936	100	LG07	45.038	0.0446495	Mendelian segregation	GQ02828_C13.1	AAAGAGGCTGAGAACATGCATARCTTGTTCTCTGTACACAGGTGAAGAGATGTGAATTGATGTACAATTTATAATGTGCAGTTGTATGGTGCATGGATGA[T/C]TGGACAAAGATGTTCCTTTTTTAAGGATTGTTAGATTCCAATCATGTATTCAATTTGAGTATTGGATGGAAAAATCTTGGAAACTGCAAAGCTGGTCAGA
263	PAcontig_10737_67	C/T	in silico	0.5	0.756205	100	NA	NA	0.999999	Paralog	WS02633_A10.1	GATAATCCTAAATGGAACCAACCATAAACAATAAACAACCGCCATTGCAAGCTCAAGCTCCTGCAT[T/C]GACTGTGCTGCCTGCACACTTTGCTGATAATTTTAAATGGAACCAACCATAAACAATAAACSACCGCCATTGCAAGCTCAAGCTMCTGCATCGACTGTGC
264	PAcontig_10739_877	T/C	in silico	0.332031	0.836634	100	NA	NA	0.0156633	Mendelian segregation	GQ0196_A08.1	AATATTAAAGAATCTGAAAGAAGTCCTGACATAAATTTGGATGCAAGGTCATGAATGTAGCTTGCTTTTCGTTCTGATATACCAACTTTCCGCATATCTG[T/C]AGCTGAAAGCATCGATATTGTGTCGGGAATAAAACCAATCTCCCCCTGCGGAAGCACCCAAAATCACTATTTTAATAGAGTTGTAGACCTGTTTTCTTTC
265	PAcontig_1074_1446	A/C	in silico	0	0	0	NA	NA	0	Failed	GQ04007_C23.1	AGAGGAGCCTGCAATGTTCGCGTTTCACCTATCAGAAAGACGTAACTGATGATTTTCCGTACAAAATGGRATGAAATTAGAAAAGAAAAATAAACATACC[A/C]GAGATTCATGCTGCCACAGTGTTTTCAACCTGCTCCCGCCCACTTCTAATACTCTTAAnnTTCTCCGTCGGTGTCCAAGAAGGCAGGCAAGTGTATGGACA
266	PAcontig_10743_899	G/T	in silico	0.0325521	0.741927	100	NA	NA	0.0239679	Mendelian segregation	GQ01312_D04.1	GGTCAGTAATCAATTTCATACAGAGTTCATAATCATATTGACGTGTGGAAATGCTGGTTGTGGGGATTATGAATATTTTTTTTGCGCAGGAGGAGATTTT[T/G]TCGTCCGTTTTGATCTAAATTTGGTTGTGGTGAATAACAGGTGCTGTTGCTGGACGAGCCGACGAGCGCTCTGGATCCCATCTCGACTCAGCACATCGAG
267	PAcontig_10745_453	C/T	in silico	0.145833	0.872441	100	NA	NA	0.0661853	Mendelian segregation	WS02628_M24.1	CCTCTTTTGCTGGAATATTCCAGCTTTGCTGCTAATAAAACTTGTAAGAAACTTCATAATATGTTTATCAGTTTAGCCGCAACAAGCACCAAGTGGCAAG[T/C]CAATTTCTGGATGTAATTTGACAAGTTTGTTGAGAGGGCGATATATTATGCAGTATGGGGTTTTACATAAGGTGGACTTCCCAAGCCACGGTGAGAACAT
268	PAcontig_1075_835	A/G	in silico	0.0221354	0.553892	100	LG11	73.653	-0.00466025	Mendelian segregation	GQ02830_G18.2	CAAGCCAACCTAATGTGGAGACGCCTACTCGTGCTCCTTTCAGAGGAGCGCAGAAACTATCTAAGCCTGCAGGATCCCAGTCTCCTTTTACTCCAACCTC[A/G]AAATCGTCAATCCCTAACAGAATGCGCAACTCTAGTCCTCGCAGCGTTCAGACAACAGAGGAAGATGTGAGGAGCATGACTAGCTTGAGGTCTGAAAGGC
269	PAcontig_10750_680	A/G	in silico	0	0	0	NA	NA	0	Monomorphic	GQ03715_M21.1	AGAGAAGATGATCTCCAATCAAAGTTCAACTGTCCAAAGGAGCCCAAATCGCAGTATGAAGCAGTGGAGAGCTCTGGAAATAATCTTACACTCCAACGAT[A/G]CTGCGTGCGAGAAGAATTTGCCAATATAAAAGTAGAGTTTACGGAGGACTTCGAGTTCCTAGTTGTAATTTCRAGAGATGAAAATGATCGGTGGTGGGTA
270	PAcontig_10752_722	G/A	in silico	0.361545	0.729301	100	LG08	147.051	-0.0241295	Mendelian segregation	GQ03210_A19.3	TGGGAAGTTCCCCTTCGATGCCAGAGTCGGGGAAGCAACCTTCTTTAGAGAAAGTAGAAAGTAGCTCGTCCTTrCAACGAAAAGCTTCATTAAGCCAAGC[A/G]GCACCTCCATCTTCACCGGGAGGAATCTCATCAATTGGTACACGACGAATATGAAGATGTACTTCAGCCGGATCAACCCCAAAGACATTATCCATGAACA
271	PAcontig_10756_278	A/G	in silico	0.5	0.776175	99.566	NA	NA	0.999999	Paralog	GQ03512_G14.1	TCTAGTGAGAATCAATGTAAATCTCTTTAGGCATAGCGATCAGACAGATATTCTCGAGATAGRAACTTATCGTTTCCGTGCCTTSATGTAAGATTCGTAT[A/G]TCTGCAATAGAAAATCCGTGTACTGTGAAACAGTATAGTGACAAGAACGAAATGGAAATGTGTAGTAGTTGAAAATGAAGTCGTTTGTGCCAATGACGAT
272	PAcontig_1076_1818	G/A	in silico	0.316697	0.825283	95.6597	NA	NA	0.0315641	Mendelian segregation	GQ0047_C20.1	ATGCTGTTATGTTTATATTGCCCACATATATACATACAAGAAAGTGAAGCAAATTGTAACTTAAAAAATGGATATTGCATAAGCTAGACAGTGACGGATC[A/G]TGGACGACGGAGTGTTATGGAGATTAATATATGTTTCCTCTCAACTTACAGGTATGGCATGGTTATATTTGCGTAAACTTGTTATTAAGATTAGTAATGT
273	PAcontig_10760_881	A/G	in silico	0.409288	0.819444	100	NA	NA	0.0394203	Mendelian segregation	GQ03212_O18.1	TCCAGAAAGTTCGGAGCCACTAAACAATTTGTCTTCAAAATGTWTTTTGCAGTCCTTCATTTTATAGTTCACGATGGACTATGCTTTTTCTGGCACGCTG[A/G]TCTTTGTGTCAATCAATAGGCCTCTTCATTAGGATGGCTGTGAAGGCCATGTTTTTATACGGTGTTTCCACAATTGACCCTTTTTCATGGATTTTTGGTA
274	PAcontig_10765_387	C/T	in silico	0.445746	0.74642	100	LG12	53.691	0.804227	Paralog	GQ03325_E05.1	TTACTGACATGGCTGCAAATTTGTAGGTTATTGCTAYGACACTAAATTTCATTGAAAAGACATCTCCAGCTTTTCCCCATCAAGCGGTTGTAAGCAGTTA[T/C]AAAAGCTCTCATGTCAAGTCTCCAGACTTTTCCCAACAAGCAGTTGTAAGCGGTTATAAAACCTCTCATCTCAAGCCTCCAGACTTTTCCCAACAAGCRG
275	PAcontig_10774_580	G/T	in silico	0.481771	0.793467	100	LG01	122.656	-0.0960205	Mendelian segregation	GQ03222_H18.1	CTTCGCCCTGCACCTCCGTGGGTACTTCAACTTTCCCGTTCGCAGACGACTCCAGAACGGCAGACTCTACGCCTACCTCGGCCATCTCCGTTAGGGTTCG[T/G]AACTTCTAGCTTCTAAAATCAAGCTCTTCAGGCACCCAAATATTAAGGCAGGAGTCTCGAACCTGCAACTCCAASACTCCCTAACTTCAAGATAAAGAAA
276	PAcontig_10783_353	C/T	in silico	0.5	0.737264	100	NA	NA	0.999999	Paralog	GQ03239_E16.1	GCCTGACAAAGAGATAGATACTTAGGATGATTCAACCATTTATTTAAGTTCAATAACCCCAATATCATATTTATGCAAAATTCATACATCTATTAAAAAT[T/C]CCAGCAAGTATGCTGGAGAAGAGAGTAGAATTAAGACTCGAAAGAAAGCAAGGATTTCAGCAGAGTAAACGCCTGGATGTGTTGAAGATAAGGACAGGGA
277	PAcontig_10785_345	C/A	in silico	0.134115	0.832038	100	LG05	101.841	0.00538521	Mendelian segregation	GQ03615_O24.1	GGCATTTATTGATCTGACTAAGAGAACCTTAGGCATGACAGAGTTTATTGATGACAACCAATACACAAATCTGGAATCTGCCATGGTAGCTCTTGGATGC[A/C]GGGAGTGTTTGTTGCCGCTACACACTGGGAAGTCACCTGCTAATAAGCGCTTGCATGATGTGTTGGCGAGATGTAATGTGCTCTTAACTGAAAGAAAGAA
278	PAcontig_10788_799	A/G	in silico	0.402703	0.428754	96.3542	LG09	128.719	0.0374846	Mendelian segregation	GQ04105_M22.1	GTTGTGAATTCTTCTCGTTCTCCTGAAGCACGCTCCTCACATTCACAGAGACCATCCGCGGTTTCAAGATGTGAACATGGCTTGCCACGCTGAAATCATC[A/G]AATAACTTGAGAGGACTGTCATCACAATTATTCTTGTGAGGACCATCTCTCGCCATGTAAAATGGATCGTAAAAGGCTTTCTCAGACCTGCTATCTGATG
279	PAcontig_1079_718	A/G	in silico	0.0117188	0.89016	100	NA	NA	0.000178629	Mendelian segregation	GQ03806_K17.1	TCCATACGAATTGATTCCTCACTGAATGAGTTGAAATCTTGATCCATTACTTACCAAACAGAGCAAAAGAATTATTCATCCTAATCCACAACCACTATTA[A/G]CTTCAAAACAGTGCAGCCCAACTCAATCTACAATCTATCTGCTTCATAACAGTGCAACCAAACTCAATCTACAATCTAACTGTAAACCCAAATTCCGCAT
280	PAcontig_10794_421	T/C	in silico	0.0486111	0.915011	100	LG09	125.216	0.0484175	Mendelian segregation	GQ03213_L07.1	CTTGTTTGCTTTTTAATAGCTGGTTTAATGCATGTGCAGGAAGTGGGAGTTTGGATGGGGTTATTACACCAGACAGGTTTAGGCGGCGAAGCAGCATTGG[T/C]AGCGTCTCATGCATGCCTTCCAATTCCAACGTGGAAAGTTCAGGCAAAAGCCTAGATTACACGATCACCATGTTAGAACAATCTGTTTCTGAGTCTCAGG
281	PAcontig_10814_611	A/C	in silico	0.302951	0.893582	100	LG05	102.711	0.134541	Mendelian segregation	GQ03120_F10.1	GGGCCGTTGTGTGGAAGGTGCTTATGAAAGTGCAGAGGAGATATCCCAATTTTTGGCTAAGTCTCTGAGTATTAGGTGAATCATGTAAATTTCCTGAGGT[A/C]AGTAACATTTGATTCTGTTATTTGTGACAGTTTTGTATTCAGATATCATAGTCATTCTGCATGTGATCCAAAAATGTTCTATTCTACAAGTATTGCAGTG
282	PAcontig_10816_679	T/G	in silico	0.128472	0.924316	100	NA	NA	0.0233551	Mendelian segregation	WS03219_K02.1	GGAAATCATTCTCCAGAAATCAGTCTCTGAACAAATGTATCAATTCGTAGATTAAATATTCATTTATTTGTGTACATAACATTCAAATACTCATACGAAT[T/G]CTTTCAGTTTCATGGACTCTAGCCGATCCTCTCTTGCTGTATGAGTACCTCACTCAATGTAAAATGCGGGGAAGAAGTCCCCAAAGATTTCCCACGAAGT
283	PAcontig_10820_257	G/A	in silico	0.426111	0.781601	95.7465	NA	NA	0.0343753	Mendelian segregation	WS00812_O18.1	GGCAAAAATGCGATTAAACTATGAAATGACACAAGGTCCAGACAGCCCCAAGAATGCAGTTATCAAAAAGAAACGACACAAACGTCTTCTTGGACTAGAG[A/G]yCTATGTAAGAAGTGAACCCCAAGCAAAACCTCTAGGAGAAGGACCAACATAATGGCTCATACGCTCTGTACCAGGACTAGGAAACAATGTTCAATAATG
284	PAcontig_10832_448	A/G	in silico	0.321588	0.897058	97.309	LG02	142.331	-0.172007	Mendelian segregation	GQ03223_O06.1	AAAAGACACAGTGACTAATAAGTACATCCTTCCTCTCTTTAACTCAAARGTGCCTCGGAATGCGGTGCGGGGTGTACATTTCTATGGCTCGCCCATTGAT[A/G]GGTTGGGTTGGTCTTGCGTTCTTCCCATAACCCTGTCAGATCATACAGAGAAATTTAATATTCTGACCAATTTCTTTGGCGCTTACTGGCGATGAATGGG
285	PAcontig_10848_450	T/G	in silico	0.298177	0.883378	100	LG05	131.569	-0.130979	Mendelian segregation	GQ03103_G03.1	ATTTTAGATCACGATTCTAGCAGTATAATAGTTTAGTATGGYGACTAAGCAGTMATTCAAGAAAATCAACAACTACACAATTAATAATAGATATGCATTA[T/G]ACCTAAAATGGGCTCTACTCTCAAGATGCCAACAAAAGTGGTTATGTTTGCATTTGAAAAATGTGCATCCTTACTTGACGTAAAAACCAATATCACAGGA
286	PAcontig_10852_524	G/T	in silico	0	0	0	NA	NA	0	Monomorphic	GQ03803_L11.1	AGCAATTGAnnACATCCAAAGTAATTGAAACAACAGACATCCAGCAGCAGCAnnCAGTCGTATAACATGATTCTCATCCATGTCCAGTCAACTGCCTCATCT[T/G]TTTCTGCGGGTCCTGGTAATTACTTTCAAATCTGTATTGGAATTTGCCCATTTCTCCACCTATTCTATTTTTTAGGATTTAGTAKTCTAAATCCACTATC
287	PAcontig_10857_495	A/G	in silico	0.423177	0.68373	100	NA	NA	0.733633	Mendelian segregation	GQ03208_F11.2	GAGAAMTTCATTAAAATAGGSGTTGCAATATACAATCCACTTCACCTAAACGAATTCACAGTGCACCATTTCCATTCATACATTCTCCTTTGAAGGGACC[A/G]ATCAATTTCCCTGTATTCTGCATTCAGTTATCCCTACTGCAATGGAGGCACCTCAGAAAAAGGTAAGGAATTAAATACATTCATTACTGGATGACACTGT
288	PAcontig_10858_415	G/A	in silico	0.241319	0.907424	100	LG08	151.548	-0.16553	Mendelian segregation	GQ02825_L11.1	CCTTTCAGGACCAACTCTTCGAAAGGTTGGGACGAACCCAGTAAGGCCGACCTTTCAGGACCAACTCTCAAAAGAGCTAAACTTACCACGAGCCAAAACT[A/G]TACTTAGCTTTAGGCTCATATTAACTTCCATTCAATACAGACAATCATGCACAACCAATCTGAAAGCCTTGTACATACAACACCCTGCTMAAGACTATGA
289	PAcontig_10862_727	C/A	in silico	0.314348	0.902666	99.8264	NA	NA	-0.320188	Mendelian segregation	GQ01301_J08.1	CATCATAAATATATTTGCATTAGCAGTATGCACATGAATTTAACATATTGCTTTGTGCAGGAGATATCGACATGCAACCCCACAACACAACAACAGGGAA[A/C]TTGCATTTTCTTGTCTGCCTAGTAGTTTTCTGTGTCTTCTATACATGAATCGATCTTTACAAATTGTCGATCTATATGGTTGCAACATACACAATAACAC
290	PAcontig_10872_832	A/G	in silico	0.179409	0.674377	99.9132	LG02	73.911	0.0592915	Mendelian segregation	GQ03817_C06.1	CAYAATTTCGAAGCATTTGATGTTCTCGTGAAGAAATCTGCGACTCCATCATTTGCTCCCTGAAAATGTGCTCTCGTGAAGTTCCCGGTAATCCCATGCC[A/G]ATGCCTAGGTTTGAAGCAGGGCCTCCAAGTAAAGGGCCGGTGATTCCTGCATTTATGTATTTAGAGAGCTCCGAGCGAGCATTGCTTAAATCAGCCTGTA
291	PAcontig_1088_972	C/T	in silico	0.0955691	0.247676	99.9132	NA	NA	-0.075111	Mendelian segregation	GQ0131_L15.1	CCGAGTTTATTCAAAAGTATAGAGGTkTGGTGCAGAATTCATATGGTCCGGGCGATCAAGCTGTGGCGCTGAGGATCTCGGGAGATCGCTCTGCGTTTTA[T/C]GGATGCAGATTTCTGGGTTATCAAGACACTGTGTTGGATGAkAGCGGGAGGCATTACTTCAAAwACTGTTTTATTGAAGGTGCCGGAGATTTCATGTGCG
292	PAcontig_10882_511	G/A	in silico	0.147135	0.883859	100	LG04	103.092	0.0825713	Mendelian segregation	GQ0069_F04.1	ATATGCTTAACCTAATCTTGTAATCTCTGGCGCTGTCTCAGGATCTCTCCCCGGATCAGAGAGTTGATGCTGTCAATAGTATGGTCTACGAAGCAAGTGC[A/G]AGATTACAGGATCCAGCATTGGGTTGTACAGGCATTATATATGAGCTTCAACGCCAAATATCAGTGCTGGAATCACAAATAACTACAACACGGGGAATGA
293	PAcontig_10897_827	C/T	in silico	0.266927	0.818149	100	NA	NA	0.0269718	Mendelian segregation	GQ0188_A01.2	CGTCCATAATGCATATGAGAAGAGGAGTAGAGCACACTAACAGAGAACCCrCCATCATAAAyATTACAAACAATGTTAAGATTGCTCTGCGTAGCCTCTG[T/C]AAGCAGCCACTGCAAGAAGAAGCCATGACAGACTCGAGAGCTCAATCATCCAGAGTGTAGTGATGTGTTGTGTTTCACAGCATGGGCAAATTTTAAAATC
294	PAcontig_10899_835	G/A	in silico	0.409288	0.964463	100	LG12	16.339	0.0142875	Mendelian segregation	GQ04011_G16.1	ATTGGCATTGGCATTAGGACCAAATATTTTTGTAGAAACATCTGCATGCACCATGCAAGATGATCAATCCATATTCATGATGTGCTTGATTATGCAACTT[A/G]TTAGCGTCTTGATCATCTACTTCATAGGGTTCAGGATTTTGTTTTATTTGGCTGCTTGCCCAAAATATCTTATTTAGTATATATGCATCTCTTCATACAT
295	PAcontig_10913_886	T/C	in silico	0.5	0.753414	98.0035	LG07	191.072	0.999999	Paralog	GQ03701_K16.1	ATACAAGCTTCCTCTTGGAAGAAACTCYGTCAAAATAGAGATATTTGGAGGATGAGTGACAACTCCCATAAAAAGAACAATATTTGGGTGACGCAATCTT[T/C]GCATGATTCGCACTTCACTGYGGAACTGCTCTAATGCATCCCCTGAGAAATCTTGATCAAGAAACTTCTTAACTGCAACTTCCGTTCCATTACAGTCTGC
296	PAcontig_10917_660	C/A	in silico	0.494353	0.902993	99.9132	LG11	20.603	-0.0650414	Mendelian segregation	GQ03516_G20.1	GACTCTTGAGGAACCTCCGTGCTAACTTCTGGTCATCCATGGGGGTCTTGAGAATGGATGTTTTGGGTGGCAGCTTGTCCTTAACTTTCCTTGAAGATTT[A/C]TCCTGGTTTTTCATCTCTTCTAGCTCTTTTAGAAGGCGGTGGGGACTTCTCCTGGGAACATCAGTGTCACGCGGACTGCTGCTCGCGACTGCATATATGT
297	PAcontig_10919_800	C/T	in silico	0.0078125	0.81353	100	LG06	25.946	1.58898e-05	Mendelian segregation	GQ0168_P03.1	CTTCGCCGGAGATTTCAGAGAACTCTGATTCAGTAACGATSGAAAAAGGCTCACAGCATGATCATAATATTATTGCTGAAGAAAATGGCGGTCTTCCTGT[T/C]GTGAGCGTGCTGCCACCGCCGTTGCCCAAGTCTCCTACAGAGTCATGGCTATGGCGAGCAATGCCTCTAGTCACGGCCTCTAATTCCATGAATTCGCCAT
298	PAcontig_10925_841	G/A	in silico	0.0807292	0.92986	100	LG10	68.638	0.0757784	Mendelian segregation	GQ04102_B21.1	AAAATTACAGATCACTCCACTCCTCGAGAATATCTTCTCAATGAGACTGCAACAAAAAACCAAATCACTCCTGGAGAGGTATATATGTAGATGAAACCTT[A/G]GTTTCAGGCTGAGGAACTACGCACACCAAAAATATCCATTGGACGAACCAAAGGAAATGTATGTAAATGTATGTGAGATCTATTTAATAGTTAATCACGA
299	PAcontig_1093_529	G/A	in silico	0.287326	0.862378	100	LG11	71.01	-0.07162	Mendelian segregation	GQ04012_G21.1	CTGGATATTTGATGATATGGCTTGCTGTCACGCATCGCATCRATAAGCCTAAGATGTGGCAGATGTACTTGTACATGTGCATCGGAGCCAATTCTCAAAC[A/G]TTTGCAAATAYTGGAGCTATGGTTACTTGTGTCAAGARTTTCCCTGAAAnnCCGTGGTGTTGTTCTAGGCCTnnCTCAAGGGCTTCGTGGGTCTCAGYGGAG
300	PAcontig_10932_628	A/G	in silico	0.13151	0.914157	100	LG05	109.317	-0.0157726	Mendelian segregation	GQ0049_H12.1	ATTCTAYGAGCCTTACTGGCTKATTGACTTTGCTAATGCATGCATTGTGGTTCACCTAGTTGCAGCATACCAAGTAAGAATTTTCTCACCCTTTCTTTTA[A/G]TTCTGCTGGATTGAAACTCTAATATCTCTGCTACCCAGAGAAACTTCATTGCAAATTATTTCATGACACTCTTGCAGGTGTTTTGTCAGCCAATCTTCGC
301	PAcontig_10933_606	A/G	in silico	0.267361	0.903243	100	LG02	37.696	-0.0161874	Mendelian segregation	GQ01310_O05.1	TATCCAAACCTGGAAGCAASAGATTCCAAGTTCTGTTCGCTCTGCTGCTTCTGCAGAYTCGAACCTGGGACGTGACTGGCTGCCTCCATTTCTCTACAGT[A/G]GGGCATATATTTATCCCTATCGTGGTATTCCCTGCCACATTCATACTATTTTCTTCTTATCAGCTCGTGGGCTGCTACGGTCACATGCCTGGCTCCATCC
302	PAcontig_10940_672	C/A	in silico	0.101128	0.847737	100	NA	NA	0.0455917	Mendelian segregation	GQ03818_B21.1	TTCAATTACGGAAAACGACACTAGGGCCCCCAAAAAGAAATGGAAGCAACAACAATTTAAGGGTTGAGAAGAACACTAGCCATTTGAAAAGGCAAGGAGG[A/C]CATACAAACATTGAAGATCACTTTCCAAAACATTCAGTAGGTGAAAAGACAAAGCTCCCTGGACAATACAGTTTCAAAAATTTAGATGTGTTATTTGGTA
303	PAcontig_10941_690	G/A	in silico	0.0230035	0.731112	100	LG12	101.495	0.00720197	Mendelian segregation	GQ03326_B12.1	CCAAAACCAACCTACTTTGAAAGTGTAGGTTTCTGGTTTTGGATGTCTTTGCCATATTTAATACAGTTCAGTTGGGTGCACTATTATCTTGCAATGAAAC[A/G]TACAACGGACCTGAAGAATGCCAGGTTGAGGTTCAGCTGCCTACAAGCTTAATTGCATGTAGAATCTGAAACTTGTTATTCTTTTTGTGGCTGTTCCATG
304	PAcontig_10942_358	C/A	in silico	0.0195312	0.85571	100	NA	NA	0.00325251	Mendelian segregation	GQ03113_C13.1	ATGTGAGTACAGACTGTGATCCAACCAACTATGATAGAGTTAAGAAGAAGCCTCGTTGTCCTGCTCCTGGTTGCAAGGAAATTCTTACATTTGCAAACAA[A/C]GTGAAATGCCGAGACTGTGCACAAGAGATTTGTTTGAAGCATAGATTTGGACTTGACCACAAATGTCCTGGGCCAAAGAAAGTAGAGGGGAACTTTACAT
305	PAcontig_10946_807	T/C	in silico	0.402354	0.737082	99.566	LG09	79.709	0.64785	Mendelian segregation	GQ03919_L08.2	CCAAGTCTTGTMGGAACCAAACATTGTATGTTAAAAMGACCAAAGTAGTCTCCTTTTCACTACTATTTTGAAACTTTGCAACCGATTCTGCATTTTCTAG[T/C]AGGGGAATCACTCGYTGAGCATGAACGCAGAGCGCGAAACTGAAAATTGCAAGACGTGTGTTTAAAATTTTAGTACCTAGACTGAACATAATACTGAAGT
306	PAcontig_10947_866	T/C	in silico	0.163621	0.596607	99.7396	NA	NA	0.106578	Mendelian segregation	WS0081_D14.1	AATTGTGACATTCCCTCAGGCAAAGAACAAAATAAAAAAAAATTGTACTCTCTGCATTCTTCCCTTAGTTGAACACCATCGACAACACACCGATCACCAA[T/C]ATCAAAGGGATGCATAATGAACACAAATGCAATTGCTTCAAAGACCGCTTTGCAGGTATTCTTGAATATGAAACCTGCCAGTACCAACCAAGATGATATC
307	PAcontig_10955_733	A/G	in silico	0.25217	0.711606	100	LG12	74.72	0.203709	Mendelian segregation	GQ0254_K17.1	GCCGTGGCTTTATGGATCGGGATTGAAGGACAGTTTCTRATCGTTGTACAATGAATAATAAGGCMTGGCACGGGATTCGATCTGTAGATCGAGTTAGTCA[A/G]ATGATTGAGATACATAGCTATAGCTGTAATTTGTTTATTGTATTTAGGGCCGCGAGAGGCCATGTGAGGGTTTGTGTGTAAGAGATTTCCCTGACCTTGC
308	PAcontig_10958_850	A/G	in silico	0.5	0.834346	97.5694	LG01	165.033	0.999999	Paralog	GQ02809_D01.1	TGTCAATGAnnAACCAATTWACTGGTCGCATTCCAGCGGAGTTGTGTAGCAAAAACACCTTCTTCAATCTGGCTCGTAATCAGTTGAGTGGCAGCATTCCT[A/G]CTTCCCTCTTCAATTGTACGAACCTTCAACGGATCTCCTTAGGGGCGAACCAGATCAAGGGAACAGTGTCCATGAAGTTCGGTAAGTTTAMGCAGATCCA
309	PAcontig_10966_540	C/T	in silico	0.340712	0.909917	100	LG05	142.34	-0.0358255	Mendelian segregation	GQ0041_N23.1	GGGAGTATGTGCAAGATGGTGTTGAAAATGGTGYCAAGGCTTCATGCACATATCTCAAAATGGTTACTAGGGCCTACTGGCAAAAAAGGACATTTGGGCT[T/C]TTACATCAACCATTTGGGCTTTTATTTCTGCAGAAATGTCTGAGGTCAACAATCATTACACTAATGTCATCTCGTGTGTCTCTAGCTGCAGAAAGCTCCA
310	PAcontig_10969_292	C/T	in silico	0.428385	0.92936	100	NA	NA	0.0191718	Mendelian segregation	GQ03204_O03.1	CATCCGCTAACGAACAAGATGCAATGCATTCCGAATCCCCACCTTTATCGACATGAACATCGCGTTCTCTTATAACAACTGAGTAATATGAGGAATATG[T/C]ATCATCCATCTGCCGCCCCTGCTCAAACTCAATATCTTGCrCAGGCAGACGAATCTTCTGGCGACCAGACGAAGCATCAGAAACCAGGGAAGGCTCCTCC
311	PAcontig_1097_1587	G/T	in silico	0.000434028	0.816167	100	LG03	3.008	4.6807e-13	Mendelian segregation	GQ03116_N13.1	CTGTGCCTTTATTGTTTTTTCTTGCAGCACATTGTCTCCATTCAATCCGGTGGGATATAGACTTTCTTCGGCATTGCGTGTTGTGGGTTGAAATGAACTC[T/G]GGTCGTTTCCGTTGATTGCGTGTGTTATTGCAGGTGGGACACACCCATACATGTTGACGCGGCRAGCGGCGGATTTATTGCACCGTTCCTTTACCCGGAT
312	PAcontig_10975_289	G/A	in silico	0.255526	0.396366	98.1771	NA	NA	0.0318235	Mendelian segregation	WS00733_A22.1	AATGGTCTCCCCTTTGGAGAGACAGTCCTGGCCCTATTAATATGAGCCATGAGACCCTATACAAAAGTGAATCACGACCGACAACGGTCTTGAATACACG[A/G]TTCTAAAAAACAATGGGAGAACGAGCAAACCCTCTCGGCAAAAAATGGCGCCGCGGGGTGCTGCCATCCATTCGTCGGAAKAACAGCATTAACTATGCTT
313	PAcontig_10978_607	G/A	in silico	0.416594	0.658158	99.9132	NA	NA	-0.00444353	Mendelian segregation	GQ04106_D03.1	CAACTTCCTACTTTGTTCGTGGGGAGGGCAGACAAGTTATGTGGGATCATCAAGGTCATGTGCTACGCAGCCAGAAGATCGCTGAAGGAGAGAGGAATGT[A/G]CATTCCACCGTGGAGGAAGTGTCGTTACATGCAATTCAAATGGGTAGGTCCTTACAAGAGGACTACCAATCCAACTGGTTCGAGGGCCGAGAAGGGCGGT
314	PAcontig_10982_907	A/C	in silico	0.0321181	0.908684	100	NA	NA	-0.0158302	Mendelian segregation	GQ0178_K02.2	GGATGGGATTGGAACTGGCTGAGCGAGTGCCATATCGATTTGGCCAGAGCTAATTGTCAGAGATAGTCCTGTCTGTTTTTTTAAATGGACAGATGACATA[A/C]CTAGAGCATCTGGTACCGATAGCATATCATTTTGGGCAGAGCAACTTGTTGCTGGACGTTCCATCTCATTCTGTACATGGATAGTGGAGGTTGCAAGAGC
315	PAcontig_10989_780	G/A	in silico	0.49566	0.934153	100	LG10	78.472	0.06258	Mendelian segregation	GQ03915_N11.2	CCCCAAACGTTAATTGATTCCAGTTTTGGACATCCTCTGATAAGTGCGAAGAGGCCCCTCTCAGTAACATGGCGACAACCCCAAAGAATAAGCACCTTCA[A/G]TAGCAAGTAAATGTTAACATGGAAAACATATGACATGTATGATATTGCACAGACTAGAACACATCACTCAGAATAAATTATTACTCCACAAACGGGCAAG
316	PAcontig_1099_1378	T/G	in silico	0.0421007	0.918756	100	NA	NA	0.039499	Mendelian segregation	GQ0207_K18.1	GCATGTGTATTGCCCGGACAACGGCCrAGAATCTATTGGAGCAAGATATCTGTTTTGCTGCCrAACTTATCCAAGAAGTCATCAGCTCCTGCACCACAGA[T/G]GAGCAAATCAATTATCATATAGACTGGGTTGAATCTCATGTTGGCAGCAGCAGAGTTATTGATACTTTTCGAAATTTATTTGCGGGTTACGCTGTTGTTA
317	PAcontig_10990_628	C/T	in silico	0.215465	0.279796	99.9132	NA	NA	0.0639108	Mendelian segregation	GQ03205_K19.1	TTAGCGAGCGAAGGAGACTAACAGGAGATTTCGAAGACGATTGAGAACCATTTGGCGAGCAAAGCTGATGGGCTTCGCCGGGAAACGAAAAGCCATCGGG[T/C]CTCTTGGGTATTTCAATGCCAATCTGAGGCATTATTAATGCTCTTCCACCCGAGGTTCCCTGATCAATGTCTGCATTCATCTGCTTCTGCCTATCCCGAG
318	PAcontig_11000_971	T/G	in silico	0.0447049	0.81611	100	LG10	15.8	0.0431817	Mendelian segregation	GQ02804_I03.1	TTGCGAATGAGATTTTAGCCTCCGCTCACGGTCACATGGCGGCAAGCAACGGCACCGGTAATTCTAATTCCAATTCTACCCTTTGCGAGCAGTGCTGGAT[T/G]GCGAAGGAGAGGCCCGTTCCGTTCCATTGCTGCGTATACGACGCGGTCACATCGGGCTTCAGGGGACCGTCTCCCGCTGGTCCAATCAAAAAACCCGTGA
319	PAcontig_11002_696	A/C	in silico	0.169705	0.949472	100	NA	NA	-0.177542	Mendelian segregation	GQ0255_P10.1	ACACAGAAAATGTCTTTGTCGTACAGCTTATGTTTATTTCCACGAACTGAAACTTTGATGATAGTGGAAGTCGCAACTTTATCTCATCCATTTCCTCCAA[A/C]CCTGGAAAAGAAAAATATACATGGAATGTCTATGATCAAATCCAACATGAATTGCATGTTACAACAGGAAACTGTAATAACAAAATCCAAATATAGTTAC
320	PAcontig_11009_668	T/C	in silico	0.417101	0.665112	100	LG03	96.737	0.715561	Mendelian segregation	GQ03803_J24.1	TACAATACAATAGTArAACCAGAAGTGCCTTCACACTGCATGCCTGTCTTCCTATATAGATAGACTTTTGCCAGAGAGACATACGCTTCTGAACTCTACA[T/C]GATGATTCTGGCCGCAATAACATTCATTATTCCCAmAATCAACATACTGCTCATGCTGAAGCTCATCATCGATCCTGCGTTGGCAGAGCCAGTCGATC
321	PAcontig_11023_634	C/T	in silico	0.2199	0.631238	87.2396	LG07	149.604	-0.0951347	Mendelian segregation	GQ03232_B14.1	CCCGACTCCATATCATCCACTCGTGAACAAATAGGAGCGGTCTCCGAATATCCATAGTAGAAACCAGCATTATTCTCATTCTCATCTATAATAGCGTCTT[T/C]TATCTCTGCCACCACATCACTTAYGCTGGGCCTACGGGATGGTTTAGCCTCAACACATCTCAACGCTASTTTCGCAACACGAGTGATTGATTTCATGTTG
322	PAcontig_11024_935	C/T	in silico	0.369358	0.909123	100	LG01	76.993	0.164574	Mendelian segregation	GQ02829_M04.1	GCAGGCTGATGGGTTAGTAGGTGTACCTTTTGGATCACTGCAAGCAATTGCTGCTGAAGGTGAAGGACGAAACAGAATAATGACTGAGGTTTGTACCTTA[T/C]CAAGAGCTTTTAATGAAGCTTTGTTTTAGAGGCAATAACTAGCATATATTTATGGCATTTTTTATGTAGTTTTTTCAATCTCTAAGGTGGTTTTAATTTC
323	PAcontig_11025_684	T/C	in silico	0.371528	0.830908	100	LG06	132.614	0.182217	Mendelian segregation	GQ0073_P04.1	AAAAGGCTGTGAGGAACTTGCACAATCAGCCTCGACAGAGGAAGAATTGACACCATTTGTTCTGCCCTCCTCTTCACCATCAGTCATATCTTCATCACAG[T/C]TTTTTTCATTCAGCTGACAAGAGCGTAGCAACCTTCGCTCCGTAGTGTTTTCACATGTATCTCCTACACAAGCTCTTGTTTCACTCGGATTAGTCTCAAA
324	PAcontig_1103_497	T/C	in silico	0.34158	0.882787	100	LG05	58.799	0.0324663	Mendelian segregation	GQ03611_J15.1	TAAGATCTCTGTAATGATCTCCACTTGAAAAAAGTAATCCCTATGTTSTTCCAGTTTATTAAAACCTTCGATGATTGTGTTTCCCCATGCAATAAGAGAA[T/C]GAAGTGAAAATTTAAAAATAAAAAGCAGAAGCTATTAGTGTTTAAACATAAGGTCTCATTAAACCATATTCCCATTCAAAAGCTCAGAAATATTAACCAT
325	PAcontig_11031_349	A/G	in silico	0.309462	0.478803	100	LG01	89.847	-0.071805	Mendelian segregation	GQ0197_G10.1	GACAYCGAAGCACAACCACAGAAGTCTTAAACATCAATGGAGTAAGTCCTTTTGCCAACAAAAATTCAATGCCATTCAGAGTTTGGTACCTGAGATTGCT[A/G]CTTAAGCCCATGTGAATAGCCCATGTGGATGCATTTAGTAACGTGGGGGGTGGCTTATTTGGGGTTTCAAAGTTGGGATCCATGTTCTTTCTGACACTGA
326	PAcontig_11035_926	C/T	in silico	0.0815972	0.885543	100	LG01	129.391	0.0192632	Mendelian segregation	GQ0207_C03.1	AAAAACTTTGATAAGGCACATAGCTCAATATACTTGGAAAAGCAAAGGATCATAGGATTGAAAATGGAGGAAGTCATATCTCATTGTATGATTTTACTTT[T/C]GAGGAAGTGCTTAGCTTCTTTTTACTTTCAAGGATGTTGTGTTGCTAAGAATTATGCTGCTGCTGATATGCTAGTTTGTGTGATRAGTAAATAATAAACA
327	PAcontig_11044_760	C/T	in silico	0.0843478	0.33309	99.8264	NA	NA	0.0356926	Mendelian segregation	GQ02816_A15.2	TTTGCAAGTGTACATTGGATTTGAATACTGGAAACCAACGATATGTTCAATGATAGACCATAAGATAGGGCCATCCCAACAAAACCTGCACCGGTTCAAA[T/C]TGTTAGGCACGATTATCTTATACATAAAAGCATCCAGTAACAGCAGRAATCTCCCACAGTTGACTTTTAGTTTTCATTGTTCATACCAGGGTTGAAGCTG
328	PAcontig_11048_765	G/A	in silico	0.282118	0.659256	100	NA	NA	-0.00990781	Mendelian segregation	GQ04011_K11.1	ATTGGCAATCGCCACCGATGAACTGGAACTCGAACCCGAGACGTTCTCATCGCGAAAATTAGCATTTCCTACAGACAGATTTCCTTCAGCTGAACAAGCT[A/G]CCTCCATGGGCACAACAACCTGTGGCTCCTTGSTAGCCTCCGGGATATGATTCAGATCCCACATTAGAAGATCTAACAAAAATCGCAACTACATACGACC
329	PAcontig_11051_677	A/G	in silico	0.258905	0.86934	99.9132	LG10	75.084	-0.0536392	Mendelian segregation	GQ04109_B01.1	TGATACTTTGGCATGTCTTAGTGCTCCTTCACATTTTCCAAATGTACAGTGATCTTTTCTGCTGCAGATGCTGCAGGTAATTTCTTCAGTGTGTTGAGAA[A/G]GGATGGTTATTCTGCAGAGAGTTATCATCACTCAGCCACTTCCTGTGCTAAAGACATAGGTTGCTGTATTTAGGTGTACACTAGTCTCATTAGGTGGGGG
330	PAcontig_11057_817	A/C	in silico	0.499121	0.694301	98.6979	NA	NA	0.996487	Paralog	GQ04110_D15.1	ATTGCACTCTCTAACAAGGAAAYCGTTCCGTCCCACATCATCACATAAKATCAATATGAACCATSTGGAAGGCCTCGGTGCGCCGATACCCATTCTCAAA[A/C]CGTTTATCCAACGGAAACAGAATAAGCAAACATTCAAAACCAGTACTGCATCCTGCGAGACTATAAGCAGCGCTTTCTGCTGATGAGGYTCTTGCAGACK
331	PAcontig_11058_936	A/G	in silico	0	0	0	LG01	130.996	0	Monomorphic	GQ04109_E07.2	TAGATTATAGAATCTTGTACTTATTTGAATGAGTTAATGAAAATCTGTTTTCAATTTTGCTTCCAATTTACAAATAATCACACATTTCATCTATTCAGAA[A/G]CAAAATACAGTCATCTTGTTGAATCACTGTAACCATAAATCCAAATCCATGGCAAATAATGGAATAGCAGAAAGAATCAAGCCACACCCTGCAATCAAGC
332	PAcontig_11068_316	A/G	in silico	0	0	0	LG12	16.339	0	Monomorphic	GQ03808_F14.1	ACCAATCCCACTCTACTTTCTCCCGAGTGTTGTGTAGTATAATAGTAATATTAATAGATTTATTTATAAATACCACTCCCGAGATCTTATGATCCCCAAT[A/G]TCTGTGAATGAATTTGGGTGTGGAGAGCAGTGCAGGAGCAATGTCAATGAGATCAAATATCAACAGCACAAGAAGCAGCCATTTATCAGTAGGGAAATCT
333	PAcontig_1107_526	G/A	in silico	0.426649	0.905477	100	NA	NA	0.0344147	Mendelian segregation	GQ03316_F23.1	GCGCTTTCTGCTTTTGGAAAAGATGATGACAGAGTCTTCATTTGCAGCATTACAGGACTTACTTCAATGGGCGATTCACCAGGCATCCTTAAATCAAATA[A/G]CGCGCTGTTCAACCCATCAAGGACAAAAATCTTTTTGTCTATyAATTGGAGGyTGTGGAATCTTGGCTTATTTCCCAACCTGAAACTyAAAGGCTTGAAA
334	PAcontig_11073_311	C/A	in silico	0.00911458	0.848673	100	NA	NA	3.99748e-05	Mendelian segregation	GQ04112_L05.1	AACATCAAGACACACACAGCTTTAATAAATGGATGGGCTTTAGCTTCTTATCCAGACAAAGCATTGATGTGCTTCGAAGAGATGAAACAAGCAGGACTGG[A/C]GCCTGACCAAGCTGTATATCATTGCTTAATGACATCATTATTATCAAGGGCTACTGTTGCTAAAAACTGTGTGTACACAGGTATCCTGAGAATTAGCAAA
335	PAcontig_11080_312	A/G	in silico	0.0182292	0.903299	100	LG10	75.922	0.00225718	Mendelian segregation	GQ03717_F02.1	ATAAATCAAACCAAAAACCTCACAAAGACACACAAAAACATCGTCCTGTGATAATCGATGAAATCGTCCATTTATCAACCACTCTTCAACGAACTGATAA[A/G]CTTCACCAAACCACATAAAGTTTACTTTGCTCTTCAATAACTCCATGTCCATTGATCAATCGATCCTGAGCACTGTAAGTTTATCTGAAACAGAATATTT
336	PAcontig_11083_583	T/C	in silico	0.307592	0.861084	99.4792	NA	NA	0.00993973	Mendelian segregation	GQ03237_K18.1	TGGATGCCGAGTACATTGAAATTGATGAAATGGAGCCATCTTTCAGTTTGGGTGGACCATTAGAATCGGCCGAAAAAGAAAGCTTTTCAGAAGACGATGA[T/C]GAGGAAAGTGAATACGGTGAAGAAATTGAAAAGGGGTCATTTTACAGGCGTAAACTTTCCGTCTAGTGCATRTTGCCAGCTCAAGGTGATGTTACATTTT
337	PAcontig_11086_791	A/G	in silico	0.394256	0.848827	99.7396	LG03	0.979	0.65086	Mendelian segregation	GQ03704_G03.4	TGATATTTTATGCCTGTCCATCTTACTCTTTGCCCTTCTCACAAACTCCAGAGGACTCTCCAGCATACCCAGTATAGGTACCCGCACAGGAAAAATCCCA[A/G]AGTrATTTCCCCAAGGCGCTTCAGCTTTTGGTTTAAACATCTCGTCTATGTTCTGCACAGTTTAAGTTGTCACTAGATCGTCTCGGmAAACACAATTAGC
338	PAcontig_11088_446	A/G	in silico	0.196823	0.650807	98.3507	LG01	67.146	-0.0843491	Mendelian segregation	GQ0195_K18.1	GTCATTCGGCTAATTTTTTCAATTCCATAACATGGCTTCCAAACCAATCAGTATTGATTCATTCTCGGGAACTATCAATTACCTTCATTATGTCGCCGAG[A/G]GTGACCAAGAGAGTGCCAGCCTGTGGGGAGACTCGAACCCAACTGCGATCCACGTACACCTCGAAGCTATCGGAGGTGTTTTGGTGTTGTAAGGTTAGGA
339	PAcontig_1109_1498	A/C	in silico	0.248699	0.191319	83.4201	NA	NA	0.0525668	Mendelian segregation	GQ03718_K06.1	ATTTACCTGTGATTCATTTTCCCACAAYGTCTTTAATTTCACCCCTCAATGTATAATAAACACAAATTTTAATTCAACAAATCCCAATTTACCTGTGATT[A/C]ATTTTCCCACAATGTTTTTAATTTCGCCCCTTGCACTTGTAGAACCCTTAATTTCTTCATTGAAATCGAGGAAGGCAGGGACGAGTAGGGAYAGTTGTTC
340	PAcontig_11092_340	A/C	in silico	0.417191	0.701874	82.8125	LG11	142.526	0.595115	Mendelian segregation	GQ03211_C07.1	CACGGCATTATATTTCAGGAAATATACAATGTAGGTGCCCGMAAATTTGGTATCTATGGCCTGGCACCTCCTGGATGCCTCCCTGAGCAGAAAACTCTTT[A/C]TGGGAAGCCTGGACTGGACGGTTGTATCGATAAACTGAACGAAGCGGCCATGRGCTACAACGCCAAACTGAAAGCAGCCATTTCTAACCTCARAGATCGG
341	PAcontig_11093_479	A/C	in silico	0.370226	0.84936	100	LG09	44.651	0.00707841	Mendelian segregation	GQ03317_N17.1	TGACTTCACCCAATTCCCTCGAATGGAGAGATACTCGGCGATTTTTTTAAAAACAAGCAAACTACCTGACTCAGCTTATTCGTTTAATCATGTAAACCAC[A/C]ACCGTAGTTATACAAACCACACTAGAAACCGGAACACCACTGTATGACTGGAACCCAAATGTTAGTTTGTTTAAACCCTGGCTTGCAAAACCCTCGAGAC
342	PAcontig_11099_358	G/A	in silico	0.078559	0.906221	100	NA	NA	-0.129922	Mendelian segregation	GQ0201_F14.1	GCTGATGAAAACATCCAGATGGGCCTTACTCGAACGGACTTGGCATAGGTATGGAAAGCATCCAGATTGCTTGACAACAGTCTAGAAAAATGTCAGACCT[A/G]AAGGCCAATATCTTCAAAACCTGTTTGCATCGGACGCTAGTCTCATCATGTCTCTAAAAAAGGGCACCTTCTCTTCTGCACACCGACATTGAGAGAATGA
343	PAcontig_11107_678	C/T	in silico	0.424913	0.944994	100	LG02	154.797	0.0497149	Mendelian segregation	GQ03113_I06.1	ACAGGCCACCCAGGCGGCCCGTATTGAGCAAGGCAACAGAACCCTCTGCTTCCATCAACAGCAAAGAGCCCTCTGCATTTCCTGCAGGCCAGAAATTTCA[T/C]CTGGAAGATGTCATCGAAGCCCAGCAGTTCAACAGGGAGATTTTAAGTGCAATTTTTGASGTAGCACAGCAAATGGAAATGATTGAGAAGGACCCAGTTG
344	PAcontig_11108_170	A/G	in silico	0.00911458	0.908222	100	LG02	40.294	3.99748e-05	Mendelian segregation	GQ04102_L05.1	CTGTATCTAGAAAAATAGAGTAGGTAGCCAACCATAATTATTTTATTCTGTACTGATGTGAATGTTTATGGTTGTTGTACTCTATAGAAGAGAAACGTCT[A/G]ATAGGTGTTCTGGGTGAGAAGTTTCCTATGGGGAGATATGCCTTGCCTTACTTGCCATCTCCTGGGCGTGCTCTCTCTCTTCTGTCATCACAACAGTCAT
345	PAcontig_11111_509	G/A	in silico	0.127502	0.253434	99.7396	NA	NA	0.00531008	Mendelian segregation	GQ0065_P16.1	AAATCTCAAAACACAGATTAACCGCTCCTGCAGCTTACCACTTCACAGTAAATATCTCTGGTAACTTTGATTATCTGTTCAGGGTATTTTTGTAATCCTA[A/G]TTTCAACAAAACATTTAGCTTGTGCTCCGAATTGGCTCTTGTAAATTTCCACTGCTATTTATCTCTTGGGTACCTGAGGCATGCTTGTACTTACAGCCAC
346	PAcontig_1112_1292	C/A	in silico	0.272372	0.790876	99.9132	LG12	15.467	0.0499248	Mendelian segregation	GQ03909_L13.1	GCACTGTTGAACTCGTACCCGGGACCTATACCATATGAACAAACTATGCCCCCATTATTTGCAAAATTCTCAAACTAACCATTTGGTATGAAAGAAATCA[A/C]GAAAGAAGCCAACCCAATATGCAGGCTCTGGTACCCAAATAATTGAAACCCTTTACAGCCAATCCCCCCACTCGACTGCACAATCAATCTACTAGTTACA
347	PAcontig_11121_488	A/G	in silico	0.00737847	0.852547	100	LG06	42.139	1.12823e-05	Mendelian segregation	GQ03703_P19.1	GCTTGTTACAGTCTTCTCAAGAACGGTGATGTACCCnnTCTAGCTAATATTTGAATTTTGATTTGTTCTGGCTTCCTTCCTTCCTTCCATCCAACCCAATC[A/G]AATCCAGTGTGCTTAGTATTTGAATTTTGATTTGTGCTTCCATCGAACCCAATCCAATCCGCTGTGCTTCAAATCTCGAAGGCATTAGCCAGCAGGGTGT
348	PAcontig_11124_248	G/T	in silico	0.434419	0.764709	98.6111	LG05	45.5	-0.210001	Mendelian segregation	WS0322_L08.1	GGATTCAGGATCGAAGAAATCACGGCATGATCCCGTACTTCCGTTTTTTCCCCCGACTCGTGGTTTTGAAATTTTMGGAACTCCAACCCACGGGGCACGA[T/G]AGCATTTCTGAGCTTTTCGAGAGGTTTGAGGAATTTCGACAATTGGTGGATTTTCTCTGCGTTTTTTTGACATCCGTCATTGCAAAATYCGATAATCGTA
349	PAcontig_11125_371	G/A	in silico	0.428323	0.895201	99.9132	NA	NA	0.00767584	Mendelian segregation	WS0321_D06.1	AGGTCAGGGAGCTAAAGAAGGCCGGAGAATCTCTAAGGTGGGAAGAGATAAAAGGCATCGAATATCTACGCAATGTTGTATCAGAGGGCTTGCGCATCGT[A/G]GCTCCTGTTAATGGGGGCTTCAAGAAGGCTAAAACAGACATATTGTACGGAGGTTACACCATTCCAAAAGGATGGAAGGTAGGGATCGGGGGTTTTTAAA
350	PAcontig_11127_238	C/T	in silico	0.336371	0.910397	100	LG01	104.719	0.0130036	Mendelian segregation	GQ0074_F23.1	TGACATGGCCAGAAATAAGCGCAAAGATAAATCTATCATATTATGAAGCCATACATTGAGAATTAACCAGTTCATTTTATAGAGTGTTTTCCACAGATCC[T/C]CTGGGTAGACAAACCTTGCATGCCTGAGCAATACCAACCATTAAACCACCCCTTAAAGAACTATTGCACTTAATTATGCCAAGGCAAACTTTGACATTTA
351	PAcontig_11132_683	A/G	in silico	0.445605	0.857465	99.7396	LG12	123.981	0.000527374	Mendelian segregation	GQ03102_C02.1	AGCACATCTTTTAATTAGTGCTTTCTCAGGGATACATCATACAACCATGTCAGGGTACCAGTAAATACCAGGAAATCATACAAAATTTAAGTATCAAGGG[A/G]ACAGTTTGGACTTCAWATGAGGGTCACACCAACCTCTCAGAAGATATTACAAAACAAGATGCATATGATGCACAGCATTCATCCCAACTGAAACCCATGT
352	PAcontig_11137_306	C/T	in silico	0.0269097	0.81409	100	LG05	112.181	0.0135557	Mendelian segregation	GQ03606_G19.1	TAAATCTTTGTGATAACCATACGACAGAATACTTAGTTTGTAATTTTCTATGTTCTCATACAGAAGTGCTGCTGACATTTTATGGCGATTGAATTATTTT[T/C]ATGATAGGCTGTGGCTACATCTTTTGGATTCACTTGTCCTCCTAAGGTGAACCTCAACATTGATAGCAATGCAGCAAAATTTAGAAAGAAAGTGGGGAAT
353	PAcontig_11139_563	G/A	in silico	0.481755	0.839634	99.9132	LG08	40.359	-0.0238958	Mendelian segregation	GQ03308_L17.1	AGACCTCACAATCACAGCAAATAACAAACCGCATTCTTTAAGGTGATAAAGTGCAGCCATTTCATAAATGCACCCCCTGCTTTCATTGGTAAAACCCATG[A/G]GCAGGGCTGTCTGCATGCATGTCCATACTCGAATCATTCTCACCATATGAATTCACATCCCTAATTTGATGAGGCTGTTGCCCATAGACATTAGATGGCG
354	PAcontig_11145_791	C/T	in silico	0.496094	0.930251	100	LG09	92.616	0.0608286	Mendelian segregation	WS03222_N04.1	TAGCTCATTAGTGACATTAGAGGCAGATARGGGTGATATTTGTGCAGTATCGCAACAAATAGATATCKCTTTGCATTCTAGAGATGGTTTGCCAAAGGTT[T/C]CTCAAACAGGAAAATTTGATTGTGGAAGTACCACCCTGTTGCAGGATAATGGCAGTTCCCAACGATCTCTATGTAAGGATAACTCATCAAACATATTATG
355	PAcontig_11146_542	C/A	in silico	0.356771	0.707862	100	LG06	82.841	0.0931762	Mendelian segregation	GQ02804_H17.1	GGTATGTGACATAATACCAAGCAGATGCCTTATCAAATTGCTTGCCAGTATCACTATCAAACCACCTCCTGGCTTCCTGTTTGAGAGACTTCACAGCTGA[A/C]ATAATTGTTTCTCTAATATCTCCTTTCCTCTTATTGCTGCCCACAAAGTTCGACAGACTCGCAATGTTTCCACTTATGATGTCTGCTTCATTCCTAATCC
356	PAcontig_11153_500	A/G	in silico	0.131944	0.879953	100	LG07	12.671	0.00799671	Mendelian segregation	GQ02811_O09.1	GGGACATCAATTCAACATCACCATCTTCGCTAATTATCGCCTGGATTTTGGCATAGCCAGGCCTCCACTGATCGGTCCCAATCCTTTTAAAGTAAAGATA[A/G]CACACATCTGCCTGCATGCAAGGCCCCTCTACTTTGAATTTATCGAAACTGCACCTGTCAAATGGTTTCTTCTCAGCCATCACCATCAGTTTCTGCTCGG
357	PAcontig_11155_724	C/T	in silico	0.41276	0.918616	100	LG03	153.971	-0.0670853	Mendelian segregation	GQ03507_H16.1	ATTTGTCTTCTAGCCAAAACGTTCCAGGCCTTTAGCACCTGGTTCTCGAGAGCTGGATCAAAATAAAGCTCAACAGCGTAGCCTTGGGACATTTTACTTA[T/C]CGGAATCAGTAAAATAGTGAACTGGTTATCTTGACCAAATCTGCATTCAGATGACAGCAAAAGACCACATTAACACACAAATCCARAATGCATAATGCTT
358	PAcontig_11158_722	A/G	in silico	0.0837674	0.90269	100	LG06	45.122	0.000941406	Mendelian segregation	GQ03307_A14.3	AGTTTTGGTATTCTTGTGATTTATTCCACTAATAGCATTGCATATCTGTTGCACAGCACACTGTAAAGACACTGCTTGCAATTTGTCAGCACATTGGACC[A/G]GATTATACTGCAGTACATGTATTACCACAGCTCAAGCCACTGTTGGATGAACTAGCTTTTTCACAGGAAGTCAATTCTTTACTTGGGGACATTAGCAATC
359	PAcontig_11165_403	T/G	in silico	0.207031	0.79412	100	NA	NA	0.0231423	Mendelian segregation	WS00731_F02.1	ATCTGTCTAACTCCTACCATTTGCAGAATCTTCCAAATTCCTTCGGTGATTTAGAAAACCTCAAACACCTCAATCTATCTCACTCCCACTCTTTGCAGAA[T/G]CTTCCAGATTCCTTTGGTAATTTGAGAAACCTCGWACACCTCGATCTCTCGTACTCCCACTCTTTGCAGGAGCTTCCGAATCCCTTCGGTGATTTAACTC
360	PAcontig_11171_810	G/A	in silico	0.469618	0.80904	100	NA	NA	-0.0311449	Mendelian segregation	GQ0015_O21.1	GCATACAGTGCCTTGAAGAGAGCCGTTCAGCAAAACCTGAAGCTCCAACAGGCCGATGGATCGGCCATCGGCCTCGATGACTGTTACAAGTTGCCTTCTC[A/G]TACGTCGAGAATCAAGGTTCCCAGCATCACTTTTCACTTTGCAGGCGGCGCGGATTACGATCTGCCTGCTTCAAATGCTTTTATTACAGACCAAGAAAGC
361	PAcontig_11175_316	C/T	in silico	0.199275	0.183576	95.8333	NA	NA	-0.324457	Mendelian segregation	WS00825_B05.1	TCATGAATTGAGACATTCCTAGTTGAAGGTCTATCAATTTATGGATTCCACGTTGTCATTGTTCAGCAGAGGGAACTTATGGATTCCACGTTGTCATTGT[T/C]CAGCAGAGGGAACTTACGGATTCCATGTTGTTATTGTTCAGCAGAGAGAACCTGGCTTTGACTTTTTTAAAAGTTGCTTCTTGYTTGATGATGGAAATGT
362	PAcontig_11182_487	A/C	in silico	0	0	0	NA	NA	0	Monomorphic	GQ0048_K03.2	TAGACAACTGCCCACATGGTTATATCCCAGTTGTAATCATCAAAAGCACAAAACTCTCTTGCCTTAGAATGGATTTTTCTCCAGACTGTTCTATTGAAAG[A/C]ATACCCAATATTGCCCATCTTCTCGGCAATCAAATGCTCTGACTCTTCCCCCTTATAATTCACATCAGAAGGAGCCAAATTTGTAGCATAGCACTCAACA
363	PAcontig_11183_706	A/G	in silico	0.0655382	0.666462	100	NA	NA	0.0692593	Mendelian segregation	GQ03110_A04.1	CTCTTTGCCTCGGCCTCCATTGCAGCCTGCATTAATTAATCGACGCAATTTGTTTATATTGAAAATAAGTAAACATAGAATTCAGAAAAGGAAGAATTGA[A/G]TCTGAGGTGAGTCGACCTTGGCAGCCTCGCAGAGCGAGATATCCATGTCGGGGGGATTGGGGAGGGCTTGGATGGCTTGGATCTTCCATGCAAATTCGGT
364	PAcontig_11191_694	A/G	in silico	0.144531	0.865281	100	NA	NA	0.0566033	Mendelian segregation	GQ03612_F24.2	ACATGCATGGTTTGTTTTAGCTATGAAGTCTTGAGGACAACACTCTGTGAATTCTTGTATCCAGTTTATTCAAAAGAACATTCATTTTTGCTTTGAAATT[A/G]CTCCGTATGATGCACAAAGTTAATGTGCTAAGGCTTTTAAGCTCTTACATTCTAGCTATATGGTATCCTTGAGGCCCAGGAAATATGGAATAATTCACAG
365	PAcontig_112_635	A/G	in silico	0.0125868	0.902601	100	LG09	62.679	0.000272499	Mendelian segregation	GQ03902_F22.1	AGCTGACAGAAGGTCCAGAACAACCCTCTTCACACTTCCTTCATTCTTCACCAACAATGTTCTGTTCATTTCGGAATCATGGAAACCCTGCCACAGCAAA[A/G]GTTCACGGCAATGATCTCAATCAAAAGATTTAGCATGCMAATCAATCAAAGAATGAATACTGTTAAATATACTATAGTAAAAGTAAATGTGAGRAAAAAG
366	PAcontig_11201_283	C/T	in silico	0.204427	0.962072	100	LG05	83.056	-0.0579474	Mendelian segregation	GQ03716_B01.1	AAAACTGTACCACAGAGTTACTAAGAGATTTCTATATGGACAATGAATTTCGGAAAAAGTGGGATAAAACTGTTGTCGAGCACCACCAGCTGGAGATTGA[T/C]CGGGAAAATGGAATAGAAATTGGCCGTACAATTAAGAAGTTTCCATTTCTCACACCAAGAGAGTATGTTCTTGCCTGGCGTATTTGGGAAGGGAAAGAAA
367	PAcontig_11207_275	C/T	in silico	0.457863	0.866388	99.9132	NA	NA	0.127031	Mendelian segregation	GQ03819_F02.1	TGCAGAGTAGTTCAAAGACTGTAAGTAAGCTTGCACACCCAAATGCACCATGGGGATACGGATTTTGCCTTGTCAATCTTCTCTTGGATGGATACACAAA[T/C]TCCACCCAGGATAATATAAAAAAAAGGTGATCCTTTCCCTTTATTTATTAKTTTTGATAGAACCAAATCTTTGAAAGAGAAAGATCTTCGAAATTGTGAA
368	PAcontig_1121_965	C/A	in silico	0.216146	0.876761	100	NA	NA	0.0400657	Mendelian segregation	GQ03215_I06.4	AAATATATGGACAATGGCTATCCGGGGGAAAGAGAAGGCTGTCCAAAGTGGCCAATCCTTCATCGCATTTATCAGTTGTTGGGAACTTTGTAGGGGCACT[A/C]TTGGCAGCAAGAGTGAAGTGGAAAGAGCCAGCAAAGTTTTTCTGGGCGGTTGGGCTTGGACATTATATTGTGTTATTCGTCACTCTTTATCAAAGACTAC
369	PAcontig_11214_933	A/G	in silico	0.390191	0.811356	100	NA	NA	0.0853338	Mendelian segregation	GQ03117_F02.1	ATGTGTAAGAGGTTTGGAGTTTATATTGAAGCACCCCTGTCCATCCAGTTGCTAGCGGGGCTGTGCTTTTGCCACTGTGATCATGAGTTCAATTCTCAAC[A/G]ATTTCTGCCATTTTCTGCAAACAAGGCATGCTGCTCCAGTCCGCTTATTTTTGTCCAATTTCCCTGTCAGGACATTTGTGATCATTCACTAGATATTAAT
370	PAcontig_11218_420	G/T	in silico	0.486979	0.865013	100	LG06	26.19	-0.0132197	Mendelian segregation	GQ03231_K12.2	TCCAAGAGCCCCGGTTGGACGTTGCCAACATTAATGACATTGGTATTTTCATCACAAAATAGAGGACAACAGCTGTCCACTGGTTTTCTTCTTATTTCTA[T/G]ATGATGCGACATTAATCACTCTTGCAACCTGTAATTTCTGTTGTTTTCTAAAAARCAATTTTCACACTTTATTTCTTCACCGCCAGCGAGTCTTnnTAGAA
371	PAcontig_11222_577	A/G	in silico	0.250677	0.271141	96.0938	NA	NA	-0.0117196	Mendelian segregation	GQ03211_J11.1	GAGAACATGTCATAAAGCGAACCAACCTTCTGTTCCATCAGCTCTTGAnnGAAATTTTTGGTCTGCCATTTCCTCTCGAAAGTCAAAGATCAACTGTAGTT[A/G]GTCCTCTGTGAATCGCATAAGGTGTTCCTCAACATCTCGTTGATGGGAATCTTCATCACGTTCCAGAAGTCTGGAGCCTTCTTCATCCCCCATGACCACA
372	PAcontig_11229_541	T/C	in silico	0.113281	0.816087	100	NA	NA	0.0153968	Mendelian segregation	GQ03222_E23.1	ACAGCTCCACCATATGAAACCTGTTATTTGCACAAATTTGCTTCTAAATGACAAGGTCATAGCTAAAAGTACAAAACAACATGTATATAGGGACAGTGGG[T/C]TCAAACTAAAAACCAGATGCTCATTGACTGCACCTTCACTTCAATCATTTGATCATCTTGAATCTTGATCCTAGCTGGGTAGAGGATCCCAAGAAATTTG
373	PAcontig_1123_1064	T/G	in silico	0.361014	0.698928	99.3056	NA	NA	0.428563	Mendelian segregation	GQ03107_M17.1	AACCAAAAGACGGCTTCATGTGTTGGAGGTTCGCCGAATCATCAAAGGACTTTGGCArCGTTTCCAAACACCGGCACCCAGACAGCTCGCTGTGTTGGAG[T/G]TTCATTAAGTGACTAAAGGACTTTGGTAACCTCTCCCAACATCCGCACTCAGACCGCTCGATGTGTTGGAGGTTCATCAAGTTAGCAAGGATTTCT
374	PAcontig_11234_695	A/C	in silico	0.102431	0.890119	100	NA	NA	-0.00860995	Mendelian segregation	GQ0043_L19.1	GTGAGCAGCAATATAAGAAAAATACTGAAGCGGTATGAAATCATTTTTTTCATTTATTTTTGGATTTTGGAGTGTGACGTATCTGCATGGTGGTCTTTCT[A/C]ACTGAAGTTTCAGAGGGAATCAGGGATTCTGGTTTAGGTCAGTGTCACTTGATGTATGTTTTGATCTGCCAAAGATTACTTCAAGAAACATGGAAGAAAA
375	PAcontig_11236_1006	A/G	in silico	0.0190972	0.856304	100	NA	NA	0.00289224	Mendelian segregation	WS00825_G01.1	ATAATCCAGATTCCAAGGTGCTGATGTGCATTGTGCAWCACAATGGACGTACCTATTTATGAGTTGCTTTGACTTATATTGAACACTTGAACCATAACCT[A/G]TCTGATTCTGTTTGGAAGCTCATTAGTTCTACAGTGATTCGGTTACTAGCACACGATTTATGGCTTCTTACCTTGTTATCTAATTTATTTTTTAGAATAA
376	PAcontig_11238_894	T/C	in silico	0.404948	0.872777	100	LG10	80.157	0.086127	Mendelian segregation	GQ0165_N11.1	TGATGTGTCTTTATTTGTGGATGGAATCTGATGAAATTTGATTAATTGGTTGTCAAATTCTCTGGCAGAGGTTAGGAAGATCATCTTTCCGCATATATCC[T/C]GCTGGTGAAACTCTAACTTTCGCTCTTTGTTTTAATGCATGGTCGAGCAGATTGTCAAGCATATTCAGGAAGCCCCTTTTTTGCACTATGTATTTGACAG
377	PAcontig_11247_706	C/T	in silico	0.0334201	0.709389	100	LG09	24.768	0.0255288	Mendelian segregation	GQ03713_D12.1	ATGAATTGTTCATCCAAATATTCTTTGGTTGTGTATGTTTTGCAGCTCAGTTTTGGCCTCATGTTGTAAGATATTTTCCTGCTGTCAGGCAACTATTTTT[T/C]AATGTTGGTCAAGGCGGTTAATTAGGGGATCCAACAAAGAGGCTAAAGCCTTATGAGGGAATCACTTCATTTGGTTGAATGTATTACGCATAATTGTTAA
378	PAcontig_11250_247	T/C	in silico	0	0	0	NA	NA	0	Monomorphic	GQ02806_N17.1	AGCGAGATACATGGGAACCTATAGCTGAACTTCAACATTCTCATAATTCTGCTTGCTGTGGTTTAGTATTTGAAGGGAAATTGCATGTATTGCATAAGGG[T/C]CTTTCAACAGTTCAGATATTTGAGTCATCCGAGCAAAGGTGGAGAGTGGAAGATTATGGTTGGCCACCAGGGCCAATGGCTATGGTGAAAGAAGAATTCT
379	PAcontig_11255_661	A/G	in silico	0.111979	0.908121	100	LG09	89.429	0.0213268	Mendelian segregation	GQ03122_O03.1	GTAAATCTTCTGTTGATTTATAATGATAGTCTAGCAAATTATCAACACTCTGAAAGGAGCTTTTTCGATGCCATTTGTGTAGAATGAGGTCAAGCATGTC[A/G]TCGATTCGTGCTTTTCTTGTAATATTAGACATACTAGTCACACATGAAAACTTGTAAACCAACAGTATCTGCGGGGAAGGTGATTCTTCATTGTGGCTTT
380	PAcontig_11257_794	C/T	in silico	0.0429688	0.780667	100	NA	NA	0.040747	Mendelian segregation	WS0328_N05.1	CTGAAGGCAATCAGACTCGAACTCGTGCGTTGCAGACTGAAAATGCATGTCTCACATCTGGTAAGTTTGAATTGCAAGGTGTCTGGCTGGATTATTGCTA[T/C]GAATGAGTAAAAACTCCAGCCTTAGAATTGGCAATTCATTCAGTTAAATAGCCATGAACCCATTTATCAGCCGCATCCATTGATTCCCTGGGACKTTTTT
381	PAcontig_1126_1429	G/A	in silico	0.357639	0.708406	100	NA	NA	0.556755	Mendelian segregation	WS03213_J09.1	CTGATGACTGCTGAGTTTGCTTTATCATTTTAATAAACAAGAGTCCAGAWATTAGGTATTTACTTTGATCTATCTCTTGCAAGTTGAGTTATGGACATAC[A/G]AAGTAGGGAAAAGCCATTAAATTCTGTTAGTGTAAATGCAGATGGGAGTTTATGCTGATTCTnnTTCATTTGCCTGAGTTGGGYTTGCTGGTGAAGAAAAG
382	PAcontig_11260_392	G/A	in silico	0.078125	0.916539	100	LG11	9.208	-0.0715589	Mendelian segregation	GQ03208_M02.1	CTCAGATCCTCGGCCTCAAATACnnCTCAGCTCCTGGTAGCCGTCATGGAATTGAAGCTGCCGTCAATTGCCGCCGTCTGCGGGCACGCTTCTGCAGGGGG[A/G]TTCATTTTCGCGTTAGCCCATGACTACAGATTCATGAGGAGGGACAGAGGGTTTCTCTACATGAGCGAGGTAGACGTGGGTATCTCCATTCCTCCCAGCG
383	PAcontig_11268_666	T/C	in silico	0.101562	0.861495	100	LG08	27.579	0.00838603	Mendelian segregation	GQ03712_H23.1	TGTTGATTCTGACTTTTGCTCCCTTAGCTTCCGTGCACGATCACGCCAAGATCCTTGTTGCATCGCATACACCTACAACCAAAAAAACACCATATTCTTG[T/C]ATCAGTATATGATCTAATTAAGGTAATAATTGATTTTGTTCTGAATGAAGCTTCAGATGAATCCCCGTGATGTTTTAAATTGCTGGAAACCAGGAAAGAC
384	PAcontig_11269_400	A/G	in silico	0.429254	0.846368	100	LG01	40.382	0.0151145	Mendelian segregation	GQ03318_K08.1	TAGGGACCTTCTGATTGGGTTCGAACACATACTTAACAAGCGATTCCTTGATAGGTAGGAGCTCAGGGAACTCTTTCTTGAGCTTGCTGGCATCCATCTC[A/G]TTATTGCTCCTGGCAGCCACGATGACCTTGGCCTGCTCCTCCAGGGTGAAATTCCTCCAAGTATAGCTCGGATCGATGTAGTCCCTGTACATCTCCAGGA
385	PAcontig_1127_1088	C/A	in silico	0.490017	0.854303	100	NA	NA	0.154974	Mendelian segregation	GQ03225_F04.3	TTCCAGGTGCACTGTTGAAAGGCTACTTGTTTTATGAGTATGAGCTGTGGCAGCTTTTGAGAsTAAGGAGArGCGAGAATAGGATATATGGCTCCTGTGA[A/C]TTTTGCACTAGGATGATGATGGACGCTTCAAAGAAAATACAAACCATTGAAGTCAACACTATTTCTGAAAGGCTTCCCATTGGGCAATCGTCTGCATTGC
386	PAcontig_11270_598	A/C	in silico	0.339523	0.429256	98.1771	NA	NA	-0.101029	Mendelian segregation	WS00739_B11.1	CATCAAGCAGAAGGGCGTTGATTGGGTCTTCACCACCTGATTGCAGGTTTAAATGCGGAAGATGCAGTCCCTGTGTGAAGGTAAAAGTTCCCATCCATCC[A/C]CGCACTGCCACTCCACAGGATTACTACCCAGAGGTTTGGAAATGTAAATGTAAAAACAGGCTATACAATCCATGAATTCAGTATTTCCGATATTGTACTG
387	PAcontig_11272_455	C/T	in silico	0.239583	0.864664	100	LG05	100.905	0.0291833	Mendelian segregation	GQ04110_N08.1	ACATTCCCATCACAAAACTGATACTGATTTGCTTGAAACCCTAATCTTATCTTCTCAATGAGTCCCAGACTGTTGCAACAATTTATGTTTTAAAGGAAAA[T/C]CATAAGAATTTCAGTATCAGTTTGGGACATTGGGATGAGCACTTACAGCACCAAAGCAGAGGGCTGGTACAMAGCCTTTGTTGAAAAATCCATATGATAA
388	PAcontig_11274_604	T/C	in silico	0.313802	0.750753	100	LG05	67.446	-0.0748221	Mendelian segregation	GQ03108_D05.3	TCGCCTTCAAGAAACCCCGGCCTTCTCTTAACTAAAATCCTTAATTTATTCGCTTAACCTAACATTAATTACACCCGAGGTCTCGAATTGTGGTCTGGAT[T/C]GTATTTCGATTGTAATTGTGGCATTTTGAAATCATTCGTGGGCCGATTTGGCTGTTTAATTCTGGGTTATTACCATTCTTTGGACGGGAAATTCTTCGCG
389	PAcontig_11276_584	T/C	in silico	0.139323	0.946541	100	LG03	85.397	0.0460358	Mendelian segregation	GQ03506_B17.2	AGTGAATCTGGAAGCCATTTCCGGAGAAGAAGAACTGGATCAAATCCTCGATCAAGCTCGCCAGACCTCCCAACCAGTCATCATCGACTGGTCTGCACTA[T/C]CCTACTTTTTTCTTCATCTCCATGAGAAGAAACAAAACAACCATAGAAATTAGGTTAATCACTATTGTTAGGCTACTCAAGCAGGAAGAGGCTTTTGTTG
390	PAcontig_1128_1792	T/G	in silico	0.487847	0.896702	100	LG03	78.242	-0.0098317	Mendelian segregation	GQ03419_O18.1	AAATGCACTCACTTGGACATGATTTTATTCCAGACCCTATCCATGCAGGTGAAAATACTTACATCCCTTCTGAGCATTCAAGAACTGCAGTAAGAAAACA[T/G]TACCCCACTAAAGAAGAGACATTTTGTTATGGTAACAAAAATTGAAATCAAAGAGACAGGGGATGTGGGATACTTAAAAATGACACAAGCCATATATGAT
391	PAcontig_11280_758	A/G	in silico	0.0737847	0.8093	100	LG09	13.595	-0.072251	Mendelian segregation	GQ03105_L21.1	CAAGATTGTTGCTTGGTTCAAACTGAGCAGGSGAGCACGAAGGGTTCGTGAGGATTCCTTCCAACGAACAGACAGTGTTGAACACAGAGTCATATTCAGC[A/G]GAATATGGAATGATGCAATGGCCAAAGTCAGGTAGTCCATTGACACAAGAAGTATATTAACTTTGAAGTGTCTTAATAAAGATTGGATATATTMGGGGAA
392	PAcontig_11295_452	T/C	in silico	0.130208	0.939573	100	LG03	1.7	0.0117314	Mendelian segregation	GQ03231_N03.1	ACACGAACACTCCAAATATTGCTCGTCAAACAATTGGCGCATCACATGGAAATGAACAAGCTCATTTCAGCACCCCAGGATCAGCTCCTCCTTATATGGT[T/C]ACCCCAGCGGCTGTTCCTCATATGGTCACCCCAGCGGCTGCTCCTCATATGGTCACTTCTGCAGCTCCGCCTCCTCATATGATCACCCCAGTTCCTGGAC
393	PAcontig_11302_359	T/G	in silico	0.320746	0.717289	100	NA	NA	0.472202	Mendelian segregation	GQ03212_J24.1	ACCAGTTTGTATTCCATGGATTATTGTGTGCAGTCGAAATTGGTGGTTGAATGATTACCCCCATATGTCAAAnnCTTCTGATCTTCGTTGGAACGATAAAA[T/G]TCGAATGCATGCTCAACCCCTGCGAATCCAGGGACAGAACCGAGGACAACACCAACAATCACTTCAGAATTGGAGAAAAGCCGTCCTTCAATGTGGTCAA
394	PAcontig_11306_288	T/C	in silico	0.131944	0.859232	100	LG01	74.108	-0.113217	Mendelian segregation	GQ03113_D23.3	AGTAACATACAAAATCTGGCTTACAGAGCAAGAAACAGTGTCTGATTCCAAGACATGCGCCTGCTGAAATGTACTAACAACCTACTAGATCCCTAAACCT[T/C]AAACAACTCCATTAATAAGGGTCTGGGCATGAACTTCCTTGTACTACATGAAATTTCCAATGCTAGAACACTCTATATGAGATGGTGAACGTACTAGGAA
395	PAcontig_11319_440	C/T	in silico	0.351129	0.905575	100	NA	NA	-0.114179	Mendelian segregation	GQ03806_I15.1	AAACAAATTGGAAGGAGGTCCACTTCCTCAAAGAWCAAGCACCCTAATARGAAGAAAGTCTTCTTCCTCCAGGTTAGAAACAGAAATTACATTTCAAAMA[T/C]AAACAAGCAACCTAATTAGGAGGTCCTCTTCTTCACATCTAAAAAACACCACAACAGCGTAATCGGAAGAATGTCMTCTTCGTCGAAAGCTAGAARCAGT
396	PAcontig_11321_445	C/T	in silico	0.5	0.666032	99.9132	NA	NA	0.999999	Paralog	GQ03317_B01.1	TGTACGCAGAAGCAGGGAAGGATTTTGTTGATCTGTTATTCAGTTTTCTCATACTTCCAACTGGGGCCATTGCCAAGCAGGCGCTGGTTTCCAAAACTAC[T/C]AAGGAGGAGGATCAGACAAAAGTGTGTTGCATCACAAATCTTTATAAGAGCGTGGAGAGTCTGTCTGCTGTGCTTATGAAAGCTGACAAAGAGGTTCTGT
397	PAcontig_11325_556	T/G	in silico	0.418403	0.643967	100	NA	NA	0.277066	Mendelian segregation	GQ03210_P20.1	CTTGCTATTTTTATGGAAAGAGCATAAATGTTTTGTTTAAGGACAGAGAGGTGCTATTTATATTGGGTGATTAGATACTCTGACTGGTTTGTACAATGGG[T/G]AGGATGGGTTCTGAGATTTTTGAGTGCATAAGATTTTGTGTGAGGTTTGAAGTTTAACAGAAGCAGATGGAkAAGACCTTTCTCACATGTAAATAGCATG
398	PAcontig_11329_579	T/C	in silico	0.5	0.630157	96.1806	LG02	3.232	0.999999	Paralog	GQ03410_C21.2	AAGATTGATTTGAGGATTTGGAAGTTGATTACTAAATTCCTACGATGTACAGTGTTAGGAAACCATGATTACCGGGGGAATGCGTTAGCTCAACTCAGTC[T/C]GTCTCTGAGAAGCCAAGATCATCGATGGCAGTGCGAAAGATCCTTCATTCTCAAGTACACCATTCCCACCACCGTAATGCGCAATGGGACTGGTAACAGA
399	PAcontig_1133_1200	C/T	in silico	0.351868	0.755085	99.9132	LG06	28.907	0.165742	Mendelian segregation	GQ03701_M18.1	AACAACTATGGTTAGTTCAGATCTCGTCTCCTCGCCTCGCCATGTCATTCGAAAATCTATGGAAACTCAGAAGGATGACAAAACTATTCTACAACCTCAA[T/C]TAAGCGATAGTAAATAGTTTTCTAAAAAGGCGAAAGTGCAACCGTCAATATTTATTATTTATTGATAAACATTTATGTACTTTCTACTRTATTTTTACTT
400	PAcontig_11334_444	T/C	in silico	0.316421	0.224143	94.0972	NA	NA	-0.0105247	Mendelian segregation	GQ01310_P18.1	AGCTAATATACATAGGAAGCAGAAGTTTATCGGTGGTATTGTACTTTGCATTTTTTGCGCTGGAAGGCGCCAGCCGCCGTTTGATTGAGAGGCAGCAAAA[T/C]CTGGCACTTGGCTTTCATCGTGAACCGTCTGGATTTGATTTTCCCCACTTTGATKCGAATCCGCGAGCGCATCCTCACTTCCACCTCCACCnnCGCCCTTG
401	PAcontig_11339_850	C/A	in silico	0.30599	0.848848	100	NA	NA	-0.021005	Mendelian segregation	GQ03318_I20.1	TTCCTTGCCGCGCCCTTCAAGAAACCTTTCCGGGCCTTCCTTTTTGGCTTTTCTTTAACTTCTTGATKGGACTTGATCATGMTTACATTGCTGTTGCAGC[A/C]GTCCTTTGGCTTTAAAGGCCCATCCTGATTATGATGATCTAAATCCATTGTAATCTTAAGTTCAACAGCAAGATTCTTTGGCTTTGCAGGCTCATCCCGA
402	PAcontig_11343_362	C/T	in silico	0.407986	0.880321	100	LG01	91.433	-0.051201	Mendelian segregation	GQ03303_M20.2	GGTAACCACATGCTCGTCCTTGTTGCAATTAACTTGAGGAGCTTACATTCTTACTAGTCAACTACATTATCTGGCAAAATTTGAAGTTATTATTTCTGTT[T/C]TTAGGCCAGCATTGATTCCCCAAAAGTGCCCAAAGGGGGTTTGAGTTGCAGGCGGGGGATCCGGGTATTCATTTACTAGTTGTTGGGCCTGTATAGATCC
403	PAcontig_11348_352	G/A	in silico	0.5	0.717398	100	NA	NA	0.999999	Paralog	GQ03906_K10.4	TATTGCATGGCTTGTCCAGGGTCCAATTGTAATCCTATTTGGCCCTGCCAGTTCTTGGTTGAAATTCATCACAACTATCCTGGAAGTAGTATTCATCCTA[A/G]TAGGATGGGCAATCATCAGTTGGAGATGGCTTMTCTCTGTAGTTTACTATGGAAGATGGCGATGGCGGAAGGAGGAnnAGCTGGCGTAGCTCTTTCGTGGT
404	PAcontig_11349_906	A/G	in silico	0.289931	0.902894	100	LG05	148.593	-0.144048	Mendelian segregation	GQ03311_J04.1	GGCAAAAGAAAGAGCAGTATTCACAATCAGAATTGGCAGGACTCCTTCGGAGACAGTGGTnnGGAAAACTTGAGAGACCCATTAGGATTTTCTGTGACACA[A/G]GGCACAACCAACCAGATCTGCATGAACAAAGAGAGAAGTGAGAAAAATGAACACCTTTAGCTCCAATTCCATCTAAAGGTCAWATAAATAGGGCAGACCC
405	PAcontig_11359_695	T/C	in silico	0.43364	0.256129	94.184	NA	NA	-0.0486809	Mendelian segregation	GQ03207_J07.1	AAACAGTAGGAGGAAATCGGGAACCATGGGGACAATTTACGATGAGAGAAGCTGAGAGATCAACAGGAGAGGCGAAACAGGCCCGGGATAAAGTATCATC[T/C]CTTGTAGATTAGTATATATGATGTATATCTGTTYATTTAGGTTTTTGTGGTGAGAAATTTGTTCAGAATTTGTnnGGAAGAATCATAGTGTTATTGACAGC
406	PAcontig_1136_569	T/G	in silico	0.302275	0.6874	99.2188	NA	NA	-0.508425	Mendelian segregation	GQ02819_A03.1	ATACCGACTCGCTCAAACAGCCACTCCGACACCTATTAAGCAGCTTATTAGATAAGCGATCCTTCCTTTAATTTAAGTAGTGAGTCGGTTCGATCTGGAA[T/G]AAGTATGTTGGTAACGATGCATGCGGGGAAATAAAGAAGTAGTGGTTTTCTTCTCTTCTATAGAAAAAAAAGGAAAGAGAGTAATCATACTTTCGTTGAT
407	PAcontig_11365_606	T/C	in silico	0.15625	0.929897	100	NA	NA	0.00740606	Mendelian segregation	WS0322_L23.1	GCGATCTGACTCCCTCTGCCTTCTGCATGGGAGACGATTTAAGTGACGAATACGGCATCGTGTCGCGACGCAGGATTCGAACCCAGAACCAAGCGGCCAA[T/C]ACCTGACCTGTTAATAGGCCGTGCGAAACTAAGAGTAGATATGAATGTCGTATCGTATATGTATGGGAAGGCGCTGTTCAAGTAACGGTGTTAATATTTC
408	PAcontig_1137_630	G/A	in silico	0.313913	0.867945	99.8264	NA	NA	-0.192497	Mendelian segregation	GQ03323_K16.2	GAATGTAGGTGCCCAATAAGGACGGAGTTAAGTTTCACCCCCAAGCTTCAGCAGCTCAAAATCAAAATCAAAATCTACGAAACTTTTGAATTGCCTTTGT[A/G]GTTTGGGGCAATTCTACTGTGTTTTTTTCCTCTCATAGCACTTAAAGAGAACTAAAAGGTGATTAAAGCTATTGGACTTGAAAAGGGGAGATGAGGTGCT
409	PAcontig_11370_876	G/T	in silico	0.496962	0.663675	100	NA	NA	0.98792	Paralog	GQ02811_D02.1	TTAAGATCTGCTGCACTCCTTGCTGAGATCTGTAACTGCAATGAYGAATGCAAATGCATCGTATTCTGCACAGTAGAAGAGGTCACCATCCTGCTTGCTC[T/G]TCGGATGCCTGGAACGCTGAAGMGACTAACTGATACMATGTGCCTGCTGCTATCTCGGCACTGCCTGACAAATGGCTGCCATGGGTGCGACGRGGGTATG
410	PAcontig_11372_562	T/C	in silico	0.0721196	0.33852	98.6979	LG11	135.385	0.0771168	Mendelian segregation	GQ03213_B01.1	CCAATTACTTCAGGCTWCCATGACAATCCGAATTTGGAGCAAGACCAGACTGCAAGCTGTGGAGAAGACTATAATCTGCAGAACGCAACAAATATATTCC[T/C]TTGGGGTCGGCAGAAACAGATGAAAACAGAGATGGACGAGGGAACCTCTGGGGGAAAAGCATTAATGACTCAGATTGCCATTGATATACCCAAGAGGCCC
411	PAcontig_11373_420	T/G	in silico	0.494358	0.871486	100	NA	NA	0.0539536	Mendelian segregation	GQ04003_H12.1	GTATATAACTTTCAGACTATACAAAATTTATAACAGGAAAGGCTAAGCTTGATCMTCTAGTGACTAAAAATACATTATMCAACTTGTTACAACTAATGCA[T/G]GCTCTTAATATTCAAAAGTGGAAACTATAAAAGGCTTAGGCACACAGACTACAATAAACTGAGTGTATCGACCCTGTCAATTACATCTAGAGCTTTTATT
412	PAcontig_11374_677	A/G	in silico	0.00173611	0.937827	100	LG01	56.487	1.91744e-09	Mendelian segregation	GQ03116_F04.1	CCAAAGTCnnATAAGGCTTTAAGGCAATTCCTTGGACTGCCAGACACCGTGACTAGATTTTCCAATGATTCATACGGTCTGAATATATAACAGCAGCAATA[A/G]AAGCTCTGAAGCCTCCAGGATTTGTTTGCTCGTTCCAATGTGCACAAYTAGCTGTCACAAGTCTTGCACTTGCTGCAGTTTTAGAGTCCCATCAAACTTC
413	PAcontig_11382_703	G/A	in silico	0.5	0.714325	98.0903	LG05	140.699	0.999999	Paralog	GQ03213_C09.3	CCTTGTCAAACGCATGTGCTGGAAGATTGCATCAAAGAGAGACCAGACTGTTATATGGGTTAAACCTCTCACAAATAGYTGTTACTTGAAGAGAGCTCCA[A/G]ATACCAAACCGCCTCTATGCAGTCCAGATGATGATCCAGATTCAGTTTGGCAGGTTCCAATGAAGGCTTGCATTACACCATATACAGATCGTAAGCTCCT
414	PAcontig_11394_744	G/T	in silico	0.357672	0.199165	82.0312	NA	NA	0.183748	Mendelian segregation	GQ0134_K13.1	AGGCCGCAnnCAGTTCCAAACAACGGAAATGCTCAACAGACCCGGGTTCCATTCCTACCGCCTCTAGGCCCCTACTCTGCCTATTTAGTCTTTCAGGGAGA[T/G]GAAGAAGCTGCGGGCAGGCGGGCATGGGRTTGGGGTTATCGGGTGCAAAACTTGCCTTTCCCTCAAGATAAATGCTTGAAAATGATGGACGATGAAGATG
415	PAcontig_11395_334	T/C	in silico	0.328713	0.195804	87.6736	LG10	79.39	-0.0711959	Mendelian segregation	GQ03225_N12.3	CGGAGACGAACCTTCCTGTTAGGTTTTCCTGTCGCTRCTTACAAGTGTTTATCGGTCCATATTTTTTYGAAGCAATAAGTTCGAGGTGACTGCTTTAAAT[T/C]CTTGAGACTGAGATATTCGCGTATAGATCAGATTTTAGCAGAAGTGTTGTGTGACAGGGCGAGGGGCTTTATCAAAGAAGTTTTTGATGCTTTATAGTTC
416	PAcontig_114_1524	T/C	in silico	0.124494	0.562261	85.7639	NA	NA	0.142119	Mendelian segregation	GQ03707_G21.1	TGAAAGGCAGGATCCTCAGCCTGCAGCTATGGAACAGGTTCCAAATGGTCCTGATGGAGCArCAGGAGTCAACrnnnnnAGAGAGTAGATCCACAGGAACTGAAC[T/C]GGTGGGGTTTTGTGAAGGAGGTTCAGATGATTGTTGTTGGCTTCATGACATCTCTTTTGCCAGGCTTCCACCATGCTGACTAGATCAGCTTCCGTTTCAA
417	PAcontig_11401_565	A/G	in silico	0.0753791	0.527881	97.309	NA	NA	0.0810102	Mendelian segregation	GQ02905_M14.2	TCATTTAATCCTTAACTATGAAGGACATACATATCTCCATTAAATCCCTCTTCAATGTATTCCTCCCGAAATCAGATGCAAAATCACCATCCACAATACA[A/G]CATCTGCCATATTTGCATCTGCAACTGAAACTGCAACTGCATTTGCAATTGCAGGCAAAGTACATATAATAATCTCATGATTCTTGTAATCAATAGATAT
418	PAcontig_11402_413	G/A	in silico	0.0447049	0.893761	100	NA	NA	0.0431817	Mendelian segregation	WS00730_O19.1	TAGCACAGTGACAGTCACCACATACTCGAAGGTTCTTCACCACACGAATAGGTGTTCCAGGATATGTGTTCATAAGCCCAAAGGCAATAGCCAGCTTCTC[A/G]CTGTGGTAACCAAGAATATGTTCTTTCTGCTCCTCTTCTACATCTTGCAACACAAATCTCGTGTCGGACACATACCCTGCCTCTTTCATCTCCCCTGACA
419	PAcontig_11410_769	G/T	in silico	0.383478	0.555194	99.8264	LG05	123.465	0.048233	Mendelian segregation	GQ04005_E04.1	GGTCTATGACTGCCAATCTGATTTTACCGCCATCTCGCTTGCCACGGTCCACTGATGCCCTGAAATTCTCTATGATTTCTTCATTGGATCGCACCGGGAA[T/G]GGCAATTCAACCTCAATGATGCGCGCTCCAGCCCGGCCTGCATAAGCCTGGATTGCCTTCCTCACAGCTCCATAGGCATAATGAAGCATCAGTATGACAT
420	PAcontig_11413_184	C/T	in silico	0.23371	0.905741	99.9132	LG12	7.507	-0.000640636	Mendelian segregation	GQ03614_P19.1	TCAGCAAAAAGCTCTAAACCCTGAGAACATTCAGTAAAATAAATAGGGCCATCCTGATCAAAACCTTCCCTTTTTCATACCAAGAGTACCACCAGGTAAC[T/C]TTTTTCAGAAATCCTGTGATTTTCACAAACATCTGCCAGTATTTTGCCCAGCTGCACCTGTGCCTCTGTTGTCAAGTGAACTTTTACGTTCTTGAGGCAA
421	PAcontig_11418_372	A/G	in silico	0.406956	0.654751	99.8264	NA	NA	-0.0019613	Mendelian segregation	WS00837_M21.1	TGGCCTAGTGCCGAATTCCAAGGTTTAGTTTAAAATTAAGAAACCCGTGTGCTCAGATATGGAAGCTGCTGTTCATGGCGGTAAAATTTATGAGAAACAC[A/G]GCGCAATTGACAACAATACTTCGCTTACGTCCGCATCGTCTCTGAAGCAAGCGATCTCTGCCATGAAATTCGAGAGGCCGGAAATCGAAGGTGAGGCGCC
422	PAcontig_11419_678	A/C	in silico	0.348524	0.764581	100	NA	NA	0.0723807	Mendelian segregation	GQ03206_K09.1	AATTGGTTTGGTCTCATGTTAGTGCTCATTTAAATATTCTTCCAATCATGTTAATTACACCTACAACAAGCTTCAGCCCTCAAATCTGTGAGTGAATGCC[A/C]CTGGCGACAGGGGTACAGATCAAACTAAGTGTACTTGCTTTCTGCTCACTTGTAACCAGACACAGCTGGAGCAAGGTGCTGGCTATTCTGTTGTGGATCG
423	PAcontig_11425_780	A/C	in silico	0.0846354	0.926817	100	LG03	153.772	-0.00835166	Mendelian segregation	GQ0205_I13.1	TTCTTCACTAAGTAATGGTTGTCTAACGCAGTTGTGGTTTCTTAGAAGGTGATATAGTCTGTCCCAGTCCAACTATGGAATTCCAGCAATTTGGCTTTGT[A/C]AGGTGGCATGGCATCCATAGCAAATTCATGCAACATTCTTTATTTGAATCTAGGGTGTGACATTATGGTTATTAACTAATACCTTTGGTAGTCCTCCTTT
424	PAcontig_11441_595	A/G	in silico	0.238845	0.795127	99.2188	NA	NA	-0.311815	Mendelian segregation	GQ03114_B09.1	ACCATGTGATACCAATAAAAAAGCTTAAAATCCAATAAATAAATGCGGTATAGGACAGGAAAAACATTTGAACTCATTCGATTCAAAGTATTAAAGAGAC[A/G]TCCATATTCTGCAGTGAACAAYCTTAACTATTTCCCTTWCTCTTGCATCATTCTCAAACTCCTWGCACAGGGCCATCTCTGTCACTCATGATCTTTCACA
425	PAcontig_11442_632	T/G	in silico	0.445993	0.733626	99.6528	NA	NA	0.0787882	Mendelian segregation	GQ0067_O02.1	TACAGTATTCTTTTGAGAAGATACTACATTTCATATGGCATTGACCAATCAAAAGGAGCAGTCTCCTGGTACAAACACAAAGGTCTGCTCCAATTTTTGG[T/G]GCTTCAAGAAAACAAAATCTGAATATTAAATGCCACCAACGTGACATTATTTATTGAAGTGAACGCTACTAAAACTCGTCTCCTGATTAATATCCCCAGT
426	PAcontig_1145_1067	A/C	in silico	0.202918	0.520187	98.1771	NA	NA	0.221765	Mendelian segregation	GQ04106_F17.1	CCGGAAAATGTCTAAGAGAAGGAAAGGCGGGAAACGGAACAAGAAGTACGTGTACATTGGAATCCGGCAGAGGCCATGGGGTAAGTGGGCAGCAGAAATC[A/C]GAGATCCCAAGGTCCGTGCCAGAGTTTGGCTCGGGACTTTCGAYACGGCCGAAGATGCTGCTCGGGCTTACGATGCCGCGGCCTGGCGGATTCGAGGGAA
427	PAcontig_11452_334	G/T	in silico	0.15842	0.909587	100	NA	NA	0.0840525	Mendelian segregation	GQ02802_J20.1	CCACTAAATTGTGAAGTCTTCATGTTGAGATCTTCCCACTAAATTGCATCCAGGATGACAGAGTCAATTTTTGACATGGCACACACTCCAACGACTTTAA[T/G]AACCCATCCCAACTCCTCCAACTTATGGCTTGTCAATTCCTGTAGCTTTGGAAAACCCAACTCCTCCAACTTAGCTGTGTCCAACATGGCAACTCCGGGG
428	PAcontig_11457_1142	G/A	in silico	0.187066	0.917331	100	LG04	62.234	-0.0895389	Mendelian segregation	GQ0042_K11.1	GGTTTGTCCAATGATTGCATCTTGTACTCCAAGGAAATATTCCTGGAGTTTCCCTCTATGTATCTTATTAGTTAGTGTTTAGATAGGAGCAAGCCCGTTT[A/G]AGTCACCTTCATAGAATGTGATGTAACAGAATCAAGTTGGCCCCACCCTAATGAATGCAAATAATTGATAAATGCAGATGCTGTTTCTCTTCTCTACAGG
429	PAcontig_11472_460	A/G	in silico	0.417969	0.88566	100	LG05	120.312	-0.0240788	Mendelian segregation	GQ04110_F16.1	TGAGAAAAAATACAGCTGCCCTTTTGCCTATGCAACAATTGCCTCCACAGTTCACCCTTCCGGATCCTCCAGATCCTTCAGATGAGGATGCAGTTGTGGC[A/G]TATAATACCATTCTGAACCGCTTTGGGGCAAGCAGAATAGACTTGCTACCAAAGACCAATGAGGATTCAGGGGCACTTTCTGCAGGTGGTAAAGATGGGG
430	PAcontig_11473_663	C/A	in silico	0.0909091	0.607479	99.3056	LG07	35.643	-0.543817	Mendelian segregation	GQ04011_N06.1	GGAAATGCAATTGGAAGAATGCAACCAGAAGCCATGACCATTCCTACACGGCGGAAAATATATGGAACAAACCGTGATCAACGAGTTGGGAAACTAGCCT[A/C]CTAAACATTTGGCATAAGAGTGGTGAGTTGCCCAGGAAGGACTCAGCCTCATCGATAAGCTCATCACATTGGGATTGGTGTGTTGAATGTCATGAAAAAC
431	PAcontig_1148_1012	A/C	in silico	0.494792	0.751487	100	NA	NA	0.187629	Mendelian segregation	GQ0166_A16.1	TACCTGGAGTAGCGCCTTTTGCATTATGCCTCTTTTTCTCCAAGCTTGTTGCGTATACGTTTCTCTACTGGTTGCCATTCTACATCAGTCACACAGGTAG[A/C]ATTCTCATTCAGATTATCTATGCCTGGACTTTGAAGTTCTCTATATTTCTATCCAGCACATTCTACCTTGTTCTGGGCAAGTATATAACTAGCACAAACC
432	PAcontig_11482_332	A/G	in silico	0.0317116	0.902675	99.9132	NA	NA	0.0224333	Mendelian segregation	GQ04011_A05.1	ACAGCAACAAGGAGAAGCCAGATGGGCTGCCTGTTTCAGTCTCCATGCTTGCCCATTGCAATACTGAAGAGCTCGAGTTCGAAGAGGAAGACGAAGAGGA[A/G]CTGCTCTGGAGGAAGGTCTTATCACGGCCTCTGATACTGAATGCAGATGGAGAAGGCCACTGTAACACAGATGGTGGCAGAGGTTGGCAGGGGACAGCAG
433	PAcontig_11492_353	C/T	in silico	0.315972	0.771543	100	NA	NA	0.0241534	Mendelian segregation	WS00842_B23.1	ATCTCTGCAAATTCATTCTGCTTATCCTGCTATTTTTTCTTTTCTGGGGCTCACAATAAGAAGGGGCCACTTTTAATATAAGATTAAAATATTCTTTTTG[T/C]CCTGGTTTTGTTTAGCGTCAAGCTGTATTTCGTGTAGATCTTCTGTATACTTATTCTGCATTTCTTGCTAGTGATTAAATTGAAGGTTGATTTTCCAGGC
434	PAcontig_11496_409	G/T	in silico	0.153881	0.186689	96.1806	LG03	44.571	0.0640141	Mendelian segregation	GQ04004_L04.1	GCATACTTAACAAGATCATCCAATGGAAGTCCCACAGAATTGACCAGAAAATCCACATGACGCCTCAAATTTTCCTCTGTAAGCCCCAGAATCATTGGGT[T/G]CCGCCTGGATATTTGGGAAATTTGCTTTTCTGAGAAACCTAAACTACTCAAACAATGCAGTCTTCGTTCCAAGGAATCTTTCCTAACTCCCAAAATTGAA
435	PAcontig_11498_753	C/A	in silico	0.0516493	0.932487	100	NA	NA	0.00124507	Mendelian segregation	GQ03903_A07.1	CAGATGCATACCCATTCTGGGCATACCCTGCAATCATTACATTCCATGATATCACATTTCTATTGGGCATATTTACAAATAGCTTGCTTGCCATATCTAA[A/C]CTCCCACACTTSGAATACATATCTATAAGAGCATTCCTCACKAAAACATCGGACTCAAACCCAGTTCTGATTATGTGATCGTGAATCTCCTTGCCCTCTT
436	PAcontig_11499_702	G/A	in silico	0	0	0	NA	NA	0	Monomorphic	GQ02772_H11.1	GCAGGATTCRCGAACTTCACGCCCCGCCGTCAAATTATTTGAACGCGGAGCTACAAGCAAGACGCAGCTTTACAGCAACAAAGAAGCCGTCGAGCTTCTT[A/G]ACCAGAACTAGAGAACACAGAAATCAATGTATAACCTTCACCTCGAAGAAATAGAACGCTACTCCTTCAGCGGTACGAAAATAGCAAAATTTCAAGCTGG
437	PAcontig_11503_471	A/G	in silico	0	0	0	LG11	77.128	0	Monomorphic	GQ04013_I03.1	AGTTTAAGTTGTCCTGACTCCTCACTAAGCAGTATTGGAATAACCCTTACTCATTGTCATTTKCTTGTTCGGTGAAGACACTTTTAATTTCATCTGACCA[A/G]CATATATCTCTTGTGGTGTGTCAGCCGATATGCTTCATGCATAGAGTATCTTCAGAATCTGAAGGCGAACCTACTGCTTGTATCTTCATGATCATGTGGA
438	PAcontig_11506_461	A/G	in silico	0	0	0	NA	NA	0	Failed	WS02619_J18.1	TCTTAGGTAGCTGAAAATTTGAAAGCTTCAATAAAACAGCAGATCTAAGTACGTTAATCTACAAACACATACTGTTGAGAATTCAAACAGnnAAATACACA[A/G]ACCCGAACCCTCAATCACATCTATCATCTATTAAATATTGAAGGAAGAACTACACTGCAATAGCTCAAAAGAAAAACTTGCTAACCAACACAGTGGTGCT
439	PAcontig_11511_270	A/G	in silico	0.332174	0.790366	99.8264	NA	NA	0.497393	Mendelian segregation	GQ03608_E07.2	CTAAACCTTTTTCCTTKTCAATGAAGGTAGTGTCAGTAGCATTCATTGATGGTGGCAARGGATTCAATATCATTCCAAACAAAGTGAGGTTTGGAGGCAC[A/G]TTTCGAAGCCTTACATCTGATGGACTTGCTAAGCTAAGGAGAAGAATCAAAGAGGCAAGTTTATCTTCTCTGCAGGATAAGATAAACCTTTATCTCMCAT
440	PAcontig_11512_685	C/T	in silico	0.255236	0.289561	99.4792	LG09	75.534	-0.0842038	Mendelian segregation	GQ03518_M23.1	GTTCGACTCCTCTTTSGACTCTGAGAATTAAATCTAGGTTTCTCAAGCGGGCCTCTTCTATTTTGTGAATATGATGTATTTATCTGGGATTTCATGGGCA[T/C]GGCCTTGTATTTTTGGGTTTTTATACCCATTTGAATGAAACCTCGATCTGAGGTATGCTTGCCTTCATCGCCTTGTATTTTTGGGTTTTTATACCCATTT
441	PAcontig_11518_751	G/T	in silico	0.0585938	0.872368	100	LG07	99.1	0.0455043	Mendelian segregation	GQ03811_A02.1	AACCTGCAATAAGTTGAGGTCCTTGGCCAATTCGCTAAGAATTCCACTGACAAACGCATCACCAGCACCCGTTGTGTCTACAGCTTGCACTGCCACGCCA[T/G]TCACTCTCCCACTAAAATCCTGATGCACATTAATCACCATATATATATATCATTATTTCAATTACCTCGAGTACGGTGGTAAAGCTGCCGATCCTCATCA
442	PAcontig_11522_285	T/C	in silico	0.451423	0.715972	88.4549	LG04	68.804	0.79912	Mendelian segregation	GQ0131_M21.1	TCGTGGCTTGATCCCGTATCGATCAAGGTTTCTTCCATCTTTGATATAAGTTCAGTGAAAACCAGAAAGCCTTACTCGTCTTGGGAAAATTCTAGCCTGG[T/C]TTTTAGGCGGTGGTAATTTCGTTTTTGTTCGAGTGCCTCGATTCGAAAATTTTCGGGCTTTCTGATCCATTAATTGGGACAATTTTGACAGAATTCTGGA
443	PAcontig_11536_742	C/T	in silico	0.336664	0.806487	99.9132	NA	NA	0.0290114	Mendelian segregation	WS03216_O13.1	AAAAGGTATACArATTTGACTATCGTTCTCAGCCTTTGATAGATTTCCTGTGCCATCTTGGCCTTCCATGTACATGGACCTGCCTCCTCTTCTCATACTC[T/C]TACATCCTTTGTAAACATATGAGTAAGCTCAGCCArTTTATAAGACTGAGCAGAAATkAkAGCT
444	PAcontig_1154_1055	G/A	in silico	0.141493	0.928566	100	NA	NA	-0.0852753	Mendelian segregation	GQ03912_N11.2	GAAGAGTGATAATGTTTCTGGAATGCTGTCTTATTGCATCAATATCTCTCAAAAATTTGTTCATAGAAGASAGTATCGATGTRAAGTTCTTCGGCTTAAA[A/G]TTTATCAAAGTTTTCCTTTGCATGACTATCTTAGCATTTTCCAGTGTCTTATGTTCTTAGATRAGCCTGGAAGTGTTGCAAGTATTTTGCAGACCTTGTT
445	PAcontig_11542_625	A/G	in silico	0.215605	0.265993	94.0104	LG08	18.572	0.0837707	Mendelian segregation	GQ0045_B04.1	TATATGCATGTTCTTGAGTCCTATTGATGACATTGGCGAAAATCAACTGTTTTGGGGTCAGAGATTGGTTCAGATTTTGTTGCTATTGTTGGTTTTTGCT[A/G]CAGTGCCTTGGATGCTTCTTCCAAAACCATTAATTTTGAGGAAGCAACATCATCATAAACTTCAAGGTCGTGCATATGGAATTCTTGGSAATTCAGACAC
446	PAcontig_11549_428	C/T	in silico	0.031684	0.972476	100	LG11	11.633	-0.113098	Mendelian segregation	GQ02804_H14.1	TCACAAGTTTAACCCTTACCTCCAAGTGCCAGCGAAAGCTTGTGCCTCACTGCTACTCCTAACCCTGTCAGGTGTACAAAATTTGATAGTTAGTACTGTA[T/C]AGTACTTGCTGATAGTCTTTTAAATAATTGCAGATTTTTAAGGGTTTGTATAGTACTTGCTGATAGTCTTTTGAATCATTGCAGATTTTTAGGGGTTTGC
447	PAcontig_11551_478	G/A	in silico	0.215712	0.946103	100	LG11	82.285	-0.0328143	Mendelian segregation	GQ02814_E18.2	TTATAGATTTGGGAATTGGATTTACTCACTCATGCTGGAGAATCTCAAGCAGGATCTCACTCCAGGAATCAATAGGCCCAGGCAAACACCAGTGTAAGCA[A/G]TCATTCTGCACCTCTGCATGACTGTTGTTCGCAAATGGATAATAATATCTATAAGGACCTGGATGTCCATCGGGTCTAAGCAATAAAGCCTGGGA
448	PAcontig_11559_563	A/C	in silico	0.409722	0.934136	100	LG09	68.39	-0.0632102	Mendelian segregation	GQ03307_O04.2	ATAAAAACTGTCATCAACGAAATCTCCATGAATCTGACAATTTACAATAGTTCCAAATAAAACTACAGGTGGAACATCAATGTTCAGTATGCCCCTAACA[A/C]CATTGATCTAAACATTAATCTATTGGATGGATGGACTAGTGAAGATTGGATGACGATATAACCAGGCATGTAATTCTAGAATCCTTCCTCGGTGAGAATC
449	PAcontig_11568_601	T/C	in silico	0.421875	0.908766	100	NA	NA	0.0107885	Mendelian segregation	GQ03206_H12.1	AAAAGTCTGAAGGTCCTAAATGTTTCGGCAAACAAACTGAAAGCGTTACCCGACAGTATTTCAAGATGCAGGTAAAACTTAACGACTTTATGTTTTGCAC[T/C]TCCAGATGAGGATGACAAATTTCTCTTTTTTCTAATTTTTGTTTATATGCAAKAATGTCTGTTCAGTCTCTGACTTTTGTTTTGTCTCTCTTGAGTTTGA
450	PAcontig_11573_646	T/G	in silico	0.0234375	0.919421	100	NA	NA	0.00782346	Mendelian segregation	GQ03121_M11.1	ACACGTGGGGATATTCTGCAGATGGAAGGTTGGGTTTCACTACAGCATCTGTGGAAGAGCTAAAGCCTCAAAACCATTCAAACATGTTTTCAGCTAAACA[T/G]AATCCAGTAAACAATGCTACTAGGTTTGAGATTGCAGAAAAGCTTGTCCTTGAAGATCTGGAGAAAGAGAAGCATTTGCCCATCACATGGGAGCCATCCC
451	PAcontig_11581_182	G/A	in silico	0.281794	0.740912	99.6528	NA	NA	0.151331	Mendelian segregation	GQ02511_H20.1	CACGGTAGAGTGCATTATTATGTAGAAAAGGCCATGTGCCTGGTCCATAATAAGGTTCATAGATGCATAGTGGTTGCCCAGTCCTTTCCAGCTCACCATC[A/G]TCTCTTTCATGTAGCTCACCTTTTGTTCTTTCAGCCCTCTTAACACTGCGATAAACTTCTTCCCATGTTCTCTTAAGCCAGTCTCTTCTATCATCCAACT
452	PAcontig_11598_859	C/T	in silico	0.212424	0.846602	99.9132	LG10	53.299	-0.0834102	Mendelian segregation	GQ0168_M01.1	CTACACCCTCGACCATGGCGATCTCCTCTATTTTCTTCACAGCCTCCTCAGACTCCACTTGGCACATGAYCAAAACCTCGTCTTCGTATTCCTCAAGGTA[T/C]TTGTCATTAACCCCGTAGCGAGAAGCCCTAACGACGGAATGCGCGACCCCCCGGATGCCCTTGGGCGGGTACCGGCAATACGAAACGGCCCTCTTGGCGG
453	PAcontig_1160_392	C/T	in silico	0.371829	0.67862	99.2188	NA	NA	0.59192	Mendelian segregation	GQ0047_D19.1	ATTCAACCGGGGATGATCATGAGGATTCGTTTCAGTGTTTCCATCTGATGGTGAGGAAGTTGAGTGGAGACAGAAATACCTCTTCCTCCGATTCCGGCCA[T/C]GAACATCATTCCCCCCTGTACnnnTATATAAATTCATGAATGnnGTCCTGCACACTCAACGGGCTTCCAAATCCATGATCTATCGCGTAAGCAGrAAATTTG
454	PAcontig_11608_594	A/C	in silico	0.0286458	0.835303	100	NA	NA	0.0167353	Mendelian segregation	GQ03206_L18.1	CGATCATAACTCAGAGCTTCAACCGGATCAGCCCTATTATCTTATTCCCCTTTCGTCTGCRGCTTCTAGACTTGAAGAACTGAAACAGATTTATTCCCAT[A/C]CGGAGATTATTTCCACCTCGCCCATAGATGGAGGTCGTGTGCTGCGGGTGAAGTTACGTATGAGGAAGAAGGATGTGGCTTCGTTTCTTGATTCAACCAA
455	PAcontig_1161_900	C/T	in silico	0.422309	0.963788	100	LG12	66.878	-0.0197357	Mendelian segregation	GQ03103_I09.2	CTGTAGTTCAAGTGATCTTTACAGTTTGACATCTCCAAATCAAATGGAGCTGGGTCCAGAGGGGATTGGCTTGAAGAATTCCGATTTTCCTGATTATGTT[T/C]TTGAAGATACTTCTGGAAGTACACCGTGTTCTATAAAATTTGTTGATACTAGyTTGATACACAGTAATTGCAATCATGACAAATCTCTCGGCATGAATAT
456	PAcontig_11618_886	T/C	in silico	0.282118	0.803794	100	LG05	84.529	0.0329528	Mendelian segregation	GQ0162_L22.1	AAATTCTGAAGAAAGCAAAGTTTATTAAAGGAAAATTGGAGGAACTGGACAAGGCCAATCTGTCGAGCCGCAAGATTCCCGGGTGTGGGCAAGGGAGTTC[T/C]ACCGATAGAACACGCACTGCCACCACCAATGGCCTGAGAAATTCTCTGAAGAAATTGATGGGGGAATTTCAGAGTCTCMGACAGATTATCATGGCTGAGT
457	PAcontig_1162_1459	T/C	in silico	0.495226	0.763669	100	LG08	15.598	0.981082	Paralog	GQ03816_K23.1	TCTCAGGGTCTGAGTTTGTTGAGATGTTTGTCGGTATYGGAGCATCTAGAGTGCGTGACCTGTTCAAAAAGGCCAAAGAAAATGCCCCTTGCATTGTTTT[T/C]GTCGATGAAATTGATGCAGTTGGTAGGCAGAGAGGAACTGGAATAGGTGGAGGAAATGATGAGCGAGAACAAACCCTGAATCAGCTTCTTACAGAAATGG
458	PAcontig_11621_755	G/A	in silico	0.243056	0.91303	100	LG04	58.702	0.0851881	Mendelian segregation	GQ04009_M14.1	TCCTTGAGGTACTGTCTGCAGTCAAGAAAGCAGTGCGGGCACTTCCATTTATGTATATGACATAACATAACAGTTTTGATGTTGTACGATTTGGTAGTCA[A/G]TTTACTTTTCTTCTACTTTGTCGCTTCAGGTTTATATGTAATTGGTTGGAAGAATTAGCTCCAGTTTCTCATTATCGGACAGCATTTCCATTTTTCATAA
459	PAcontig_11622_373	C/T	in silico	0.255642	0.952315	100	LG04	93.59	0.00130772	Mendelian segregation	GQ03323_F04.1	CAGAGTCTCTGGAGGTTTGAATTTGAACCACTTTACCGCTCTGAGTTCACGTGATCATCTACTGTAACAAATACAAATACATAGACACCGAGATGGTGCG[T/C]GAGTATTACAAGAAAAACGAGCCGATCGATGTTGTCTCCTGTCAAAGAGCTTGGTATATGCAACTGCGCTTCACAAGCTCAAGACGATGTTCAGGATTGT
460	PAcontig_11623_399	G/T	in silico	0.221354	0.79007	100	NA	NA	-0.0733006	Mendelian segregation	GQ0167_G03.1	GAAAGGGCGTTGGGCAATTGTTGAAGCCCTGGCTCAAGCAGCTAGGTTAAGTGATGTAGTCATAAATACATCATCTGACTGAAAATAATACTAATCCAGT[T/G]TCTGAGGTGACTGGGATTCAGCTTCCCTGATTTTTGATTCACTATACAAAAACTGCTTGTCATCTGATAAGGTGAAGAAAGCAATTAAAGCATTTGATCA
461	PAcontig_1164_639	A/G	in silico	0.148551	0.256695	95.8333	NA	NA	-0.1406	Mendelian segregation	GQ03222_D13.1	GGATCTCACTGGCGTATGCTCAGACGAATATCCAATACAGAGCTCTTCAGTATCAAGAAGATAGAGACCCTGCAACATTTGAGAAGAGATCAAGTATTCC[A/G]AATGATCCAGCAAATTCAGCAGGAAGGTATAAAGGGGAAAAGTATAAATATCGAAGATACTATGGTCCACTCTGCTGTTAATCTGTTAGGCAACATGGCC
462	PAcontig_11644_570	T/C	in silico	0.288629	0.936581	100	NA	NA	-0.0128144	Mendelian segregation	GQ03602_N13.1	TACATAACGCAACTTGTACATGGCAGCTGTGTCCATGAAAACCTGCTTATCCCTAATAATAAGTAACGGAATGATTAATAAGTTGACCTGGGTATGCACT[T/C]TTGCATAAACTTCATACCTTTGACTCCTACACGTGGATTCCATATTTGATGCACATGTTGATGTATATTTCGTGTATGTATTGTTCACCTCTGGAATGTG
463	PAcontig_1165_994	A/C	in silico	0.113924	0.605308	96.0069	NA	NA	0.128464	Mendelian segregation	GQ02828_A16.1	TCTCCCTTTTTTTGTGGATGATTGTCCTTTAGTTCAGGTCGGCCCTCATGTAAATTGTGGGTGAAGGAAGGTCGGCCTTCATACTAGAGCCCAACACACC[A/C]TTTTTGCACCCACGGCTCCCCTACCTTTGGGGACTATGGCCTACAGGGAGCCCCCTCARCCAAAGCTCCCCTCCTTTGATGGGGTCAAAGGGGAGGGGGC
464	PAcontig_11650_191	C/T	in silico	0.236979	0.810205	100	NA	NA	0.0177395	Mendelian segregation	GQ03119_M10.1	AGATAGAGCACTATTGTTTATCCAAAGATAGTCCAAGCAATTGGTTGTGTTTGAGCAATTTTCCACCCAACCATTGGCAAGCTAGGCTTTGAGGTCACTA[T/C]GGAAAATAAACCAAGCTATAGGCTTCTAGCTCACTCAATTCAACCCAATTGCTATCATGGCTCAGCCAACCAGCTCACTATATTAGCACTCAAGGCATCT
465	PAcontig_11652_336	G/A	in silico	0.392268	0.89813	99.9132	LG05	19.265	-0.112581	Mendelian segregation	GQ04111_I24.1	CTTCACCGATACCCACACCCTGTAACGACTGATCCAGGTTCCCCTCGAAATACGGCAACTGGAACAACCAGGGATATGACTCCAAAGATGGCAAGTCCTC[A/G]GAGATCTCCAACTGTGAACTTTCCTCCAATTTAGGGGATTTCTCGGAGGCAACAACATCTTCAACACTMGGAGATTTGTTCAATCCATTATTAAATGGAG
466	PAcontig_11653_797	A/C	in silico	0.142361	0.945114	100	LG12	125.352	-0.00463974	Mendelian segregation	GQ03309_N03.1	TTTCTATTTCCTCAGATGAAACRGCAGAGGGCTCTGCTTATTCCGATAAAATGCTCTTATTGTTTTTGCTGGGAGGTGCTTAATTACAATAAAATGCTTA[A/C]CTGTGGGAGGTGCTTAGATCGTAGTGGWAGGTTCATTGGCAAAGTGTGKCGGTTTAGTCTCTATTTATGGTATATTCCAATTTTAGGGTTTTTACAGATG
467	PAcontig_11656_334	T/C	in silico	0.105887	0.389382	98.7847	NA	NA	-0.252532	Mendelian segregation	GQ03907_K02.2	TACCCCGCACTGATGTCGGAAATCGGTGTTCGTTTCAGTATACACCGCACTGATTTGMTTTCATTGCCATTTTGCATTYTGGCTGAAACGCACAATTATC[T/C]ATGGATTGAGAAATCAATGCCCATTGAGGTCTTTTCGATTCGGTTTCCCTGATCCGAAGCCGTGGACTGAACACTGTCRTTTCCGGTGGTACGGATGAAT
468	PAcontig_11659_581	G/A	in silico	0.24349	0.872747	100	LG05	25.591	0.034395	Mendelian segregation	GQ03108_O09.2	TTGAAATAGAATGCAGTTTTTTATCTTTTGGCTGTTGTTTCTCATATTTAATAGGATCAATAACAACTCCAGCCTTCTTGATAACCTGAAATAAAAAATA[A/G]TTGTTCATCAGATGACAAAAGAATATGAAACAAACATTGATGGTCATCTTTATCGGATAGAGAGTGCAGCTCAAAAAGAATACGTACTGCTGGTCGAATC
469	PAcontig_11671_195	A/G	in silico	0	0	0	LG02	146.18	0	Monomorphic	GQ02826_B12.1	AAGGTAGATAAGTGTAAGAGCTTGTTGGTTTTCATAAGCTTTAGTCCGAAAAGTGAGCAAAGGAGCTTATAATGCAAGATTMATTACGAGAGTTGCAACT[A/G]CAAATGTACATGTAGATTCCAGTGAGATTAAAGAGTCATCCAACCACAAGTACAATAAACTTGAGAACCATTCAAGTAAGTAGCAAACATAATCYAGTCC
470	PAcontig_11672_579	A/G	in silico	0.176649	0.931692	100	NA	NA	0.0116259	Mendelian segregation	GQ0221_I24.1	CWCCAATGCTGGCGTTGATGGGAAAATGGGCATAGACGAACCTCATCTTGTACCTGTACCCCTTGGTGACCCCGGTGATCAGGTTTGTGACATGGCTGAT[A/G]GCAGTGCGGATGGCGGCCATGGTCTTCCTGGATCCGAACCAAGCGTCCACCTTCAGCTTTCTGCCGCCYTCCATGAGCTGAAAATCGAGATTCAGGTGCT
471	PAcontig_11675_475	G/A	in silico	0.419271	0.764957	100	LG02	132.746	0.0695484	Mendelian segregation	GQ04002_L18.1	ACTTTCCTCCACAGCAACTCATACCATCTCCACAGCCATAGCCACAGCCACTATACCCACCACTATAATCACACATTCCAAATGAGCACCTCTGGTGTCT[A/G]GGGCACTCTTTATCACAGCTACCACAATGGTGTTTATTGTTGTTGAGATCCACACACCTTCCTCCACAGCAGCTCAGGCCATATCCACAGGCATTGCCAC
472	PAcontig_11676_288	C/T	in silico	0.438775	0.833187	85.0694	LG01	28.109	-0.419872	Mendelian segregation	GQ03417_C12.1	ATAGAGCGCGAGAGTTTGTCAGAATCAAACATCGGATTACGCGCAATCAGCTTCTTAAACTGCTTCACCTGACGGCCGACTGTTATGTARCCATAAGACT[T/C]AAATATTCCGCTACCTCCCACAGCAAAGTTCACTCCTTGAATCATCTCGGGGTTCGGAACACAATCATGGCTTCTCAATAATTCGTAAGGTATTGGGCTA
473	PAcontig_11686_526	G/A	in silico	0.365451	0.844167	100	LG07	45.035	0.00320063	Mendelian segregation	GQ03110_K11.1	GGATGAATTTTGTATACCTrTTTTTTTCAATTAGCCCAAAAAAATTGTTTTATTTGTTACAAATACACTGATTTTCGGAAAACTAACCCACATAGAGTTC[A/G]GCCTTGCCATCTATAAACAGGCTCATGAATTCCTCACCGTCTACTGATTCCTTCTCTATGAGAAGATCTGCTAACTTGTGAAGAATmTCAATGTGTGTTG
474	PAcontig_1169_1615	C/T	in silico	0.454585	0.628753	99.3924	NA	NA	0.139532	Mendelian segregation	GQ02818_E14.2	CAGAAATATAAGAATCCATTCCAGGACTGCATATACCAATATTnnTTGTCAGTCTCCATGAATTTCTCTGTAAGACCATGGCAAAACCATTGGAAGCCATG[T/C]GTTGTGTATCCTATACAAAAAAAGGATGGATTTGACAGCTTTTGGATATTAGGAGCAAGAGGTCTnnCTCCCAAGCCTATTTTTTGAGCATTTCTACACCA
475	PAcontig_11691_311	A/G	in silico	0.354601	0.931701	100	NA	NA	-0.0422748	Mendelian segregation	GQ04006_K19.1	TCCACCCTCCAGGCGTTTAACAGTTATTTGCACCAGAGTTCCACTATACTATTCTTACTTCATGCTTCGCTTGCGCAGGCGACTCCTCCACAGTACCCGG[A/G]TTGAAAGATTTTGCAGACGACTGTTTCGTATTCCGCTCTTATTGAGGGCCAGATTGCGGGCTCCTCATGATAACCTCAGCCACAGCCTGCATGAATCGAG
476	PAcontig_11694_341	C/A	in silico	0.175347	0.690564	100	NA	NA	0.0625469	Mendelian segregation	GQ02806_I20.1	CTGAATGTACAAAATTTTCTCAACTCAGCTTCCCCAAAATTTTCTCAAGGCCATTCATACTCCACCTACCTAGTTGACTTTTTCTAATCATCAGAATAAA[A/C]CAGTAACACACAAGCTCTCACAGAAATTGAATATGACCAGAATCAAAAGAATAATACGCATGCTTATGCTTATACAAATTTTGGGCCTCGGTTAGACACC
477	PAcontig_117_824	G/T	in silico	0.106337	0.71241	100	NA	NA	0.11885	Mendelian segregation	GQ03509_H11.1	ACTCCATGAAGTGTGTTTGTTAGGGCGGAGCAGATTCCTGTTTGATACGAGGGATTCGGACTCCAAAAGGTCAGAATCTGCCCGATTGCACAAATTACAT[T/G]AAGGGTGTGGGTGTACGCCTCTTTGTGGTTGAGGTTCCCTTAGATTTGTCTTTGTGGAATCTGTCGGGAGATTTGGTGTGGCTTCGCATGCGCAATTTCC
478	PAcontig_11701_671	T/G	in silico	0.385664	0.593569	98.6979	NA	NA	0.627772	Mendelian segregation	GQ03001_G13.1	TCGAGAGTCGGATGCTCATGGTTGATATTATGACTTGAAATATTGAAAGCCGGCAGGAGAGGCATAGGTGATAGAAGCAAAGGCATAAGCACCACTACCA[T/G]CACCCCTTCCYATTCCAGATGCACCAGTTTCGTCTCTGGTCCGAATTCCCACCGGTGAACACCTACCATAnnAGTCCAAGAAGCAATGCCTATCATTCAAA
479	PAcontig_11703_592	G/A	in silico	0.0643872	0.708654	97.7431	NA	NA	0.0678819	Mendelian segregation	GQ03407_E05.1	TACCTGGTGCCATGTAACCGATGGAGCCCCTAATGTTTGAGGTACTGAATCCGTCGCTCATGTCGCCATATTTCAAAATTCTTGAGAGCCCAAAATCAGC[A/G]ATTGCAGGTTTGAGGTCGAAATCAAGCAAGATATTGGAGGGCTTGAGATCACAATGAAGAATAGGTTCTACACCCTCTTCGTGAAGATAAAGCAATCCAT
480	PAcontig_11704_400	G/A	in silico	0.197917	0.910584	100	LG08	71.955	0.0608303	Mendelian segregation	GQ03112_O16.2	AGAGTTGGCTGGTATCCCTCCAGATACTCTAGAACGGCTCATTCCTGAACATGCACGGAAGCAGAATCTATTTATGGCCCTACACACATAGGTTTCAAGG[A/G]TAATGGTCCAGATGTTTAATGGCCTGTTGTATGATTTGAAGGTTCGATGAAAAAATAAAGATTTCCTCACTCGTTTTTAGCTTGTCTAGATAACTGAGTG
481	PAcontig_11707_374	A/G	in silico	0.159722	0.839803	100	NA	NA	-0.062153	Mendelian segregation	GQ03010_O22.2	GATCTAAATTGCCACTTGACCTACTAATACATAAGAAAAAGCATTGAAATTSTGTTTTCATAAAAGCACCTGCCTCTATGTGAAATGTGCTTTGAATTAC[A/G]CATGCATTCCCTACAATAGATCTGTGCACAGCATGCCATTAAATTCATGCGGCCCACACAAAGATTGAATCCCTGATACACGTTACATGATAAATATTTT
482	PAcontig_11708_617	A/G	in silico	0.290365	0.858248	100	LG05	42.155	-0.113209	Mendelian segregation	GQ02809_B14.1	GTGAGTGCACAAAATCTATGCCATTATATGTTGAAATGTGGCGAAAAGCCAGATCATTACACATATAACACTTTTATTAAATTGCTCTGCGATGGAGGAA[A/G]AGTCGATGAGGCTAGACAGTTAATGCTTGTAATGGAAGAGAATGGTTGTATTCCTAATGCAGTGACTTACCATTTACTCATAAATTGTCTTTCCTCTAAT
483	PAcontig_11713_313	C/T	in silico	0.3649	0.929938	99.9132	NA	NA	0.0347077	Mendelian segregation	GQ02902_D23.1	GGACAAGAACAATGTAGCATATGCTATTTCCTTATAAGTTGAGTTTAGCACCAGAATCTTGTGTTGCAAGCCATAGAGCTATGAGTACCCAGCCAGTCAT[T/C]AGTGAACATCCTTCCAACAGAGACTACCAGCAAAATACAATCCATTGCCATATTTAGTATCAAGTAAGAACATCTAGTGAATGAGATACGGAAATGTTGA
484	PAcontig_11717_889	C/T	in silico	0.271267	0.841246	100	LG02	143.183	-0.0449166	Mendelian segregation	GQ03007_C09.1	TCCCTCATAAGATGGTCACGCAGGAAGCAGATGGGACTGTCATGTTTGGGCATGGAGAGACTACTGCCCACCTATATGATCATGATATTTACGTTGATGG[T/C]AGAATCTCTGTTCAGGGCATCGATAAGGTCCTGTTCCCACCACAAGAAGCAGCAAGCCGCCATGTTAAGGGTAGAAAGCTGGAAGAAGAGCAGAAGGAGG
485	PAcontig_11722_494	A/G	in silico	0.486534	0.71016	99.9132	NA	NA	0.947546	Paralog	WS0312_D13.1	TTGACGACTTGTTAACGCAAGAGCCGGAGCCCACCTCCAAATTGTTGGGCAGAGCGCAGGGTCTCTACGTTTCCGCAGGCCAAGAGGAAGCCCATCTCTT[A/G]ATGGCGTTGACGTTTGTTTTCGAAGGCGCCCAGTACAACGGCAGCACCCTCGCCATGGTCGGGAAGAATGCGTTTCTCGAACAAGTACGAGAAATGCCGA
486	PAcontig_11725_598	G/A	in silico	0.5	0.69044	100	LG09	114.189	0.999999	Paralog	GQ02903_P04.3	GTTCTGAGCGGAGTGACTCTGAAAAGAAGGATTACTGGGTAGATATGGAGAAGCAAGAACTCCAAAGAAATYTTAGGAGAACTGAGAATTGGCGCAATCC[A/G]CATGGTAAAGATAACTATAAATAGGAACATAGGTAGGACCTAGATAAACAGGATAGCTGGTGCAAATCAACTAATTCTGCAAGCTTTAATGGTGGACCAY
487	PAcontig_11731_484	G/A	in silico	0.330932	0.242606	90.3646	NA	NA	0.130181	Mendelian segregation	GQ04102_I16.1	TGCTGAGGGAGCTTGGACTGTCGGGTAYGATTTTGTTGTGCACTTCTTTCAACCGATAAATCTCAACTAAAGCAGCAGCAACCATGGCGAGCATACCCAC[A/G]ATCAAGCCCACTCCCATTCTCTGTAACTCGYTGAAACCCTTTGGATTTCCTRTGACCTTAAAACCAAGTGGAnnCTAACACCCGTCTGTATAAAGCTATnnC
488	PAcontig_11734_578	A/C	in silico	0.0234375	0.655595	100	NA	NA	0.00782346	Mendelian segregation	GQ0259_H12.1	TGTACACTACAAAAGAAGTTTGTCAGGAGAACTTGAAATTCAGAGACTAGAAATTCCTCCCACTAAGTTGCTCCAAAGGATTAACTCAAAAAAGGCCATA[A/C]AATCTTATCAACTAGGGAAGCAATTATCTTTTAAGTGGTCTTCAGGTGTAGGTCCACGCATAGGGTGTGTTGCAGATTACCCTCCTGAACTCCGTGTCAA
489	PAcontig_11739_668	T/C	in silico	0.5	0.547084	91.7535	NA	NA	0.999999	Paralog	WS00816_B17.1	TCTGCGTAATTTAGAATCGAATTAAAGCTTACACTATTKCACTATGTTTTCGTCGAGAGGTCTGTTCCATTGATGTCCCAGCAAGCGGCGCTTCGGTTTC[T/C]GGATATCCCACACGTGAGATTCGAACCTGGGCTGATCGATTCAAAATGCCCAGTCTTTGGAGTTCTCACCTTATCGCCTCTCCAGAACAGAACATCGCCA
490	PAcontig_1174_784	C/T	in silico	0.363557	0.70606	99.566	LG09	111.147	0.232117	Mendelian segregation	GQ04004_H10.1	GAAGCTYTGCAATATCTCAGAMGAGATCAAGTACATCGAATGATTCRTCAGATTTTTGAAGACTCCGTGAAGGGATCACAGTGTGTAAATGTCGGGGACA[T/C]TGTCTTTCACTSCGCGTTTAATCTGTTAAGCAACATGGCCTCTGGTAAATGCATTTTCAATTCCCATTTTGRAGCATCCCAAGAGTTGAAAGAAGCTATT
491	PAcontig_1175_1202	C/T	in silico	0.341146	0.383457	100	NA	NA	-0.0344868	Mendelian segregation	GQ02806_C23.2	TGTTTTCCGCTGTAAGACCCTGCAATKTATCAGGAGGAAGGGCCGAAAACGCATCGTCTGTAGGGGCAAAGATGGTAATGCCAGCACCTGCTTGGTCAGA[T/C]TCCAAATCTGAAGTAATCCCAGAAGCCACCATCATTGACACCACAAAGTTGAAGTTATTTGCTTTCAGAAGAACCTCTGTAACATTAATTGCATTGTCAC
492	PAcontig_11751_245	T/G	in silico	0.492908	0.216342	97.9167	LG07	109.813	-0.0246264	Mendelian segregation	GQ03717_N01.1	TCCCGTGCATATGCTTCCTCTGATCGAAGCTTCGGAAGATCTCCGAGAGCCTTTCGATCGTCTGATACAGAACCTCTGCTTGTACAATTCGAATAGAATT[T/G]TAATCGTGCATGACCCGTTGCTCGGGTGGGTTCAGACTGTAGCGGCCAAATATCAAGCCCCCGCCTACATTTTCAATTGCTTGAGCGCCTATTCCTCCGC
493	PAcontig_11753_770	T/C	in silico	0.347864	0.66324	99.566	LG07	133.528	-0.0123068	Mendelian segregation	GQ04106_C04.1	AGTGAGTAGCCTTACACAGATCTGAAAAGCTACATCATCCTCGGAGTTTAGGAGTCTCTAGCAAACATTGGCAAATATTTGTTAAAGTCRTCCAGACTTC[T/C]CCATTAAAGCTCGAAATCTTCATCCTGAAGGGCTACCATCTGTGCTGCAGCTTCTTCTTCTTCGTCATCAAGAACAAGGTAGGGGTTCCTGTCTACCGGT
494	PAcontig_11757_259	G/A	in silico	0.0958481	0.739825	98.2639	NA	NA	-0.402886	Mendelian segregation	GQ03705_H12.1	TTACACTCTGTTCAGGGTGAACATAATGAGAAAGCCGTAAACGATTCATTGATGTAACATATAACTCACTGCTGCCATTGCAGCACACCATAGATAACCT[A/G]AATTTAAAACTTTTAATATTCTTAAGAGAGCACAATTTAGTTTTAACTCATATATTGAAATTCAGGCTCATTATCATAAAATAGTAGGGAACATAACAAT
495	PAcontig_11766_700	T/C	in silico	0.347222	0.736996	100	LG01	85.284	0.0646806	Mendelian segregation	GQ04104_C02.1	TTGAGCATTCGGATTCGTTTTGGAATTTTCCACTGGGAAGGGAACAGCCTGCAAGACCTCCAATTGAAGCAATTCTTGGTGATCGTGTTTCTTCTGATGA[T/C]CAGAATATCTGGTGAAAGAGGATAGCACCRAAGAACTCTCTCGATTCAATTTTCGCCTTCATATTTATRTTGCCTATATTTAAAGGGAGGAAATGTATGT
496	PAcontig_11769_418	G/A	in silico	0	0	0	NA	NA	0	Monomorphic	GQ0065_F18.1	ACATGTATATACATAAGAAGAGTATTTATGGTTTAAAGATTAATAAGTACCAGTAGAGTAAGTGTGGTCGAGGGCGTTGTTGAGAGCCCATCCGGCAATA[A/G]CACCCACAATCACAAACATGCACAAATTCAGCAGCAGnnAGAAACCCCGCTAGAGACTTCACCGCTCCCAACGCCATTAGAACTATAATACTATCGCAGCY
497	PAcontig_11777_123	A/G	in silico	0	0	0	NA	NA	0	Monomorphic	GQ03913_B09.2	ACATGTTGGAGTTTGTGAAAAGTGAAGGGCAGGCCGCTCTGGAAGCTGATTTGATATTACTTAATACCTTTGAGGACCTCGACCGTCCTGTAATTGATGC[A/G]CTCAGGGACAGRCTTCCCCCCTTGTATACGATAGGCCCACTAGGTCTACTTTCAnnAATCTGGAAATGATACAATATCKGATATCTCTGCAAGTATGTGGA
498	PAcontig_11784_770	G/A	in silico	0.0442708	0.670321	100	LG12	111.368	-0.0894331	Mendelian segregation	GQ03236_C01.1	AACCTCTGTTCCATTCTTCATGATCACTTGCTGACATTGGAGGAACAGAGACAGGTATCCAGGGCCCAGTTTCCTCCAAGAGTGGCAAATCATAGTAAAA[A/G]TATTTTTGTCCTAAATTCTGATCTATCAGTGAACTGGTTTCTCTTTGTTCACCTAGGTTAGCATTTTGAACTGTGATAATATCTTTCCTTGCAATATCTG
499	PAcontig_11792_610	C/T	in silico	0.241007	0.217292	96.5278	NA	NA	-0.124918	Mendelian segregation	GQ02012_B01.1	TTGAGATTCAAGGAAGTCTACAAAATTATTGAGCTGCACCTCTGATGCACAGGAATAAATGACTTCTTGGATGAGAGCGGCAGCAAAGCTGATATCTTGC[T/C]CCAATAGATTCTTGGCTGTTGTCCGGGCAATACACAGGCATAAGCAGTTGCCAAAATACGTTGGAGGTAAGGACGGTTTTACCCGGCCTCTGCAGTCAGC
500	PAcontig_11793_225	A/G	in silico	0	0	0	LG01	89.87	0	Monomorphic	GQ02904_O19.1	TTGGTCCACATGGCGTTCTGTCTCTGGATTCCTGCCTTTCTCCCCAAGGGTTGCGCGSTCACCAAGAAAAAGGACGTCGACTTTGTCAAATGCAAAAGCA[A/G]CGACATGGCTGCAAGGGCGCTGGGAATTGCCAATTTGCAATTCGGCTGGGATCTGTTCCTTGTACTACTTACAACTTTGGGTATTCTGTTTTATTGCATT
501	PAcontig_11800_782	A/C	in silico	0.493913	0.794132	99.8264	NA	NA	0.975944	Paralog	GQ03012_B16.1	TTTGAACTCAATCTGTAGCTGTGTATTTGGGATCGCCATGTATCTGATAATTTTTCAACCAATAATCACATCTTTTCAGGTAGGGTTGTTATCTTCATAG[A/C]AACCAAGTGAAYAACCAATAGATATGATGGTATCAATCAATATTGATTGTGTTATTGTAATTTTAGTCCTTGGGCAATCAAACCTAAAAATTGGATTTAA
502	PAcontig_11802_758	A/C	in silico	0.5	0.693993	100	NA	NA	0.999999	Paralog	GQ03809_B11.1	AATGAGGTAATTCTAGCATATAATATGATYCAATTTCTGAATCATTTGGCTGCACTCAYAATTAAGAAGAAAAAATATGTGCGCATAGTAAAATTGATGT[A/C]TACAGATTCACTTTCTTAACAGATCGATCTTCTTTCTAGAGTCCATCATAAGAACTTGGTKACTTTACTGGGCTACTGTATTGGTGAATCCGGAnnAGCAG
503	PAcontig_11803_303	T/C	in silico	0.334786	0.827481	99.566	NA	NA	-0.205298	Mendelian segregation	GQ027123_B12.1	ACAATCTTATTCATGCCTATCCCCTGCTCCATCTCCCAATCAAACTTCCTTCCATCACACACAGATGCTTTCTTATCATCCTTGTTTTTATTTGTATTGC[T/C]CTCTTCCTCTTCCCACCTyCATTGTCGTTGCAGCAGTTAAACAGCAGCCTAGGAATAAAGTAAAGAAAACCAGAGACGTTTCGGCATGTGTCAACCAAAA
504	PAcontig_1181_1536	T/G	in silico	0.21658	0.934644	100	NA	NA	0.0513462	Mendelian segregation	GQ03117_N13.1	TTTCCTGTTAGTAGGACTATTTCTATGGTAGTTTGAAAGTAATTGTGTCAGACCCTGACAAGCTTTGCTGGTCTATCATGAGACCTCCCTGAGGCTTTAA[T/G]TGTGCAGACATGAAATCTCCTATCCACTCAATCTAGAATTGGCAGAGATCCTAAGTGAAAACAGAATAGAATGGAATAAGTGGGATGACTGTTTATCTTT
505	PAcontig_11820_749	C/T	in silico	0.408854	0.727863	100	NA	NA	0.691628	Mendelian segregation	GQ03202_H11.1	TTGAATGATTCTAATGAGGYGTGTTCTTCCACGACCAGATGATTTAAAAGGTCCATCACTTnnTAGGATTCTTGCTTTTATCAGAACTCCCATTGTTTCCC[T/C]TACAATTTATGACCAAAGAATTACGCATCCTGCAGCAACATTCAAAGTAATTTGTATCATTGCAAAAATCAAATCAGATACAGACAAACATGAACCATTA
506	PAcontig_11826_693	C/A	in silico	0.381802	0.774757	97.309	NA	NA	-0.157182	Mendelian segregation	WS00741_H15.1	CATCATTTCAAACAGGGGTCGTGTTCTTGTGGCGATTATTGGTGATTGCAACTGTAATCATTAAAAAAGGGGTTGATATTCCCTGAAGGAACTTGACCTT[A/C]TGCTTGGAGATCTAGTGCGTATATGTTTTAGCCTGGACTCAGAATCATTGTGTAATACATTATACTATATATATCATTTGGTAAATTTTATGGGAGGATT
507	PAcontig_1183_1799	T/G	in silico	0	0	0	NA	NA	0	Monomorphic	GQ03112_O14.1	TTTTCAGATTTTAGGGCTGCTTYAGTTAATGTCAAGAAACTCCAAAGGATTCAGTTTAGAATTTGAAAGAACTGTCTCTGTTATTGAGGGAGTAAAAAAT[T/G]ATTGTTTATCCACAAACAGAACGAACTCTTCATGCTTGTCTTTCTGGTTTATGATTnnAGTGCACTnnCTTTGGCACCGGTTGATGGGAAGAGGTGTGCTTT
508	PAcontig_11834_1451	A/G	in silico	0.476562	0.659	100	LG07	170.852	0.374548	Mendelian segregation	GQ03602_K16.1	TTATGTCTACGTCTTCGTAAAGGTAGTTTATAAATATATCGTACTTAGGAGCGGCTCTGTCACGATCAAGGCTTGCCATCTGATACCAAAAATAAAATTA[A/G]GATGTATGCGAGAGATTCATAACCTCAATATTTTCTTCCTCGTCGTCTGGTTGATGTCGCAATTGCAAAGTGGCTACCAGATTCCATATCAACACTTGCC
509	PAcontig_11839_354	T/C	in silico	0.0442708	0.841075	100	LG05	64.268	-0.032856	Mendelian segregation	GQ04009_P23.1	ATTTGCTGCCAAGAGTTGGAAACAAAGGGAGATTATCAGCGTTCGCGAAAGAATTTCAAGAGATGAGGGTACACATCACTGTGTGCTGAAGTCCCGAGAA[T/C]GATATCTCCGTGGTTATAGTTTGGCATGTTCAACATCTCAATGTATCCCGGTAACATCTCTGCTAAATGTCTCACGTCCTCTTCGTCTGCCACCATATCC
510	PAcontig_1184_1534	C/T	in silico	0.110243	0.854002	100	LG10	1.935	0.12378	Mendelian segregation	GQ04109_E03.1	TTGGATTTAGTAATTTGGGCGGGTTTAGTAAAACTTTGTGGGTGAGGGGTAGTACTGCATCGGATTTTAAAGACCATTGTTACCGCAATTTAATTGCGGG[T/C]TTTTATGTTGTTTCTTTGTTGAAAACTTTGTGTGTTGAGTAATGTTACGAGAATATTTTGTGTTAAAAGATTTTTCACTGTGATGTCTGGTGTTTTTGTT
511	PAcontig_11842_494	A/C	in silico	0.0243056	0.884141	100	LG05	85.321	0.00914016	Mendelian segregation	GQ03230_E12.1	ACTTTATCAACTATCACACTAACTCTTCCTCCACGTTCTGAAGCCTGTTTCAAGATCAACCAGAACTGCATTTTAATATCACTGCTTTTTCATAATAATT[A/C]TATTGAAACAGATTAAAGCTATTGTACAAAAGATAAATGCTTTCAATGCTTGCAAGGAGACATGCAAAGTGGATGAGCATTCCATCTTTCTTCCTTAGAA
512	PAcontig_11843_783	T/C	in silico	0.0989583	0.874303	100	NA	NA	0.0513289	Mendelian segregation	WS0312_G10.1	CGGGCTGCTGATCATTGGAAATTGCTTTCCCGGCAGGTGACCTAATTACAGGAATCGATTCTCCCTCTCGAGAAATCGAAACAATCCTCACGGAAGACTC[T/C]GATTTCCCGCTGTTAAGACGAGTAGGGGAAATCTCGGCAGCGTGGTTTGAGAAATGGCTTGGCTTGGAAAATTGTTTTTTTCCTTTTCGTTTTATACTCC
513	PAcontig_11855_430	A/C	in silico	0.190538	0.911242	100	NA	NA	0.0102602	Mendelian segregation	GQ03324_A02.1	TCTGCCTTCATTCTTTCCCTAAATCCATAGGCAGGCACACGTGCATTTGCATAAGATTTCAAAAGGGACGCAAATGCCCCTGCACTGCCAGTATAGCCAG[A/C]TTGTCTCATTCTATCAAAAATCTTCTCAGCATTGGCAACATCTCCTCTTTCTGCATACTTYTCTAAGATTGTGACCATCGTCCAGTAYTTTGGCCTTAAC
514	PAcontig_11861_358	C/A	in silico	0.488271	0.712145	99.9132	NA	NA	0.954159	Paralog	GQ02829_I23.1	TCACGACACACACTTCGGCCGCTTCTCTTTACAGGTTCACTnnATGATATACTTATAATTGATTTTCCTGGCAnnCAATGGTGGTGGAGAAAGAGCTGGTYT[A/C]TCGAAGGTTTGGGAATATTATGAGAAGGTCGCAGACTTGTGCATAGTAGTGGTTAATTTTGGGGGTGATACTTCTAGAGCTGCGGAGGAATTTCTCAGGR
515	PAcontig_11864_710	G/T	in silico	0.078993	0.354399	100	LG04	113.012	0.00223624	Mendelian segregation	GQ03206_M21.1	ATCCTTTAGTAATGTATTTTTGGAAAGGTGGAAAAAGAAGCCTGAACAGAGGAATATGCTCACGGAACAGTCCTGTAGTAGCAATGCATCCTGGGTATAG[T/G]GACGCAAATGTAATGCCAGTCTCTTCATGAWATCTTCTGTGAAATTCCTGCATAGTTARCATATTGCAAACTTTGCTATCCTTGTATGCTTTAGCTCCRT
516	PAcontig_1188_113	G/A	in silico	0.140366	0.3632	99.566	NA	NA	0.00432635	Mendelian segregation	GQ03706_H01.1	ATGTCTAGTACAAAAATCAGTTTCCACTTTGAAATTTACTAAATCTAACTAGTCATTATATGTGAAGACAAMAAATATGTCTAGTTAACAGGTACTCTGC[A/G]ATGGCAAAAGGATTGTCCATAGATGAACAAAAAGAACAGAAAACAGAGACATCTTACCTAGACAATAGTACATCCATAACGACTGCAGAACTGAGCAAGT
517	PAcontig_11880_762	T/G	in silico	0.00651042	0.9424	100	LG07	140.507	-0.000212903	Mendelian segregation	GQ03712_H11.1	CTCATCTTATGTATTGTTAAAACTTAAAAGTCTCCATTTACATTGCCTAGCAACAGAACTTCAAAATCTCCGGCTGAATTGAAGTTAATCATGCTGATGT[T/G]GATGTCACATCATCTGCACGTGGAATGTCTACTGTTGGCATAGCAGGCAKCTTCTTCACATTCTCAGGCTTTGGTGATCTGTTTCTGTGGAAAGCATCCA
518	PAcontig_11888_582	T/C	in silico	0.0261097	0.895766	99.7396	NA	NA	0.0121396	Mendelian segregation	WS00745_J15.1	TTCGCAAGGCATCCAGCTCAGTCTGTGTCAACTTAGCGCTGAAGCCGTGCATGACGTGGTCATAAACATACAGCAGCTTGAAACCCTCACTTTCGTTCTC[T/C]ACAGTTCTGCTTGTTATGATAGACGAGACTATGGATTGATACCAATGCCCGTGAGTGCTGAAYACAGCGGGCTTTTGAGATTTATCCATGTGAACAATGT
519	PAcontig_1189_1278	T/C	in silico	0.383681	0.826043	100	LG04	133.07	-0.0235421	Mendelian segregation	GQ03322_L12.1	CCGTAGTTTCCAATGATCTGGTCAGAGGGCGTCGAATTGCGAAGAAACTGAGTGCAAGAGGAGGAGGTTTGCCCGATGTACAGGCTATGGCTCTGTTACA[T/C]GGGGTTAAGGGCATGGAGATTGCTTGTAACTTGCTGGATGCCAAAAATGTTGGTCCAGATAAGGTGCAAGAGGAAGTGGCATCATTAGCAGAAAAAGAAG
520	PAcontig_11890_541	T/C	in silico	0.47437	0.66166	99.9132	LG04	131.973	0.860666	Paralog	GQ03301_N23.1	GCCCAAACGGAGATCAGTCCGTCCCCAAGTCCGCAAGCAGGTGGTGCGACTGCGGGCTCCGCTTCTTTTCTGCCATCTCTTGCCGCACTCTTAATTGCTC[T/C]TGTTGTTGCCTACTATGTATATTGATGACATTTTCCTGCAGATGGGATTGGTTTATAGGGTTAGGGTTTGTTTTCTGTTTGGTATTGGGAACGGGTACAG
521	PAcontig_11893_668	T/C	in silico	0.5	0.693597	100	LG03	42.422	0.999999	Paralog	GQ03202_I16.1	ATTGGCTTTGTGACATAAGTTGAGGTCTGGTTTGATTGGGGAGTTGACCTTGGGCAAATGCTTGTCCCATTGCCGAAGGCATTCCTTGTGGTTGTTGCTG[T/C]TGCTGCTGTTGTTGCTGCTGCTGCTGCTGCTGCTGCTGCTGCTGTAGATGTGGCTGGCTTGGCAGTTGTGGCTTGAAAACAACAGTATCCTAAAGATAAA
522	PAcontig_1190_665	C/T	in silico	0.476977	0.820032	99.9132	NA	NA	0.00299548	Mendelian segregation	GQ03011_G24.1	CAGTTCGAATCTGTGGGTCTTCACCCAGAACTGCAGGGCGTCTCATGTATGGGAGGCCTGTTAGATTGCTTCAGCCCTTAGGTCCCAGATCCTCGGTTTC[T/C]TTTTCTTCGTATTTTTCCTTTTCAATGTCTTCTGGTAATGGTGATGGCCTGGCATTTGTGATTCTGCCACGTGGGAACCCTCTTGATGGGCAGTGGTTTG
523	PAcontig_11901_272	G/A	in silico	0.110243	0.901922	100	LG12	126.372	0.0176895	Mendelian segregation	GQ03223_C07.1	AAGTCTACATCAGAAATATCAAGATAGAAGATACTTCCATCTATGTTAAGATTCAAGAACTTCCCTCTGCTCTGTTTGCAATTTATCTTAATGTAATCTA[A/G]AAGGCATGGAAAGCTCTACAGAAACCTTTTCCACTACATCATATGTCACAAATTCACGTGGCTGTTCAGGACCCAGGTAGTTCAAGATAATGCATCTTTG
524	PAcontig_11904_606	C/T	in silico	0.458333	0.934967	100	NA	NA	-0.0664335	Mendelian segregation	WS02618_G03.1	AGGAAAACTGAGAAGCTGAGTGGATCCAGTTCCAAGCACAATATGTCTTCCCTCCATCAGTGTTGCCTACCAGTACATGTAGAGTCCAAATTTGTTTTTC[T/C]CCACCCGTGTGATAGAAACCACTCCGAACCATAATCCCTTATTCAATAGCTCATGCAATTCCACACAGCTATTGyTGATGTACTGTCCTCTGCAATCTAC
525	PAcontig_11908_684	G/T	in silico	0.208333	0.661812	100	NA	NA	0.263146	Mendelian segregation	GQ03214_B13.1	TGTTGGAGTTCATGGCTCATCGTATCCATGTAGACAAGAGTSTAAAGCTTGTTGGAAAYCTTTTATTTGGACCAGAAAAGGGTCCTGCTGTTTTCAAAGC[T/G]GTGAGACCTCAAGGGGAACCTTTGGTAGATGACTGGGACTGCCTTAAGAAAATGGTACGGACTTTTGAAGGACACTnnTGGATCTCTCGCTCAGTATGGCA
526	PAcontig_11911_716	A/G	in silico	0.068636	0.854772	99.9132	NA	NA	0.0729596	Mendelian segregation	GQ03121_M20.1	AACTACCATCCTAAGTGGATGCCATAAGCTTCTGTTATATTACCAAAATTGATGAGATAGTTGATCCATAAACACTTCCAGAACATACAATCATCCAAAC[A/G]AACCTTTGCTTGAATATGGACCTGGAAACAAAGGCCAACAAAATCATCTCTATGCCAGAAAAATGACAAGAAATAAAACATGTAAATGCCAAGCACCACA
527	PAcontig_11935_364	G/A	in silico	0.157118	0.721695	100	LG03	159.599	0.0553014	Mendelian segregation	GQ03323_M04.1	CTAATCCGGGAGAATTCATTGAAGGAAATCTGAACCATTTGnnCAGTAGTGGAAGCAGAGGGTCATATGCAAGACAGCAACCAGGAAGATGGCTCTAACAC[A/G]TTGCCAAATAGGAAAGAGAGTGCAGCGTTGGACAGCGACACCAGTACTCCTCGGAGCAAAGTTGCAAATGTGGGAGAGGGnnTCAGGAAAGGGCCATTCAT
528	PAcontig_11936_958	C/T	in silico	0.49566	0.939364	100	LG01	143.203	0.0243827	Mendelian segregation	GQ04012_D03.1	TCTTGTGAACTATGCGCCAATGGACATTTCTATTTGATCTCTCGTGGATAAATTTTTCTAAGTTGCCTCCTGGCAGATAGTTGTAGACCAGAAACATCTC[T/C]GATTCACTTGCATAGTACCCTATTAATGTCACCAGATTTTGATGGCGTATACTGCCAAGGGTAATGATTTCTGCATCAAATTGCTGAATCCCCTGAAAAC
529	PAcontig_1194_1081	C/T	in silico	0.220052	0.865938	100	LG10	6.452	0.0494791	Mendelian segregation	GQ0207_L10.1	AAGGGCAAGAGCAGTTCTGTGAGAAGGTTGTTGCCACCTATAACAGCATTGACGTCGATGGGTCTCCCACCTTTGGAGGTTACTCATCCTTGATGGTTTG[T/C]GACCAAAGGTATAATTAGTTTCACCGATTCATGCACATACTCTCTCTCAATATATAGAAAATTGTCATGTTGCCCAAATACTGTTCTAATCAATTCAATA
530	PAcontig_11943_252	A/G	in silico	0.367754	0.803697	95.8333	NA	NA	0.141445	Mendelian segregation	WS03227_J11.1	AGTAATAGTATGCTCTGTTTTGATGTYAGTGATGGGAGTGTTTTGATTAATTTGCACTTTGAAGATGAAGTGAAAAGAAGGTCAAAGTGAAGAGGATTCC[A/G]GTTTTGAAGGCTACACAGGTCTACAGCAACGCCTTGCAGCACTTAGTTCACCTACCACAACAACTTTTCACTCTTAGACAGTCATACACAGCCAGTCTCT
531	PAcontig_11948_504	A/C	in silico	0.119896	0.906518	99.9132	NA	NA	0.0867709	Mendelian segregation	GQ01313_A24.1	TCCCTTGTTTGTAAATGGGAATTTACTCGCATTTATATGTATTGGTATGTGCCTGGTTTTTGGATGAATTTGGGATGACTTAGGTGAGGACTTAGAGAAA[A/C]ATAGAGATTCATTAGTAAGTCGTACTGGCATGAGCACATCTTTTAATTTTTAGATTCAGGGCAAATCTTTACATAAGCGATTTGTTCAAATAGATTGTGA
532	PAcontig_11954_321	T/C	in silico	0	0	0	NA	NA	0	Monomorphic	GQ04107_P20.1	TAGGTTCAATCTTGCAGTAAAATAGCTTGGTAGGCACATTTTGAGGAAGAGAAATRTATACGTTGGCTTCCTCTAAAGTCTGTTCCCACTCAAATACCTT[T/C]TGGCCTGGACACATTAAACAGAAACAATCAGTCCTCCTCCATCAAATATTGAATCAAAAAACACAACAGATAGAAGAAAAGAAAAAACACAAATAAGTAC
533	PAcontig_11958_800	G/A	in silico	0.409288	0.793261	100	LG01	10.246	-0.0323875	Mendelian segregation	GQ03718_P22.2	AAAAAGACAAACAAAATGTCCTTTATGATGTACTAAACTCAGTGCAAGTCCAATCAGAGAAATCAAAAGTAGGCACCTCCTCATCAGGACCTGGAAAGCC[A/G]CCGCTTGCAAAGTTTTGACGCCAGCCTCTCTCATAAACAAATGAAACCAGTGGACTCCTGTTGATGAATGATATGATGAACAAATAAAAGATATCAGAAA
534	PAcontig_11963_345	C/A	in silico	0.459095	0.675881	99.7396	NA	NA	0.848752	Paralog	GQ04007_D22.1	GCTTGTGTATCAGAGATGGCAGTGGATATGTGGACKCTTTCAAAAAGAAGCAACGGCGTGATCGAGATTTCCAGGCGAATCTCAAGAGGCTGGAGCTTGC[A/C]GGCTGGTGGGACGAGATCATACAGAACAAGTTCGATAAGGACCTATTACCTGATGATTTCCMGTGCAGTGAAGAGTGGATAAGACGGGGYACTCAGTACA
535	PAcontig_11970_429	T/C	in silico	0.5	0.852129	100	NA	NA	0.999999	Paralog	GQ03902_G12.1	ATTCTTCATGCGCTGCCTCACGTCTAGCCAAAACAGCAGATCCAGGGCCACTTCCACTTAAACAAGCGCAATCTGTAGACAAGAAGGAGACTACATATGA[T/C]CTTTTTGACTTCAGAACAATTGTAGATAACTTGAACGATGTTGCTATATTCAATCATTCACTGAATATnnGCTTTCAAGTGATCAATCATTCATTAAATCY
536	PAcontig_11973_348	A/G	in silico	0.205729	0.876157	100	NA	NA	0.195259	Mendelian segregation	GQ03120_D05.1	TCAACATCATGTAGTGCAAAGTTGGTGTTGGGCACATGCCCGGCTGTTTTCATCTGGCCAGCCAACTTATCTAACATTGCATAGATATCCTCGATTTGAG[A/G]GTGTGAGATATCCCCCACACTGAATGTATGCACCCTGTTCTTAACTTGWACCCAACTGTATCCAGGCTCCTTCTTAACCCCCCTATCMTTCATCAATCTT
537	PAcontig_11978_656	G/A	in silico	0.327107	0.91001	99.9132	NA	NA	0.111136	Mendelian segregation	WS00725_A20.1	TTGTTATATAGCTTTACTGCCAGCTCTGGCACAGGCTCGGAGTTTCACATCATGTTAGATAAGCGTATCCTCAAGAGGAGGTGTGATTATACAATTTTAT[A/G]ACATGTTTTGGTCTGGCATTGAAACTCCATATATTTTTAAATTGTGGCCATTGTTTyAAGATTAGATAGGGATGCAGGGGCTCTGGATTGGTTTTGATTG
538	PAcontig_1199_3031	A/G	in silico	0.276605	0.820732	98.6979	NA	NA	-0.114314	Mendelian segregation	WS00821_A21.1	TTCGTTATGGGGTTGATTATCSTTCTCGATCAGATCATGCCGTCGGACTGAATGCAYTCCAAGGGGTACCACAGGGAAACAGAGAGAGAGATTGGAATAT[A/G]TTGTAGGCTTTCCTCCTCTCTTGGTATTGGAAATGCCAAATCCCGCTGAAGATGAAGTCAAGGTGGAGAATCCCACTTCGGAATACGCCACAATTATCGA
539	PAcontig_11992_641	G/T	in silico	0.384549	0.870372	100	NA	NA	0.0563186	failed	WS00753_H10.1	AAGCTTGGCTTTGAAGKCCTTGCGCACCATCATTTAGATAAGCATGAAAGGAGGCGGCGATTSATTTAGATAAGCATGAAAGGAGGCCCCGATCGTAACA[T/G]GATCGTTGGTTGTTGCAGTACATTGTTGGCTGTTGCAGTGCATGTGTTTGAACAGTGGATTGACAGCACATGATCAAAAGGATATGTTACAGGTGGATAT
540	PAcontig_12_1050	C/A	in silico	0	0	0	NA	NA	0	failed	GQ03006_M19.1	CTCACTCATCATATGGGTGAGGGAGAATCAATATTGAkAACCTTCATATTTGTTTGCGTGCGATGGATTGCCCTCATTCTTTCTTTTTGCAAAACTTTTT[A/C]TTTTTGCTCGGAACTATTCCGAATTCTTTCTTTTTGCTCGGTACTACTATTCGGAATTTGCGACAAGTCCTAGCATTAGTATGAGTTCGTTGACCGCGTA
541	PAcontig_1200_1242	G/A	in silico	0.402259	0.902651	99.9132	LG05	23.797	-0.028018	Mendelian segregation	GQ03236_E24.1	CAGCTGATGAATTCCCACCGAATGGAAATGAGTACGTAAATGAGCTGATTATATACTTGGAGACACTTGTTTCCACAGCACGACAAATTTTACCTGCGGA[A/G]GCTTTGGATAATGTGATCAATGGTGTTCTTAAGCACATATCAGATTGCATTGTAGCCACATTTCTCAGTGATAATGTCAAGCGGTTCAATACCAATGCTG
542	PAcontig_12002_621	A/G	in silico	0.439236	0.810704	100	LG03	157.279	0.0749029	Mendelian segregation	GQ0209_O21.1	AGGCGGGGCTTATTGAGAAATGGATAAAAAAAAAGCTGTTGCCATCGTCTCGTTCCCCAACTCCCATAGAAAATACAAAAGAATAATTCACACAGAATAA[A/G]TGCAACGCAATGCAGGTCTGGTAGGATTAGTTAAAGCGGCTGCAATCTTGTCTGATCTCGCCCTGGAATCCCGTCTTAACACCCACACGGCCCAAGTTTC
543	PAcontig_12006_612	C/T	in silico	0.298429	0.361638	99.4792	LG03	78.71	0.175306	Mendelian segregation	GQ03112_P21.1	ATCAGATACTTTGCAAGAGCTCCCAATAGAGACTCCAACAGCCCAGGGGGCATAGGTGCAATCGAAGGACAACTACAGCAACTGTTTCATCTCCATGACT[T/C]CGGGATTGAGCAGGCCTTCATTGATGCATTACCAGTCTTTCTATACAAGGCTGTCAAGGGACTCAAAGAAGGTTCAGATTGTGCAATTTGTCTGCATGAG
544	PAcontig_12010_627	A/G	in silico	0.418488	0.192551	95.3125	NA	NA	0.0684691	Mendelian segregation	GQ03704_E11.1	TGTGGGAGCCAAGCTGTAGTTTYGGATGTAGCTAYGAATTCTGATTGCRCAGATYACGGGTAACCGARGAAGGCCCACTCACAGGGAGGAGCAGCAAATA[A/G]TGTTTAACATTGAAACATTGATCACTGCAACCGGAAATTTTCTGTGACGATAACAAAGCTTGGCTAGGTATGATTAGGAGAGATTCGGTTTAGTATACAA
545	PAcontig_12013_268	T/C	in silico	0.495226	0.373659	100	LG01	26.627	0.0157176	Mendelian segregation	GQ03508_L01.1	TTTATCAGAGAAAGGACACGAAGAATGCTTATGGCCTTTGGGAGTTGATGAGGCAAAGTGGTATTGTCCCTGATTTGCCCACTTATAATACAATGATTGG[T/C]GTGTGTTGCAGTGTAAACCCGATCCAGGTAGATTTTGCTGACCGTCTCTTGGTTGAGATGGTTTGTAATGGCGCCTTTCCTGATTCTAGGAGTTACAATA
546	PAcontig_12014_668	T/C	in silico	0.227392	0.828995	98.8715	NA	NA	0.14939	Mendelian segregation	GQ04007_J21.1	AAGATATATGCATGTACATCAACTCTTTGTATTGTAATATGCTTAGAAAGATAAATATAAAAAGTAACCATGGGAAAGTGTCAAGAACAAAAGAGTAATT[T/C]TCATCATTCAAGAATGGCACAAGGTAATGATAACATATTACTACATCGACCTTCATCCTCTAGTCTGTACTTAAACCCAAAAGCAATTTAATCCATATCA
547	PAcontig_12015_237	G/A	in silico	0.296752	0.941701	98.8715	LG08	99.27	-0.158595	Mendelian segregation	GQ03228_L01.1	CAGAAGCCTGTACAATACTCTCTGGCGTAATCCAATAAAACCCTAGCTGAAAGGATCCTATTGTATAACTCATAAAATTTAGAGCTTTCACAGAAGTATA[A/G]CAGAGTAACAACACGCTCTTACACATATATCCAGAAGCCAACAGGCAAAGGCMAAAAAAAGGAACAAGAAAAGGCAAAAAACTATACATCACAGCCCTCG
548	PAcontig_1202_382	C/T	in silico	0.105903	0.815637	100	LG08	131.125	-0.0282011	Mendelian segregation	GQ03212_N10.3	GCTGTGCTGTCTGTAAGAGGTTTAATACCCTGGTTCCGCAGGTTGATAATGTGATTGTTAAGGTTGATTGTGTGATTTCTGGGGAGGAGAGTGGATTGAA[T/C]GTTAAGGGGAGGGGGGTTTTTGGACATCTGATGAAGTTTGTGCTGGGGAGTATTGTTAAGCCCCTGCAGGCTCTACAGCAGTTTCTGGGGCACAAGAGGG
549	PAcontig_12020_747	G/A	in silico	0.418837	0.730849	100	LG01	10.64	-0.0781395	Mendelian segregation	GQ0206_L05.1	GTGTGCTGTTTCAGCTACAGGTGAAGGTGAAGCCATAATCCGAGCCACTGTCGCTAGAGATGTAGCTGCTCTTATGGAATACAAAGGGTTATCTCTTCAG[A/G]AATCTGTTGATTTTGTTATTAATAAGAGGTTGGAAGATGGTAAGGGTGGCCTTATAGCTGTATCCAGTAATGGAGAGGTTGCTGCAGGATTCAACACTCT
550	PAcontig_12026_706	T/C	in silico	0.0499132	0.895594	100	NA	NA	0.0501044	Mendelian segregation	GQ03712_H22.1	CTACAACAGGATGTGGAAAGCTGTGAGTTGCAGGATACACTTGCCGTCTATACATAATAGGATTCGATCTCAAGGCTTCTCGCCTAGCGATTTTCCGCTC[T/C]TTTCTATGGGCATTCTGATGACCTCCCAATGCCTGAGAACTGTAGAACTTTGTTGAGCAATAGCAGCAAGGAAACATGCGGGCTTTGAAGCCCTGGCCAG
551	PAcontig_12029_610	G/A	in silico	0.0811632	0.769959	100	NA	NA	-0.236541	Mendelian segregation	GQ03814_N17.1	TTTGTATATGTGTTTCGGATCGGGCCCTTGGTTTTTTAACCGAATTCATTAATTGAGAACTTTCTATnnTTCCCTGTCTTTTTATATACCAAAGGAAATTG[A/G]CAGACATAAATGCTCTGATCACAGTGATATTCTCATTGGCAATTTTTGATTTCCAATATTTGTGCTTYGCCGTGTTTCTTGGGATCCGAGTGTGTAATCC
552	PAcontig_12040_853	G/A	in silico	0.488928	0.688431	98.0035	NA	NA	0.956672	Paralog	GQ03213_J02.1	GRTGTTCCGCGTnnTTTGAGGCGCTGCGTGAGAGAAATGATTTCCTGATTGTAAGCCCGTGCTTGTTCMACAGATTCCGCCTCGAACTCTCCAAGCTGAGT[A/G]CAGAGCCGCTCCTCCGCTTCTCGAACAGTAAGAAAGCGGATCCTGGTTTCCTCCAGCTCTGCCCTCATCTCCGCCTCCTGTCTTCGGCTTTCYTCCAATT
553	PAcontig_12042_542	T/G	in silico	0.33232	0.446573	99.9132	NA	NA	-0.0465474	Mendelian segregation	GQ04005_M14.2	TGGATTGGACTGGATGGATGGTTTTTTTTMCTCCGATTATTGATTGGAGGTTCAAGTCTATTGGGATTTTTGTAATTGTTGTTTTGATCGGCGGTTCAGG[T/G]CTGTTGAGCTTTTTGTAAGTGTTGTTTCGACTTTTCAGAGATTCATTGATTATTCGTATGTACCCGAGATATGGTGAATCATGATAATCGATGTGATTTG
554	PAcontig_12046_691	T/C	in silico	0.123264	0.313929	100	LG10	31.719	0.0441805	Mendelian segregation	WS0015_F23.1	AGATGYGCGTATTGAAATGAATAGATTTCTACCTTGAACGTGGAAGGAAGTCATCGAAAAGATAGTCTACAATATCAACTGGTGCAATCGGAAAGAGATC[T/C]TCATTTCCGGCCTCACTCATCCCTTCAAAGTCAGCACCAACTAAGCTTTGTTCATCCATTTTAGCGGGAGGAGGAGAAAGAGAAGCGAGTCCATATTCCT
555	PAcontig_12054_892	G/T	in silico	0.29583	0.658453	99.9132	LG01	NA	0.0822865	Mendelian segregation	GQ03107_D14.2	TGACTTAGTGATGTTTTTTTGGGAAGAATATATTCCAATTGCTCAGTTTCCTGAAAATATAACCAGAAGAGTTAAAATATTAAAAGAATGTAGACACCCA[T/G]ATTATGAATAACTTAAAGATAAACAATACGTGAAYTTCCTGTAAGAATTCAACTAACAGAATATGCTGTCGGAAATCTTTTCCTTTGAAAATTAACAGAC
556	PAcontig_12063_398	T/C	in silico	0.0529514	0.659702	100	NA	NA	0.0539575	Mendelian segregation	WS0089_K04.1	GATTCATTGGACTATTGATTGGACCTGAAATGTGTTTGAATAAATAATTGGAAAGGGAAAATCTATTGTGATTTCACAAATCTCAATATTATGTCAATTT[T/C]AAACGAATACATACTTTGGATACTCGAGTGCCAGGGGATTGAATATTGGATACTTGATACACATTTCTGATCAATCTTATCTTCTCTTACAGACGACCCA
557	PAcontig_12064_493	T/C	in silico	0.498262	0.736986	99.9132	NA	NA	0.993073	Paralog	GQ04103_O12.1	CACTGGTGGCTTGAAGAAAATAAAGGTCTAGTAAAAAATGCGMATGGCAAATGGACCTGGCCTGCTAGATCTCCTCGATCTCCCGATGCCGACTATGAAC[T/C]ACAACAGATCTGATCAATTCGTATTCATCATTGTAGCTAAATTTTGTTTATGGAATGTAAAMCTTCACTACTCAAACTAAAGTTCAGTCTATGACTAGTT
558	PAcontig_12070_722	T/C	in silico	0.225694	0.478825	100	LG08	157.488	-0.865857	Mendelian segregation	GQ02802_F11.1	AAGATAAGAGGTCAAGGGATCACAGTAAAAGAGATTATGATAGGAATGAAAAGGATAATGGCAGGAGAGAATCAAACAACTTTGGCTCAGTGTCAAGGGA[T/C]GCTGATGAGAGAAATGAAGATAAGAGGTCAAGGGATCACACTAAAACAGACTATGATAGAAATGAAAAAGACAATGATAGGAAAGAAGCAAAATACTTTG
559	PAcontig_12077_638	A/G	in silico	0.115885	0.393367	100	NA	NA	-0.0722084	Mendelian segregation	GQ03604_D14.1	ATCAAGAGATGACTTCCCTGGAGGTGCCATGAGATCAATCTTGAACTTCTCCTCAAAAGTATTTTCAATCTTCGGAGACTGGAGCRTTTTCACAGCCTCC[A/G]TTTTCAAATCTGGACCAAAAGACAAATATAAATCCGTTGTATCGACTTCCTCTGTTGCATTTTGATCAATAGGTGCTTCAGAAACCTCAGGCACCATCTT
560	PAcontig_12081_787	T/G	in silico	0.298177	0.852774	100	NA	NA	0.0432384	Mendelian segregation	GQ02512_G06.1	AAAGAATTTCAAATTTAATCTTTAATCTTACTCAGATCTCACGTTTAACTGATTAAGAAATTCTGACCAGAGCGAAAACAATGTTTATTCCCTCCTGCAT[T/G]AACTCCTTTAATTTCAATAACCCTGATGAGCTTCTAGGCCAATACTGTTGAGTTGACGGTTTTTGGATGTGGTGACTTTTCCCAAGTAAAAAATGGAAAT
561	PAcontig_12089_177	C/T	in silico	0.452316	0.67958	95.5729	NA	NA	0.82587	Mendelian segregation	GQ03234_O20.1	AGCMATTATTCAGCCTGGGAAGCCTCTCGTGAAACGGAACCTCGTGGAAATCACTAATCGTATCCATAGCCGAGATATCATKAGAACCCAGATAATGTTC[T/C]GATCCCGTCTGCAGACACACATGTTCCAGATTGGGGGAATTGGGAATAAGTGAATCCAAGACATTTGCAAGCATTTTACTGTTCAACTCGCATGAGTTAT
562	PAcontig_12090_712	T/G	in silico	0.429254	0.712404	100	NA	NA	-0.108896	Mendelian segregation	GQ0171_A05.2	CTGGTGATTCCTTCTGCTTAATATGCGTATGGTAGCAGAGGTAGGTCTGTCCCTCATAGCCAAGATGACATGCACAGATGATTGTTCCTTATGGGGATTT[T/G]CTTCCATCATCTGCATGATCTACATCATAGGGGAAAATGCTGATGTAGGAGATGATGGTCTTAGTATACTGTAATTCTATAAAGCGGGTTGTATCATATA
563	PAcontig_12101_686	A/G	in silico	0.445312	0.857252	100	LG11	128.134	0.015622	Mendelian segregation	GQ03210_O13.1	GCGTTCTCAACCTGCCTGACTGTGACAAAGGTAACCTTCTTCGTCTTATGTCTCTCAGGATTTCTCTTGCCATCTTCATCCTCAGGRCAATCAACCCCGG[A/G]ACCATTCACATCGAGGTGAACTGCAGGCTCTTCAGTTTCCTCCATGTTCCCATGTGAACAAAACTGTGATTTSGATATGACTAGTTGAGAATCCTCGTTC
564	PAcontig_12111_796	G/T	in silico	0.451823	0.82809	100	NA	NA	-0.00289553	Mendelian segregation	WS00741_I03.1	GTTTCTTTGGACAATCGAGTTATTCATAATACCTGGAATTATAGTAATAATAACATGTGGTACTGATCACCAATGCTGAACATCATGCTTTATGATCCAA[T/G]TGTGTAGATTTTCACATTTGGTCATATTGAAATCATCATGCTTTATGATTTGATTTCCAAAGTTCTGTATCTCAGAAGTGTACCCTTTCATCAATATTAC
565	PAcontig_12112_604	T/C	in silico	0.101562	0.931261	100	NA	NA	-0.0296109	Mendelian segregation	GQ01812_D06.1	CAATTCCGATCCTATGTTCTACTCTCCAAGGGATTTTTTTCGAATTTCTGAGCCATTGTTCAGTCCTCGTCAGAGACCGCCCTTGAATACCTTGCCCATG[T/C]TGCAGTCACCATCTCCGACTACCTTAGATTTGCACAATACTCATCCAGATCATTAGGGTTTATACTGTTGTAATAAATAAGGCTTTCCATGTATATTGGA
566	PAcontig_12119_550	C/T	in silico	0.409722	0.963777	100	LG01	94.526	-0.113459	Mendelian segregation	GQ04004_K20.1	TCCGGTAACTGTCATGGGCATGACAGGCTTTGTAATCACAATCATTGGTGTGATTTTATACAGCGAAGCAAAGAAGAGATTCAAGGCACCACATTAGTCT[T/C]TGTATTCCCTTTATTATTCTGTGACTTTGGCCCTATTGCATCAGCGTGTGTTCCTCTACTGAGTTCTGGATAGAGAGCTCTAGTGAATGTTGCCAKATAT
567	PAcontig_1212_274	G/A	in silico	0.0833333	0.950915	100	LG01	108.574	-0.0339593	Mendelian segregation	GQ03207_D05.2	TAACTTGACGAATGTTTGAATACCGCTGAAAATAATACCAGAGCGGATAACAACAGTCTCCTGCCGCCTACGGCAGGGACTGATAACCTCAGTCAATCAC[A/G]TGTATGCAAGTCAACACGCAACGTTAGCGCAATTACAGTATAATCTCATCTCATCTGTGATTAAAAAGGTTTTTGTGCTCTGGGCCTTGAAGTTGCCTCA
568	PAcontig_12122_796	G/T	in silico	0.166233	0.774835	100	LG05	71.671	-0.0448778	Mendelian segregation	GQ03304_J06.1	CTCAAGARTAATATCGTCTGCAAGTATAACGTCCCTTATAAAATCCTCATTCTGATAATAACCTAATTTAGCTTCTTCACCTTTAACCTCCATCTGGCAA[T/G]CCTGATAATAACCTAATTTAGCTTCTTCACCTTTAACCTCCATCTGGCAATCTCTGTCTCCTCCACCAACAGAGTCTCAGGAGCAAATTGCAGGTTTTGT
569	PAcontig_12126_598	C/T	in silico	0.143734	0.260882	99.0451	LG09	57.973	-0.252216	Mendelian segregation	GQ04108_C19.1	AGGGAGATGCAACTCCTTTCACTGATGTCACTGTGGATAGCATCAGCAAGGCACTTCATAAATGTGGATACCAGATGAGAGGTTTTGAGACCATGTACAA[T/C]GGTCACACGGGTAGAAAGTTAAGTGCCATGATATTTYTAGGTCCTACATATTACCAGCGATTAAAGCATATGGTGGATGACAAGATTCATTCTCGTGGTC
570	PAcontig_12133_915	T/C	in silico	0.0748663	0.187317	97.3958	LG02	119.483	-0.00909254	Mendelian segregation	GQ03203_P16.1	CCAACTACGAGTATCTTTTCAGATTATTGAATTGTTTTGAAATTAGAACTACACGTTGAATTTTCTACATTTTTGTTTGTGAAGGCACCTCTACTTTTGT[T/C]AGGTCAAATAGTTTGAACTTTGAAGTGnnAATTTCATTGGACGTCATGAGAAAATTTCTGGACCTTGTGTATTGYTGGTGAAGTGTTTTGTTTGGCTATAG
571	PAcontig_12134_726	G/A	in silico	0.0264757	0.866316	100	NA	NA	0.0127823	Mendelian segregation	GQ03315_K21.1	TCCAGTCCATCATACTTGATAACTCCTTCCCAACTCATGTCTATGGCAGTGCCATCTTCTGAAAGTGTAGGTTTGGATAAGGAATCAAACATTCATAATA[A/G]ATTTGAAGAAACAGACACTAAAATGGAGAGTGAAAAGTTGAAACTCGGGATTAAAGATGCAGGTAAAAGCCGTTTGAATAAAGTAGAGGAAGTTGRTTCA
572	PAcontig_12161_650	T/C	in silico	0.148004	0.935863	100	LG08	44.768	-0.156679	Mendelian segregation	GQ03915_O01.1	GGAGTCTTGAGGATTWCTTCATAATTTTTTTCCATAAACCATGGACTACGGGATTAGCTATTCTCTGTGATCCATTTGAGACTGCATCCTATTTAGTGCC[T/C]ACATTTTGTGTTCTAGGCTGGCACTGTAGTGACATTGTTTAGTGCTCGGTAGTCTGCACTTAYAGATTTCCGTAAATATCTTACAAGTTTGAGACTGGTG
573	PAcontig_12170_252	A/G	in silico	0.262587	0.920215	100	NA	NA	0.0153875	Mendelian segregation	GQ04001_J22.2	ACTCTAGTTCTTACCTGAACGAAGGCACACTTAACTCCGATCTAGTCGTCCTyCTAGCCGCTTTGCTCTGCGCTCTCATCTGTGCGCTCGGCCTCAACTC[A/G]TTGTTCAAATGCTCCCTACGCTGCAGCAGACGGATGGTGCTGCACTCATCCGATAATGAGGTGGCTATCTCGCTGGCGAACACGAGATTGAAGAAGGAGG
574	PAcontig_12175_738	A/C	in silico	0.300608	0.819241	99.9132	LG06	127.365	-0.123928	Mendelian segregation	GQ02830_C23.1	CCCAGAATTGAGAAGAGACATCTGAATCAGTCATGGCGATGACGACCGTTCAGATTGGCAGACATCCAACCAAAAACCCATTAAATCGATCCCCTGACAT[A/C]CCAGATAGCACCAGTAAAGGCCTTCTCGGTTGGCTTATTTTCCTCCAAATTAGCAGAAAAAGTGATGTAAGCAGGTACCCAAAAGGTGCTTAAGAACGGG
575	PAcontig_1218_1228	A/G	in silico	0.367188	0.423388	100	NA	NA	-0.0137466	Mendelian segregation	GQ03112_N03.1	ATATTGAAGAAAATACTTATAGCAGATATTATTTTCCATGGGGCTTTGTCTCATCTTCCTGACTAATTTAGATTAGGAAAGATTTGTGCTTTCCGAAGGT[A/G]TAATGATCGGCAGAAGTAATTGATTCAAAGCCAGGATGAAGGCAAATGAAATACATTTGCCAAAAAAGGTTTGATAGGTCTATGATGGAGCTGTTCAGTT
576	PAcontig_12180_762	G/A	in silico	0.0724826	0.564473	100	LG07	112.945	-0.0377699	Mendelian segregation	GQ02818_M03.1	AATGTATTTAAGTGGAAATGGCATCCATCTTTATGGAACATTGTTGTACAAGTTTCATAATTAGGATGATATCGAAAAGTTCTAGGTCATCAAATGATCC[A/G]GAATTCCTTCCAGAAAATTGTTATGGATGTGTTTGGGTTGCTTCTTTCTCACTTGTCAAATGGTTATATCAAAATCAAAATGTTTGCAGAATGTGTRTAA
577	PAcontig_12181_879	G/A	in silico	0.394874	0.835407	99.9132	NA	NA	0.0453413	Mendelian segregation	GQ03124_A02.1	AAGGAGCTTGGAAATAATTGCGAAGGTACTTCTGGGTGGTTTTTTAGCAACCTCAAAATTGAAGTCTGGTGCTCAAATTGGGCATGTGTTAAACGATCAC[A/G]CCTGACCATTGACCATCGTTTTTAGCYATATGTTGTTTTCATATGCACATCTTGTTTACCATTAGGCTGGAATTCAAAGTGCTATAGTTAACCACATGTT
578	PAcontig_12183_312	G/A	in silico	0.240451	0.856389	100	LG03	53.157	-0.0113829	Mendelian segregation	WS00728_M07.1	GCAATAGAAAATAATGGTCTGTCTATAGCGAAATTTGATTGAGAGTGACGGTTGAACAGAAAAACTTGAATCGGCCACTGTAATTATAATTACTTGTACC[A/G]ACAAATATTCCACCATTATCATTTGGTAACATCCTCCACGCTTGTTGGCCTGCATCACAAACACACACATGATCGCTCCGATCACTGTATATGTATACCA
579	PAcontig_12185_904	A/G	in silico	0.0442708	0.855254	100	NA	NA	-0.0894331	Mendelian segregation	GQ03214_I24.1	GTGGACAATGTTGAAACTGAAAATTGGGGATTTGGGTAAATCGGTGGTGGCTGAGACAGTGGGGAAAGTAGTAGAGCTTGCATGGCGTTGAAATGAAAGG[A/G]GACGAGGAGATATGAGMGTGGGTTTTGGCAGCGKAGATGGAAGAGGAGGATGATTTGTCTTGTGAAGATTCTGAAAGGGCTTTCCAGTTGCTAGCAAAGC
580	PAcontig_12187_531	C/T	in silico	0	0	0	NA	NA	0	Monomorphic	GQ04006_J24.1	GAAGGAAGTCTGTCACAMCTTCCATGAGCATGAGTTTGAACACnnGTTGTATCTGATAATGATGSTGTACAAAGACGCAWAGGCGATTATCACTCCAACCT[T/C]TGGAACGATGATTTCATACAGTCTCTCACAACGCCTTATGGGGTGAGTAACTAGCTTCATTTCAATTTATTCTTCTGGATATTYTTTCTTCACAATTAAA
581	PAcontig_12197_771	A/G	in silico	0.236332	0.788508	98.4375	NA	NA	-0.23288	Mendelian segregation	GQ0133_E03.1	CCTGAAACGACCCGAnnCGGCCGACATTGCCCATCTGCCTAAGCCATTCAGTGAAGTCGGATTCGGTTTTCAGCCGCTGAGAACGCTTCGGCGACGGGCGG[A/G]AGACGGGAAAATTGGGATGCTGCTGGTTTCTACGGGATTCCGCTCCCGGCGGRCCGCTGCAGACCATCAGAACCGCCAGYAGAACGACGARCGCAGCGTT
582	PAcontig_12215_387	C/T	in silico	0.122271	0.574065	99.3924	NA	NA	0.0660232	Mendelian segregation	GQ04001_M03.3	CTTGATGAACATGATCCTGCTTTGCTTGAAAAMGAAGCAACACTGGATTACTTGTGTAACCTCCAACCTCACAGGTATGCATCCATGTCATTTTCAGCTT[T/C]AGAAACCTTTATCTAATCTGTGTTTTAGGAAGCTTGTTCAAAATGCTCTTCATGCTTTTAATAGAAAAGGAATCAGAAGTAGCACAAGATGCTGTATCTT
583	PAcontig_12218_507	T/G	in silico	0.155022	0.658319	99.3924	NA	NA	0.183428	Mendelian segregation	GQ04006_I03.1	GAGTAGATACAAGGACGCTATTCTACCTCCAAAATGGAAGGCATTTCAAACAATTATTTTTCTTGGGCWGGAATATGGTTTGGAGGCATCAGAAAAGATT[T/G]CTACCTTTGATTTTGATGGTTGTCTTGTCGGAACTTCTGTCAGGAAAGTTGGAGTAGATGCCTGGTCCCTCCACTATTCTTCCATTCCTAAAAAGTTGCT
584	PAcontig_1222_196	G/T	in silico	0.389757	0.819864	100	LG12	113.684	-0.0437925	Mendelian segregation	GQ04012_B08.1	TTGCGAATTATTCGGCAGCAACGGTTCGAAACTGCTTGAGGGCTATTTTGGGAGGGTTTCATGCAATCAAGTGATAGGCGGGAGAATTGCAGGCAATAGG[T/G]TTTAGCTAGTTTCCGAAACTGAGCTAACATAGCCCAGAGATTTGAACCTCGGACCACCAGATATTGTTTGGRTTGTGTTGGGGACTTTGTATTATTATTA
585	PAcontig_12220_862	A/G	in silico	0.266493	0.922944	100	NA	NA	0.172358	Mendelian segregation	GQ03121_P01.1	ACTCATAACAATCTAGAGTCCGATCTCTGGGCTAGGCAACAAGAAACAATAACCATAAGCATTTTTCGGCAGATCTTATACGCCATTTTGCAGGAAAAAA[A/G]TAGTAATATTTTCTCATGAAAGCACCGTTGCTTGAACACCTAGAACAAATCAACAGCCTTCTTTCGCATATCTTGCTTCCACTTAGGCTGCTCAGAGAAT
586	PAcontig_12226_439	C/T	in silico	0.259549	0.859023	100	NA	NA	0.00273279	Mendelian segregation	GQ04111_I17.1	TGCCAGATAAAACTTTGACCACGTATTAACTCTAGCAGTGCCATCCACGAATTTTGGACATTCTCTCTCTTGTTCAAAAAGAGCTCATGATTGATAGCAG[T/C]GGTATTATTCTGACCTTGTAAGCAGTATCTAGCTTCAAGGAGACTGAGTGTTATCCAACCAATCTCACAGTCTGTCCTCAACTGCAAACACTTTTTGTAT
587	PAcontig_1223_771	T/C	in silico	0.286771	0.797487	99.7396	NA	NA	-0.0362064	Mendelian segregation	GQ03233_N05.1	CTGTATTCATCCGATGTGCTGTCTATTATGCAAACTGAAAGCCCTRAATTGCTTACTAAAACCCCCAAATATCTAGCTACATTTTCTGCACGTCTGACAC[T/C]AGGGAAGAGAAGAAGATGCAGCCTGGGTGGGCCCCGCATAATACTTCCAAATGGTAGAACTAGAGGCMTCCTTTTTTTTCGTACAAACGGYTGGCTAGAT
588	PAcontig_12232_781	T/C	in silico	0	0	0	NA	NA	0	Monomorphic	WS00814_N07.1	CGGATCGTCTTTGTATTCTATAGCCTGTGATATGGTGATAACAGTCATGCCTTCTGGAGGGATGCATTTGTCCTTGAAGACAACTTGATTCCTTGCCCAC[T/C]AAATATTTGTGATCAATAGACTCGAAATGCCCGCGTACATCTAAGCTCYGAAGCTCTCTTCCAnnATATGCATTTTTCCAGTCAATTTTTGCATGTGGTTT
589	PAcontig_1224_651	T/C	in silico	0.187934	0.711663	100	LG03	2.921	0.100598	Mendelian segregation	GQ03228_E19.1	AAAACAACAATCAGACTGAGATGTCACAACCTGGCATGTCTGGAAACTCTTGTTGCTGTGCATTAGACTGAAGAGAATCAACTTGATCTGCTACAGGTTG[T/C]TGAGTCTGAGATTGTAACTGATTCCATGCAGTGTCTGGACATTGAAACTTCTGGCAGGGTGAGAGATGCTATATCTTGTGCGGCAAGCTAACTCAATATC
590	PAcontig_12240_590	T/C	in silico	0	0	0	NA	NA	0	Monomorphic	WS00731_E11.1	ACGAGCATTTTCAAGCAGACAATACTACGTTTGCAGAGTGCATCGGCCAGTTGATAACGAGGTTAAAGCAGAGCAAAGCCATCTCCTTCGCGTCCATCGC[T/C]CCCTTCGACAACCAGGAAGTTCAGTCGCATTACCTTGCGCTGTGGAAAAAATACGGGCATGCGATAGACTACGTTAACTTCCAATTCTATGCCTACTCTG
591	PAcontig_12241_690	A/G	in silico	0.142361	0.914831	100	LG06	0.768	-0.0543935	Mendelian segregation	GQ02812_G23.1	TTTCCGTCAAATTATGTACCCTAATSTTCCGATCTATCACCCCCAACGCCGAAACCCCCAAATAAAACAAGCAAATAAGACTTTATTGAAATTCAAAACA[A/G]CCACACACAGAAATTCGATAAATCTCACTTGTAATCCATAAAAACACTATTACGGATTTTGGCTACTCACCTTCTACTCCTTGTGGCCGTGAGACTTTGC
592	PAcontig_12244_229	T/G	in silico	0.445746	0.723131	100	NA	NA	0.804227	Paralog	GQ02816_D14.1	TGATTCTTATCATTTTGAAAAAAACGTAAAACAKAAACGCTCACAGAGTGCTGAAGCTAAAAAGATGnnGGGTTCTCCTTAATGAGACGGTACGAATTCAT[T/G]GCAGTAGTGACAATGCATAAAGCCTACAAATCTTCTTGAATCCCTTGGTCTAATTGCTACAAACCGAATTCATGAAATCTTAAAACCTTGGACAGATAAA
593	PAcontig_12246_310	T/C	in silico	0.462214	0.189307	98.7847	NA	NA	-0.0773316	Mendelian segregation	WS0322_G23.1	CTACACTGGAGAGCATATGTGCTGGTGTGCCYATGATATCGTGGCCTTYCTTTTCAGAGCAACTAACTAACAGCAGATTTGTTGCCGAAGTGTGGAAGAT[T/C]GGACTGGCAATAAATRAAATTGTGAAGAGAGAAYATGTGGAAGACATGGTGGAGAGATTGATGCGAGGGGAGGAGGGGAGGCAAATGAKGAAGCGAGTTG
594	PAcontig_12249_367	C/T	in silico	0.361545	0.730424	100	LG07	66.347	0.0172367	Mendelian segregation	GQ0192_I12.1	AACCATTGACCTCTCCCTGTCAATACTGAACTTGCGTTTTGCATTCAGCAATTTGTAGATCCCCGTCAGTCTTGCATCACGCTACTCTACTCAACACTGG[T/C]CTCACTCTACCTGTACTGGTACTGGAATTAAATAGGCAGGATAGATTCACTrCAAGTGCCACTAAGTTGCTGTGTGCTTATTATCACAAGTAAGCAACTA
595	PAcontig_1225_311	C/T	in silico	0.0802951	0.59644	100	NA	NA	-0.0886023	Mendelian segregation	GQ03318_A07.1	AATGTTAGAAACTTTAAATGAATAATTAACAAGAATGAAAAATGTTTCTCGCTGCAAAGTATTTCACTTCAGATATCCAGCTGAAAACCACTCTACTTGG[T/C]GATGCAGTAGATGCTCAGTATCAAGTATGCTTCAAACCCTAAGCTGGGCCACTTCACCACCAACTTCCATATCATACGACAGCAGTGTTGTACGTTTCCC
596	PAcontig_12257_409	T/C	in silico	0.154653	0.760491	95.1389	NA	NA	0.182912	Mendelian segregation	GQ02814_G15.1	TTTAGCAATACAAATTGCCGAGCAGGAAGAAAACTTCTACTGCCGCGCAGGTAATGGCTTGACAGCGTTGGTTGAAAATGAATACTCGGGACGCACCAGG[T/C]TTTTCTTGAATTTCAACAACTTGAATTCGCTTCCCAAGTTATTCACAGCTCCAGAAATTTGCTCATTGTTGATTGCTGCAAACAATTTKACAAAAATTCC
597	PAcontig_12261_350	G/A	in silico	0.258905	0.692789	99.9132	NA	NA	0.227094	Mendelian segregation	GQ02823_J02.1	TCTTATAGTGAAACTATATTACGGAAAAATTGTGTTGAAACAATTACAATTTACAAATAGATGAAATATCATAGCAACCTAATCCATGCAACAGTAGACC[A/G]GAAAAGGAAAGCATATTGTGATTAGAAATGCAACTACyGGTGACAAAATGCGTGAAGCACAkTACATACTGCCAAGAATTTTAATCTCTCTCAGGATTTT
598	PAcontig_12264_593	A/G	in silico	0.0520833	0.221528	100	NA	NA	-0.0824725	Mendelian segregation	GQ03711_G22.1	TATTTGTCTTGGGATTATTCATCGTCTGCCACAGATGGCTGTTGCTTCCCCTCAAGGCAGCAAGGTACGGACCTTCTTCTCCAACGGGATTGGGATTGGG[A/G]TTGGGATTGGGGTTGGAATTGGAAGnnAGGTGTGTAGGAGCCACCGTCATTCATCTTTCGTCTCTTCATGATATCGGCCTCCACTGCATCCACAAGAGACA
599	PAcontig_12265_721	A/C	in silico	0.0915799	0.916247	100	LG08	90.418	-0.0659746	Mendelian segregation	GQ02825_L20.1	CGAGACCACCATGTATTCTGCATTATCATAGACGAAAGCAATGTCAACAGAATTCACCATAAAATAAAACAAGGGCAGAGAGTGAATCTCAACCCCAAGT[A/C]TAACCAGATCAGAATCAAATGAATAGAAACTGAATGACAACATTGCAAATTTTAACTAGAATCTTCATACCAGTGGCTCATCATCAGAATCTCTTGATCC
600	PAcontig_12266_269	A/G	in silico	0.446012	0.396929	89.2361	LG02	142.344	-0.0807217	Mendelian segregation	GQ0046_B17.1	TGCTCTGGATCAATTCAGGGGTTTCGTCAGAGATGTTTGAACAACTTGTTGAATGTCTATTCTCCTGAAAATATTCATTCATCAATTTTTCCACGGCAA[A/G]CAGAAAGGGAATCTGCTTTTCCTGCTAAAAGTGGCACATTTGGCTTTTCTCGAATGATTGACCTCTCGCCAGCCGAGGTTGCATTTCTCGCTAAAGGTTC
601	PAcontig_1227_759	A/G	in silico	0.0225694	0.782016	100	NA	NA	0.00660694	Mendelian segregation	GQ03323_D24.1	TCAGATTCTTCAAAGATYGTTCAAGTCAACTCACATGCACCATCTGGACAAACAAACAGTGAAAAGGAAAGAAACAAATTAAAAGATGAGGACTATGATA[A/G]ATGGAGAGAGAGAGGAAAAGACATGGAAGATGCAAGTTTCAGGAACAAGGATTTAGGGAACAACAAGGAATTGAAGCTACGGGAAAGAGAAAAGGAAAGA
602	PAcontig_12270_561	C/T	in silico	0.461371	0.84221	100	LG02	158.296	-0.0341658	Mendelian segregation	GQ03120_K24.1	AATTCTTCTGATTTCTAGTCCATAACTAAAGCTAATCATTAATCGCAGTTTTCAAAGGCACTGGCCACGCAAAATGTCACAACCTGTCCTTTATTACAAA[T/C]ATTGTAATATATTACCTATTAAATTCAACACTAGTTTTACTATTTTACACATATACATGGAAATTTAGCTGTGGAACTAATTTTCTTGTGGAGCTTTCAC
603	PAcontig_12280_405	T/C	in silico	0.102431	0.366704	100	NA	NA	0.000818437	Mendelian segregation	GQ04006_B02.1	CCATGAAGGGGGTGTAGCCTCTGAAATTCTCGTTCCTCAACACCTTCATCTTATCCTCCAATGGAAGCTGGAAAAAGTTACGGGATTGATCGAAGAGCTC[T/C]TCAAATAGCTCCTTCCTGATGCCATGGTTTATCACGTAGAAAAACCCACTGTCCAAGCAAGCCTRCCACCACTCCATTTGAACATCAACATGTCAGAGCA
604	PAcontig_12281_576	A/G	in silico	0.407375	0.212876	98.8715	NA	NA	-0.152659	Mendelian segregation	GQ03114_D08.3	TGAAAACGCCTGTGCAGTTAATGAGAATTTGCCAGAGTTTTGCTCTCTTTCGAACGAGTATTCGATGTTATTGAAGGATCCATGGAGTTGGGGGGATAGC[A/G]CGGGTTTTGGAATCCGAAGCATAGCAGCTATCAGGAAACAGTCTTATATATTGGACTATCTCCAAGACTCTGCTGCAGATAATAGTAGTGAAAAAGAAGT
605	PAcontig_12282_764	G/A	in silico	0.364583	0.611602	100	LG02	178.955	0.528804	Mendelian segregation	GQ04004_L12.1	GTGATAACTTGCCCATCGGGGAGCTCGTAAGTTTTCTCCATGGAACCTGAATTCCTGGCGATCTCCTTCTCCTGCTCGAAATCCAAGGCGACGTAGGCCA[A/G]CTTCTCCTTCATGTCTCGCACGATTTCTCGTTCTGCGCTGGTTGTGAAGGCGTAGCCTCTTTCCGTCAGGATTTTCATCAGCGCGTCCGTTAGGTCACGG
606	PAcontig_12288_380	G/T	in silico	0.0503232	0.187317	94.0104	NA	NA	-0.0416731	Mendelian segregation	GQ03237_C22.3	GCAACGTTGGCGAAGAAAGCAGCAATTTCTCTCTTGTTGTCATCGGAGGTCCCAGTTGTGCCAAAGCTAGAAAATGAACTGGCCGCATTAATGAAGTCAG[T/G]GTATGTATAGAAGGTCTTTCCTGCGCAGCCATCARTAGCAGCAGATAAAATTCCATTGAAGAAATCTTGGGTAGCAATATCCGACACAGCTCCACGGCAG
607	PAcontig_12291_681	T/C	in silico	0.373043	0.924381	99.8264	LG06	133.043	-0.033329	Mendelian segregation	GQ03012_L20.2	GAAGCAGCAGTTATGACACCAAATCTATCACAGAGAGAAACTATCAACTTCAAGCAGGAAACCCATTTCAAAACATGAAACTCATTGAAAACCCAACTGG[T/C]AGAAAATTGTTTGAGGTCGATCCTATCATTCAGAAGGCTCTGCAAGGCCTCTAGTTTAGAACCCAAATACACCAGCTGGTGAATGCGGGTGCGTGGGCAT
608	PAcontig_1230_1126	C/T	in silico	0.384549	0.915862	100	LG03	72.652	0.0893285	Mendelian segregation	GQ03806_G12.1	CAAATTTGTCTGTAAGGACTTGTCCAGTGTAAGATCCACCGCCTCCAGTCCCATAAAGGCCTTCACAGAGATCTGCAATCTCAGTAGGGGCAGTAGGATC[T/C]TCACCAGCATACCAGGCATTGATCAGGGGATTCGACGAAAGCTCAGCCAATTCATGGGCAATCACACTTATCATCCCATCGATACCAACATCCCCATTAG
609	PAcontig_12303_452	G/A	in silico	0.343316	0.763589	100	NA	NA	0.130069	Mendelian segregation	WS0334_A20.1	GAAGCAGATTTAGAACTTTCAATGTTGATTGGCACGGTCCCCTCCTGTTGTCTTGGTGGTCCCAAAGAGATAGAGATGCCAACTGATTACAGAGGGAAGA[A/G]CACATATATTTTAGTTGGGTGATTTCCTGATGCTACTGCATGGACTCTTCCATTGTAGTAAGCAAATGTGTTGAAACACCACGATATAGTATTTGCAAAG
610	PAcontig_12311_583	G/T	in silico	0.43316	0.722726	100	LG07	173.31	0.0995097	Mendelian segregation	WS00748_O09.1	ATCCACCAGGCCATGTATGGCACTGCCAGCCAAAAGTACAGGTGGATCAAAGCAGGGTTAATCAAGCTGAGGATATTTGCTGTAACTTGTTTTGCAGTCT[T/G]CAACCGCAGGGCACTATGATGCTGTGGGAGTAATATTGTCGTCTAGCTGATGAATGAAGATAACAGGGTGTGkTGCCTCCATTCTCCGTTTCTCAGGTTC
611	PAcontig_12317_554	C/T	in silico	0.345052	0.866583	100	LG05	94.286	-0.103102	Mendelian segregation	GQ02905_J05.1	CTGTATTTGAAATTTCTATAGCCTTTTGGCTCCATCCACTGGCTGGACTATTTAAGCTTATGAAGTTATTGTTTGGAATATGTTAACCTGGATACTAGCC[T/C]GAGCTTCTCAGCAAAGGGTATGAACCAGCATTTTGATCACGAACAGTGAGATGAAAATAATATTTGTTTTCCACRTTACTTTTGCTGTTTTCTGGCTYGT
612	PAcontig_12319_465	C/A	in silico	0.0494792	0.908961	100	NA	NA	0.0495448	Mendelian segregation	GQ03208_L22.1	ATCTTTTACCCGATTTAAGCTTTGCATCGAGTATTCATGCAATAGTGTCAAAATGTGGACACGACTCCGATACCTTGTATGCTTTGAAGGGAAAACCGCA[A/C]GTCCTTTACAAAATCACGCTTTTAACCTTTTTTTCTCAAATTTTATTTTATTTTTGTTAAACTTGAAACTGAGAAATTGTTATTTAGCTCTAGTCAATTT
613	PAcontig_12321_321	T/G	in silico	0.062066	0.927119	100	NA	NA	-0.0669242	Mendelian segregation	GQ03711_K09.1	ACAAAAGATACTGTACATCAAGGTTCCATACATCAATTTACTCTCTGCCTCGAAGTCYTGTTTATAGGAGGTATTAAAATCTGTAAGGTTTATTATTTCA[T/G]CTTTAGAATGGCTTCCCTGCCCTTAATTATCTTCAGTAGAAACTGAAGCTTGCACCCAGTCACTGACAAATTGTTTTGATCAGTAATAACAACAAAATCG
614	PAcontig_12322_723	G/A	in silico	0	0	0	NA	NA	0	Monomorphic	GQ03602_D19.1	ATGCAATGCTTCATTACACTGCTATACAGACTAGAAGCATATGAGTCACTAGTTGCAACCAAAAACCGACAATCTCCTATTGATGGGTCTACAGTTGTTA[A/G]CATCCCAAGACCATCAAAATTGCAGCTATCAACTGATTGATTGTGAAATTGATAGTAGTTGTTAAAAGCATATGAGATATTTTYTGGTGACCCAATATGA
615	PAcontig_12324_343	T/C	in silico	0.0954505	0.593133	97.309	NA	NA	-0.0596702	Mendelian segregation	GQ02010_B08.2	TCTCAGGCTCAAATGATTGAGGGCTTGTCTACCTGCCTCCATTGTGTGCCTTGTTGCTGCCAAGTTGAGTGCTTTGAGTTTTCATATGAGGCCTCAAGAT[T/C]CATCACCCGTGCTGGCTGCCTCTGTTTCATGCCTCACTCCTGCTGAGTTAGGTGCCATCATCAGCATGGACAACTGTACTGGATACCATCCACAATTGGC
616	PAcontig_1233_536	T/G	in silico	0	0	0	NA	NA	0	Failed	GQ0201_K15.1	GTAGCTTTGGATATTTCTTCTRCCATTTCATCATTGGGAGTGAACATTCCAGCAATGTCGTTTCCAAGAGCAACTACGCAGGCTCCAGTGAGAGTTGCAA[T/G]ATCAACCACCTTATCAACCACCTTATCAACGCCTTGTTTACATGCATAAACCAAAKCATCTGCCAATGTCAACCTCCCTTCAAYATCCGTGTTATTTACC
617	PAcontig_12332_382	G/A	in silico	0.47334	0.24303	92.7951	LG10	8.771	0.249577	Mendelian segregation	GQ03216_O14.1	ATCAATTTCACCTCACATTATGGATTTTAATAACAAATCACCCAATAATATCATATAACTTATTCCATAACAGTATATAAAGAGTCTCATTAAGATGTAG[A/G]AACAAATGCCAGGTTATTCTGTACATCACAATTACCTTGATTGATCTCGTCCATATTCCACATCCTAGTGACTCyAGAAAGGTAATTACTGCATCTTCTA
618	PAcontig_12334_406	A/C	in silico	0.227787	0.32075	99.6528	NA	NA	0.0770845	Mendelian segregation	WS00741_H06.1	ACACAGTTTTATCCATAAACTCTGTCTARCAAAATAAACGCACACAAACATGCACTTAAGATGCACCTGTCCTGTCATCATATGGAGTGGTGAAAATTAG[A/C]AATGCATACTGATTCATAGTAGTATTATCAGGAGTGCTTMCTGCTTAGCACTGGATGAAGAAACTCTTCCAACCGAAACCGCTGCAATCTTGAACGCCnnC
619	PAcontig_12336_624	T/C	in silico	0.103733	0.282505	100	NA	NA	0.0409903	Mendelian segregation	GQ03239_D20.2	TCGGCTTCTTCGATTTGCAGGGCTACCAGTTCTTCCACTAATTCACTCGATTTCTTTTCGAATGATAGSTAGGGTTTCAGCTCTGTCGTTCCTCTTCTTC[T/C]TTCCACAATCCAAACACCAACCTTTGCTCTGATACCATTTGTTGGTATTCAAGACCCTGAAACAATAATAAATGCAAGAAATATGGCAATATAGACAAAA
620	PAcontig_12337_604	T/C	in silico	0.152778	0.933647	100	NA	NA	-0.0208602	Mendelian segregation	GQ02817_C13.1	TCTTCACGTGCTGCACCCGCTTTGTAGACAGACCATAAAATGACCAAAGGTCCAAAAGCACTAAAAATTGTAGGCCCAAGGACACAAGCAAGAGCTCCAG[T/C]AACACATAAATAGCTTCCAATAATTAAACCCAGTTCAATAGTTTTGTTGCTTTGTCCCTTGTCTTTTAAGCTTGTCATAATGTCGTCTAGCAATGATTCC
621	PAcontig_12338_758	G/T	in silico	0.234809	0.52259	100	NA	NA	0.0121544	Mendelian segregation	GQ03203_O18.1	GAAGGCCAATGTATGCTTGTTCCCCTGAGTTCTCAGTTGTGTTTGAGAAGGATAGTACGATACCTACAAAGGATACTGCCTGTTAAGCTTTTCTTGATCT[T/G]AATGTTCGATACTGTCTGTTAAGCTTTTCTTGATCTGAATGTTCGGAGTGAATCTTTGTTTGACATTATCATTTCAAATGATCTTCATGACCAAATACCA
622	PAcontig_12342_508	A/G	in silico	0.325369	0.715831	99.9132	NA	NA	0.482289	Mendelian segregation	GQ03226_P04.1	CTCTATCTATTGTTGTAGCTAAGGATGTACAAGAAAAATTACTATTCTACAAAGACAATGGATTGATTTGTAGATTCAATGGTCTTTGGCCCAAGCTTGT[A/G]TATCTCCATCGATGGATTTCCTACTCCCATAAACTAGATGTTAAGGAAGAAGCTTATATCTATMCTTGCACCAAACGATTCTTCATAATAGACTTTGACC
623	PAcontig_12344_350	T/C	in silico	0.364829	0.521667	99.2188	NA	NA	-0.0334739	Mendelian segregation	GQ04107_C21.1	GTGTGAAATCTCYGATGTTGAAGTAACCCGCAGTGGTCATAAGCTGCACCACCATGTCCCTGAACTCGTCCGCCTCGTCTCCTTCCCCTTCAAACAGCCG[T/C]TTGCTCAGAATTATCTGGCTGATAATGTTGGCGGCGCAGACATTGAGAAGCTCCGGCACATTCACAGTCTCGCCACAATTCCAGTGTTTGAGAATAGAAC
624	PAcontig_1235_1165	G/A	in silico	0	0.644785	100	LG01	7.408	0	Failed	GQ03607_L08.4	TTTTGAAAGAACCGCGAGGCTTCCGAAAGAAACGTACACGACGCTTGYGGGTTCCTTCGTATTCAGCCAATCCATGCAGTTTGTGGTTTTCCACATACTG[A/G]CGCCGAAGTCTGTATCTTYGGGATTCCGTCCGTCCAnnGAAAGCCGAGGGTATGAGAGGACCGACAGTGCGAATCGGAAATATCGATTCCATTGAATTTAT
625	PAcontig_12355_437	C/T	in silico	0.326389	0.771145	100	LG02	NA	0.144987	Mendelian segregation	GQ03510_K21.1	AAAGAAGTAAATTGTCTGCAAAACGAAGCGGAGATATTGTAGGCGAGAACAGGTTGCTACTGCATCCATTTATTTGCGAAGGTGTGATCTTCATAATCTC[T/C]GATTTGAACTTGGTAGACGCAAGCTTTTGGATCCGCCCTTTCTGAAAATGATAACTCCTCCTCCCACGCAGCCTTTCATTTCCTCCTCCTCCTCCTTTTC
626	PAcontig_1236_1709	C/A	in silico	0	0	0	NA	NA	0	Monomorphic	GQ03309_F03.1	GCCTGGTTTCTGGATGGATGTTGGGCAACCCAAAGACTATATTTCAGGCTTAAGTCTCTACTTAGATTCTCTTAGCAGAAGTTGCTCAGATAAATTGGCA[A/C]AAGGGTCTAACATTGTTGGAAATGTGATAATTGAGGAGAGTGCRGAGATTGGTGAGGATTGCCTGATTGGGCCGGATGTGGCCATTGGGGCTGGTTGTGT
627	PAcontig_12362_691	T/C	in silico	0.0164931	0.882696	100	LG10	115.284	0.00130021	Mendelian segregation	GQ03513_G14.2	TCACTGATGTCACAAAGACCTCCTTGGAACTGGACTCTGCTTTTGGCTATGCTTTGTGGGATCCAACATGGGCTTTTCAAGATAACACTTCGACTACAAT[T/C]GGTAAATTTCATATGTAGTTTACACTTTCAAGTCTTTTTGTTTAATTGGTTTCTATTCTCTTAGTTTGCAATTGAAAATAAATAAGTCGAGGACTACCAA
628	PAcontig_12366_766	C/A	in silico	0.169903	0.304031	98.3507	NA	NA	-0.339732	Mendelian segregation	GQ02810_L01.1	TGCTWATGGTTGTGCTCCCATTCTTAATATCTAAATTGGAGATGGCTATGCTTGGATAGTTCAKGTTACTGATCAGATCCACCTTTGCCCCAGATGGGCA[A/C]TTATAGCTTTCATTCCCTGCAATGATCTTTATCTTCTCAGAATCAAGACCGTAATTACACAAGAAGAGGAAGTAGTCTTCTGTTGATGTTTCGTATACAA
629	PAcontig_12372_463	T/G	in silico	0.180278	0.872825	99.9132	LG09	56.023	0.125848	Mendelian segregation	GQ03812_A04.3	GCAAAAGAATTTGATGTCTTTAATCCTGAAGGATCACCCCTCGACAGAAAATTGCAAATATTACACATCAGGCAACCTGAGGTCTYTGTGCGTACCTGCC[T/G]GGATAAATGAATGTATGTGCTTCTGAACTCATGTTGGTGTCTTTCTTGGTATATGATACATATCTTGTTAGAATCAAAAGAATGCTTTGTTAGAATCCAA
630	PAcontig_12373_588	T/C	in silico	0.121962	0.905131	100	NA	NA	0.0497059	Mendelian segregation	WS00810_P16.1	GAAAGCTGGAATTTAGTGGATAGGAAAAACAAATGAAGTGGTTATGCAGACTACATAAAAGAAACTGGATACTTGAGGACTGATGTTAGATCCAATAACC[T/C]ATACAACAGGGCTGACTTCAAAGTTCTGAAATCCAATGCAGGAATCTACTTCTAAAGATGAAAATTTGAGAACACAACGGGCATATTACAAACGTAGTCA
631	PAcontig_12374_590	A/C	in silico	0.00737847	0.870648	100	NA	NA	1.12823e-05	Mendelian segregation	GQ03212_A10.1	CTTGAATTGGAGAGGAAGAGACTACAGGCTCGCAACACTAGCCAGAAAGAGAGCTAGGATTTGGTGCTGACCTTTACTGTATTAGACTACCTTGTGCCCT[A/C]GAGAAAAGATCTGTTTTCCATATTTGGACCAATTGGCTGAAGGAAACCTTGGCCAGTTTTCCATATCTGGTTATTTGTGCTGGCTGAAAAATCAGTTGTA
632	PAcontig_12375_618	A/G	in silico	0.478733	0.826813	100	LG08	75.652	0.0696435	Mendelian segregation	GQ04009_H03.1	ATAACAACATTCCCTAATTCTTGCACCTGAAAATATAATACAGTTGATAAGTTCTTTGCAATTAAAACTCATCTCTAAGGCCCAGCTCAGCCTCAAGATC[A/G]TCATCTTCTTCAAATAGTTTCAGTAGGCGTGCATGTTGTTCTTCTCTCTTTTTCTTTTGCCATTTCTTATAGAGGACTGTTGCTATACCTACGACTGCCA
633	PAcontig_12377_305	G/A	in silico	0.309028	0.860999	100	LG04	42.4	-0.024335	Mendelian segregation	GQ03319_A23.1	TGTATTAGGGAGATGTGGAATTTTACCTCAGTGTCTAAATCTGATGAAGAATCTGAAGAAATACTTGGAGAAACAGCTATCAAACTACTGAAAGCATTAG[A/G]CTCTGTTAACATGTGATTCTCCATCAGTCTATCTCTTACATGCAACGGTTGCAAACCAAGTGGCCATCCGTCATTCTGTTCAGAGTAGGCAGAGAGCCCA
634	PAcontig_1238_1041	T/C	in silico	0.358073	0.954368	100	LG11	10.752	-0.0388787	Mendelian segregation	GQ03811_O11.1	CATTTTGAAACAGATCCCCTAGTGCAAGAGCAGCTAGCAGTCTTGCTTGCTGAGTCTGAGTCTGAGGATCAAGCAAATACTGAGATAATGGCGAAATTGC[T/C]GACTTTGCAACTTTCAGGTCTCTGATCTTGACATTATTCAGTAAGGCTTCCAGCAGTCTTGCTGCAGCCTCCTCACACTGATGACACCTAAGAAGTTCCA
635	PAcontig_12383_578	C/T	in silico	0.482639	0.878246	100	LG07	43.418	-0.0648447	Mendelian segregation	GQ03309_B17.1	CCATTTGCATCCGAATCAAATCACTGTATCTCAGTGAAAATTAAAGCACACCATAATAGGTATACCCAAAGTAACAAATTAAAATGATTAGCTCTAGGCA[T/C]CACCAAGATCAGGATGATGCGTTGCTTTGCACTGGAACAACTGAATTATAATGTTCCCCCAATCCATATGCATGTTTGTGATAAGAAATCATTATGCTTG
636	PAcontig_12388_605	A/G	in silico	0	0	0	NA	NA	0	Monomorphic	GQ03232_O20.1	ATGTCTTGGAGGCTTAATTYGGTACATGAACAATAAGTAGTAATACAACATTAARGAATCGTTATGTTTGCACTTAAATACTTTTGAATATGATCTGCAT[A/G]CCATACTGAGGCTGTAGAGTAAGCACAGCAATGGGGGCATGCTTGTAAGCAGGGGAGAGACTGAATGACAATCTTTGTAAAATCATGGCTAGAACAGTCT
637	PAcontig_12389_638	C/T	in silico	0.169418	0.506299	99.9132	LG01	12.758	-0.129418	Mendelian segregation	GQ03104_C18.1	AACATGAAACCCTAAAAAATGAGAGACTCCAATTCGGTCAGATCTCTAAATTTGATGGCTAAATCTTTCCAAACCCTGCGCTCATCATCTCTTTAAACTC[T/C]ATATAATTGACCATCCCATCGCCATTTTTATCCACTTTCTGTATCATCTTCCTACACTCCCCGATCGTTCGGCCTTCCTTGAGACCCAGCGACTTCAGCA
638	PAcontig_1239_932	T/C	in silico	0.226759	0.657866	99.9132	NA	NA	0.293249	Mendelian segregation	GQ02823_F17.1	TACCTCGAAGCTATGCAAATGTTCCAGTGTTTCCTGTTGCAAATTTTCTCAGTGCTTGCTGTCTCTGCAAACGGCAGTTGAGCCATGGGAAGGACATCTA[T/C]ATGTACAGGTTTGTTATAATGATCATACCATGGCTATTTTGTTAGAGATTGCTTTAAAGCTTGGAGAATCGCATTGAATTGATTATAGTTTTCCCTTAGC
639	PAcontig_124_1427	A/G	in silico	0	0	0	LG02	114.493	0	Monomorphic	GQ04104_C15.1	ATACTTGGATGATATTGCCATATTGACTGGAGGCACTGTCATCAGAGATGAAGTCGGTTTGCAACTTGATAAAGTTGGAAGTGAAGTTCTGGGTACTGCT[A/G]CCAAGGTAGTACTTACCAAGGATCCAACAACAATTGTAGGTGATGCGAGCATTCAGGAAGCTGTAAATAAAAGGGTGTGCTCTATTGAGGCTTGCTTCAA
640	PAcontig_12401_231	C/A	in silico	0.384448	0.890721	99.9132	LG11	4.201	0.0187911	Mendelian segregation	GQ02818_O03.1	AMCTCTACTACCAGGRCACCCCACAAGTATCGAAGGAAATCATGACGATGAGGATCGCTGCTTCAACCACACTGCCCCATCCAATCCTTCATCTTCATGT[A/C]AACCTCTGCAAAATCCGCCCATGGAAACTGCCGAAATGCCCGTGCAATTCCATGCAAATCTCTTCAATCTCCTCCTCTTCCGTTCCAGCAAAACCCCTGA
641	PAcontig_12402_815	C/T	in silico	0.438802	0.827514	100	NA	NA	-0.0711545	Mendelian segregation	GQ03506_F12.2	TGTTTGCAGATTTAGGCGAACTGAAGGATTTCGCAAGGTATTTTGCTGATTATAAATCAGATGAGGAAACTGGCAGCACAATAGTCGACCCATATAATCT[T/C]TTCAATTGGTCGTCTTCTTCCTCCAATAAAACGCCGGCAGATTCATGAATAGATTACCAGSGCCTTCGAATTTGCGGTTATTATTGCACTTATTCAATGT
642	PAcontig_12406_396	T/C	in silico	0.0134549	0.767985	100	NA	NA	0.000403181	Mendelian segregation	WS03410_G07.1	GATTCTACACAGCATTAGCATTTCTCCTTGCGTSGAGATTCATCTTCTGAACnnGTTCTACAGCTATGGCTGCGTGGAAATAGATCTTCGTCAGCAGTCTT[T/C]CTGAAAGAGGCAGAGAAATAACAGGGGCTCTCTTCGTCAATTCTCCCCACACTATGCTGACYTGTAGGAGTGCTCAAACTCCGGGGGAAGGGCTCATGAT
643	PAcontig_12408_283	A/G	in silico	0.176649	0.961193	100	NA	NA	0.0116259	Mendelian segregation	GQ03514_H19.1	AGTATAATACCCGAGGTCCATCAGATGGTTCTTGTGGAATGTATTTACAGTCTCCCTTGGGGCCAAAGCACCAGCCATGATAACTGCATTGCAAATCCCC[A/G]TCTTCATCTATTCTTCCTTCAGACAGAGGAGCCCTTCTATGAGGACAACTGTCATCAAAAACTTGCCAWGTTTGGCTGCGTTTGTCCCACCAAACAACGA
644	PAcontig_12437_525	T/G	in silico	0.445312	0.751306	100	NA	NA	0.802816	Paralog	GQ0171_H14.1	TCCTCTACACTAAAGTTGCTGCTTTTTCATAAGCTTGCAACCTCAATAATATGTGTGTGTCCAGAATTGAATAACCTGTGTTTTTGGKTCCCTAATTTTA[T/G]ATAGGGTTAGGGTTTTGGTCTGTAGAACAGAAGAACAACCTCTATAATATATTTGTGTGAATGAMCTGCCTAATATTTTGTGCTTTTTGGGTCCCTAACT
645	PAcontig_12438_571	A/G	in silico	0.355556	0.643536	97.6562	LG02	28.773	0.0124999	Mendelian segregation	GQ04108_M10.1	AAATGGCTGGAAACTCGGCTGCAATACCAAACCTCTGCCCATAAAATACGCCCAACAAAGAAAAGACAGCCTCCTCTGCCAACTAACnnCRACCCAACCAA[A/G]GAATGCACCCTCCTTGCTATCCAAACTCGGCCCTATAGTACCAACTCGACCTCCACCAAGAGCTTCGATCCACAGTAAAGGAACTTGTCCTCTTGGGCAA
646	PAcontig_1244_1420	A/G	in silico	0.467882	0.672549	100	LG10	78.98	0.879281	Paralog	GQ02820_C08.1	AACGCCACCTCrTGGAGGCGGCAAAGAAGGGGTACAAGTATGCCACGGTCAAGTTCCAGGCCCAAATTACGAGGGCTGGATGTTTTGCTAAAAGTGCAAT[A/G]TTAAAATTCACACTTGGCkGCAGAGCAGTAATTCTGGGCTGGGTTGGATGGATGATTATAAAATTTCAAAACAAATCATAAGCGTACCTTTAATTAGTAA
647	PAcontig_12454_408	T/C	in silico	0.376629	0.779437	99.9132	NA	NA	0.604179	Mendelian segregation	GQ0062_K14.1	TACAGTTCTGTGGATTATTTTCTATAGAGACCAGCTTGCTGTCTGGCTTTGTCATCTTGGAGGCAATTCTTATGGCAGAATAGCCACAGTAAGTTCCAAG[T/C]TCCAAGACCACTTTGGGATCAAATCTCTGCACTACACCATCCAGCACAGAGCTCTTCTCCTTGCCTATATTCATCAGCCAAGTGTGCTGAGCATAACTCT
648	PAcontig_12455_526	C/T	in silico	0.0713044	0.758819	99.8264	LG07	107.939	-0.0150159	Mendelian segregation	GQ02802_F08.1	GAAACCCTTTCCCTCGTGCCTTTCAAGCTTGAATTTTCSCTTTCAAGCCTGGAAACCCTTTCnnTTCAAGCTTGAATTTTCGCTTTCAAGCCTGGAAATCT[T/C]GTCCCTTATATGTTTTAGTTCGCCCGAGGAGCCGCTACTTTTGGGTTTGCGCACAGATTTCGGCAGCAATACTTTAGCTCCTATACAACATACATTCATC
649	PAcontig_1246_311	G/A	in silico	0.0523256	0.649089	97.0486	LG11	22.637	0.0531721	Mendelian segregation	GQ03123_C06.1	GGGTTTACAATCCTTTGAAGTTCTTTATGTGGCTAGAGTTTGGATGTCTTTATCTTTGGAATTGATGCAATGAAAACTTGGGATGCCCGATTTCTGACAC[A/G]CTGCTCAAGGTCATTCACATGCGGTTGTGAGGCACTACAGATCCTGTTAGATTTTAATTGGTAATGCTGGTTATTAACAATAACCAGCACCCTTTAGTGT
650	PAcontig_12469_493	A/G	in silico	0.5	0.783686	99.6528	NA	NA	0.999999	Paralog	GQ03719_M03.1	CTGTGTTGTGGGTAAACATAGATWGAAAGAACTTAACAGGACCACTTTACTCTTCATCTGACCATGCTCTTATCAATGTGACTGCAAAATGGCATGCACA[A/G]TCTACTTAAAATTTTCATTGAAGCTGAACTCCATGTCGCATTGAGTCCTTGATATTCTAAAAAAGTGTGTCAATGATAAGCTTTTTTTTGGATGGGCTTT
651	PAcontig_12477_553	G/A	in silico	0.457538	0.360518	90.9722	NA	NA	0.0630099	Mendelian segregation	WS00747_K10.1	GAAGATGCTGTCGAAGTGTTTGATGGAAGCCTTTAACGAGATGAAGGAGGCTTCCATTGTTTATAAGTTGGCTGACTGAAAGGCGTTACTAAATCCGTCT[A/G]CGAGTCCGGATATGTTAGAAAGTGGTACCGTGCGCATATAATCTCTGGTAAAGAGTGTGCCAGAACCCATAAATGGTTTGGTTGTAACGTTCTGTTAGGG
652	PAcontig_12480_457	G/A	in silico	0.0755864	0.724522	99.9132	NA	NA	0.0812581	Mendelian segregation	GQ0189_D04.2	TTTTAGCATATCTTARTTTCCATAGAAGCTTACAACAAATTTATTGGACTTAAAAGTCACGAGCAGTAGAATATAATCATATCTCTGAACGAGGTTACAT[A/G]TGTCTATTCTATAACATCATATTCTAATATATTTTGAAATGGTCGATCACTGATAATTATATCAGGATAATAAAAAAATTGACAAACCAGAGAGACCTTT
653	PAcontig_12484_608	G/A	in silico	0.148566	0.736101	99.9132	LG04	4.176	0.105782	Mendelian segregation	GQ02790_A01.2	CTCTGCATATGATCTCACAATGAAGTATGGCTTGAAAGCTCACGAAATTCTATTATCAGCGTCTGCTGATTACAAAAATAAGGAGATTTTAAAGCGGGGG[A/G]AAATGTCGCTGTTCAATTTAAAACCTTTGAGAAGATTAAGTGTAAAACGAGCTGGTAGAGACTGCATAAATTGATCGAAACAAAGGACAATAACCAAACA
654	PAcontig_12487_584	C/T	in silico	0.374566	0.905018	100	LG07	89.239	0.0393708	Mendelian segregation	GQ04012_D01.1	ACCCCTAAACACAAAGTAATAATTTCCCTTCCCTCATGTCAATCTGCATCCTAATCTTGTAACTAAGCAGGCAAGGAAGYTCAAAAACAAATTCACTCTT[T/C]CTATACTATACAATGTTCACTCTGAAACAAAATTAAACAAAGAACACAACACAACATAGACTATAATTAATGGGGTTTTACCCAAGATATAGACGATCGC
655	PAcontig_12492_275	A/G	in silico	0.435909	0.613825	98.8715	NA	NA	0.772761	Mendelian segregation	GQ03509_N06.1	ATTCGAGCATATTGTTAGAGGGGCAGTACCGAAGGGAGCAGGCGTTAAGAGTGATTACTATAGCACTTCTATGCACCCAAGGCTCATGGACACAGCGGCC[A/G]GCAATGTCACAGGTTCTGTCAAYGTTAACCGACAATTCAGAGAGTACWGTTCATCCCACATGACCAGCTTTCATAGATGCCGCTGCAGACAGACCTGAGA
656	PAcontig_12496_519	A/G	in silico	0.493056	0.749577	100	LG06	160.281	0.972602	Paralog	GQ03106_D21.1	AAATGCCTATAGTTCCTnnCTGTCCTCATTCAGTATCTCAGGCGCTCAGTCATTTCGTTTCACGCACACTTACTGGACACTCTGACTCTTCCATGGGATCT[A/G]CTAAAAAATTGTCTCTGGTAATTAATTGCTATTCGTTGTCTGCTAATTCAGCACATATCGAATTCAATTACTCATCTTTTGTATTTCTTGCGTACAGAAG
657	PAcontig_125_3535	T/C	in silico	0.411304	0.544519	99.8264	NA	NA	0.00196426	Mendelian segregation	GQ03126_O24.3	ATTGATTTATGGTAATGGATGTAACTATTTGTCTTGACAACAGTATTGGTAGCATTGACACGTTGGTTGCCTTATTGATAAACTGAGGTTTGACTCTCAA[T/C]GTGGATCTAATATTTTGTTATGTGTCAGTTTTAGCCTTTTTCAGTCCTAATTATTATGGATTATCTTTTTACTAGTGTATTCTATAATTGCACGATACTG
658	PAcontig_1251_1578	T/G	in silico	0.461237	0.757342	99.6528	NA	NA	0.856102	Paralog	GQ02801_N09.2	GTGAAACATCTGCATCCCCAATTGTTAATAGCTTTAGACAGTGTGTGAGAGTGATGAGTGCCTTGAAATCTTACTAAGTTCCTGCAACTCTTGTACTGAC[T/G]TGAGTCTCATCTTCAGGAAMAAGTTTTGCTAAGCCGAAATCTGCAATCTTAGGATTCAATTTCTCGTCCAACAAAATATTGCTTGCTTTAATATCCCGAT
659	PAcontig_12512_715	A/G	in silico	0.28559	0.705835	100	LG06	2.903	0.306153	Mendelian segregation	GQ03703_F21.1	ACCAGCAAGCCTCCAAATGTTGGGTTACAAGACAAGCAAGTAGTTGCRAACTGTAATTTATTTATTTATGGGGGGGGAATACTTCATATATTACAACAAA[A/G]ACATCTGTACAAAGAGAACAACATATTCCGATTTGATCGCAGCTTTCGTAGACATTAAAAACTGGTCTCCCTGAGCTTTGAAAARATGGGTTATGGATTC
660	PAcontig_1252_357	G/A	in silico	0.0347222	0.199587	100	LG02	163.688	-0.352723	Mendelian segregation	GQ04008_E07.1	GTGTTGAAACCTTGGCCGTAGATCACAATATATTATTTTTAAGGCAATATCGTGACAATTAGACTCGTTTGTCCTCATACCATTCATTTTCAGTGTCTCC[A/G]TCCTCTTCATTTAATTATCCAACTGAAGAAACTTGAGGATCGTCTGGTTCAATTCGGTGGGTTTCTCCACMGGAAGAACATGCCCACAGTCTTTTATCAC
661	PAcontig_12523_536	T/C	in silico	0.245785	0.257802	97.8299	LG01	97.173	0.177495	Mendelian segregation	GQ04007_F20.1	TCTCATTTTCTTGTGCnnAGTACTGCTCAAATTGCGTTGGATACGTACACGGAAGCGTCTAGTCATCGGGCAWGGCGATCGGTTATCCGAAGCAGATCACG[T/C]CCGTCCCTTTTTTCGCAGAAATCAGGCGAAATTTGCGCTGAATCTTGGCTTGTATATGGTAGGAGCTGGGTTTTGGCGACGAACTATGTCTGAGATCGCG
662	PAcontig_12525_515	A/G	in silico	0.476501	0.682593	99.7396	NA	NA	0.910223	Paralog	GQ0072_I16.2	GAAGAAATACAGCCGAGAGCCACTCTGAAGTATTGAAACATGTCCAGAGATATTGAAGACCATGGTCAATGCACAAGyGGACGCCAAAGGTGAAAACAAT[A/G]CCATATAGCCAAGAGCCACTCTCAAGTTTCAAGACAGATTGAAGGCTATGGCCAATACAGCTCAGAGCCACTCTTAAGTATTGAAAACCACGTCCAGAGA
663	PAcontig_12534_539	C/T	in silico	0.311198	0.914689	100	LG09	143.385	0.0468315	Mendelian segregation	GQ03226_L16.1	GCACGWTATTTTAATTTTCCCCACAATGCACGTGTGGAATAAATTTGTGATGTATCTAACCACCATTTGCAGAGCTTAGGTGAAAGCAAGTGCGATAATA[T/C]ATAAACCTCTAAATAGCCTATGATAAACCTCTAAATAGCCTACCACAAGGAAGGGACATATACTTGCTCTTTCAGATTCTGTGTTGCACTTTCGGTTGGG
664	PAcontig_12538_658	G/A	in silico	0.253281	0.714599	99.2188	NA	NA	0.339185	Mendelian segregation	WS00840_E08.1	AAATGGCCCTGCAATACTMTTTAAACTTAACAAATTTTTTAAAACTAAATTTTCTAAGATTGGAAAAGAGTCACCTGCACTTTCGCTCTTAATCTCGTCC[A/G]AGACAGAGTCACCTGCACTTTCGCTCCTAATCTTGTCCAAGCCAGGGAGCGCCTTCAGTAACACCTTCATATTTTCGAACTCAAAAATACWACTGGGTAG
665	PAcontig_12544_344	C/T	in silico	0.271701	0.941518	100	LG01	137.867	0.0484406	Mendelian segregation	GQ04002_G01.1	TTCGARCGGGGTTCCTGAnnGAAGGGATTGGCCAAAGGGAAGGGATTATATACCACTTCCACCAGCCTTAGAGCTCATAARTCCAGCAATTTGTGTGACGA[T/C]AGATTGATGAAGTTTCCTGTGAAACGAGCCATGTTGGTTTGCAGAGTCATTGCAGGGCGTGTTCACAAGCCTCTGGATAATTATAATGAAACGGTTAGTT
666	PAcontig_12546_721	T/C	in silico	0.262679	0.199587	90.7118	LG12	127.522	0.0351067	Mendelian segregation	GQ04006_A23.1	ACATTGTTGCTGAAACGAACCATTTTTCAAGAACGGATCCGAGGCAGAGCGAACGCAGAAGCAGAAAAACACACTTCCAAAGCTACTCACTGCGATTCGA[T/C]CCTCTGAACAGTAAAGCAGAGACGAGMGTTAAGTTGCCTCTTGACACTTCTACGACTCGATCGAACCTCAAAATCAAGATCGGGATAARTTCTTCCTGAA
667	PAcontig_12549_385	G/T	in silico	0.119896	0.813266	99.9132	LG05	134.068	-0.0119669	Mendelian segregation	GQ0204_F05.2	ATCCTMGGAATGAATATGGGAAACGWGCATATTTTGAAAAGGTTGTAGATGGGAACCTACGTTTGCAAGATAAGAATGCAGGGAGTCTTGACCTGAAAAT[T/G]GGTGCAGGGATGGGTTTTGGGATGTTTGGTTTAGGTAATAGTCACACTGATAAAAGGCAAATTGCAGAAGGGCATCCACCATTTCCAATGCAGATCCATG
668	PAcontig_12552_313	C/A	in silico	0.191406	0.809269	100	LG08	48.852	0.0964912	Mendelian segregation	GQ03616_B23.1	CTCAGATCACTTACAAAAAAAATTACGGCCCTTAGAATCGCAGACGCAGCTCGGGGGTTAGAGAAATACCCCRTCCTAGTTTTGAATTCGGTGGACGATA[A/C]TCTCTATCCTTATTTCCTCTACACTCCCACTTCAATTCCCGCAGTTTCTTCCCCAAAACAGCAATGGGGCCACTGCCYCACACAAAACCCTCTGGAAGCC
669	PAcontig_12560_706	T/G	in silico	0.0525174	0.915077	100	NA	NA	0.0534132	Mendelian segregation	WS00815_H10.1	CTCCTCGAGCAGCGTGATTGCGGGATCACCACTTGTTCTTCATCCACCCCACTACCCGCAACTTGATTTTCACTTTGCTTTATGCACGCAGGCTCGCCAA[T/G]CTTGCAGATGTTATCGGCTGTCAAGAGAGGCTCTGAATTGGCAGCACTCAGATTCTTCTCCAAATCATGAAGCATCTGCCGAGCATAGGGCTGGTGACGT
670	PAcontig_12569_787	T/C	in silico	0.352431	0.957294	100	NA	NA	0.0231513	Mendelian segregation	GQ03515_I23.1	AGCCTTCAGAATTGTCTCTGTATATAAGATTTCAGTATGTTTGTCCCCTGCTCTATTAGTTTATAGGAAAGTTTTGTTAACGATGGTGGGTTGTCATAGC[T/C]GGGCTTCATGCCTTGGCTATCTTGATGTACAGTGTTATATATACATGATTAAATGATACCAGCTTTACTGAACTGTTGCAGTTTATAGGCACCCCCTAAT
671	PAcontig_12573_761	T/C	in silico	0.462782	0.358245	88.6285	NA	NA	-0.135267	Mendelian segregation	WS0263_O05.1	TTTTGTAGACATCGCAGAACGATCGCCTGTGGTGCTAAAATTAGGTTTAAAGGGTGCGGTACAGTCTTACAGTCGCGAAAAGCATTCAGTGTGTTTAACT[T/C]TAGGGTTTTTTCTAACCCTTTTTATCTACGTTTTATGAATGCAAAATTAGGACAATTTAAGGATTCATTTCCGCATTTTCTCTAATGAGAGGCCCAGCTT
672	PAcontig_12579_203	C/T	in silico	0.497389	0.736667	99.7396	LG01	83.778	0.812059	Paralog	GQ03314_A05.1	AAATGATATAACTGAGAGTTTACATACATCAGCAAAAGCATGTGTAGGTTATAAAACATCAAACGTGGATGTATAAAATGTGGCAGGCTAGGCAATTTCA[T/C]ATGATTGATTTTCAATCCAACCCTGTGCAGTTACTAAGTCAGGTAGTACAGGTGCACCTGCTTTCCTCCACGCGACCGCATCAGGTGTCTTAAATCTATC
673	PAcontig_1258_163	C/T	in silico	0.00607639	0.91182	100	LG02	148.602	3.52273e-06	Mendelian segregation	GQ03517_I21.1	GAACGATATCTATAGATGAAAATGACCTCTCGTCTACAACCATGGCATTAGCCAAAGCATACAATTATGCCATAATAGCCTTATTACACCAGTACAAACG[T/C]AATTATGAGAGACATACTTGATATGGCATTTCCCTTGATCAAGCATATAATACAAAACAACATTAAATATTGAATTGGAGATCCTGTAGTTTGCATGAAT
674	PAcontig_12586_458	C/T	in silico	0.289931	0.917972	100	LG05	150.691	-0.0555021	Mendelian segregation	WS0023_J13.1	AATTTAATGACCATATGCAAGGCCTTAATTTATTCTTACTCATAACAAAAATAAAAAAGAAGTGCACCAATTTCTTTYAAGAAACTTCTTATTCTCTGAT[T/C]CAGCAAGAAACTTCTTATTCTTTGGCCGAAGCTGGATCTTTGAAGATGTGCACTTGGGGYATTTTATACTCTAATGCCCTGCCGAATCAAACCTGTATTA
675	PAcontig_12587_519	A/G	in silico	0.110339	0.742994	99.9132	NA	NA	0.0531666	Mendelian segregation	WS03218_D16.1	AATATTATAATTACCTGCCAAGCATCATAGTGGTGGCTTGTGGGTTTGCTCCGGGAAGGTCTTTGAACGTTGAGCCATCCACAATCCTCAGACTTTTAAC[A/G]CCTTTTACCAGATATCGCCTGTTAATCACAGATCCAACATGACATCCTCCATGAAAATGCCACATTGTATCCAACGTAGCACGGCAGAACYGAACTATGG
676	PAcontig_12601_464	G/A	in silico	0.40354	0.726398	98.0903	NA	NA	-0.0109779	Mendelian segregation	WS0087_D07.1	ATTTTCAAAGATGTnnATGAGCGTGAGCATTTTGAGAAATGTTCTGGTAGTTCAGCATTAGGCTCGGCATATGACAAGCCCCAGAGGCATGGAAGGCTACT[A/G]TACCCTTGTTCCCCGGAGTCCTCWTTTGGATCTAAGAAGGATGGTGCAATGCCTACCAAGGATACTGGCTGTTCAGGTTTTCTTGATCTAAACACTCCAG
677	PAcontig_12605_524	A/G	in silico	0.215278	0.830859	100	NA	NA	0.017413	Mendelian segregation	GQ02908_F13.1	GCCGTCCGATCCGCGAATCGAAGTGGTTCGGATGGGGTTGAACAAGATAGAGTGGAGACCAGAGAAATTTCCGGGGTCCTTTCTGCCCCGCATATTTCTG[A/G]ATTTAAGCATGGAGTTAACGGTGAAGGTGACCAACAAGGACTACTTGGGCGTTTATTACGATCATGTCAATGTGGGAATTGCCTACCGCGGGGAGAAAAT
678	PAcontig_1263_315	A/G	in silico	0.0552174	0.564177	99.8264	LG11	147.179	-0.299443	Mendelian segregation	GQ03301_O13.2	GTGTTACAACAAGGGGTGGAAGATAATGAAGAAAGCGAAGACCTTGGGGATGAAATGGAGAAGGAAGTGGATGACATTGTTGAGAGCAACGTTCAGCCTT[A/G]CAGTGTAAATGGTACAGAAACTAAAGAATCCGAGGAAGAAAGTGGGCATACAAGAAAAACGCACACAGAGAGTGAGAAGGTGGATGAACCCATTAGAGCA
679	PAcontig_12635_571	G/T	in silico	0.143229	0.857839	100	LG11	103.965	0.0327624	Mendelian segregation	GQ03122_N09.1	TTCCTCTGTTCCGAGCTATATGTTGAATCTCTTAGAAATTACAACATAGGGCTACAGTGTAGCATGCACTTTCATGTGAGCAATCTTGCATGTGTTCAGC[T/G]GGGATTGGTTTAATATTTTTCATGCAAGCTTCTCCTGTGGATGCCATGAAATAGATAAGGAAATGCAATTCTGTGAAGGCATTCGTATAAAATTTGGGTT
680	PAcontig_12645_498	A/C	in silico	0.371851	0.871265	99.9132	LG01	144.281	0.030322	Mendelian segregation	GQ03324_K12.1	CTGCTGTTATGTTACCTTCCCAACCAGTCATATCAGTCTTGACCCAGCCAGGACAGTAACAGTTCACATAGATCTTGTGACCTTSCGGGCGATCAGAAAG[A/C]CTCCTTGCAAGAAAACGAGTATAAGCATTGACAGCTAATTTTGAGACTGAATAATCTGTGAAAATTTGTGGCCAACCACCAGATACCCATGTCCCTTCTC
681	PAcontig_12646_796	G/A	in silico	0.406114	0.550806	99.3924	LG04	60.123	0.0356419	Mendelian segregation	WS0336_L20.1	CTTGGGGCAGCTGCTGATAAAGCTAGGTATGTCCGAGGCTGCAACCCTCGCCTCTCTTAGCAAAAAAATGAATACCGGCCTCAAGTCGTCGTCGGGATTC[A/G]AAGTCATGACCTCAGGACACATGAAAAATATCCTCTGCACGCCCCTCTTTGTYAAGCCCATGTGCTGTAGATAGCTCACGACGCTCTGTATGTTGTGTAA
682	PAcontig_12648_831	A/C	in silico	0	0	0	LG06	89.869	0	Monomorphic	GQ03109_F20.1	ACATATGAGACTGGTACATTTCCATCTTTGATTCTGAGATAACATTTAGAAATTTGTGGAAGAGCATTGTCTCCAGCTTGATTTTACGAGGCTAATAGGG[A/C]AAACCAAACAGGGTTACTTCTTCTTTCATATTTCATAGAGGAACTGTTTTCCAGAGATCCAGCCACAACTCTTTGTTTCCTGGATACAGATACTCTCTCT
683	PAcontig_1265_1781	C/T	in silico	0.227948	0.663705	99.3924	NA	NA	0.29524	Mendelian segregation	GQ03511_F06.1	TCCGCCAATTGGTTTAGAAACGTCCTGAGGTCATAGAACATTTATTCCTGCAATTGCACTCGGATGYATATTTCACCATGTTTACGATATCTTCAGCTCG[T/C]TGGCGCCCTAAGCCTTATGCCAGGGAAACGCCCTCAACTTACAGAGCATTTGTTCCGTGAAATTAGCATGTATATTTCTGCACATTAATGAGTCCTCAGA
684	PAcontig_12650_859	A/G	in silico	0.281984	0.658131	99.7396	NA	NA	0.392723	Mendelian segregation	GQ03002_E14.2	CAGGTGCATTCGAGGAAGAAAGTCTCAAGTCCGYCGTTGGAATTACGGACGAGGTTTTGACCTTTGCGAGAAATATTTCAATGCATYCGGAGACCTGGCT[A/G]GATTTTCCTCTGTTTTATGACGAAGACGATCCTGACGGTAAGTCATCTTAGTTTCCTTTCCGTATGCATGATTTGAGTGTTCATGTTCGGTTTTTGGCCT
685	PAcontig_12655_813	T/C	in silico	0	0	0	NA	NA	0	Monomorphic	GQ0251_F09.1	AAAGGCAACCTTATGWATACTATGAAACTACCTTnnATTTCAAACTTCCATATAAATAATTTAAGTCTATTGTTGTAATGTTCAATGCAATGGTATCATTA[T/C]AATAATGATTTAGGTTGATCCTAGTGGTAGTGGTTGATACCATGACTCACAWTGATAACTTAATAGTGGTTAACACCAAGTGACCATGGCTCACGTTAAT
686	PAcontig_12663_550	A/C	in silico	0.433919	0.297025	93.9236	NA	NA	-0.0160857	Mendelian segregation	WS03217_A24.1	TCGAAAGTTAAGCAAGTAAACGATCTATCGCTTAATTGATTGATATATAGACTTGAACATGAAAGCATTTTGAAACAACAGAACTCAACGAAATTGCGAG[A/C]ATAATCTCCCGTGGCAGAATCCGGCGTTTCCACCTCAAACTGCCGCCGCAACTCTTCTACTGTTGTGCAAAGAGCCCTGTCACAGAAATCAACATCAATA
687	PAcontig_12664_797	T/C	in silico	0.367188	0.854014	100	NA	NA	-0.0324255	Mendelian segregation	GQ03218_N13.1	TCTSGATCACAACTCAGAGCTTCAACCAGGGAAGCTCTATTATCTTATTCCCCTTTCGTCTGCAGSTTCTAGACTTGAAGAATCGAAACAGATTTATTCC[T/C]CTCCACAGATTATTTCCACTTCGTCCATGGATGGAGGTCGTGTGCTGCGAGTGAAGTTGCGTATGAGGAAGAAAGATATGGCTTCATTTATGAATTCAAC
688	PAcontig_12666_511	C/A	in silico	0.494792	0.819935	100	LG06	99.269	0.145957	Mendelian segregation	GQ02801_F13.1	TTTCGTAATGATCCAGAAGAACTCACATTTACCTCTGTCATTAAGGCCGCTGAACTAGCTGATAGTGGCACCGAAGAAGGAACTGTAACAGTTTTGCTCA[A/C]AGGTACAGGCCTGCTAAGATGAGGATTTAATTCAGGCTGCTGGTTCCTTTTCATTGCCATTGCTGCATCTGTTGAATACTGTGTGGCTGCATAGATAAAA
689	PAcontig_1268_496	G/A	in silico	0.37717	0.921734	100	LG12	106.912	0.0993289	Mendelian segregation	GQ03007_M18.2	GGATGGAAAGTGATGAGACAGTCCAATCCTAAGCTGGAGCAAGAGCTTTTAGAATCTGTTGTTGAGGCTGATTCTGTGAGTAGCTAAACCCCCAAATAAA[A/G]GCAGATTTAAATAGATAATTAGAGAAGTGTTGAGCTTATATCTCTGATTAATAATTTGGGTTTGCATTTTTACATTAACAGAGAAAGCAAGAGAGGCTTC
690	PAcontig_12685_460	G/A	in silico	0.301649	0.902548	100	LG06	61.448	-0.1944	Mendelian segregation	GQ03207_K02.1	TGATTTCATAGTATTGAATTACCTTCCTCCAAACACAATCAACAGCCAGAGCAAGAGCAGAGCGGTGATTTCATAGTATTGAAGGAGGAGGCAGCAAAAG[A/G]AAAGTAAGATAATGGARATAACTCATAGGATCATAGACACCAATGGCATCAAAATGCACATTGCTGAGCAAGGATCAGGTAGGTACATCATTGTAGCTCC
691	PAcontig_12688_597	G/A	in silico	0.475694	0.793097	100	LG04	95.432	0.0545753	Mendelian segregation	GQ03506_C17.1	TTATCTTGTATTTGGAGCGAAGCCTCGTCCCCAGAGCCAGGCACTGCTCCTTCCTCGCCAGCTTCAAGAGGTTCGGGCCCTCCCTCATGATCGCCGCCCC[A/G]CCCGTCGGCATCTCGAAGATCTGCTCCTTTGGAGATTCCCACGTTATCACGTAGAACTCCTCCACCTGGGCCTTCCGGAGGAGACCTCCAGTGCTGCCGC
692	PAcontig_12690_429	T/C	in silico	0.342882	0.571099	100	NA	NA	0.0671836	Mendelian segregation	GQ02817_L01.1	AGATCGATAATGCGAAGCTTGCGGCGGCCGCAGCGGACGTTTTGGCAGCGGCGAAACATTATGGTAAGATGGAGGGCAAAAGCTATGGTAAATACGTCGA[T/C]ATGGCTGAAGGTTATTTGCAGAAATACGGGCACAAGCAAGGAAGCGGGAATGTTGCCGGCCATGATAATTACGCGAGGCCTCCATCGTCACATCCGACAC
693	PAcontig_12702_507	C/T	in silico	0.128906	0.947906	100	LG08	44.043	-0.107076	Mendelian segregation	GQ03110_A15.1	AAGGTGGCTTCAAGCCTTTTGATTATGCAGCAGCTAGAAAATCAATGAGTATTGGAATGAATGAAGAACGTGCAAGGGATGTCAAAGATCGTAGCGGAAG[T/C]AAAAAACTTTTTGGTAAAAAGGGGAAAGGTTCTGGATATGACCCCATGAACTCGGGGGCAAGTGAAkCCAGTGTAGATGGTGGTATTCAACCAGGCAAAA
694	PAcontig_12707_653	A/C	in silico	0.353913	0.672524	99.8264	NA	NA	0.118051	Mendelian segregation	GQ04002_J14.2	TCAATAGTCCTTTTACCTTTCCCAAGTTAAAAACTGCTGTGGGTATGAAGCATATTTGGRACTGAAACATACCTCTTGCAACCTATGGCTATGGCGTCCC[A/C]GGCCTGTGATATCATTATCGAACCGGCAATTCTCTGCAATAATGGATGGGGCTGCATCAACAGTATTCACGTCCAGACATTTGGCTTCTCCTCTCGCCTT
695	PAcontig_12711_642	T/C	in silico	0	0	0	NA	NA	0	Monomorphic	GQ03504_H17.1	TGCGCTCCACACATCCACTTTCTCACTGTACTCCTTCCCTCCCAAMACCTCCGGTGCTACGTAATACGGAGTACCCACAATTCCTTGCATTAAACCTTTC[T/C]CTGGATACATTAATGTCAGAATTTCAACGATGGGATCAATCGATCCATAACCAAAAATTTAATAGACTTGTATGATAGGGGAAGGGGGCAAGCATAATAA
696	PAcontig_12725_273	C/T	in silico	0.413216	0.332635	98.5243	LG10	49.955	-0.0443374	Mendelian segregation	GQ02907_N04.1	CCATTCTTGTTGTGCAGGGCAAGCACAAGGGTGTTCTTGGAAAACTCATGGAAAGGGATTCAGACAAAGGAATTGGAGTAGTGCAGAAAGAGGACACCTA[T/C]GAGATGTTGACATTGTCTCTTGACCATATCGCGGAATTTGTGGGGGATCCAAATGAATTAGGTTACTGATGCAAGCACARGGGTGTTCTTGGCAAACTCA
697	PAcontig_12731_431	T/C	in silico	0.441202	0.695238	99.6528	NA	NA	0.789555	Mendelian segregation	WS00743_N08.1	GAATCTCTSCGAGCCGGCGACGTCCACCTCGCCGGCATTGTGAACCCTTCTCAGCTAGCGGCCTGGATTGGATTGGACTAATAAATATCCATACATCCTT[T/C]CGCCCACCTAAGCAAACGCACTACGCCCTGTGAGCGTGRTTGCCTGTTCGAATCTCAGGCAGATGATGATAATGGCGGTGTATTTTTTCATTAAGGTTAT
698	PAcontig_12747_871	T/C	in silico	0.0078125	0.897326	100	LG03	78.479	1.58898e-05	Mendelian segregation	GQ03117_P23.1	AAACAGCCATTGTCTGTCATAGACACTGGCnnTAGATACGGTAGAAAGGTTTCTACCAGCCTGTTTGTCTGTACTTGCTTTTTTGTTATCAACAGAACTGA[T/C]TCCTGTACAAGGCCTAGCAGCAACAGCTTTTGTAGAACTTCTTGTCTCATGAGCTGGAAGCTTGGAAGAAGGACCTCCTCTAATGTTGGCTGATGGTTTA
699	PAcontig_12752_271	G/A	in silico	0.352302	0.853111	99.9132	LG06	46.851	-0.00434583	Mendelian segregation	GQ03013_H01.1	GCCTCATTAGACTGACGCCTTGTACTATCCAATAATACCCAAGTTTTCTGCATTAAGAATGGCTGGTTCAGGGATGATCATAATGGTGGCTCTGCTTGTA[A/G]TAATGTCAGTAGGATCACAGATTGGAGACGTGGGAGCCGCCATGACAGGAGGTTGCAGGACCTTCTGTGGGAACATAACGGTGGACTACCCATTCGGAAT
700	PAcontig_12753_618	A/C	in silico	0.00868056	0.925167	100	NA	NA	2.98578e-05	Mendelian segregation	WS00738_D06.1	CACAGTATGGTACACCTACTTGCAAGCAGATTGTACATTTCCTGTAATTTATATTTTGGTAGGTGATTTATAGATGATAAAATGTCGATAAGCTACACAT[A/C]AAAATTTTCAAGTAGCCTATCTCCTCTACCCCTGTCACTCTCCACCTGCTCTCCCTGTCCTTTCTCTTCGCAATTGTGGGCAAGCATTTCTCTGTTACAC
701	PAcontig_12763_768	A/G	in silico	0.403829	0.698847	99.7396	LG08	43.85	0.677371	Mendelian segregation	GQ03418_P01.1	AAGTTAATTTTCACAAGATGATTATCCAAACTAGGAGTCATTGTATCAGAATCCTTTATTGTCATTTTTTCTGTCATCTATGGCTGTCAACAGCATAACT[A/G]GGCTCAAGAGAAGAAATGCCCGCTTGTATTTGTTTCATCCAGTCTAAACATGCGAGGTGGAAAAATTGTAAAGCAnnTTTCTCTTGGATAAGCCCCAAATT
702	PAcontig_12764_226	C/A	in silico	0	0	0	NA	NA	0	Monomorphic	GQ02818_F04.1	ACCTYCCCTCAGTGTCATACACCTCYGAGTCGCTTCCGTGCTTTCCTTTGTGAATGTTATCAATGTGTATAGGTAATAACAGCGAGGGTATCCAACTCTG[A/C]AACGGTATAAGTGCCAGGATTCATAAGCTAGATGGATAAATTGATTCACAGATTACATTATTGGATATCCTTTTTTGGAATTTACTTATCCACCTGAAAC
703	PAcontig_1277_840	T/G	in silico	0.198351	0.874578	100	NA	NA	-0.0309894	Mendelian segregation	GQ03401_L02.1	GCTCAACATCTGTTTGTCTCTTATTCTTTCACACAGAAGGCAATGGCAGAGGCTTCAGCTACGCTAAAATTTATTTTCCAAGTGCCGGAAGGTGATCTCA[T/G]CGTATGGCTAAACAAATGGAAGGACGATGCTGGCATCAAGGATTTTTCTTCCCTTTCTTTTTTCTTAATATATTTCATCTGGTGGGCTCGAAATGTTTGT
704	PAcontig_12774_333	T/C	in silico	0.401042	0.88492	100	LG05	142.152	0.0335403	Mendelian segregation	GQ03009_H06.1	CTATCTGTAAGGTGTGTTCATGCCTTATTTTTCTGGCTGTTCTGATAGGTCTCCTGTTTGGTTTCGGTGTCTTTAAACGAGCGTTCCACCATGCAGAGCA[T/C]TGCCTTCATGACTGCAGTGGAAAATATGAGGTAGCACTTGCTCCTAATGGAAGGCCCTTTCTGGGACATCCGTGATTCATTGATAGCCTCAGGRCCCAGA
705	PAcontig_12780_623	C/T	in silico	0.00824653	0.874927	100	NA	NA	2.19652e-05	Mendelian segregation	WS0268_A08.1	AGCTCTGCCCCCTCTGAGAGATTTCATCATGGCACTTTGGATGCTCTTTATTGTAAAGGGAAGATGATATGACTGCTCTGCATTTTGTCTTCTGCAAATG[T/C]TGTCCTCTGACACGACAAAAACATACAGCGTTAGCTGCTTTTTATTGTATTCGAGCAATGGCCATACAGTAACAAGTGGTCGCACTGGACGCCAACCATG
706	PAcontig_12787_809	T/C	in silico	0.222222	0.949264	100	LG05	140.282	0.0647299	Mendelian segregation	GQ02902_B19.1	GCCGGCAAAATTCGTGCTCACCTACTATCTACGAGTACGAGTTGATTGACCATGGTTGCTTCAGCGTAACAAAACCAGTGAAATCCATGCTGCTTTATAT[T/C]TCTACAGTTAAGAAACTGTCGGAGGACAATATTACTAATGCAACACAAAACCTTCAGGTTCTATCTCAAAGTGAAAAAATCTGCATTGACCTCAGACAAT
707	PAcontig_12791_777	G/A	in silico	0.0112847	0.69426	100	LG04	90.116	0.000142802	Mendelian segregation	GQ0069_D04.1	ACAATGAACAAAAGCCCAACAGAAATGAATCTAAGAGATAAGCTAAGGTTATGGAATTGTATCAATCAATCCAAGAGATAAGCCAAGGTTATGGAATTGT[A/G]TCAAACATATAAGCCTTTAAGCAGGGTGTCTGAGATTTTAAGATTGGGGAGATCTGAGAGTAAGCACGAGTCCTGCAGAGACGTCGTCCGTGTCCTGTAT
708	PAcontig_12792_681	G/T	in silico	0.390964	0.71311	99.9132	LG06	147.177	0.0325978	Mendelian segregation	WS0076_C09.1	CGGCATCCACGCCATAGTATCGAAGCCCCGCGTTTTGAATGTACGTCGGGGTTATCTTGATGAACTCCTTTTTCCGGTAGCCGACGCCCTTTTTCCCGGC[T/G]GCCAGCTCGGCAAACCGCGACGCCCCGACTGGAACGTCGTKCCCGTAGAGTCCTATGACAATGCGACCGGCCGCTTCTCCGTCTATGGCCACGTCGAAGA
709	PAcontig_12793_443	T/C	in silico	0.102865	0.881204	100	NA	NA	0.105107	Mendelian segregation	WS00840_F12.1	ATTGGACAAACCTCTGCATTTTCCTATAGAAAGAGGTAGGCTACCATCTAAACTATTCATAATCAGAATAAGAAATTGAAGCTTCCCAGAAGTAAAAATG[T/C]TCTTGGGAATGATTCCTACAAACTTATTTGAATGGAGATTCAACACTTCCAGGTTGGAATTCAAACCAAGATTTTGCGATATCGCTCCATTGAACGAATT
710	PAcontig_12799_429	C/T	in silico	0.00607639	0.842011	100	LG08	89.361	3.52273e-06	Mendelian segregation	GQ02817_C04.1	TCARCCACGCGGAACACGTCCTTTCTGCTGTCAATGAAGAGCTCCAACGCCGCCGCTAAATGTGTTTATATGTGATAGTGTGCCACCTTTTTTCGTTTTT[T/C]GCTCCAAAGAAACCAGATGGGTTAATGGGTTGGCTTCAGGAAACGATATGGTTGCAGCCACAATCGTTGTCAAATGGTTGCAGCCACAATCGTTGTCAAG
711	PAcontig_128_1850	G/T	in silico	0.29399	0.542723	99.6528	NA	NA	0.416406	Mendelian segregation	GQ03217_N23.1	GCGTTTCAATGAAAAATGATTCAGTTAATCAGATGGGAAGGAAAGTAATAAGGGAAGCCTCGACGATACAAGTCGGAAGGGAAGAAGGCATCATTATTTA[T/G]ATATGTAATTATGCTTTTCTTTTTTTGTGATAACCTGACCTAGCTAGATTGAGGGGAAGAAAGAAAGGCGATAACCTTCTTATCGTAGCGGTCGATCCAT
712	PAcontig_12814_721	T/C	in silico	0.429029	0.179183	94.7917	LG07	24.798	0.130842	Mendelian segregation	GQ0178_D07.2	GAATAGAAAAAGTTAAAGACACAGCARTTTAGTAAAATTCGGCCTTAGTTCTAAAAATATTTTGAGAACTTCTCAAGGCATAGGGGGGTGAAAATCTGCA[T/C]GGGCATCAAGCATACCACGTAATACTTTTGTCCATGCTGCAGGCATTCCAAGGTGAACCCCCATTCATTCACTAAAACCAGGTGGCCTGTGGAGTGAAGC
713	PAcontig_12815_614	A/G	in silico	0.00782609	0.93691	99.8264	NA	NA	1.60561e-05	Mendelian segregation	GQ0026_M20.1	TATTTTTCCAATAAAAAGCTTGAGATCTCTCCATTTAACCCTGAGTTAGAAGCATTTTCAGTTACAGCMGCTGAAAATAACGCCATTACTAACAATGTTG[A/G]CAATTCTATTAACAGCCCAAAACACAGTGCTCACAATCTGATCTGCTATTACATATAGTGACGTGAAAAGGAGACTGGTGGAAACACACCATGATGAGCA
714	PAcontig_12819_796	C/T	in silico	0.125977	0.424904	99.9132	NA	NA	0.120401	Mendelian segregation	WS02614_A01.1	ACTCGGATTCAATCAAACAACGAGAGCCCAAAGCTACAATCAACATGGGTCAACAAAAAGAACGGGAACCCAATCAAACAATGAGAGCCCAAAGCTACAA[T/C]CAACATGGGTCAATAAAAACAAAGGGAACCAAAGTAATGAGAATGTGGACAGTTAACAGAATCCATGAGAACTCTTGGTTGTGCCTGCAGGTCCCTGTAC
715	PAcontig_12822_833	A/C	in silico	0.0190972	0.849932	100	LG06	143.349	0.00289224	Mendelian segregation	GQ03519_F22.1	CCATTTTTCTTCATTTCCTGGATCATTAATGGCACCTTCTCAAACTCCCGTGTGTTCGTATATAGATTCATCATTGAATTGTAAGTAAGAGTATTAGGGG[A/C]ATAACCTGATTCCTTTAGCTTTTCCACAATTGCTTCTGCTTTTGCAGTCATGTTCTCTTTAACATAGGCATTCAAAAGTGCACCAAGTGTGAGTTTATTC
716	PAcontig_12832_601	A/G	in silico	0.0351562	0.843826	100	NA	NA	-0.111869	Mendelian segregation	GQ04010_K23.1	CTTGATAAAACAGAGGAGTTCTGCATTTAGCAGAGAAGAGAATGTGTAGTTACCTGCTGTAGAAGCTCCCTGAAAATGTCTTTGCGAGCGTTCAGCATTA[A/G]GGTCCGAGGCGGAGATGATGAAGATGGTATCGGATTCATACTGKAGTTGATAATGGWTGTGGCTGTGGTCTGCGACATTTGGGAAAGTGATTCCCATTCT
717	PAcontig_12841_651	T/C	in silico	0.379774	0.80821	100	NA	NA	0.181136	Mendelian segregation	GQ02820_I07.1	TTATTCTTAACCTTTCTGTCCTTCATCATTTGTCTTACCTTTTCAATGCCATCCCACCTGCCAGTTGCTGCATAGATGTTTGACAGCACCACATATGGTG[T/C]AGGACTTTCAGAATCCAACTCAAAGAGACGATCTGCCACGCATTCTCCTAGATCTACATTATTGTAAATTCTACATGCACCGAGCAAAGAACCCCACACA
718	PAcontig_12847_478	A/C	in silico	0.164639	0.942799	99.9132	NA	NA	-0.0745363	Mendelian segregation	GQ02813_M18.1	GAATCATGTTTCACCAAAGTTTAAGAACTCGTCTGAGCAACTAGATTTGCATCATCTCTGTTTCTGGTCTGGATGGATTTTGGCTATTTGCTACTTCTTT[A/C]TAGACCGCTTATTGATGTTCTATATyAAAGTAGTTACATAAATTGyTGTTGGTGTGGAGGTGTGsGTACAAACCTGATCATTCTTTTGATCATTTTTGAT
719	PAcontig_12852_539	C/T	in silico	0.414062	0.66113	100	NA	NA	0.706665	Mendelian segregation	GQ03120_G13.1	GATCACATATGATGGCTGGGAAATGGGTTTTCTTGATGTTATTGCCAGGGATTAGAGTGTGTGGAAGMTTTAGGCATTGTCGACACCAGAGATTTTAATG[T/C]GTGTGAGGGGATTCTGTTATTTTCATCATGACCAATTGAATAGCTATTATTTCTGCAAAAAGATAGACCAAGTTTTAGATAATACTCGTGTTCAKGTATT
720	PAcontig_12867_762	C/T	in silico	0.282552	0.928869	100	LG06	99.099	-0.000125451	Mendelian segregation	GQ03310_B21.2	ACTGAATTTCAATACTTCTGCATTCCAAATCACCTTAGCATTCTGCTGTAACGTTTGTCTTGGACTTTTGCTTCTTATTATCTAAAGATAGACCCGCACC[T/C]AATCCCAATGGAGTTTTTTCTTCTGTATTCTCCAATGGTACATTTCCACTACTTCCTTCTCCGCAAAAGTTCGTATCTTCGACTTCATTCTCAACATTTG
721	PAcontig_12868_809	A/C	in silico	0.030816	0.897452	100	LG04	97.206	0.0207785	Mendelian segregation	GQ03514_K23.1	ACACAGATCGTCGTCTGATTCGCCGCAGCATCCCATGGTCTCAGACCTTCATTTTCATCAGAGAGAAACAAGAGATTCATAGGAGAGAGAATTGTCGCTA[A/C]AAGGCTAGAAAGTCTTCGCTTTGAAGGTTGGTTGGGATGGCACAAACAGGCGCAAATAGATTTTGCAATAGTTTTCAACATTGGGAAGATGCTTTTTGAG
722	PAcontig_12870_675	C/T	in silico	0.116319	0.932439	100	NA	NA	-0.0288026	Mendelian segregation	GQ03711_F16.1	ACATGCAAACCATGAGATGAAGTCCTTTCCAATCTATTTTTGTGCAGATATCCTGACATTAAGTCCAAACCAGTTTTCCCTGCTTTTGACTCATTTGGTG[T/C]TGGGTTTTCATTTTCATAACCGGATGAAATGCCAGCACTATTGCTTTCCATCAAGACATTCTTTTGCACTGTAAGCAGTATTTCATCTTGCTCTGCAATG
723	PAcontig_12875_740	C/T	in silico	0.119792	0.942236	100	LG03	118.125	-0.0203108	Mendelian segregation	GQ04103_M23.1	GTCGACCCGCGTGAAAACCCTGTCACCGTCGCTTAAAAACCCGAATGGATCAGAGGATGTTGACGATGAATCTCTGCAAACCAGACGGAATGTTGCAGAG[T/C]TCTTCTTGTTCACGAAGCTTTTCTTCTTTCCCATGGCTGGAATGCTGCCTCTTGCTTACTGCTCTACCTCTCTCTGCGTCACTATAATGATAACCAACAG
724	PAcontig_12876_511	C/T	in silico	0.0503472	0.805709	100	LG03	115.715	0.0506615	Mendelian segregation	GQ03012_K09.2	ATGGATCCTTGCTACTCTGTTACAACAATAATTTATCCCCAAAAAAACCAATATCAGAATTTTGAGATCGAATCCAGCGAAGTTGCAAAATTGGAATTAA[T/C]AGTTAGGAATATTGATACTACCTTGAGGCATGTCCCTCCATCAAGATCGCAGACTGGGTACTCGTTAGGGCAGCAGCTGTAGTGATCATCACAGCAGGTG
725	PAcontig_1288_438	A/G	in silico	0.226242	0.65399	99.566	NA	NA	-0.0163853	Mendelian segregation	GQ0196_E12.1	AGCTTGGTACAAAAATGGATGGGAAAAAGAAGAAAGCTCACATAGCGGTTTTCCCATCGATGGGAATGGGGCACCTTATCCCCTTYTGTGAGTTCGCCAA[A/G]CTCTTGGCCTCCCGCCATGGTTTCTCCATAACTTTCATCCTGCTCTCTCCAGCTTACACTGCTTACAGACAGTCTCTCGAATCTTCAGGATTGGATATCC
726	PAcontig_12880_562	C/T	in silico	0.446181	0.668944	100	NA	NA	0.805642	Paralog	WS0326_J11.1	GGGCAATGAAGGTGGCCTGAGCCTGGGCATCGTCCTTCCTACCCTTGGCCAGACGTCCAGCGGCACTCTCCCGGATCTTATGAATAAAAACGCCCAATTT[T/C]TCATCCTTGACCGAAATCAATGAAAAGAAAGGAGGATTGAACAGATGGGCATCCACATTAAGACCTTCCTCGGCCATTACTCTGCCAACTTTGAGAGCAA
727	PAcontig_12882_879	C/T	in silico	0.0617338	0.700768	99.1319	NA	NA	0.0646974	Mendelian segregation	GQ03702_K08.1	AATGAGCATTCTCCCTTACCCTTCCACAAAAWTTCTTCCAAAAAAAATTTCATGGCATAAACAGACATCCCTCTCTCCAATCCTCGGCCCTCCTTACATA[T/C]GTTCTCTTCTTCCATCCTCATAAACCCGCTGTCGATTTCCTCTCACAAACCCTCTGCCGATTTACGTCCTCCTCTACCGAATATGGTCATnnATAAGAGCA
728	PAcontig_12895_769	G/T	in silico	0.438696	0.895977	99.8264	NA	NA	-0.0694899	Mendelian segregation	GQ02821_G02.1	ATCCTTCTTGTCTTTAGTAATTTACATAAGACGTCAATCAAAAAAGTGACTACTCCAACwGTCTGGATAAATAACAATCTGTGAACGTCAAACCCTGAAC[T/G]GACATCAGAAAATCATCTTCTCATTACTAGTTTGTGAGCGTGCCCTTTAACCACTTTCAATAATCTGTCCATAAATACATTTACTTGAGCTATGCTGAAG
729	PAcontig_12899_509	A/G	in silico	0.143229	0.923168	100	LG05	104.426	-0.0379558	Mendelian segregation	GQ03307_H15.4	CCAATTTTAACTTTTGGCAATACACCACCCAATTATTCGCTAGAGCTGCATAGATAAACCCAGCTCCTAAAACGTGTCGCTCATCCAAGATTGACTGAGT[A/G]TCGTGGACTACCCTTCCATGTACCGCTCGACCAGAGCACAACCGACATTAAATTTTAACGAATTTTCCTTTACTCAACAAGTGTAGTAGAATCAGTTAAC
730	PAcontig_1290_1213	T/C	in silico	0.0212674	0.655698	100	NA	NA	0.00499115	Mendelian segregation	GQ0167_P24.1	AATTATGAGACAWCCTGTAAATAGAATTATGACATGCGCCCCATAGAATATATGATTTGGAGGGAACAATGTGATTTGATTACCTAAAAAGGAGAGCCAT[T/C]GCGAATGTCATAGCCGGGAGAACGTTACTCAATGCACACGCATACGTTGGAGATGTTAATTTCAAACCCAGGTAGTATGAATTCTGGTCGATTACAGCCC
731	PAcontig_12902_456	C/T	in silico	0.41819	0.590259	99.7396	NA	NA	0.482687	Mendelian segregation	GQ03609_B15.1	GGGAATGGCGCCACAACTGCTCACACAAGTATATCTGCTTCACATAGAAATAATTTCTGCCCAGCCACCGCCCTTCCACCTTTTTCTCAAGCAATAATAG[T/C]TCACAACGCCATWCTTCCATTGCTCCAAGAATCAGACCACACTTGCTAGATTCCAGGCCAGCCCAACCCTGATACCATAGTTAAAACCATGGAGAAAATA
732	PAcontig_12916_516	T/C	in silico	0.498692	0.56259	99.566	NA	NA	-0.103743	Mendelian segregation	GQ0185_H12.2	CTCCGGnnGTCGAGAGTAAACGAGGCTGAGTGGCGATTAGCTCTGATAATGCTTGACCCTCAACACACAATTTTCGCAAGAGTGAGATTGCGGATTTAAGC[T/C]TATCCTCTCTGCGATTAAATATCCGTGCATCATTTATAACTAGTTTGGYGATATCCTCTTCCTTCATGAAAGTCCTGAGGAGGCTGAGCTTAGACTGTAT
733	PAcontig_1292_498	G/T	in silico	0.00130208	0.820827	100	LG02	178.396	3.41263e-10	Mendelian segregation	GQ04012_E06.1	TTTCATTTTGGTGTTTGTTCAGGCCACCAAAGCTCATGTGCTCTGATGACTTCATTGAGATTGAATGCCTCTGAGGTCACTCTGCATAGTTTGTTGGGTT[T/G]TAACACTTCTCTGCTTCGCCTTCTTGGGCTGTAAATGCTAATGGTGGGTGTGCTGCTCTGAACTGGGTTTCTCTCAGATTCTAATGGTGATGGGGATGAG
734	PAcontig_12923_509	A/G	in silico	0.247391	0.858129	99.8264	LG11	10.133	-0.0822765	Mendelian segregation	GQ02806_E10.1	CCCATAATTGAAAGGCGTTCGCCGGCTGCAAGAAATGAATGAGGAAACCAAGTGGGGACGACAAACTGCTCTTAAAGCAGCCATTGGTGGCCTCTGAAAC[A/G]AAAGCACCACACTTCCCAGATTGAAGAAAAATWGCTGGCATAGGGCAGTGCAATGGTTTGATTTACATATGGTGTTTGGGCTCATTTnnGACTTAAACCCA
735	PAcontig_12928_895	T/C	in silico	0.221053	0.839024	98.9583	NA	NA	-0.0116899	Mendelian segregation	GQ03210_G22.1	TGGATTAGCCAATTTAAAGAGAGAAATCACATAAATCTAACTTTGTTAAGCCCTGTTAATAAATTCAATCCTTTATGTCTATTTCAACSTTTCATAAAAT[T/C]CAAATTTTGTATACCTTCCATTATTTCATACCTACATACAAGATTACAGTGAATCCATATTTTTTCAATGAACTCATAAAAATTCTTACCGAATACACAT
736	PAcontig_1294_1568	C/T	in silico	0	0	0	NA	NA	0	Monomorphic	GQ03907_N17.1	TTACTAATAGTCCCATTCCTATAAATTGAATGAAGCGAGCTCTTTGTCGTATATTTTTATTCCATATGTTTTTATTTGACATTCTCATTTTTGTACCAAA[T/C]GATATTGCTGCAGACGGGTTTTGGCTGGTCAAATGGTGTGGTCCTGGCTCTGCTTGAAGAGTTTGGCTGGCCTATAAATATGCCTATTGATTGTAGATAA
737	PAcontig_12940_879	T/C	in silico	0.201823	0.80808	100	NA	NA	0.112745	Mendelian segregation	GQ02817_H21.1	TGTTGATTGCTTCATCGATGTCTTTGGCATTCAGGATGTTACATATAAAGAGACTAACTCTCTCTGATATGATGTTGAAGACTCTAAATAATGAAGACGA[T/C]CTACATTTATTTCATTCCATTTTTATTTGTTTGYTGCTAATTTGCTTCTGGAACAATATTGTTAAATTTGACTTCAAGCAGTTTTTTGGTAGCTCTATCC
738	PAcontig_12964_355	T/C	in silico	0.335361	0.68311	99.9132	NA	NA	0.504573	Mendelian segregation	GQ0011_M16.1	GGAGATGGCTTCTGGAAAGGCTGGTGAGTTAATATTTTCTGTATTGAATGAATATGGATGAAATTCTGGACATGArTTATAGTTCAGAAGGTTTACATGA[T/C]TAGAAAAACTGCGTCCTCATGTTACAGATCTGAAAACTGGGTAATCCTGTTACAGATCTGTAAACTGGGTACTCATTTTTATTTTGTAAATTCTGAAAAA
739	PAcontig_1297_563	T/C	in silico	0.377209	0.810175	98.2639	NA	NA	0.605672	Mendelian segregation	GQ03719_J05.1	CACTTCCAGTACTAAGACAGAGTTCACTTTAAAAGATATTACTTGCTGTTGCAGATGAGAACTGTTTCACAAATGGGTACATGGAAAAAATAATCACCTG[T/C]ATTCCTGGAATGCCCCCATTGCGTGTCAAAGATCTGCCCAGCTCCTTGCGACTCACAGAAAATTCGAATGCTTATTACAGCTTTGAGTTTAACAAAACTC
740	PAcontig_12971_635	C/T	in silico	0.0460069	0.941276	100	LG11	86.82	-0.10255	Mendelian segregation	GQ03209_G01.1	CCTTGTACTGTTTGTCTCTGCAATAAGTTTTTAAGGATTTTCTGCTTGCTAATTGCCTGTGCTTATGGTTGCATTGAACTTGTTTACTGTCACTGTATCA[T/C]GATGGGCATGGTTTTGACAACTGGTAGTGTGATGTCTGTATTCTGCTTGTCTTGTTTTACTGTTTTCGCCATGAGGACATTCCCAAAATGGAGTATAAAA
741	PAcontig_12972_617	A/G	in silico	0.18058	0.392917	98.7847	LG10	4.449	-0.0112277	Mendelian segregation	GQ03319_B08.1	ACTTCAGTTACAAGCCCTACAATTTCGTGGCTGCAATCACATACTGCTAATTAAAAACACGCAAAAACTTATAGGGATATGAGGCAGCGTTGGTAACAGA[A/G]GAAAACAGAAAGACATTACCCCGGAACCATTGGGTATATCGAGTTTTTCCATTCGTTCCGAAGTTGGTGTAGATCAGAGTGACAGATTCCACAGTATGCG
742	PAcontig_12975_250	A/G	in silico	0.473958	0.68961	100	NA	NA	0.900989	Paralog	GQ03517_K07.2	TGAGCCGCGTGCAGGAGAACAATGGGAAAGAAAGCAAAGAGGGCGACGTTACAGCCGAGGAATGCCCAAAACAACATACTGAAATTCGCGCCAAACAGCA[A/G]GCACATCCATTTATCCCCCAAAATACCTCCACCCGCCATTAGCGCTCCTACAGCCACCACTGCAGACCATTTCCTTATACGTTTTCTTGTCGCCTCGGAC
743	PAcontig_12978_594	A/G	in silico	0.436133	0.533819	99.2188	NA	NA	0.72366	Mendelian segregation	GQ02012_E24.1	CCCTTCAGTAGACCCCGGCTCCATATCAAAACAGAAAGCAGAAMGATAAATGGCCACTTACTGGTTGTTGAAGTCATATTTTCGATTCTACAAGACCACT[A/G]GTGTGGATTAAAATGGAATTGGAAGAAACAAAAGGGAATGTGTGAACTGCTGAGCAGTACAGAATGCAATGAGAAGAAACAGATAGATAGATATATATAA
744	PAcontig_12980_893	G/T	in silico	0.488256	0.687944	96.0938	NA	NA	0.954103	Paralog	WS03216_P03.1	GGGATTAACCCASTACCATGTAAGGCAATTCCATTGGAGATCCCAGCTATGGCAAGTTCTCGCACACCATAACGGATGTTTTGGTCCCATGGACTTTCTG[T/G]CTGTTTGAAATTCTCGAATTCTTTTAGGTAGACTTTATTAGAACTAGCAAGGTCAGCGCTTCCTCCAATTAGACCAGATATTCCTTCTGTTATTAGATTC
745	PAcontig_12982_644	C/T	in silico	0.148661	0.309408	97.2222	LG05	132.998	0.0969949	Mendelian segregation	GQ03101_J18.1	TAAGACAATTTGCACACATACAAGAATATAAGCTCGGAGCACTTGCTTCATTTTGATATGTCTACCATCAACAATCAACATTCCTGTAAGTTATGAAATA[T/C]TGATAATCAATCATTAGATGAGGCATCATAAGAATGATGCTGAAATGTCAGGAACCTTAACACCAGGTCAAATGCTTATCCATGTTGAAGATGATAATTT
746	PAcontig_12998_644	C/A	in silico	0.436577	0.85213	99.9132	LG05	118.18	-0.0163185	Mendelian segregation	GQ03010_F03.1	ATTCTGATGCGATGAAGGACGTTTTTCTGAGCAATTCCAGGCCTGTTTTTCGGTCTCCTTTGGGGGTAAAGCCGGAGCAGGCCTCCGGCCCGACTCCGTC[A/C]GGGATTCGGGCAAGTAGATGATCATGACATCACAGCTCTGTAAATTTGTGGGCCTCATCATGTACATGGASTAATCTGTCGAGAAAAATGTGGCAGAGGT
747	PAcontig_1300_837	A/G	in silico	0.483507	0.890111	100	NA	NA	-0.0580027	Mendelian segregation	GQ02013_F19.1	CCATCAGAGTAAAACTCTCTAGAGAAACTGAGATAATAGATGGATATGATAAATCACTGGCAATACACATCGTTTTATCACGGACATTTTCATTACCATG[A/G]ACAACAAGGTCTGGGTGGGATGTTAATCATTGTTGATTAATTTCATCCTACAACAGAAATTAGACTTAGGCCAAGAAATTAAGATACCAACGTATATGCC
748	PAcontig_13002_806	T/C	in silico	0.214156	0.312519	95.6597	NA	NA	-0.0671774	Mendelian segregation	WS03225_A18.1	AGGATGTGATCTCTTTGTTTTTACTATTGTCCCAAGTCTTCATGTAGCTTTAATCATTTTAGGATTCTGCAGATAGAATGTAGAGAGAATGGAAAGAAAC[T/C]TGAAGTTGTCCTGAAAGCATTTGAGCATGTTAAAAAAATTCACATATCTGAGTGTGAAAGATGAGAAAGAAGAAATGTGATATTAGGCATATAACTATAT
749	PAcontig_13011_641	T/C	in silico	0.438589	0.437839	99.6528	LG10	122.536	-0.00767859	Mendelian segregation	GQ04104_L06.1	TATTGATCATTGGAGGAACCGGTTATTTCGGCAGAAGGTTAGTGAAGGCCAGCCTTGCTCTCGGCCATGAAACCTATGTCCTGTATCGTGCCCAGGCAGC[T/C]TCTGATATCAACAAAGTGGAGACGCTTATTTCCTTCAAATCTGAAGGAGCCCACCTGGTGGAGGCTTCGATTGACAATCACAGAAGCCTTGTAAATGCTG
750	PAcontig_13027_674	A/C	in silico	0.0381944	0.927307	100	NA	NA	0.0135976	Mendelian segregation	GQ03318_A22.1	AGGCCTTGATCAGGATTGCAGTATTGGCTTCCACTGTTCAGTTTTTGTTCCATTGTTCAGTTTTTCTTTTGCAGTTTTCTCTTTGCTGTGCAGTGTTTAT[A/C]AAAATTAGTCCTTGTACATTAATCAAAGAGCAGAGTTACTCATCAATGGCATCAAGCTTTTCATGTTGCTGTAGCTCCCTCTTTCCAAATACAGAAAGGG
751	PAcontig_13028_613	T/C	in silico	0.159722	0.897327	100	LG02	77.007	0.118917	Mendelian segregation	GQ03105_M09.1	TGAGTGAGACCATGGAAATGGTGGGTCTGAATAACCTCAAGCACAGGAAATGGCACATACAGAAATGCAGTGGCAAGACTGGAGAAGGTCTCAGGGATGG[T/C]CTAGATTGGCTTGCTAATGCTATCAAGTGAGTGATCTATCTATAATCTTCCCATTAAATTGCTCTTCTCACAGCCTTGGATACTGATATTACAATGCTGC
752	PAcontig_13037_414	T/C	in silico	0.315104	0.93909	100	LG12	104.852	0.0337175	Mendelian segregation	GQ03715_B14.1	CTTCTTTAATAAAATTTATCGTAGACTCTAGAAACTTAGAGTATAAGTGCAGGTAATCAGACTGAAGGAAGCCTTTCATGCTTATTCGCTTAGGCACAAG[T/C]TGATATAAGTTCTTTATACCTTGTTCACTCTGAACACCAGATTGAGCAATCATACCACAAACAGCAATGCGACCATGGACTTTCATATTTCCCAGCACTG
753	PAcontig_1304_672	T/C	in silico	0.5	0.754664	100	NA	NA	0.999999	Paralog	GQ03229_E14.1	TTTCTTCACTTCCGTCCCTTCCTCACTGAACAATTTTCTTATAGCGCTAGATATATCTTTCCTTACTATCAGCCCCTTATCTCCCGCCTGACCTCCTCCG[T/C]TGAATCTGTATCCAATCTTCCATTCATCGGCCATGAGCTTGCAGTTGGTGAATTGAnnACGCCCAAAATGGAAACCCTATCATCGGAACTCCAAGAGCTAT
754	PAcontig_13041_811	G/A	in silico	0.302951	0.741697	100	NA	NA	0.434617	Mendelian segregation	GQ03713_E01.1	GATAAAGGAAAATAGCATTGCCATGTTGAAGAAGATCGAGCAGTATCTCCTCTCCAATCCCAACTTATACTGCTAAATATATTTATGTGTAAATCTGTCT[A/G]CCTATGCATAAACAGTCTAGTGCCGCACGTTCATATGAATGAAACGGCTTGAACTGTGCAAAATAATGAAGAGTGATGATATGACTTCCCTCCATYGTCA
755	PAcontig_13054_714	A/C	in silico	0.338976	0.708816	100	LG03	4.597	0.512801	Mendelian segregation	GQ0073_O20.1	TCCTCCCCTACTGACAACATCATGGTCGTCCTCTTTGCAATCTGTATATCAATGTGCACCAAACTCAAAGATTTTGATACAAACCCACCCAAACAAACCA[A/C]TCACCATAGCTTCTCTGCTCTCCCTTTACACAAAACTTCTTCCCGGACCCTTCAAATGAAAGGATTGGATGAAAGTTATGGTGATAATGTGGGTGCCTAC
756	PAcontig_13057_490	T/C	in silico	0.244792	0.895338	100	NA	NA	0.0658827	Mendelian segregation	GQ03218_I08.1	GAAAGGGAATTCTGCTAATKTATCAGATTATTCMTGTCTTCAGAATTCAATTTGTCTCTAAATAGCCTTTGTTCTGAAACGTCGAAGGAGATATTACAGG[T/C]ATCTGCATCATGTCGGTAATTTGCAAGCAAGGCCATGAAAGTTTTGGGATTTGGATGTSACACTGTTGTTTGTCAGCATGGCCTTGCATACCCTTCTATA
757	PAcontig_13065_432	C/T	in silico	0.341146	0.943223	100	LG03	37.062	0.0388919	Mendelian segregation	GQ03119_K08.1	ATCCTGTTTCTTTTATAGGAATGGCTGGATACACCCTTACTGTTATTGGTGTTATCCTCTATGGTGAATCAAAACGGCGATTGAAGTAAAGTGTCTGTAT[T/C]TACATCCAGGTGCAATAATAGGGAAAGCACTTGGAATATATGAAGAATATTTCAAGATTTTAAATCTTCATTCTTGTAAGAAACATTCGCGTTTGAGTAG
758	PAcontig_13068_821	T/C	in silico	0.360556	0.596571	99.9132	NA	NA	0.00237689	Mendelian segregation	GQ0011_K19.1	TCCCTACCCTGGTTCTCCAGCTGGTGCACTTCCTGCACCTTCCCCCTCTTCTCAGCCTCCTCCTCCTCCTCCTCCTGCGTCGCCAAGAAATTCGAACTCT[T/C]CACCTCCGAGCCAAGGACCTTCAATCTCAAACCCTCCTGAACAAGGACCTTCAATCCAAAATCTTCCTCGACCAGCAGTCTCTCCACTATCTCCAATCTC
759	PAcontig_1307_1352	A/G	in silico	0.345486	0.846312	100	NA	NA	-0.197685	Mendelian segregation	GQ03804_F14.4	AAAGGAGAAGCGGATAATCTGTAAGACAAAGTAAAGRGGCAGCTATTTGGAGAAGAGCAAGACAGACGGAAAAGCCGATAAGCTGGAAGCAATCTTGTCA[A/G]CGAGTATAGAGACCGGAGCATMAGGATTGTTTGCTTATACACGACAGGCACATCTGTTACATGAGGAGGCGCGTGGGGGAGAAAGTTAAGATGTACCCCT
760	PAcontig_13071_613	C/T	in silico	0.103299	0.857235	100	NA	NA	-0.0346972	Mendelian segregation	GQ03213_M11.1	TACCCCTATGCCAAGGAGTTTGAAAGTTATTCTACCTGGTTTGGGACGTCTACCTCCAGGGTCACAAGTTTTAGAAGCAATGATTCCACGTTGACAACTG[T/C]CTATCTTAGTTTACTGCTGCTAAACACTCTGTTTCCTTTATCAACATAAATGGCAAGAGGAAGGAGTTATGAAGTGTTTCCCCTGCATTAATTTGGCAGA
761	PAcontig_13072_584	A/C	in silico	0.223044	0.679359	99.8264	NA	NA	0.031163	Mendelian segregation	GQ03407_K23.1	TCCTCTTCTCAAAATTCAGCCGACACGAACCTTCACTGCTTCTTTTCCATAAAAGAACTTTCTTCTGCTCAAATTCGGACTAACCTTTAAAGCCAAGTCT[A/C]TCTTCTGCTCAGAAATTCAGAAGMAATCCGAACCCTGACAGTCGAATCCTGATAGGTTCACCTCAGCACTTCMACTAGCTCGCACCTGACAAAGTTCCGT
762	PAcontig_13087_585	C/T	in silico	0.282801	0.243341	97.9167	LG07	45.593	0.0227881	Mendelian segregation	GQ0013_G18.1	CATTCACAGAGTTATGTAAAAAAAATCAAAATATATGCAGAAAAACTAAATGTAACTCAAACAAAGAYATAAATAAAACACATCTACTGCATTGTTCTCT[T/C]ATGCAGTCATTGATATAGAGCTGTATGGCAAAGGGTATAAATAATATACCAGCAGAATGTTTGAAAGAGTGGTCTTTCCCACGTCGTTTACTCGAGGATT
763	PAcontig_1309_437	C/A	in silico	0.223684	0.803814	98.9583	LG04	68.795	-0.11093	Mendelian segregation	GQ03917_I22.3	TTAAAGAAACTTATACTCATTGGAAAACTTTGGAGCCAAACTATAGAGAAGGCGTAATAACATAAAATCACCCACTTATTATGGGCCAAGCTTCGCCCTT[A/C]ATGTACTGAAAATACTTGAGCAGATTCTACCTAAmTATTCACAAAAGTTCAGGTCAAGATACATGATGGATCTCAACTTAGGAAACCCATAGGGTTGTTC
764	PAcontig_13093_568	T/C	in silico	0	0	0	NA	NA	0	Monomorphic	WS00822_C13.1	TCCATGGAATAGCAGATCTGTGAACGTTTTCATAATAAATGTCATACGGTGAAGGGGTACCAGAGGAGTAAGCTGGTCCACGCAGATCTGAACTAGCGAT[T/C]CTCCTCTGAAGAAACAAGTAGAGGGTGCGAGCTAAAGTAGTAAGTTGCTTAAACATTAAGGGTATGTTCCTGCTTGAGGGAATGTATAACACCAGCGAGG
765	PAcontig_13096_283	C/T	in silico	0.0351562	0.858005	100	LG01	147.516	0.0285649	Mendelian segregation	GQ03116_E03.1	CTCTTTGAGTGACATTTTTAAATTTCTTCTGGGCTAGTTTCAGATATTATTCTTTGAATCGGGATGGTCAACATGTAATTTCATTTTTGCCTGTCACAAG[T/C]GTTTGAGAGGCTGATGTTGGCATGCTGCATTGTGATTCCCTGGTTTGTGAACCAGGTTCCTGTCTGCCTTTATTTTAACTTCTCTCCTTGAGAAGGCCAT
766	PAcontig_13097_316	T/C	in silico	0.0577257	0.888968	100	NA	NA	0.0598471	Mendelian segregation	GQ03112_B03.1	CACAACTCCCACTAATAATGTAATCTCTCCCATTCATATAATATGACCGTGTATAGTTCTGAGCACTTCCTGTAGGAGCAATGTCAAATTTCATATGTAG[T/C]CTCCCATCCACAGCTAAATGTTGTTTGACCTGGAAAACCATTCTTTGAGTTAGTCATGCAAGTTCTTTCAAACCATATGAGAATCTACAGAGACAAACAA
767	PAcontig_13109_729	A/G	in silico	0.5	0.74729	99.9132	NA	NA	0.999999	Paralog	GQ03712_N04.1	GCGAGGGTCTGACCAATCGAGATACGCGAAAGGGAGCAATGGTCCAACGCAGTATACCTGCAATTTCTCYGACAAAGCCTCCACTAAATGACCTTCTAAC[A/G]CTTCCAAGGAATTGGCTACTACCCAATCTGCTTCTCTGGCTCTTTCTAAACAAAGAACAACAACTCTCGCGTTTACATTGCACTTGGTTTAAAAAACGAT
768	PAcontig_13114_367	C/A	in silico	0.484238	0.679017	99.1319	NA	NA	0.938878	Paralog	GQ03121_O02.1	AAAnnTCCTACTTTAACCATATTCTCATCAAGAGGTAAGTMCAAGACTACCAAAACATCACCATCACCAACTACATCCACATCCTCTTTCTATGTACCATT[A/C]GGAAACTTGAATTGGTCAATGGTCTTTATGTAGCTAAATTTCTATGTATGTCCTAGAAGTGTTACTTCTCCATACTTATTCAAAGGCTAGAATGCTAACT
769	PAcontig_13115_463	T/C	in silico	0.407685	0.840364	98.2639	NA	NA	-0.226275	Mendelian segregation	WS00833_P11.1	TTATTGTACAGACATGGAGGTACTATTAACCGCGCATAGTTGTTGCAGATTCCATATAGTAGTGGTCGAATTGTGCTGGTAATATTTTTGGCGACGACTG[T/C]TGGGGGATAACGGTTGCTAGTACGTCCGACGGATGCAACTRCTATGGTCGGCGGTTGTAGATGGCAGGGGAATACGGAGGATGGCGGGAGTACAATGGAC
770	PAcontig_13116_355	T/C	in silico	0.153646	0.90117	100	LG07	3.587	-0.00537052	Mendelian segregation	GQ02821_N07.1	TGAGAAATTCTCTACTTATTGCTCCTATGCCAACAGCATCAACTAGTCAAATTCTTGGGAACAATGAGTGCTTTGAGCCATACACATCAAATATTTATAG[T/C]AGGAGAGTGTTAAGGTAAWTTTTTTTTCATTATTAGAAATATTTTTCTAAAATATTGCACTTATTTTTAAGTGATTAAAATGTAATCTCTGTTTATTTTG
771	PAcontig_1312_1154	T/G	in silico	0.419861	0.770285	99.6528	NA	NA	0.723722	Mendelian segregation	GQ02012_N20.1	ATATnnTAKCTGCATGAATCMGACTTATAAACAAATAGGTTTATAACTCACCCGAGCTTTCGACGTTGGCAATACGAAATTTGGACAGCCTAGGAAAGCTT[T/G]TTTAGTCACTTCGTTTATTGCAAGTAAAGTCTGCAACACACATTTTATAGAACACCAAATTACAAAACGTCTACTAAATCTAAATTTTGTTTCAAATCAT
772	PAcontig_13124_259	A/G	in silico	0.0859375	0.835823	100	NA	NA	0.016607	Mendelian segregation	WS02627_C21.1	TCTTTAATTTGTCCAAAGCATCCTTAGCGGCCACTCTTTCTGCCAATTCCTTTTGGTGGTGTTCACCACTCCCAACGACCTCGCCATTGATCAGTACCTG[A/G]GACCTTACCATATTGTCACTCCAGAAGTCTTTGTATTCGATGTATTTCCCTTGCTTTTGGCATAGCTCTTGAAGCTCAGTCACGGGATGCAGTTCAAGTG
773	PAcontig_13129_615	A/G	in silico	0.348958	0.96314	100	NA	NA	-0.144119	Mendelian segregation	GQ02801_F19.1	ATATCCCCACACAAGTTCCAGTAATAAGTCCTCCCAGAATAGTGCCCATGAGGAGCACGGCTCCAGAACAGTCATAAGCAATAAGAGCCTCAATCCCAGT[A/G]GACTGAAATAATTCCCATGCATCCCGTGCAGAATGATTGAAGCCCTTACCATACACAGCTACCTGAAAATCAAAGCCAAACCTAATTCATTATAGCACCA
774	PAcontig_13133_731	G/A	in silico	0.344184	0.924356	100	LG11	49.845	0.0171862	Mendelian segregation	GQ02830_O01.1	GAACAGAGAATATCGAATCTAATTCCACAATAACAATGCCTGCAAATTATACCTCGATATGAAGAGATTTTCAATAATTTTTCAATCAATTTTCGATCCA[A/G]AACACTGTCGTCCACAGCCAGGACATGAAACTCGGATGTGCTGGCCGCATCTCCAGACTCATTCCTGCCCATATTTCTAATCAAGGCTCCGTCTCAGACC
775	PAcontig_13135_465	A/G	in silico	0.0190972	0.866905	100	NA	NA	0.00289224	Mendelian segregation	GQ03104_F05.1	CTMATCACCAATCTAAATACCAGAGCTTATCAAATTCACAGGAAAGGAACAGAAACTGTTCAGAGTGGTTCAATCAGTGTGAGTTTATGATCCTTGCCTT[A/G]CTTCTTATATGGTGAAGGATGGCTATAAAATGGCTGGCCGCCGACTAAATGCTGCAAGTGGGTATGCCCATTAGGGAAACAGGAATGCAGAAGAATATGA
776	PAcontig_13138_608	T/C	in silico	0.183594	0.920163	100	LG03	32.852	0.114834	Mendelian segregation	GQ03718_L22.1	GGAAAGAAGAACAACTGGTTCAAACATAGGAGAAGGAATCTACATTAATATCATGTATGATGAGTTTACAGCTGGCCATGATTTCTCGGGTAGAAATTTA[T/C]TATTCTCAGAGGGTCGAATTCTTCCTCCCCACTCAGCTCATTCTAGACAGCAACCATCCAGCATTGACATGGTTCGGGCTGAATCTAATAATTCTTGGTC
777	PAcontig_13140_602	C/A	in silico	0.448925	0.289728	96.875	LG08	90.315	0.0214108	Mendelian segregation	GQ04106_F04.1	TTCAGCGACGGCGTTGGAGCTCTTCATTrGCCGCAGAAAGAAGGTGCTCsGCGTGATTGAGGCGATGCGTCAGAGAAATGATCTCCTGATTGTAAGCCTG[A/C]GCTTGTTCCACAGATTCCGCCTCGAACTCTCCAAGCTGAGTACAGAGTCTCTCCTCTGCTTCTCGAACAGTGAGAAGGCGGATCCTrAATTCCTCCAGCT
778	PAcontig_13141_772	T/C	in silico	0.0421007	0.891561	100	NA	NA	0.039499	Mendelian segregation	GQ03005_N06.1	AAGCATTTRGCCAAAACGAAACGCTCCCACAAAATATGGCAACTTTGTCGCAAYGAAAATAGCACCCTCATAAACTGATATGACAGGCTGAAATCTCTGA[T/C]ATTGACATCATGACATCCTAGGTTGCCCAAGCAATCATTAGGCCTCCAAACCGTTTGCCATAACCATCCCGATTTGTCTGCATATTGTTTTCCATTAGAA
779	PAcontig_13142_569	C/T	in silico	0.31044	0.186689	94.7917	NA	NA	-0.0503117	Mendelian segregation	GQ03103_C18.1	TTAATGTATTGGGGTTTGCCTTTATATGTCGAGTCTGTGGTCAAGCTGAAGGGTTTTGATATAAATACTATCCAACAGGCCTACACTGTGTGATTTAATG[T/C]ATTGGGGTTTGCCTTTACTTTGTCTTGTGATAGGAAAAAATAGACCAAAATAGCTTAATCCAGATGTGACAAGGATAGCTACACTGTGTGATTTAATGTA
780	PAcontig_13150_313	C/T	in silico	0.461806	0.712115	100	LG07	56.391	0.858063	Paralog	GQ03309_B07.1	CAGGGTCAGCCAAAGAATGACCTCTGAATCTATATGTCTCGCATTCGACAAGAGTCGGCCCGTCGCCTCTCCTCGCTCTGGCCACAGCTTCCTTAGCCAC[T/C]TCTCTAACCTTCAACACATCCATGCCATCAACATGCACGCCCGGCATACCrAATGCAGGCCCTTTCTCCCAAATATCTGGAACTGAAGTTGCCCTAATGT
781	PAcontig_13154_593	C/T	in silico	0.433044	0.556467	99.8264	NA	NA	0.00586394	Mendelian segregation	GQ03706_G17.2	GGATAAGCACAGCTATACCCATGGAGAATGCACACACTTTTTGGGGTGGAGGTGTCAAATACATGGAATTCCTCTTGTTCAAGGTGTCAAATGCAGATAA[T/C]AAGACCTATCTCTATCCTCCCTGTTCCTTTTTCCCAGTTTTTAATATATTTTTTCTCTTTTCCAGCTGGGAATGACCGTATTYCAGTTTATGGATATCGA
782	PAcontig_13159_816	G/A	in silico	0.485413	0.213818	86.2847	LG05	40.079	-0.264968	Mendelian segregation	GQ02816_A21.1	CTCCCCCAAAATTGAGCACGACCACGCACAAGTCTGCCACCTTCTCATAATCTTCCCATATCTTGGACAGATGAGCCCTGTCTCCACCCCCGTCAGTGCC[A/G]GGAAAATCAACTAGAAAAATATCATCTCTGAACCTGTAAGGAGTGGCTGCCGTGGTGTGTGTAGTGAATCCKACACCTCCAACGTTATTGCCTAATATTG
783	PAcontig_13162_302	A/G	in silico	0.0529514	0.709139	100	LG05	138.631	0.0539575	Mendelian segregation	GQ03125_K10.1	AGGGCACCAGAGGTATGRCAGTGTTTATTTTTTCTCTGCCAGCTTCTTCACTTGGACGAAGGGCCTCATCCCTTTGCTTTGTTAATTTATCATTTTTGTC[A/G]AGTTCCTTAATTAAAATCGTYTTCAAGTAGTTCAACGATGCTTCTAAATCTGCTTTTTCTGTTTCAGCATCCTCCCTTGCTCGCCTTTCAGATTCAAGCT
784	PAcontig_13176_571	T/C	in silico	0.209607	0.760549	99.3924	NA	NA	0.0174256	Mendelian segregation	WS03224_B01.1	CCCAGATATTTCCACCACAGTCCCATCTTTATCCCCTTTGATTATGGGCCTCGCCGCTCGCATCCATGGTATGCCTAGCAACAGAGAGTATGAGTTCTCC[T/C]GTTTCAGCATTGGCAGAACATGGAATGTGGTCAAGATTCGAACCCGGCCAACRTCAACGGGAACGTCCTTTATCACACCTGCTGGGATACTCTCAGAACC
785	PAcontig_13179_743	A/G	in silico	0.481337	0.839068	100	NA	NA	-0.0490222	Mendelian segregation	GQ03412_A19.1	CGGCGTGCAGACATTGAACGGCCTTCAAAGCTTATTGACGGCAATTTGCAATTCTGTCATGTGTTGTCTGTAGTGGACGGAAAAGCTGCCGCTTCAGGAT[A/G]GTGATTAGATCATGGATTGACATTTATTGGCCAATCTTGTCGTTACACATAGGGTCATGATCATCCAGGTTTTCCTGAGCATGCTAATACAAAGCCACGT
786	PAcontig_13180_590	C/A	in silico	0.306255	0.823504	99.9132	LG05	133.746	0.0611541	Mendelian segregation	GQ03309_J03.1	TTACCAAGGATCCACATGATAAAAAATCTGAGATTTTAGGGACCAGTTCCATTTGCCCTAGTTGCAAAGATACTCTAACAAACAGGCACACATTAATGGC[A/C]ATCAGCACGTGTGGTCATATTTACTGCAAAAAGTGTGCAGAGAAATTTGTTAAATTAGATGGAGTTTGTTTTGTTTGCAATAAAAGCTGCAAAGAAAGGC
787	PAcontig_13182_727	G/A	in silico	0.231337	0.680493	100	NA	NA	0.300951	Mendelian segregation	GQ0042_I12.1	AGGATCCATTCTGCTGAAGAAATGTGGGTCGAATCACTTTTTGGGAGTCCAAGCTTGGAGTGTAAGAGGTCGAGTTGATATTATACGCTGAGTCTTCTAA[A/G]TTGAGGGTCGAGTTACCTATTCTAGAGGTCGTGTTAACCTTGTTGGGCGCATTCTCTCGACTGCAGGTYGTGTTTTCTCTAGTGRGGGCGATCCACACTC
788	PAcontig_13184_770	C/T	in silico	0.425781	0.950656	100	NA	NA	-0.0254009	Mendelian segregation	GQ03111_N24.1	CCATATACACTTAATTGAATTCTATTTCATTTAGTTTGCAGGTTGAGTGAAGTAAACAATGGGATGTGAAATTCAAGATGTATAAAGGTTTATAACCTTA[T/C]ACAGTTGTTGAGTTGATTTATCTGTCAGAAATCAGAAATTAAGACTTTGTGTCTTCAATTTTAGTTGGTAGGKATAGCCTGTTGATCATCTTTAAAGGAC
789	PAcontig_13185_798	A/G	in silico	0	0	0	LG03	62.915	0	Monomorphic	GQ02805_M02.3	TTTATTCTATGAAGGTAAATAAAGCAATAATCCAACAAATCTTCATGGGCATTCTCACCCCTTCCTTGTATGTTGAATTTCCATCCTGCCTGTAAGTCTT[A/G]TATTTAGAATGATCTTGTATTCCACGAGTTACAGCATTAGCTCCAATAGTCCTTCTTGGATACCATTCACCTATTCCTGAAACTCGATCACAAATCTCCT
790	PAcontig_1319_280	G/T	in silico	0.410513	0.42517	99.9132	NA	NA	0.0393748	Mendelian segregation	GQ03232_M17.1	GTTCGATCATATTTCAAATTTTACAACCTTTTTTTTTTCACTAGTATCTTCTAATTACGTCCATATCCATTGAGGAAGAGTGGTATTCATAATTGTCCAT[T/G]TTGTTAACAGGGAAATACGTCCCCGAGCTAGCAGAGCTAATATACGATCTCAACAACGCCTCTACTGATACTCATATCAACCTCAAAGGTTTCATGGTAA
791	PAcontig_13194_658	G/A	in silico	0.45265	0.877976	99.9132	NA	NA	-0.00410078	Mendelian segregation	WS03215_C01.1	GTATTAAGACGTGTTACTGAAGATGGCAGAGGCTTCCCCACGTATTTTGCAGCAATGCCCGAAATGCGGTCGACCTGCACGCAATTTCATTAATACACAT[A/G]TCTTCTGAATACCCTTAATGATAYACAGTCTCAAAATAGTTGTTTTAATTAACTAACCTCTTCTCTTAGCTTGGCATTCTCGATACGTAACTGCTGCTCA
792	PAcontig_13201_981	G/A	in silico	0.204861	0.835207	100	LG08	82.946	-0.051437	Mendelian segregation	GQ03818_A14.2	ACCTGCCAGGGTTGAAAAAAAAGCGCTTSGAGCTCAACCCACGCACCAAACCTGGRGGCAAATCGCTAGACCCGCTGCTGGAATCTGAAGAAAATACGCT[A/G]GAATCGCTGCTAAATTTCGAGGAGTAGTCCTCCAAATCCAAAGCCTCCTCCTCTATAAAACAAGCCTTACCCGAACAAGCCTTATCCCCCTCGTATCCCC
793	PAcontig_13210_758	C/T	in silico	0.468723	0.645513	99.9132	NA	NA	-0.0178771	Mendelian segregation	GQ0207_M19.1	CGGGGAGGACGCCCGCCTGGGGCTTCTCAGCCCAAGGGCTATGGCCATTTCCACCGCTTAGGGTCCAGATCTAAATTAGTATGTGTTTTGATTATGTTTT[T/C]TGTGAGATGCAGTTTCACTTTGTTCCCTGATTTGCTTTATATCGCTGCTTTGTTTGTTGTTGTTATTACGCCGACAGAAACTCTGCATGTAAAGTTTTTA
794	PAcontig_13211_704	A/C	in silico	0.0577257	0.901934	100	NA	NA	-0.018104	Mendelian segregation	GQ03208_K05.1	TATACCAGAAAGTTGCACTTAAACGTAAACCCTGGCACATTnnAATGACAGTTTCCCATTACAGAACCTAATTAGGGTTTTAAGAATGTACAGACTGAATG[A/C]CAGAAATTTACACCAAACCTAARCCCTGATCAATTCCATAACGGTTTTCACAGAACATAACTTCAACCCAATACTGCCATTTTCTTATGAATTAACATCC
795	PAcontig_1322_1469	G/A	in silico	0.379492	0.332767	99.0451	NA	NA	0.0495751	Mendelian segregation	GQ0195_E02.1	GCAGAAAAATTCCCATCGAGCAAGGGGATTCATCCTGGAGCCGAGGATAGATGAAAGCTAGGGTTTATTGGTTTCTGCTTCAATGGCCATTAACATTAAG[A/G]GATTGCGTAAATGTATTAGTCATAAAGCTGnnTGCAGAAGTTTGGTCAGCCCGGGACGAATCTCGCAATTGATATGGATGGTGGATTACAGTGGTTGTGTG
796	PAcontig_13220_254	T/C	in silico	0.408217	0.710752	99.3056	LG05	17.957	-0.189471	Mendelian segregation	GQ03201_E10.1	AATATAACCATCCTGAGTTGAAGAAGAACACAKCAGATGGTATTCCCTTGGAACACGTTGCTAGACTTTTCCCTCTTCTAACTTGAAGTTGCCTATTCCC[T/C]GAGTATTGCAGTTGAAGAGACACAAGTTGTGACAATTTCCATATATCCCATTGGTATAGTTTTTTTTGACATGCAAGCATTAAGCCCCGCTTTGGAACAA
797	PAcontig_13227_203	G/A	in silico	0	0	0	NA	NA	0	Monomorphic	GQ03118_I01.1	TCAAAGCATTTTACATTCATTGGCTTCAGATGAAAATTCTCACTACCCAAACATGCAGAGGGCTACTCAATCTCATATGCCACAACTATCTAGAAATTTA[A/G]CAGGACCTTCTCTTTCTCAGGATGGGCAAGCTCCTTCAGCCTCATGGTATTCATCAAAGAGAGTATCAAATAATGAACTGGCATCTTGTCCACCAGCCGG
798	PAcontig_13231_881	A/G	in silico	0.406005	0.621994	99.7396	NA	NA	-0.0743364	Mendelian segregation	GQ04007_P18.1	TCTGCCCTATATAGAAGGAGTGGGAATGGCAGACTAAATGTTGAGGGAAACCCTGCATGATCTGGCCGGCGCAGAGGGGTTTATGAAGGATTTGAACGCT[A/G]CCGTCTGAGAGAACCAGCTGGATGGCTTCCTTGCTATTGCCCACAGTYACGCAAGACGCATGGTTGCCCATATTTTATTTTGTTTGTTCTGAACCAGCAA
799	PAcontig_13238_540	A/G	in silico	0.5	0.697035	96.9618	NA	NA	0.999999	Paralog	GQ03610_P24.1	CAAGAAGGACGAAACATGGTGGTACAACATGGAAACCGTGGAAGAAGTTGAAAAGGCATTAACGACAATCATATGGGTGGCCTCRGCTCTTCACGCTGCA[A/G]TTAATTTTGGGCAATACCCTTACGCATCATCCCACCTGGCTTGTAGATTGTACTTTTGTTTTTGTTTATATGCACATGTCATTCAACTAGAARCATTTTG
800	PAcontig_13240_150	T/G	in silico	0.490435	0.853552	99.8264	NA	NA	0.00210587	Mendelian segregation	GQ03105_H17.1	CATTTTTGGTTATATTTTCAGGTCTGCCATGGCGGACTTGAGGTCTAAGAGCTTTGGAGATCTGAATAAGGAGGTTGTGCAGTCTCAGCCTTATTTTTCT[T/G]CTTTTGCTCACAGCCAGTCGTACTCTGAGCCCGGTCCAAATCACAGTGCGAATCCGAATCAGAGTGCCAACAATGCAGGCAATTTTAATGGTATGAAGAA
801	PAcontig_13245_693	A/G	in silico	0.167535	0.786557	100	NA	NA	0.026973	Mendelian segregation	GQ03322_K23.2	GATGTATATGTGGTAATTGTAGCATGCATTTTCTGAACAGTTTTCATCCCCTCCACTGCACCGGATGTACATGTGGTAAATGTGTATAAATGTCGCCACA[A/G]CAACCGAGAGCAGACTTCAAAGCAGAAAGTTGGGGAAGCGTGTTAGATCTTTTTATAAGCTTAGAAGCTAAAATCTTCCTTTCAAAAAAGGAGGGAGATT
802	PAcontig_13256_627	C/T	in silico	0.22305	0.319191	99.0451	NA	NA	0.00893198	Mendelian segregation	GQ0172_L06.1	CTGCTAATATCTAGTGAAGGGATGAATTTATTGATTGAATGACTTCTAAAAGATGACATATTGTAATGGTGCAACATTCATTGTGATTTTATCCATTGCA[T/C]AGTACTAAGTGAGGGCTCTAATTTTGCAGARTTTGCAATGGAGAAACATGGGATGTATGTTGATATGATTCGAATATCCTTTTTAGCAATGGAGGAGGGT
803	PAcontig_13258_818	A/G	in silico	0.298951	0.289846	99.3056	LG02	142.473	-0.0907519	Mendelian segregation	GQ0048_I24.1	CCCATTTTGAAGCAGGTACTCCGCACGGTGAACGACTGTTTTCGGCGGATCTGATTGTGCCAGCGTGCATGTTCCTCCACGGGCCTGAGCAAAGAGTACA[A/G]CTTTACTAACACCATACTCAAATCTATACACATGTCCTCCCTCAAGAAAGCAATCTAAACAAGAACGGATCACTCCATTATTTCCATTTTGGAAGACACA
804	PAcontig_13260_426	C/T	in silico	0.232548	0.728542	99.4792	NA	NA	-0.0881329	Mendelian segregation	GQ03307_E11.3	GATGAGGGCACTGATAAAGTAAATCCTGAGCTTCCATATGTTTGCCTGCCTTACAAAGTACATCAAGCATCGCAAAATATGTTTTGACCGGTGCAGCACG[T/C]TTTCTTCTCAGCTTTCAGGAAATCTAGAGCCCCGTCCACTGTCTCACACTTCACATAAATCTCATAGAAAGGATCTACAGAGAGCGGAAAAACCCCATTC
805	PAcontig_1327_854	T/G	in silico	0.300435	0.501531	99.8264	NA	NA	0.00331076	Mendelian segregation	GQ02804_I09.3	TCAGAATTCTATGTTTGAGAATACTTATTTGCTTGAGGCCACCGAGGAGAACAAGGTTAAGGTGTTTGGGAAGGATTTCATGGTGTGGGCTAATCCCCAA[T/G]CTGCAGATGATTCTGTCTGGGAAGATACAGACGAGAGCTCGAGGGTGGAGGAAGAGGAGGGTAGGGATTTGAAGGAAGAACTTGAGGAAGSTTCTCATAG
806	PAcontig_13271_458	G/A	in silico	0.451823	0.880821	100	NA	NA	-0.0134098	Mendelian segregation	GQ03617_N11.1	CSTAGACAGAAAAAGGAAGGCCAAGGAAGCTGTAACCAAAACTATAGACTTCCACACCATTACAGGAAAATGTTCATCGCTTGAAAGTAAACTCGGCATG[A/G]GTTTTACCTCCTTGCAGCCTATCAACCAATTAAGCCTAATGCACAACATCCTCATGCCCCCATATCAAAATTCCTTTTTATTCTCTTTCAATAAATAGTT
807	PAcontig_13274_409	A/G	in silico	0.144531	0.915229	100	NA	NA	0.0776599	Mendelian segregation	GQ0205_C11.1	ACACTTCTGAATCTAGAGAACTTCACAGATTTAGTACTTGCACTACACCCATTTAGTCGAATCCCATTCAAATGTCAGATACAAGGCACTTAACAACACA[A/G]TCAGACGTCACTAAATCTAAGGTGATGTGTCCCATCTGTTGGAAACCTAGACCCCACGGTATTTTCAGGAAAACACTGAAAAAGATTTGACCAGAATAAC
808	PAcontig_13289_681	A/G	in silico	0.153646	0.937945	100	LG08	77.716	-0.0921331	Mendelian segregation	GQ03013_A12.1	TCATAGGTGGTCGATCTACAGGTGCAAAACTGTCATCTCTCACTCTTCCCCTGTAGTCAAAACGATCTTCATAATCATGTCTATCCCTAGTGTCTCTTAC[A/G]GGACGGAAATCAGGAGGTGACTGTTCACCTGGTCTAGGAGGTGAGATTCTATCAAATGCTCCAGGGCCACCTCTGCCCCAGGGAGCAGGTGGTCGTCCAA
809	PAcontig_1329_1436	G/A	in silico	0.428073	0.581841	99.566	LG05	18.754	-0.0705658	Mendelian segregation	GQ03711_N04.1	CAGACCACCCACyCCGATGATAGCCCAGATTGCCCAGTCCATCCAAACCCAGTTTGTGCAGGCTTAGAAGCCTGTGAAGGTGCGGGTTGAGGAGTCCATGA[A/G]GGCTTATTGGGAGTCCAGGCTGGAGCAGGGTATTGGGATTTGGATGAAGATGAAGTTGGAGTGTGATTGTATTTCTGATCCTTTAGACTCTTGGATGATT
810	PAcontig_13290_651	G/T	in silico	0.498698	0.960858	100	LG06	57.965	-0.0746464	Mendelian segregation	GQ04108_N16.1	TGGTGATCTTCAGGTGAGATCGCTGTCTCAACTTCCTAGTTTTAGTAGCTTTATTATTGGTCATTGTTATTCTTCATAGTACACATGAGATTGATCCTCT[T/G]GTATGTAGGTCCAGTTGTAAGTTAGTTTTTAGCAAATATATTAAAGTTTTTAGCAAATATATCAACTGTCTAAAGACAAGTATGAATCAAATTTAAATTT
811	PAcontig_13300_424	G/T	in silico	0.0138889	0.639825	100	NA	NA	-0.0038826	Mendelian segregation	GQ03411_H09.1	GGATTTTATTTTTCAAAATTTTCAAATCTAATTTCTAACCAAAGGTATAAAAATAGGAAAACAAAAATTTACAAGACTACATAATGTTACTTTGTTTTCA[T/G]ATCATCCACAGTTTGATCATACAAAGAAGATGAAAGATGTTACATTGATGACAGTAATGCATGTTCAAAGAAGCCGATCTGGCACTTTCAATCCACCCGA
812	PAcontig_13303_394	A/G	in silico	0.0217014	0.860252	100	NA	NA	0.00550068	Mendelian segregation	GQ03416_A11.1	AAACCTAAAATAGAAGAGCTAATGAGAGCTGGAGCTGATTATACAGTTACTGATGTTGAGGGAAGGACTGCTTTAGACCGAGCAGCTGACGACGAGATAA[A/G]GAATTTGATTGCAAATTTTCCCAGGTGAAATATATGGTTCTCTGGCTTTCTTTCAAGATTTTCCCCAGTTCTTCTTATATTTCTTTTCACTGATTCAAAG
813	PAcontig_13317_607	A/G	in silico	0.180121	0.86858	100	LG09	138.844	-0.0154272	Mendelian segregation	GQ03101_B16.1	GAGATAGACTCTTCTTTTGGCATTTCTTTGAGGCCTTCCTGGTCCATTTGCATTTCTGATATACTTCTCAACAAAGKAACAAGATATGAATCTAAGGTAC[A/G]CCCTGAGACTGAGAAAAAGCACTTGGTACATCAAAGAGTGACATTGACTTTGTTGACTCGGATTCCTTGAGCCGTTTTCTCCCTCCCTCAGCACTGTCAG
814	PAcontig_13318_877	T/C	in silico	0.5	0.784577	100	NA	NA	0.999999	Paralog	GQ03324_I11.1	TGAGAAAGATTTATGAATTAAAGGCCCGCTATGTAATGTAGCACCCCCAACAACAACCCCACCACTAGACCTGCCACTCCTTTCATCGGATTAATCTTAC[T/C]GATCTTATTGTACCTTGTTTTCAAKGGTTTTTCTCTGACAATTTTTTAATCTGGTCTCCTATTCGATTTCTGTTGCGTGCATTTCATTCGATCTAAGGCC
815	PAcontig_13320_489	A/C	in silico	0.0438368	0.881007	100	NA	NA	0.0230135	Mendelian segregation	GQ03118_M01.1	TGACTATCTTGAATTATTTGCAGTTTCCAGGTCCCGCGATTAATAAGACTAAGATATAAACTAATCGGGCAGCAGCAATGACCTAAATAATATGTGAATT[A/C]TATAATAGGTCCAAGCATCCCATTACCCCATCATTTTGTTAGAAGAGCTTCCGCAACGAACGTTCCATCTTTCTTGCAAAATGTCAGAATGACAAGAATA
816	PAcontig_13328_255	A/G	in silico	0.00730282	0.865534	89.1493	NA	NA	1.06066e-05	Mendelian segregation	WS0322_I22.1	TAAAGTGAGAACGCACAATAAAGAGACCAAATTATATATAACATATCTTCAATGAAACAAAACCAATTTAATTGATTCTCAAACAATACAATGAGCCGGC[A/G]CATAGCAACCGCCATGAAACCTCTATCACGCATGATCTCTGTACACGAGAAGGAGACGCGAGAAATTTGATACAGTAAGTCCCTTATCTATTTCATTTTA
817	PAcontig_13330_786	A/G	in silico	0.0863715	0.741569	100	NA	NA	0.00651268	Mendelian segregation	GQ03903_J14.1	TCACATATCTAAATGGTCGGTGGTTTCAGGGACTAAGGGTGCATGTTAATAGCTCGATTCCAGAGGATAAGAAGACAGTTTTGTCTAGAGACTCTGTTGA[A/G]TTGGATCTTGCACAAAGGCATTACCGGTCCTCAGCATACAAGACAGTTATTGCAGGAGTGGCTTTATTGGCAGGTGTTAGTATCATTGTATATTTGAAAA
818	PAcontig_13336_632	T/C	in silico	0.396226	0.735189	73.6111	LG11	12.924	-0.354259	Failed	GQ04004_N24.1	TTGGATTTAATCAAGTTAAAACATGATGTATTTGGTAGTAGTTTTGGGTAAATAAACATGTTACACGTACTTTACAAGTAATGGGATTAGAAAGTAATGA[T/C]ATACATTAAAACTTTTGTTTTCTTGACAAAGGCATTCTTATTATCATTATCCTGCCATTAGTTGAGAATGTCCACAGAACTTTGTTTAAGGTTTGAAGTG
819	PAcontig_13338_368	A/C	in silico	0.227431	0.780905	100	NA	NA	0.294373	Mendelian segregation	WS0071_P18.1	TTGGGGGAAAACGCTTGAAGCTGCCTTCTARGTTATTGAGATTCGACACCAAAGGCAATGGAGGAGCCATAATAGACTCAGGCACTACTTTCACTGTCTT[A/C]AACGAAGAAATCTTCAAGCAGATCWCAGGTGAGTTTGCTTCTCAGATCTTATACGGAAGAACTGATGATGTTGAAGCTAGGACTGGTATGGGACTGTGTT
820	PAcontig_13349_481	A/G	in silico	0.0138889	0.89509	100	NA	NA	0.000485325	Mendelian segregation	GQ03411_C08.1	ACCGCAGGCGTTGCAGAGTGTTTTGGGACCTTCAGGACCTGCCCTCCACTGTGGGGTCTTTTGGGTTGCACAATGACTGCATTTTCTGACTTGTATGCCA[A/G]GATGATCCACCTGCACTGCACCTTTCTTCTTCGATGTAACGTGGCTCGTCTTGGTCTTGCTAARTTTATTTGTATTTGTAAATAGAGACTCTGCTCCACC
821	PAcontig_13350_277	T/C	in silico	0.407763	0.2506	95.0521	NA	NA	-0.048912	Mendelian segregation	GQ0045_I10.1	ACTTCAAATGGTAGAGTGACTGAAGTAGCAGAGAAGGATATTCTTATGAATGAAGAGGGTGCTAAGGTTAATGTCTCAGATAATGATGACCCAATTAGTG[T/C]AGTTGTTGTTGAAGCTGAAGCTAGTTTTCACGGGTTGCAGACAATAAAGAACGTCGACCTTGAAGAATTGCGAGAGCTAGGCTCTGGAAACTTTGGAACA
822	PAcontig_13352_425	A/C	in silico	0.0486111	0.720128	100	NA	NA	-0.182801	Mendelian segregation	GQ03911_L02.1	TCCTGCGGGTCATAGAAGATTGGAATTTAATCCCTGTCTTGTCCAACTGCTCCGCGCTGTATGCGTTGAGAAAATACCACAGACCGCCGCAGCACCCTCT[A/C]CCAGAAAGTGTCTGGTCTTTTCACATGCAGGAACCTTGGAACCTTGTCCATCCCTCCAGCTTTCATATGCAGGAACGGCGAAACGAATGCGTGCATGTAA
823	PAcontig_13353_676	C/A	in silico	0.394531	0.805142	100	LG02	26.286	-0.0642676	Mendelian segregation	GQ0208_G20.1	TTATTGACCTCAATCCAACTGCATCCAGGATTTTTATGAACACTACGATCGTTCATCATTTTCCATACCTTTTCCCTTTCAACCCATTTGCCCATTGCCG[A/C]ATAGATGTTTGACAGMAGCACATAAGGTGCAGCGTTGTTAGGATCCAGCTTGAAAATCTGTTCTGCCACATGTTCTGCTAGCTCAATATTGTTATGGATT
824	PAcontig_13354_606	T/C	in silico	0.407472	0.835107	99.9132	NA	NA	-0.118374	Paralog	GQ03309_O17.1	GGTTTCTGGCTATTAACATCCGCTATAAAGAAACGGAAACCTATGTTACAGAGGATTGGAAATTTCGGATTTCAAAGGTAGGAGAAGCGGACAGAACTGG[T/C]ATGATGGAGAACGAAAGATGGGAATGCGGGTTGAGCAGCAGATGGTTTAAGTGGAACGACGGGATTACAGGCAGTGCGAGTATGGATTCCATTGTTAAAA
825	PAcontig_1336_631	G/A	in silico	0.5	0.561746	87.066	LG02	149.934	0.999999	Monomorphic	GQ03813_B22.1	TGTTAACAATTCTCATGTTCAATTrGCTGCAAAGTCGGTGAAGTTTTCCAATGCTTCAAAAGTGAAAGTCGCGAGATCTTTATTTCGATCACCCAGAGGA[A/G]CCTTGGCTTCCAATGATTATCATTCTCATGCCATGCCCAACAAGATCTTGGGTTCTCAGATGAATAATAGTAATACAATGGCCGGCAATTACATGGAAGG
826	PAcontig_13368_719	T/C	in silico	0.112129	0.355218	99.4792	NA	NA	0.0473628	Mendelian segregation	GQ01302_J19.1	GGCGAATGGCACTTCAGGCTGGGAGCAGTTGTTTACCCTCAAAATTTCAAGATTGTTCAACTCTGCTACACCTACTGGCAAATACTCTATTCTTGCTCAA[T/C]TGTTTCAAGTCCAACTGGGTCTAGCAAAATTTCAAATTGGAGAAGCAATGATGTATCGATTACTTTAGGCTCAACAGGTTACCAAGAGAAGGCAGCAGCA
827	PAcontig_13378_402	C/T	in silico	0.461806	0.933716	100	LG08	5.09	0.0792141	Mendelian segregation	GQ03616_F15.1	ACTCCCTATCATCATTGATTTTTTnnCCCATTTAAATTCTCAACAGCATTGGCAGCATCATCTGCATTTTCAAAATTAACAAACCCAAAGCCTTTAGATTT[T/C]CCATCTATGTCACGCATAACAACTGCACTGGTGATGGGGCCGTAGCTASTAAAAACCCTTTCCAAGTCTTCATCTGTAGTTGTTTCTGACAAATTTTTGA
828	PAcontig_13381_273	C/T	in silico	0.400089	0.450028	97.309	LG01	91.282	-0.0318144	Mendelian segregation	GQ04008_E05.1	AAGGCGGGCACCTGCAGTGGGACACAAGGTACCAGATTGCCATAGAGGCTGCTAAGGGGCTCTGCTACTTGCATCATGACTGTTGTCCTCTGATACTGCA[T/C]CGTGATGTCAAGTCCAACAATATCCTACTGGATTCCAACTTTGAAGCCCATGTTGCAGACTTTGGACTGGCCAAGTTTCTRCAAGATTTGGGTGCTTCTC
829	PAcontig_13385_892	A/C	in silico	0.252683	0.212011	88.9757	LG12	42.24	-0.101029	Mendelian segregation	GQ0257_I03.1	AGGCGAGGGTCGAAAGAGGAAGTAGCCAAYGGTAAAATTAAGTGTCGTGTATTTTGCATTCAATGTKCTCCGAATCGACCCTGCATATACTCTGCTCGTA[A/C]TCAAGAGCAGCAGAAACAGATCCGCCCATGGCCAGTTCCCATTTGGCTTGCACCGTGTGTGCCAAATCTACAACTCTTTGGCTGTTTATTACAATSAAAA
830	PAcontig_13394_249	T/C	in silico	0	0	0	NA	NA	0	Monomorphic	WS03221_P08.1	GCAGAAGAGAGTGAATGAATAGAAAGGAAAAATAAGCTTCCGCAGTAAAAAGAAAAGGAATATTAAGTTGGCCTTCTTTGAGAAACCAATCTCCTTAGAA[T/C]GGATTATGTCTGGTAGACACAAACGGAATAACTGCATTGGACCTGAATGCCATTGGTGCTGCTGCTTTCGGTATGCTTCATAAGACTCCAGTAGCTCGCA
831	PAcontig_13397_608	A/G	in silico	0.0915799	0.900689	100	LG12	72.185	0.00688727	Mendelian segregation	GQ02818_B18.1	GTACACTTTGGATATGTCTGAAGTCCTGGCAGTGCTTTAATAAATAATCTTGTAACTTTGGTATGTCCTCTCTCCGGAAAATGTCCCAAAGAGCCCCACC[A/G]CCTGTGTCATCTAAACTATTCTCTCTACTGCCAATCCTTCCTTCCACCTTTCTTGGTATTGTACCAAGATCCTTCTGTTCACTACTATGAGCTTTCCACT
832	PAcontig_13398_543	A/C	in silico	0.0993924	0.787857	100	LG05	14.057	-0.122178	Mendelian segregation	GQ04012_F11.1	GCCAAAGGTGCAAAACCCCTGCCTGCAAATCCGCCATATTTCCATATGATTTATGAAGCCAATACTGGCAGTCCAACGACTCTTACTGTGATTCATTGAT[A/C]CGCGTCTGCTTTGCTTCTCTTACTGAGAACCAATCCGCTCTTAAACCCTCGACTTTCGGTTCTGTGGCCTCCTCTGCACGCAGATCCTTGCCCAAATCTG
833	PAcontig_1340_1581	G/A	in silico	0	0	0	LG09	70.088	0	Monomorphic	GQ04009_C24.1	ACTTAGGGTGACTCCTTTCAAGTTTATTGGGTGGATTGGGTGCTTTGAGACAGTAGTTGGTGGATATCTGTACAGCTATCAGATGTGAAAGTTTTTTCTT[A/G]TTGAAGATTCCTATATGTTATACTCTCATTGTTTCAAATTACTGCACCCAATCTTAATCATGGTTATTTTCATAGTTTGTGCTGATTCTGTTGATTCTCT
834	PAcontig_13401_634	G/A	in silico	0.386719	0.90997	100	NA	NA	0.0815585	Mendelian segregation	GQ02905_E24.1	GTTTTATTATTTGGAGAAAGCCCAATATGACTTAGATCTGCAGAAACTCAAACGAGAACAAGCATCTGAGTGATTGATTGTGAGTTTTGGTTGTATGTAA[A/G]GTAGATCTGTTAGGAAAACCACCAGATATTTCAATCTCCACGRCTTCCTAATTGCTCGTTCTGATAAAACCCACCAACCATTTAATGCCTGATTCTGAAA
835	PAcontig_13410_647	G/T	in silico	0.327691	0.708902	100	LG12	70.179	-0.0445104	Mendelian segregation	GQ03905_D23.1	TAGCTCAACAGGATGGGTGGCGTGGGGCATAAATCCTAGCGGTGGAGGCATGGTTGGCACCCAGGCTCTCATTGCCTTGAGGCAATCTAATGGAACCATG[T/G]CCTGCAACACCTACAATGTGACCTCCAAGAGGGCAACCTTAGTGCCCTCCCCTATAAGTTTCCACGCCACCGATCTCAGCTCTGTGTATGATAATGGACA
836	PAcontig_13418_887	C/T	in silico	0.364629	0.192317	99.3924	LG08	132.998	0.00464636	Mendelian segregation	GQ04101_B06.1	CGGATGATCGTTCAGGACCTGGGAGAATCTTACGCCACAGGCCTGACGAGGAGGAAGTTTGCGTCACTCCGGTGAAGCCCTCCCCTATACTTGCTGCTGG[T/C]AAAGATGAGAATTCGGCCGGAAGGGACTTGGCGTCTTTGCCTTTAGATGTCTTGGTATGTACGTTTGCGCTTTCCTGATATTGCTTTCCTATTTKCTCAC
837	PAcontig_1342_1575	A/G	in silico	0.429021	0.676682	96.6146	LG07	43.771	0.751376	Mendelian segregation	GQ03602_M03.1	GCCCAAACTCTGTCTGTGTCTTGAATATATATCATTGCCCATCTAAATATTTCCTACAGCCTTGGAGAAGCTACTCTATTTGAGTACATTATTTGGAGAA[A/G]TAAATTCATGGGAAACAATAATTTGCGAAAAGAATAACATGAAACCGTGCCTCCAAAAGTTATTCAGAGAACTAGAGAACTGTAAGTAACTGTAATTCTT
838	PAcontig_13423_823	A/C	in silico	0.0860122	0.70868	99.9132	NA	NA	0.0497351	Mendelian segregation	GQ03914_L12.1	ACACTCTCTTCTTGTACTCCCACCTAATCATCTTCATTGTCATTAATTTTCCCACTACTTCCTTTCATACTCGATGTCTCACCAATAAACATGGCTATTT[A/C]AGATGAACGGAATTGATTAATACTTGTCTATTGAGGCTGAGGTCTACTAAAACAATAGTACAAAAATAGATTCAAACTTTTTTATGATAGAGATTTTTCC
840	PAcontig_13436_452	T/C	in silico	0.150665	0.243959	91.3194	NA	NA	-0.253397	Mendelian segregation	GQ03605_E02.1	GCATCCATTATCGCTCCTTTCTCCCTGCTCCTTTTCGCTCAGGATCGCTTGTTTCTTTTTAACTACCWGCTCTTTTGATTAGTTTCACCATTGTACATTG[T/C]CCGCATGTTAATTATTTCTTGTAAGGTGTGGAATTCAACTGGATAGAAGTTCCTGGCAAAAATTCATCCCATAGTGAATTGCACTTTCCGCAGCACGAAA
841	PAcontig_13437_177	C/T	in silico	0.462174	0.647303	99.8264	LG09	3.739	0.499013	Mendelian segregation	GQ03712_G11.1	GAAAATAAAGTTGCCCTTCGACGCAACCTTTGTCGAGCGGCCAATTTTGTTGTGCGATGAATGTTAGGTGCACCGAACGGGCACGTGAAGGTCGTCAAGC[T/C]AACTAATGAGAGCATGGAAAGTCTATATATGCAGGAGACTCTAACGGAGCATTACAGCGCACTCAGACGCAGAACTCGACATGGATTCGCTGAATWTGCA
842	PAcontig_13445_336	G/A	in silico	0.0304083	0.709803	99.9132	LG05	65.413	0.0200206	Mendelian segregation	GQ03212_L04.1	AGGTTCAAGCCTGACTACATTTACACTAATCAAACATCCAAGCATGTACTCCTTTCTATCTCGATGCATTGATACAATATCTTATTACTGTGCAGCCCAA[A/G]TATAGATCCCATGAGAAGCGACCYCAAGTAAGAAGTCATTTTCTGGTACTTTTAACATCCTTGGATTACAGGAAAAATACAATTCACTTAATCCTATTTG
843	PAcontig_1345_407	T/C	in silico	0.0412326	0.919561	100	NA	NA	0.0382283	Mendelian segregation	GQ0035_C07.1	AGTTAAAATATAAGCTCTACACTTATCCAAGGCTTTCTTTACTCAGGAGCCATCAGTTAAAATATAAGCTCTACACTTATCCAATCATCTGCAGTGATAG[T/C]GAAGACCCTCCACAGGTAGCAGTGTTGCTGTTTGCGCTTAGTTTCCTGCTATCGGTTCTAACTTCTTCGCTTTTGTTCTTGATAGCTGCCTGGATGGACC
844	PAcontig_13458_627	G/T	in silico	0.227599	0.242606	96.875	NA	NA	0.0449043	Mendelian segregation	WS00750_I20.1	GAAGGCTCCTCGCTGCCCATGTCATACAAATTCTCGTTACCGCAGGATGGGTCACTGCAACCATGGCACCCGTGTTCTATGCTTTGCACAGGTTCAATCT[T/G]CTCAGGGTCTCTGCAAAGGATGAGATGGCTGGCATGGATGTGACTCGCCATGGTGGAGGTGCTTATGTGTATTATGACAATGATGGTGACAAACATATTC
845	PAcontig_13462_609	A/G	in silico	0.498693	0.7091	99.6528	NA	NA	0.980849	Paralog	GQ02902_L15.3	TCCATCAACACTGGTAGCATCAAACAGAGGGAGAAGCCTTTTTGCCTTTGCACCTGCTACTCTTCTAGGAGTAAGTGTTCCATTACCATGCATTGTTTCC[A/G]TAGTTTCCTCATCTACATGGGCTTCTTTCATGTCATCCTCATCATTACCTTCGTTCTTACCTTGCATTCCATAATATTCTGTGAGAAGACCATTGAATAC
846	PAcontig_13464_171	A/C	in silico	0.0177951	0.92876	100	NA	NA	0.00198056	Mendelian segregation	GQ0047_L07.2	TTGACTTGTTTCTAGATGCTGTTGAACTACATCATTTAAGCTCTTGCTCTTAATAGAGCTCAGTTTATTCTTTTCTGAAAGAGAACTTAGGTAGTTTATT[A/C]ATTTCTGAAGGGGGACTTGAGTGGTTCATTCAGCTTGCAGAATCCATGAGTCGCATCATTGCTTGTTCTTTCTTACCAGTGCTAGAATTCACACTTGGCT
847	PAcontig_13466_902	C/A	in silico	0.5	0.65383	100	NA	NA	0.999999	Paralog	GQ03707_A07.1	AGGCCATGGAGGCTGCAGAGGTTCAAAAGAGGTGGGAGAACAGTTCATGGGGTCGGAAATTAATTGTGCAAAAGCGAAGAGCTGAGTTGAATGACTTTGA[A/C]CGATTCAAAGTCATGCTGSCTAAGATCAAGAGAGGAGCATTAATCAAGCGTGAAATTTCGAAGTTGAAAAAAGAAAACACTGCCTGAGATTAAAAACTGT
848	PAcontig_13469_756	C/T	in silico	0.41456	0.522437	99.566	NA	NA	-0.0390723	Mendelian segregation	WS0261_L20.1	ACAAAATTAGTGAATGTGATTTCAATGGGGGTTGTGACCCCTTGCAGACATTTCTTGGACAACCTTGTAATTACGGCAGTGAAATGTAATGGCATTAGCA[T/C]GGCAGCCCTTCTGTCATTTCCCAAAGTACCTATCTGGCTCCTGCAACTCTCCTTTCTTTATAGAAGTGATTGTTTACTGTTGAATATATCACAATGTGGT
849	PAcontig_1347_474	G/A	in silico	0.451823	0.841762	100	NA	NA	0.0426663	Mendelian segregation	GQ04004_J05.1	TCTTCTCTAAAGGTATTTTTGCAGAAAGCTTTTGGAAGAGGGAGTATGGTTTTGGGTCAAAGCCGGTCTTTTTGTCAAACGATGGTTACCTGTTTTTAAC[A/G]CGACTACCATGATGTCACAACTCCAACCGGGGTTACACTGGTAAATATCCTTATCTAATCGTGGATTCTGGAAGTTAAGAAAAAATTGGAAATGCACTGG
850	PAcontig_13470_200	C/A	in silico	0.384983	0.946042	100	LG04	92.485	0.0723703	Mendelian segregation	GQ0203_O08.1	ATTTAGTATCCCTGTTATGAAAATTCTAGCTGGCAAAACGATGAGCAGTTGCAGTCACAAATTTGACTACGAAAAAGCAGTACAATAACCTAGTTAAGCT[A/C]CAATCATTCCAACCAATCTAATTGATTATGACATGAGATTGCACCAGTGCTGTGACTTCTCTAAAACACAATGAATGGGATAATTGGAAATCAATCGCCT
851	PAcontig_13474_304	A/G	in silico	0.473958	0.832981	100	LG07	0.16	-0.000761614	Mendelian segregation	GQ03204_N17.1	TTGTTATGTATTTGCACCTGTCATGGCATTTTGCAATGCATATGGAACSGGCCTAACCGATCAGAACTTGGCATACAATTATGGAAAGGTAGCGCTGTTT[A/G]TTTTTTCAGCCTGGGCAGGAGAAGCCCATGGAGGAGTTATTGTGGGTCTAGTTACATGTGGAATCGTGAAGTCCTTTGTGGCCACTTCTTCAGATTTAAT
852	PAcontig_13479_752	G/T	in silico	0.173478	0.866085	99.8264	NA	NA	-0.0205634	Mendelian segregation	GQ02819_F17.1	CTGCCYAAAGATACAACCCTCATCTTTCGGGAGGATTCTCCATGGTCAAATTCATCACGGATTCGAAGATAACTATCRGTGAAAGAATGTCCCATGATGG[T/G]AATGAAATCAACCGCTTCCTTTGGTTTTGACGCTACAGAATCTCTCTGTTTTAACGATACAGAATGAAGAAGCACCCCTTCCAGCTCTTGCTAGCAGAAT
853	PAcontig_13481_769	T/C	in silico	0.360243	0.864916	100	NA	NA	0.212809	Mendelian segregation	WS0329_H09.1	TCCAAAGTTCGGATGTTTTAGTTTTGATTATATAMTGTAGCACCATCTCCATGGCATTATTGAGACACCTTTTYTTAATTTTTTAATTGGCTGGCTTCCC[T/C]TTATCATGTTACTGCTAGTGCGGTTGTGTGTGCTGGCACATCCACACGCACAAGCATGTTGTTGGTTAGACTTGAATCCAGGTGGGRGCCATATCAGTGC
854	PAcontig_13486_437	T/G	in silico	0.0251736	0.909828	100	NA	NA	0.0105443	Mendelian segregation	WS00724_A09.1	ATATATATGTGATAGTGCTGAGGAGAGGnnGAAYGTGAGATATTTGGGTTTGGGTATTTCTGAAAACATTTACAGTACTTTAGTGTGAGTAAAACTGTGTT[T/G]GTGAGACCAAAGTTTGGTCTGAAAATSGGCGATTTATTTTGAATTTCGTTTAAAATACTTCAAGGCAAGCTCTCGATTAACAnnTGGAAGTGGCTTGTGGT
855	PAcontig_13488_615	G/A	in silico	0.137587	0.804414	100	NA	NA	-0.00872097	Mendelian segregation	WS03224_K04.1	CTCCTGGGTTTTAAGGGTTTGCTGGCTGAGTATATACAATTGATTATGAAAATGAGCAAGAGCAAGCTGCAGAGCAGAAGAAGCAGCAGCGAGAGGGAAG[A/G]ATAAGCAAGTATATTTGTGYGTATATCGATCTGACTGGGTTATATGTGTTTGAGGTTTAAGAAACGTGGGCGGGGTAGAGCTGGAGAATATCAAGACATA
856	PAcontig_13492_482	C/T	in silico	0.150174	0.790053	100	NA	NA	0.0338657	Mendelian segregation	WS0331_E05.1	GCCCACAATTTTTTCATCTTCTTTGCTTTTCTGTCAGGCCGTTCAGATGCCTCGCAAGCCCCCAGTTCCTGCTGCAATTCGTGATTATGATGTTGGAGGG[T/C]CATCGATGTTGGTGCATCACATGAGATCATGCCGGTTTGTTTGTGGATGATGGAGGAAAAGAGGAGGAGGAGAACAGCCATAGGTAGGGCTACCCACATT
857	PAcontig_13507_471	T/C	in silico	0.313211	0.664634	99.2188	NA	NA	0.447914	Mendelian segregation	WS00736_F20.1	GAAGATTTAAGGAAACATTTCCAnnCACCTTCAGTGACTTTCTTCTTCAAGCTCTATTTTCTCACTTTGCTCAGTYGAATTTAGATAGYCGATTGCATTGC[T/C]AGCTTTTGTGGTGATAGACTCTTCTACTCTATCCAAAAAGGAATTGATGGCCTTAACTCCCTCTTTATCTGCCAACCATCCATGCATCAGCAGATTGTTA
858	PAcontig_13515_588	T/C	in silico	0	0	0	LG12	25.431	0	Monomorphic	GQ03703_B24.1	TTCTCCTTAGAGCATATGGCAAGTTTACAGGAGATCTTTCTGTTCAGGAGAGGACTGATGTTCAAACAGGGATTAARATGATTTTGAAGTTGTGTCTTGC[T/C]GATGGGTTTGATATGTTTCCCACATTATTAGTAACAGATGGATCATGCATGATTGATCGTCGTATGGGGATTCATGGCCATCCTCTGGAAATACAAGTAT
859	PAcontig_13518_547	C/T	in silico	0.274336	0.289728	98.0903	NA	NA	-0.00869383	Mendelian segregation	GQ02830_L06.1	CCAAAATTCGTGGTGTGAATTTGTATATTCACCGAAAGTTCTCAGTGGGATCATCGGTTCTTATTTTGCATTGGGTGTTTTCAGAGTAGTAATCAGCAAA[T/C]TGAAGCGAACTCTTTGTACCCATTTCTTATGTGGTGGTAGTGTTTTTGTGCyTCTAAAGTATGTTTGGCAGTTCTATGGCTCTGATGATGGACTTAArGC
860	PAcontig_13527_754	G/A	in silico	0.140191	0.683384	100	NA	NA	0.0478096	Mendelian segregation	GQ0174_L04.1	GCATACTCTGAGACTTCGAGCGACGGATCGATAATAACAGAGCCCTCCGTGCAACCTCTCCATGGACGGAAAATGCTTCCGGTCTCCGTGCAGGTGACCG[A/G]TCTGATCCCTCGGCCTTCTTCTTCATCATCTTCCATGACTGAGGACGTCTAAGCGTCTACTCGGATCAAGTCGCCGGCCTCGGACCTGTTGAAGCCACAG
861	PAcontig_13529_604	C/T	in silico	0.364031	0.759377	99.9132	NA	NA	0.00573834	Mendelian segregation	GQ03715_C10.3	CCTGACCTGCTTCAGAACATGGTCGGCTTTGGTGGATAGCGAGTATCTGCTAAGCGACAACTTCGTTCGGCAGTTTGAGGAGGCGTGGGGAGGCCCTTCC[T/C]ATCTCGCTCGGACTGTTAAACTTCCGCTCTTCTTAAAGGTTGGCATGGTTTGAATTGATGTTTCAGGCTGGTTTTGTTTCTGATTTTATCCTCTGCCCAC
862	PAcontig_13532_337	G/T	in silico	0.494792	0.931275	100	LG01	147.579	-0.100597	Mendelian segregation	GQ03302_D18.1	CTGGCAATGAACCTGACAAACTATCTCAGTATTTACTCGAGTTGAATACCTTAATGCGGTTTTGTGAGTTTACTTTGGCTACTACTTCTTGTGTATCTGT[T/G]TACAGAGTTATTTCTSAAATTTCTAGCAGTATTCCAGTGGTATCATCAGGGGTGCATACATTGGTTGGATTTTGGGTCGGACCAGATTTGGATGATGGGT
863	PAcontig_13538_573	C/T	in silico	0.195292	0.65044	99.566	NA	NA	0.242672	Mendelian segregation	GQ04105_O16.1	TTTTAGTGATTTCAATGGACCTATGGAAAAGTGGAGTTTCATCAAAACCGTTTGCTCATTCGACCATACTTCAAGTGCTTTTGGACATTGAACGAAGATA[T/C]GATAGTCACTTTTCTCTGCTTCACAACATCCCAGATATGCAAAGACCCTGGCCACATTTTTTTGTAGTGATTCCTGAGATAGGATCTTATCTTTTATAGC
864	PAcontig_1354_1643	C/T	in silico	0.123698	0.82805	100	LG05	5.448	0.0770506	Mendelian segregation	GQ02817_E20.1	CTGTTTAAAGCCAATACGGACAGGGGAGCTGGGTGTCTGGGCGTTAGATGAAGCTAATGCTGCAAGGGTTCTCTGTTTAAGCCAATACTAGTGACAGCAA[T/C]GTTGTAGCAGAAGGTCCCTCGTCAGTTTAAGTTTGTCCCGAATGTTTATCGAGGCACCGGGATTGCTACCAATGAGATCTnnTGTTGAAATTCCAGTTAAT
865	PAcontig_13540_724	G/T	in silico	0.395399	0.800953	100	NA	NA	-0.0540879	Mendelian segregation	WS02628_E19.1	TATCAGAGATGATGAAAGAAGATAATGTCAGTCCCGATGAAGAAACAGCCATTCTTCTCAAAAAAAGTGATGTATGTTAAGAAGTGTTGGACCTTTTGAT[T/G]CGTTTGCAGGCATGTGAACCATTAATGAACCRACAGGCTTTACAAACAAGCTGATTTATCTTAATAATTTCTGGGTTTTACTGAAATATGTGAGTGCATC
866	PAcontig_13546_815	A/G	in silico	0.372711	0.898437	99.566	NA	NA	0.422626	Mendelian segregation	GQ01306_N12.2	CGTGGGATCGTCTGCCGCAGGTAGTAGACGAATGATAATGATAAAGAATATGGTGTTGGTGGTGATCTGGAATGTCTTTCKCATTACTGCATGAATAATT[A/G]GCTTGTGTGTGTTCAGCCAATACTATTCTTATTAGTATATTTGTCACGTCATCTCATCAGAATAAGGGAAGAAAAATGTTAAAAGAAAATAGTTTTGTTG
867	PAcontig_13547_380	A/G	in silico	0.179254	0.818933	100	NA	NA	0.218382	Mendelian segregation	WS0323_K10.1	TGTTCTATCAAAAGAACAAATTCAAGAGATAGCTCTTGGGCTGAAGGCGAGTGGATATTCCTTCMTATGGGTCGTTCGTCCACCTTCTTCCAAAGGGGGG[A/G]CTGATAGTGAAGAAACCTTGCCGGCGGGTTTCCTGAACGAAACCTCAGAGCAAGGGCTAGTTGTTCCATGGTGTCATCAGCTGCAAGTGCTTTCTCATGC
868	PAcontig_13559_396	G/A	in silico	0.313426	0.186843	99.566	NA	NA	-0.0337212	Mendelian segregation	GQ03211_G07.1	TGCCAACCATTTGAGGTGCTTCAGACTSTGCAAATCATTGAAGCGAGCAGCTCTTTTGTACTCTGCACGACCTCCCGTCAGATCACACASAGCTTTTCTG[A/G]GCTGTGGTGTTGGCTGCCAAGCTTTCCAGCACTTTTCCATTTTCAGATACTGCAGCGATGTGAGCGTTGAGATCCCACAAGGAATGCATTTCACCCCTTG
869	PAcontig_13560_409	A/C	in silico	0.222222	0.830618	100	LG08	79.239	-0.000558017	Mendelian segregation	GQ00410_P20.1	TCTGCTGGTCATGCCTCCCATTCCGCCTATCGATCCGAATAATTTTCTTAGCTTGAACAGAAGATTCTTCAACCACGCTTCTGCATTCTGCTCTATAACC[A/C]CGAGACCTCTTGTTTTGGCCCCATTGTAGGAGAAGATCCCCTCGTTCTGTAACGCGATTCCTTGATGGCTGGTTTTCTTGGCTGGTCTTTCTATCTTCAC
870	PAcontig_13577_306	A/C	in silico	0.487342	0.133544	89.1493	NA	NA	0.0620243	Mendelian segregation	GQ02014_C16.1	GCAGAGACTTTTAACCTTAAACCTCTCYTACAGCGTTATATTAATACTTTATCCAGCTTATRTTCATCCTTTCTGAGTAGATGAAAKAAAACTTTTGGCA[A/C]AACTAAGAAAGCCAGAAAGTATTAATCACTAAATGACCTGCCTTGCTTATATTCATCCTTTCTGAGTAGATGAAAKAAAACTTTTGGCACAACTAAGAAA
871	PAcontig_13584_642	A/G	in silico	0.0546875	0.754913	100	LG11	15.984	-0.0416114	Mendelian segregation	GQ03320_F15.1	ATTTGCTCAGCTTCTGCAATAGCATTGTCCTCATGTTGCCTGAGCCACCCGAAAATACGAAAATCCTTTGGAGCACTTGATCTGTCATAAGCAACACTCT[A/G]CAAAAACCACAGTTCATCAGCCAAAAAAATGTTTACTATGAAGGAACGCTTAAATATAACCAAATTTAATACCCAAAAGAAGTTTTCAATGCTTATGGAA
872	PAcontig_13588_361	A/C	in silico	0.410156	0.54487	100	NA	NA	0.695363	Mendelian segregation	GQ0201_O19.1	GRCACCGCTRGCAGTGGGAAACACACTCCCATCTGCCAAATACAGTCCTTCCATCTCCCAGCTCTCACACATTTCATCAACTGCACCTTCTCCTTCCTTC[A/C]CTCCCATTCTACAGCTCCCAATCTGATGCGCTGTATACAACGGCGCTCCATCTTCGTTTACRACTCGATTCACATAATCCTCAAAATCTGAATGATTCCC
873	PAcontig_13589_634	C/T	in silico	0.473913	0.576915	99.8264	NA	NA	0.0916672	Mendelian segregation	GQ03105_A22.1	GATGCATTCCGAATAACTGTAGTTGTCCTTTGAGAAACGAGTACATGTTCTTTGCTATGGTTCCTATGGTGAGTAAGAGGTTGTTGGAGCTACATACCAT[T/C]GAGGAATTAGTGTTACCCTAAGGAACATATATTTTCTTTATGAGGTGTTAGAAGCATTAACYTGCTCTTTTAGTGTAGTGTCTGAGTATGAATCTCGTAT
874	PAcontig_1359_1700	T/C	in silico	0.226562	0.915795	100	NA	NA	0.0848691	Mendelian segregation	GQ02904_B06.3	AGAAACATACCGTTTTAAGCArCCGGGGAGCAAAGAAAACGAAATATGCCAAGTAAATTGGGTTAATCTTCCATATCAAGCCAAAGATCTCAAAATACAG[T/C]TCTTTCATATGGTCTGCTTCmCATTTGGCATTCATCCTCACAACTGATTTCTCCATTAATGCATTATCATGAGCTTCCTGCATGCCAACCCGAGCAAATT
875	PAcontig_13592_530	A/G	in silico	0.18316	0.780847	100	NA	NA	0.0675688	Mendelian segregation	WS0055_M20.1	CGTGGATACCCATAGGGTTAGCCCACGAGAAAGGGTTTCGGCCGCGGATTTCAATCGGGTTAGCACACSAGAAAGGGTTTTGCACATTGTTATGCCATTT[A/G]GGCGTTCTACCTGCCGATTTCCAAAGGTGGATGAGGTAAAATTGATCGAATCTCTTATAGAAGTTGTCATTAAATTTGTTTAAAGCTTTTCCATCTTAGT
876	PAcontig_13594_536	G/A	in silico	0.199826	0.894979	99.9132	NA	NA	-0.0599834	Paralog	GQ03325_A14.1	TGAGCTTGGAACATGATATGAGATCATGACTCGTGGCAGGGGGTCTTCTCAATTRCATACCTCTATCTCCATGGATTAAAACTTTGAAGAAGTCATTTAT[A/G]ATAGTGGCTATGAAATCAAACTTTCCACGAAAAACCTATCATGGAATTACTAGAGTCTAAGAACTATAGAGCTCGAATACCAATTGAAAGAATATAGAGC
877	PAcontig_13603_813	C/A	in silico	0.5	0.577107	94.0972	NA	NA	0.999999	Monomorphic	GQ0013_B06.1	TTCAGTGAACAAAGGCACCAGCACACTCCAGTAGAAGTGYCCATATGAGAGGAGTACCATGGCTCAGATGATAGACATGTTTGCCTTCACAGAACTGTTC[A/C]GAGATCATGAATATGGAATAGAATATCTTTATAGCCTGAAGTTGTCATCAATGCTATCACATCTTATTCAATGTGATTTACTATAACAGGTTTTTTTTAT
878	PAcontig_13605_558	C/T	in silico	0.151042	0.936648	100	LG06	52.258	-0.0387055	Mendelian segregation	GQ02816_B23.1	CAATTCTATTTTCTAGTAGCTATCATATGTTTATACTGGTCTAAAATGCATCTTGCTGATTTGGCTGGTATCTTATTAGATATCAGCAGACTTAGTATCT[T/C]CTATTAAAATAAGTATTTCAATGCAGACCACAATAACATTTTTTCTCCATCTGCTATGACTTTTGCCATTGCCATTATTTCCAAATTTGTGAAAGTTGTT
879	PAcontig_13606_579	A/G	in silico	0.140625	0.381135	100	NA	NA	-0.00157079	Mendelian segregation	WS03213_I13.1	AGATATGTTAGACATACAATAAAAATGCCCTAATCTCTTGTCCCCGGAGAGGTTCTTGGGATTTTATGTTTCAAGTTTTAGTGGCCATTTGTGTTTTATG[A/G]TGTTGAGGGTTGTTACTATAATTCCGATTTATATTATACTCTTCGATTGGATCACAAATTTACAGTTTGTCAAACAAGAGAGTGGAAGCATTCACAAAAG
880	PAcontig_13617_481	G/T	in silico	0.00824653	0.757548	100	NA	NA	2.19652e-05	Mendelian segregation	GQ03808_I12.1	TAAAGAACAGGAAAAAGTCAACCTTAGATCCATCAAAGATGAMACGCTTGCTACGAACTCGAAAGCTCTTTGCATCTGGAATTGTCCAGCAGTCGCGTCC[T/G]GTATCCCTATCATCTCGCCGCAACGAGCCAGAGAAACATGATAAATCAAGAGCATCAGTTAATTCCTCTTCCGTGGCTTTGGTTCCTACAAACAAATGGT
881	PAcontig_13620_405	G/A	in silico	0.124424	0.230917	94.184	NA	NA	-0.204644	Mendelian segregation	WS0075_H07.1	TATARTGGCCTATGCACTTGAATACAATGATGAAAAAGGCATCTGCCTTTTTATGGACTTCCTCGTTGTAGGAGAGAATAAACAAGATTTTGATCTAGAA[A/G]GTGATAGAGAAAGCCTTATACTAGTTACTGAGGAAAGTGGCGAGAAGCCAAGGCCAGTTGAAGTTATATGGRGTGGCACGGCCAACCCTGGGCGATTGAA
882	PAcontig_13629_589	T/C	in silico	0.113497	0.736004	99.0451	NA	NA	0.127918	Mendelian segregation	WS00732_M17.1	TTTTGAGGATACACAATGCGTATGTTACTCTCTCGGATCCACATGACCGCGCCCAATTCTCTGCAACGACCTCCGTCAGGACCCTGTGCGGCTCCCCCGC[T/C]GACCCACAACGAGATGCTCGCGAATCTCAGCAAAATCTTGCTTCCGGTGTCCCAAACTTCCCTGCGCCGATGGTGCCCCTCAGAACCAACACCGTCACGA
883	PAcontig_13641_435	T/G	in silico	0.40191	0.95457	100	LG06	0.586	0.00391527	Mendelian segregation	GQ03115_N17.1	TTGATAAGAAGCATAGATAGATGATTGGAAGCCAGCAGTGAAGGGAGGAAACCAGTGGTCGAGAAGGACTTGGTCATGTTGGCATGTTTATACTGGTAAA[T/G]GATTTCAGAGTGTGAAGCCTTTCAAAAAAAAGTAGAAGGCCACTCGACTAAATCGGGAATATGAAAAGACAAGACATCAGTCTGAACAGATAATACCCAA
884	PAcontig_13647_741	C/T	in silico	0.496094	0.949652	100	LG09	56.628	0.0330491	Mendelian segregation	GQ03303_F05.1	TTATGACGGCAGCGAGATACAGAAGTTGGATGTCCCGAGGCAAAAAGATTTGCCAACGATTTTGCATCCATTTCTGTACCTTGTTACCTTACCAATCATG[T/C]TTTATTAAATGTCTAATTTCAAGCTCTGTGTCTTAGGGAAATGAGTCTGTAGAGTGCAGTGCACAAGATTTTCTTTATTTTGAGATTTTTCAATAGATTG
885	PAcontig_13651_437	A/G	in silico	0.481771	0.918792	100	NA	NA	0.00828466	Mendelian segregation	WS03216_H08.1	CATCCGAGTCATAATAATGTAAAAAATTAAGAACCTTCCATAGATTGGAGATACCAATATTGCCAACAAAGCTTGCTGCAAAATTCTGAAACATGAATAA[A/G]TTGAAGAATGCCTGGCCTTACCTGCATGCCTGCTACATACTTGTCTATTGTTTATTGCCTAGGGATCTGTAAATAATCCAAACCAAAGCTCAAnnAGGAGG
886	PAcontig_13662_487	C/T	in silico	0.386285	0.881163	100	NA	NA	-0.000378239	Mendelian segregation	GQ03918_C19.1	AAGCCCAGCTTTCTGGCTTTGGAAAAAGGAACAATCAACCAAATTCTTGATATCTTATGCCTCGTATTGAGAATACAACGTCCTGAATCTCAACAAAGGT[T/C]TAGCTTTTCCTTTCATCGATCAGCTGCATAAACGGACTGTACAGGCCACAGCTTGGGCCCAGAACTTTAGCCTTGCCTTGACTTGCTCTGGACAGTCCCC
887	PAcontig_13669_348	C/T	in silico	0.398438	0.77146	100	NA	NA	0.115468	Mendelian segregation	GQ04103_H20.1	GGTACAGGAATATTGTCTGTTATGTCTTGGCTTATTTTATCCTCCTTTAAGATATATTTTCCTAAATGAACTTGTTTTCCTTCCTTCTTATGGTATGCTT[T/C]CCGGTGTAAATTTTCATCAGTTCCTGCTGAATAGGACTGCCAGACCTTCTGGGTTAAAATTTCTTCAGTCCTTTTTAGGGATTTTTGTTAACAAGTGGAT
888	PAcontig_13673_723	G/T	in silico	0.5	0.675384	99.8264	NA	NA	0.999999	Paralog	GQ03003_P17.1	AAAAACCTACGGAATAAGATTAAAAACCCCCAAAATGGAAAAAAAAGCTAGCACAATGTGTTGAAAATTACCAATGATTTTGCCCACTACAAATGAGAAT[T/G]GTCGTTGCAACACAACTGCAAAAAACTTGCAAAAAATGTGGAATGCAAATTTTTTTTTAGAGAGGGACAAGCAACAATGAGTTACCTACATAACAATTGC
889	PAcontig_13678_645	C/T	in silico	0.466935	0.257829	97.1354	NA	NA	-0.0324083	Mendelian segregation	GQ03818_L16.1	GCCCGGTTGCCGTTATATTGGTGGATCAATCATTGAACTTCGGGGATCRTGACGGTCTGGTCAATTAGATATTATTTCAGCCACAGCTCAAGCATCACGA[T/C]CTGTGCGGCACAGAAGAAACGTATTATGAATAAATAAATTATGTGATCCTCGTATCCAAGACGCTGGCTTTGTGATTGAAAATGTACTGAAGAATTGCAA
890	PAcontig_1368_437	C/T	in silico	0.469054	0.698544	98.1771	NA	NA	0.883429	Failed	WS00727_E04.1	AGAGGCCCATGACATGTTCTCAGACATGGAATAACAGATGCCGAATCTCTTACATCCTCGCCAATATCGAATGGCTGCCATCCCTGTCAGTCCAACCTGA[T/C]AGCTGACGTTGAAGAAAACCCTTGWCGTGTAAGCTGGCCACGGTGTCATCCAAGCACTTGTTTATAGGCGTAAATGATAGTCCCAGATCCCGCAGCTTCT
891	PAcontig_13680_400	C/T	in silico	0.0920139	0.383307	100	LG02	122.664	0.0285405	Mendelian segregation	GQ03210_G20.1	CCCAGTCTTCMACTTACAGTAAGGTCCCCTGCTCAAGTTCTMTGTGCCAAGCTCTTCCGCTGCATTTTTGCAGTGGTGCAAATTGTGAATACTTGTATTC[T/C]TATGGTGACCAGTCTTCCACGCAGGGTATCCTTTCTTACGAGAGCTTTACYCTTACTTCTCAATCTCTTCCCCATATTGCGTTTGGTTGCGGRCAGGACA
892	PAcontig_13683_576	T/C	in silico	0.00607639	0.852033	100	LG02	166.723	3.52273e-06	Mendelian segregation	GQ03712_H04.1	ACTCTACTGCTGCACAGGTACGATTGTACTTACTGCTATACAAAATGTCTTGTTATTTAATGACCTTTTTGGCTTAGTATAGGTGGTCATGTAAAAAGTT[T/C]CTTTTTTTAACTGATATTTTCATTTGTCGCTGCAGAATGAAGCAAATACAAAAGAGCTTTCTGCTTACAGAGCTGTTATAAAGTGCATTGAGGAGCATAA
893	PAcontig_1369_917	T/C	in silico	0.216146	0.875735	100	NA	NA	0.116915	Mendelian segregation	GQ03812_F23.4	ATTGTTTATGAGAAAGTACAAAAGTGGCACAGGTGTAAGGACACAAGGGGCAGAGTGAAAAATCATGTGCACACTCTGTGTTGCATCAAGGTTGTCACGG[T/C]GCATTGTAACCATGCTGCGATGGTTGGTTATTCCTGTTATCATACTGTGGGCATTTTCACAGATGCTGCTGCCAAGTTTAAGGTTTGAGGTAACTTCCCC
894	PAcontig_13697_918	A/G	in silico	0.496528	0.610627	100	LG01	11.239	0.0729683	Mendelian segregation	GQ02814_H11.1	ATTCACCGCTTCCCAACTGCGCGCTGTCGCTAACTTCTTCTCCCGCATCCACCAAGTTCACCACTGCTCCTCCTGGAATCCTCACCAGAGTTTCTTCAAT[A/G]GAATGCCCTCCACACTCATRATCATCATTTTGCATTTGCTTCTCTGCTTCCATGGCCGAAAAATTAGAAAATTGTTGCTGCASATTACTATTCTCATCAT
895	PAcontig_13699_474	G/A	in silico	0.347222	0.780395	100	NA	NA	-0.0808507	Mendelian segregation	GQ04104_D12.2	GAATTCTTTTAATATGCACATATTGAATAAGTAACCGTCnnATGTCGCAGTCGAAGAATTCCTTCACTTTGSGACGCTTAACATCAACTTGTGAAGATAAA[A/G]CCAGAGAAGACGCGATGAAATTAGGCCCAGGAAGATGACTTAGCGAACAGAAGTGGAGCGGATAACTACGAAAGGATGTTTGTTATGCTCCAAATTTAGG
896	PAcontig_13702_703	A/G	in silico	0.135417	0.963438	100	LG06	154.695	-0.110247	Mendelian segregation	GQ04109_F19.3	AGGTCATTCCTTAAATCATCCCTTTTACGAGCAAGCTCCCTCCGAAAACTAGCAAGCCTATTTTCAACAATACTTCCTAGAGATTTGGAAGCAACCGCTG[A/G]AGACATACGCACAGGGTTTCCAACTCGCACAATATTCAGCCCCATATCAGCAAGTCTTTCCACCATGTTATCTACAGCAGCRTTTGAAGGTGCTGTCACC
897	PAcontig_1371_1812	T/C	in silico	0.340929	0.276939	99.0451	NA	NA	-0.134093	Mendelian segregation	GQ03204_H15.2	AGTTCATGGCCGATGAATGGAAGCTTGGATTCAGAGTCAGCGGAGGCGGTCACGCAGGAGATAACAAGATGATAGACAGGAAAGTTATATGTAGCGCTAT[T/C]AGAAAATTGTTCACTGACGAAGGAAAGGAGATAAAGAAAAATGTTGCTGCCTTGAAAGAGAGTGCGAGGGCTGCTGTGCGAGGAGGAGGATCTTCGGATA
898	PAcontig_13710_371	T/G	in silico	0.180385	0.853132	99.1319	NA	NA	0.220065	Mendelian segregation	WS02620_M02.1	TAAGTCCATCAGACACCTCTGATCGCGGTTAGCGCAGGAATCTTTTGTGCTTATTGACCTCTTTAGGGTATAATGTCAAACAAATCCTTTAAGTCCATCA[T/G]ACACCTCTGATCGCGGTTAGCTCAGGAATCTTTTGTGCTTATTGACCTCTTTAGGGTATAATCTCAAATCCTATAATTATAAGCAATATATAGTATATAC
899	PAcontig_13715_259	T/C	in silico	0.266087	0.708791	99.8264	NA	NA	0.362554	Mendelian segregation	GQ03908_E03.1	GGACCCGTGGGCTCTTTCATTGGCACACTTTGATGCTCAGGCTTGGTGGATTATATAAAATTTAATCASTTGGAGTAATGGGCTTCGATGATAAAAATCC[T/C]TCTTCCTGCATTTCCCTTCATTGTCTCGCTGTGCTTCTTTCACAGAAAATCCATTCACAGTTCACARTCCTTGGTTTCACCATTTTAGTGGCCATTTGTT
900	PAcontig_13716_416	G/T	in silico	0.195312	0.815694	100	LG03	2.352	-0.0279163	Mendelian segregation	GQ03114_H17.1	TGAGCAGGAAAATCATAAAAACAAGGCTTGCATTGATGATGGTCATGTTAACAAGGAGGGAGAGTTGATTGCACAAGTTTCGGTAGACTGTGAGCCAGCC[T/G]TGAAAATGAAAATTCTGTGCAGGAAAAAymGATGGGGTCTCGCCACCATGAGACTTCTAACAGGAAGTAAAAGATCGGCTAGAAATCTTAGTAGTCTAAA
901	PAcontig_13733_645	A/G	in silico	0.0225694	0.895455	100	NA	NA	0.00660694	Mendelian segregation	GQ02814_G03.2	ACATTCTGGCTGATTAAGAGCCTTGCAATGCCCTCCTCAATCAAATSGGATCCCCGCAGTTTATCAGAAAAAACTATGAATTCTATTCAGGGAAATGAGA[A/G]GCAATTAGGATCCCCGGACGTCAAAATACTGAAATTGCCCCGGAAATTGCCCGTGACGATCCTTAAAGCACCCATAAGGAAACCAAGAAGTAATGGGGAA
902	PAcontig_13738_365	A/G	in silico	0.461371	0.868193	100	NA	NA	0.157953	Mendelian segregation	WS0322_A09.1	TCTTAGTGCGACTGCCATGGAAGAATGGATAAGATTAACCCAGCTTGATTCTTTCTCTGGTGTTTCTAGTGTGTTCCTGCTTATCTTTGGCGCAGACTTC[A/G]AAAATCTTGCAGATTATCCTGAAATCCAATAGACATCTGACAAAGGGCTTTCATGTATCCTAGATATGCAGCAGCAAAAGTAACTGTTGATTCAGATTCY
903	PAcontig_1374_1379	A/G	in silico	0.0990826	0.142961	94.6181	NA	NA	0.0277129	Mendelian segregation	GQ03616_L05.1	AGCACCGGGCTTCTCTGATATACATGAAAACTAAAAYTAAAAGCATTTTTGCCAAAAATAAAAAAACCGAGTGTAAGAAAAAGGTAGAAGGGTGGCAGCA[A/G]CATTAACTTTTGCATTCAGAAAATGAAACATTGCTAATGAGATTGGTGTCTCCTCATTGGnnTGTCCCATTTTTAGTCACAGGTTCCTTTGCAGCCGGAAA
904	PAcontig_13741_573	A/G	in silico	0.483507	0.933794	100	NA	NA	-0.0684307	Mendelian segregation	GQ03218_E12.2	CCCAATTGAAGAAATTCCCTATTTTCCCCGTATATAAAATATACCAAGTTCTTTAATCAACAACATCAATAACAATAAACCCCAATACAAAATAAAACAA[A/G]ACAATGCTTCTTCAATCCTAAAACCCTAACCCTAAAAACCCTTCACCTGCGAGTGTGATGGCAATCACACCTGTTCTCCCCTTCCACTTCCCTCCTGTGA
905	PAcontig_13743_413	A/G	in silico	0.284436	0.217877	97.0486	LG09	88.807	-0.085911	Mendelian segregation	GQ03418_O08.1	AGTCCTGAGAGCGATACTGAGGGAACCTCTACGAAATTGAAACCCTAATTTGAAACCTTGTGGCTAAATAATGCTGACAGTAATTTTCTCATCCTGCAAA[A/G]GTTTCTGCGTTCGACTATGGATTTTGCAGGCTAAATGATAAAsGACTGGAGTTGCGGCGACCCGAGTGTTCAATAAATGmTGATTCCCAAGGTTATGAGA
906	PAcontig_13749_184	C/A	in silico	0	0	0	NA	NA	0	Monomorphic	GQ0025_J10.1	TTGAAATCCGCCGAATACGGTGACTTAGCTTCTGACTCAACTTGAAACTTAGGGGGTGATCCCCTCACGCCCACGAAGGAAGCCATGAATGCAGGTGGGC[A/C]TGGTAGAGCAAGCAGCAAAACCCATTACGAAGCTCTCTGTGTGAGAGAAAATGCCACTTATGCCGAAATCAGAGCACAATACAGGTCTGCGCTCATTATT
907	PAcontig_13758_827	T/G	in silico	0.46913	0.826968	99.8264	NA	NA	-0.107904	Mendelian segregation	GQ0225_K09.1	AGTTATTTATTGGATGTGTTCTGAAGCACTKTAGCATGGAGGTTGTCMATCTTTTTAACTTCCAATCTATTCCCTTACAGAAGAATGATTTCAGCATCTG[T/G]TTTTTTCTTTAATAAAGCATCTGGTTAGAGTTTTCATTCCCAAAATGACATCTGAATCTGTGTTTGCCATTGCAAGTTTCATAGAATATCAnnCGTGTTTG
908	PAcontig_13760_375	C/T	in silico	0.0330148	0.716938	99.9132	NA	NA	0.0248032	Mendelian segregation	GQ03239_M13.1	CTATTCATGTTTTTTAAAAATTTGCTCATAACCTCTATTTTTAACAGCTCTTCATTCAATCTAACCTTGGTAAAAGAATAATATAATGAAGATTAACAAC[T/C]GGACTTACAACCACGGCTTTAGATCGTCAAATTTACCACGGTGAGGAGCTTCAAGTTACTTGCAAAGAATCGAGATAAAATTTAAAGGAACAAATGCTTG
909	PAcontig_13761_498	C/T	in silico	0.355769	0.563855	99.3056	NA	NA	0.353917	Mendelian segregation	GQ04113_M03.2	ATGAGGAAGAAGATGCTCGAATTCTATCTCTTCTACCCCTGGCGTTTTAACCGAAAACTTAATTGGCTGCCCGTCCAACCCATAGGAATCGGCTGTTAAT[T/C]TGAGCACAAACACCACCCTGTACTCGGTATCCGCWGACAAAAGCCTGCAGTCCATTGCTCCCCCGACCTCCAACCAGCATACGTYTAATAACTCCGCAAT
910	PAcontig_13765_659	A/C	in silico	0.248028	0.836659	99.0451	NA	NA	0.0149988	Mendelian segregation	GQ02801_L21.1	AGAGACATTCTATGAAAGACTCGAGGCAGGGGAGGGCAGGAATGGAGCTTCCCTTTGTAAGGCTTGGACTATGTTTGAGGAGTTCACAGTCAGTGAAACC[A/C]TTTTCTTGGTTTGGTTTTCGTTGCATGAGACTTGTCCCTTTCTAAATTTATAAATTGTGACATGATCAATATTCTATGAGATTTTGCTTCGGATTTTTAA
911	PAcontig_13774_348	C/T	in silico	0.395399	0.914296	100	LG11	141.792	-0.0359323	Mendelian segregation	GQ0067_O11.2	AACAGGCTCTGGGGTTTGGAATGCAAAAAGTAAACCTTGAAGAGTTTTGCTCCTGTGATCAATAGTAAGCATTGACTTCCACTGATATCCAAATGGCTAA[T/C]CAGAGAAACTAACAAATTGTGGAACCTCAGTGCCCACTAAAACAAATAATTAAGTTCAAATTAACTATACATATGTACATGCAGAATCCAGCATTATTAC
912	PAcontig_13776_530	C/T	in silico	0	0	0	LG10	69.451	0	Monomorphic	GQ03304_H20.1	ATGTCCATAGTCGCAACACATGGCCAGCTTACTATACATAAGCATGAGCTTTGGCAAGGTTCATTTCATTATGGCGGCCTTACTACCTATCACCCATCTA[T/C]TGTAGGTACAGTGACGATAACCATTGAGAGAGAAGTACAAATTCACTCACAACCACAGCAGGTGATCTGATCCCAAATAGTGGAACTATGTCTACCTGTA
913	PAcontig_13781_606	C/T	in silico	0.304254	0.911014	100	NA	NA	-0.0137749	Mendelian segregation	GQ04010_O05.1	GAACTTGAGGACGCATAAGAGGAAGACGGCCTCCACTCCATTCTTCCTCACACTCCCTCCCTCGTCCCGACATGCCATTGCTATTATTATAAGTATGAAC[T/C]ATCTTACATTCAGTCAAACTGTTATATTTTATATTTACAGAATATCTATTTAGAGGTGATTTGCATATTATGTGTTTTTATTTGCGATGCACTTAGACGG
914	PAcontig_13786_399	A/C	in silico	0.494792	0.687855	100	NA	NA	0.97938	Paralog	GQ03002_P15.1	CTAAAAAGCCCCTCTTTCAGCAATGCTGATATTTCAGAAAGATCAAAGCATCTTATRTAAACCCTAAACCYTGAAGAAGTTTGGTTRAAGGTCAATACTA[A/C]ATCGACTTTGGGCAACCCTGAAGAAGTTTGGTCTGTGAGGAATTTAAAAATCTCTTAGCTGTAGCTTCTCTTAAATCAAACAGAATGCAAGATTAATCAA
915	PAcontig_13792_529	A/G	in silico	0.477865	0.95104	100	NA	NA	-0.0484823	Mendelian segregation	GQ0166_A12.1	GTTAGTGCAACAGAGGAGGTTGTAATCGTCTCAGTCGCTGCACAACTTGCTTCATTGAAGGCCTGATTGAAAGCGAATCCACAGTACACATGACAGCAAG[A/G]TGCAGTGTCTCAATTAAATCATCATGAGGTCCTACATCCCATAGGCCTGCAGTGAAAAGCTCACGAGCCCGTCCTTGTCGAAGCAACATACATGCCCAAG
916	PAcontig_13800_120	C/A	in silico	0.0954861	0.897117	100	LG11	81.323	0.105357	Mendelian segregation	GQ03517_O22.1	ATTCTTCCAGAGATACAGGTGATAAATTATCAGTGGAACTTTATTTCAATACAATGATGAATCTTTCCTTGTACAATATGCGCTTTAGGGTTATAATGGT[A/C]TACAAAAATGCAGGCTACGCTCGCTCCTCCTGCCACAGGCAAGATGTTCAAGGGATTATGCATGTGCTACGGAGTAATTKCTGTGACATTTTACAGTGTG
917	PAcontig_13803_401	G/T	in silico	0.115017	0.81566	100	LG11	40.661	0.129862	Mendelian segregation	GQ03118_G07.1	GATGTGGGTTTGTTGGATTATCTGAAGCTCACCTGATTTCCAATACCATTTGCGTATACTCTATWCTGCCTCTTTCAATAACATTACAGAGGTGTGTTTT[T/G]TATCATCCCCCAACACTCCCCATAGGTTCGTTTCTGACACCATAGTTACCCGGCTCTTTCAATTCTCTGAAATTCTTCTTCTTGTTTCCTCGGGGCAGCA
918	PAcontig_13811_587	A/G	in silico	0.128472	0.670655	100	NA	NA	0.100847	Mendelian segregation	GQ03114_F12.1	TTGGTGCCTTCTGTTCTTGGTCCTCCTCCCCATATAACCACAACCAGGTGAATCCTCCAAAACAGTTCTTTGAGCCTCCACCACAGTCAAAAGTGGGGTT[A/G]ATCTCATCTAAGAAAATGGCCTTTCCATCAGGTGGTTTCTCCAACTCCCTCACCCACAACCGAAGATTTTAGTAAGCAAATRCCATTCATTCAAGCATCG
919	PAcontig_13814_470	A/G	in silico	0.365451	0.924037	100	LG08	10.33	0.0368901	Mendelian segregation	GQ0196_H01.2	GTGTAACAGTTAAAAAATGGGTTATGACAAGAGATATACATGACCCGTTGAAGTGAAAGAGGGTTCAACATAATTGGGTGTGCTGCAGACATGACATAAA[A/G]TTCTTACAACGATGGAGGAAATTGGGAGCAGAAGTATAGAGTTGCATTTATAAGCCCAATTGCAGCCTCAGCTCGCCTGTGAGAATTTCTAATAGTAATA
920	PAcontig_13818_194	C/T	in silico	0.270399	0.648357	100	NA	NA	0.370608	Mendelian segregation	GQ0206_C19.1	CTATGCTTGTTTTGAGAGATGATTGATCCTTGGTCTACAGGGCATTTATACTCTTCATCTTTGCACATCGGTTGTAGAAAGCAGAATGTTATCTTGCAAC[T/C]TTTTCCGCAAAAATACAAACAACGAAGATTTACAGAATCTGCAGAATCTATATAGGGGTTTTGTGGTCCATTATTGTCTGTTATTTTCGTTTAGTTGAGT
921	PAcontig_13820_583	A/G	in silico	0.451347	0.861715	99.9132	LG10	17.025	-0.0509617	Mendelian segregation	GQ03324_K15.1	TCAAGTTTTGCTCCTGTACTACTACTCCTGTAATAAATTCCAACATTACAATAACAAATTCCAGGGAAAATGGAATACAAAGAAGGATTTTCACCAGACC[A/G]TACTTTTGGTCGTGCTTGATAATGTCCTCAGGAATAGACTGCAGTCACAAACAATAGCTGAGCAATATGCCATCTTGTACAGGTCCTGCTTAATTACAGC
922	PAcontig_13829_574	G/A	in silico	0	0	0	NA	NA	0	Monomorphic	GQ03703_O09.1	CCCAGCTTCGGYAATGTCGGGAACCTCGARACACGCAAAAGAGAGCTCGCTGCTTTCTTTGCACAGACCTCGCACGAAACCACCGGTAATATTGATTTAG[A/G]TTTTCATAACCATTCTCTCTGTCTTTCTTTTGTGTTGAAATATTGGTGACAACTGATTATGGTAATTGGGTTTGAACAGGCGGGTGGGAGACSGCCCCAG
923	PAcontig_13834_246	G/T	in silico	0.401055	0.690256	98.6979	NA	NA	-0.132245	Mendelian segregation	GQ03214_P18.1	CTTATTGCACATGCAAGATTGTATAGCAATCATTAAAAATTACAAACTATTAAACCTTATWTAGCAATCATTAAAAATTGCAAACTATTAAACCATCTTA[T/G]TGCAGATGGCTCATCTTATTACACATGCGAGATTGTATAGCAATCATTAGAAATTGCAAACTATTAAACCATCTTATTGCARATGGCTCGAGAYCAATCC
924	PAcontig_1384_1023	A/C	in silico	0.0802951	0.72004	100	LG06	50.038	0.0869011	Mendelian segregation	GQ0167_G08.1	TTCGATTGTGGGCGAGGAGGGATCGGTGGATCTCGTGACGGTGGCCACGGCTGTTCACTGGTTCGACCTCGAGACCTTTTACTCTCAAGTTAAACGAGTC[A/C]TGCGCAAACCAGGGGGTGTGATAGCCGTGTGGACTTATTGGACTGGCAGCATCAATCCTGCTGTGGATGCAGTGCTTAAGGATTTCTGGGAATCGACAAT
925	PAcontig_13840_806	C/T	in silico	0.478733	0.743366	100	NA	NA	0.9184	Paralog	WS00746_B21.1	TACTGGTTTATAGATAGAAGGTTGTTAATGTAGACGCAGTTAGGTTAATGTATATGCAGTCCAGTGTTCCATTTAGGACTAGTGGAATGGAATTAGTGCT[T/C]GTTAGACGCCATAGTGCAGAGGTTCGACATAATGTTTATTTACTGGTCTCTTCATAGAGAGATTATTTACTGGTCTCTTCATAGAGRTTCGAATTAATTC
926	PAcontig_13848_728	T/C	in silico	0.341888	0.308075	94.7049	LG09	132.894	-0.0100853	Mendelian segregation	GQ03212_I18.1	AACAGTAACAGTGGGAGAAACCAAGAACAGAAGGCCATTTGGTATACTGGAAAGGTCACACATGGCATCGAAGTCTGTACAGCCCTAAGTAACTGAAAAC[T/C]CCCACAGTTACAGAGACTGACCAACTCTGGCTAACTTTGGTAACTTTGGGTCCTTGGGAACGGCCTGGAAAGAAGTCTGGAGGTCTGTCGCGACCGGACC
927	PAcontig_1385_618	C/A	in silico	0.419271	0.870755	100	LG11	148.391	0.0303317	Mendelian segregation	GQ02820_K08.1	GGGARCTTATCCCCAAAATAAATTCGATATTTTCTGGTGAAGTTTGTTCAACATTGAGGTCAGAAGCTTCTGCAGTCTGGTTACGACTTGGGGAAGCAGC[A/C]CGAGGAACGTTTTTAGAGCTCGAGAATGCCATCAAGGGGGATTTGGCCAAGAATCCTGTACCTGGAGGGGCAATCCATCCTCTCACCCGGTATGTTATGA
928	PAcontig_13853_471	A/C	in silico	0.0824468	0.828359	97.9167	NA	NA	-0.108921	Mendelian segregation	WS0321_K07.1	nnTCTTGATTGCATCTTCAGTATTGAATTGTATCTAGAGTGAAAATRCTTGTATTGGAGCATGGAAGATTTAATGAATGCGCTCTCGTTATTTCATGAATG[A/C]ACCCTCCTCACAGATCTGTAGACATGTTTGTGAAAGGGTTTCTTGCAATAGATMTTTTGGTGCATATTGGTTTTATTGGTAAAAATCTGTTTGATTTCGT
929	PAcontig_13863_756	T/C	in silico	0.46875	0.93138	100	NA	NA	0.115468	Mendelian segregation	GQ02819_C06.1	AAATCTTGGTCACACGCAGATGCACAAATAGGAGTAAACAARCAAGCCTTTAGATGTTACCAGTACCAGCCATTCATTAGGGTTGTGCAATTTGCATAGA[T/C]TTATTTGTCAATCTGTAATCAATCAAAAGTTTCTGACTACATAAAATTCAATATGCATAATGTTGGATGGGATTAACCTCAAATSGTAAYTTTAACTAAC
930	PAcontig_13865_249	T/G	in silico	0.166667	0.917442	100	LG11	75.403	-0.106236	Mendelian segregation	GQ03902_M22.2	CCATCTGTTTGACAGAGATATTCCTTCAGTAAATATGCCTTTGGTAATTTTTGCACCATGGTGTGCAAGTAGAGTGTTTCTAACTTTTTGTTTTCTTGAA[T/G]GTGAAAAATTAGATCTCATCAATGGTGTAAATTCAAAATGAAATATCACTCAACCGCAATGACTTCTCACTAGGTTAGAGATGGAGAAAGATTACTGTAA
931	PAcontig_1387_680	A/C	in silico	0.480903	0.709215	100	NA	NA	0.92642	Paralog	GQ02827_C02.1	GTCTCAAAAGGAATGACTAATTGCAACCAGGAATTCTCTGGCTATTCAAACTCTGATCTTGAATCAATATGGGAAGAAGAAGACGATGAAGATGAAGACG[A/C]AATGGTTCAACTTTGTAGAAAAGCTGATCYTACTCGAGCATTCCAAGTTGCGCATTCGGRAAGAAGCTATRATTCAAACTTCTCTGAGAAATACATGTTG
932	PAcontig_13876_538	T/C	in silico	0.0915799	0.395845	100	NA	NA	-0.82582	Mendelian segregation	GQ03509_L21.1	ACATCAGATTTTCGAGCATGATCGGCAAGCTTTCGAGTCTGTGGAAAAGCAGCATTTCGTTCAAGTACCAGCTGCCCAACGAGGATCTCGACGCTCTCGT[T/C]TCTGTTACCGACGATGAGGACATGGAGAACATGATGGCAGAGTATGACAGATTGCAGAAAATGGGTTCCAAGTCTTCCAGGCTGAGGCTCTTTGTGTTCG
933	PAcontig_1389_1550	G/A	in silico	0.479601	0.722196	100	NA	NA	0.9216	Paralog	WS00724_C07.1	YACAGCGGCTTTCACTACGGACAGTGCCGTCGGACAAGATTTGTCATAAAACGTGGAGCTCAGCTGCCCATTCGTAGTATCAGTGATAGAACACACAATA[A/G]ACACCATTACAGCAATGCATGCGAAGCTCTTCATCAAAGGAGCCATTTTTCGCTTACGGAATAAGCCCTTCAAAACTTTATTTTGCAGTATGGCAGGATG
934	PAcontig_13890_258	G/A	in silico	0.0347222	0.473252	100	LG08	86.169	-0.032268	Mendelian segregation	GQ02901_E11.2	CAATTCATCTATACATGAATGAGCTGCAACAATTGTCTAACTTCAGGACAAGTGAGACATATTCAGCTTCTGAGACAACCATCTCAACTTAATATGAGCT[A/G]ATGTAAGTGATATTCTGCACCTTGAATTCAGCAACTTGAAAGGCTCAAACTCAGGTTGAACCTAGAATACCTTCAACATTGTCATATGCATGATAGCCCC
935	PAcontig_13899_711	C/A	in silico	0.46224	0.760542	100	NA	NA	0.143675	Mendelian segregation	GQ0131_L04.1	GTCAGGCATGCAGCAGGAGGTACAAGGCTCGTCAGATGTTGTTAACATGCTTGCTCATAATAAAAGCAGCAGTAGATCGCCCTGGAAACCCTCGTCTGGA[A/C]AAAGAGATTTAAACCGTGTAGATAATGTAAACAACAAGGAGAATGTAGATGCCCCTCAGGAGGTAGAGTTGCAGGTATTTCCKATCTAGGGACAGGGATT
936	PAcontig_1390_1242	G/A	in silico	0.456484	0.717567	99.7396	NA	NA	0.839871	Paralog	GQ03239_H24.3	CGGTnnAATTAGGAGGAAAGTTACGCAGAGGCAATACTTAACATGGAATTAATATATGTGAATAATCAATTAGTGGAGAAAGATCTAAACAAACTCACCTG[A/G]CATTCATACTGCACATTGCCATCGCTSAAGATGGACTTCTCTAGCACACAACGTGCTCCAGAARTCGACACAGAAAACGCGCAAACCTCAACGGGTAGTT
937	PAcontig_13912_748	G/T	in silico	0.412326	0.674419	100	LG08	122.242	0.572658	Mendelian segregation	GQ03203_C10.1	GTGACCATCGTGAGTGTTTCTGCTATTAGAAAACGAAGTGCCATAATGAAAAAATGGCAGTGCAGAAGGAATTCGCTCGACAATTTTCAATCCAATACAA[T/G]TGCGATTCAAAGATGGAGGCGTGGGATCAAATATGAAGGCTTTCTTGTACTTGAAATGTTCAATGGATTCCCCTCCTTTGTCGTTTTTGCnnAGATTTCAG
938	PAcontig_13915_876	A/G	in silico	0.375434	0.813677	100	NA	NA	0.119853	Mendelian segregation	GQ03011_B01.1	TCCAGCGGCCTTGTAACTCCGGAGGACTTTGATCGTACTTGTTAACTAACCTGAGCATCTGCTTTCTCTTTATCAGAAGAAATACAAGCAATGCCACTTG[A/G]AGCAAACTGACTATTACCACGAACAGGTACCCCACTGTCCTGCCGTATTTCAGGTTTCTCTTATTGCCGTTGAATCTAGGGTTCTTGTGTCTTGGATCTG
939	PAcontig_13918_595	T/C	in silico	0.015625	0.899244	100	NA	NA	0.000957535	Mendelian segregation	GQ04008_G01.1	GGATATCATGATAAGCAGTATTATTTTGAAACAGTGCGTGGAATATATTCCCAGGTAACCAAAGCCCACAATGATCATCGACAGTTTTAATTACCGCAAA[T/C]GAAAAAAAAAACACAGCAGTCTGTGCTGTCATTCCTGAGACAAGAAATGAGATTGCACCACCTAGAGTATCAAGCAGAAGCCCCTCAAGTGGATGATTGT
940	PAcontig_13920_805	A/G	in silico	0.171457	0.180096	87.5868	NA	NA	-0.155823	Mendelian segregation	WS00826_H20.1	GCCGGCCACTCAACATTTGAGGTTGTCCTTAAGGTRGGGTTGTGAAGTAGTTGAGCAGTTGAGGGAACGAGGCTTTTTACTTTCCAAGGGAAACAGTTTT[A/G]CAATGAGACCATAATTTAATGATTGCAGGACAAAATGAACATGGCGATCGCTGCAGGCTACATATATGGCTATTTTATAGGGCTTCCAGTCATTTCAGTG
941	PAcontig_13922_271	G/A	in silico	0	0	0	LG10	55.149	0	Monomorphic	GQ03709_L23.1	TCAAGGAAGAGAATTCATAAGATCGATTATTGATTTTATGTATATATTTGTTGCAGTCCTTAACACTCTAAAGCACAATTGAATATCAAGTATCTTTGCC[A/G]TCAATATCTATAAAATTCCGTATCTCCCGTTTCCAAATAGTGGTCAAAAKTTGTCATACCTTTCATTCCYGATGCACAGACTTTGTTGATWGTAGTGCAT
942	PAcontig_13923_477	T/C	in silico	0.275022	0.612185	99.7396	NA	NA	0.348792	Mendelian segregation	GQ03904_P01.1	AATCTCAACCTCGCCTTATCAAAACCGTGGTTTAAATACTGTTCATAATCTGTGTTTTGTGGTGGCCTTTGCGTTGTTAGTCTTGCAGTGCGATCTCCAT[T/C]TGTTTGCCGCATAATAAAATAGAATAAAATCCATATAAATTAACTCTAGCATTCGACGAGCGTGGTGTGGTTTTTTAACTGTTGAGAATCATGTGGGTGG
943	PAcontig_13924_386	A/G	in silico	0.191266	0.718539	99.3924	LG07	46.546	0.236485	Mendelian segregation	WS00735_H17.1	AAAGCTACAATTGTCCGGCAATGCGTTGAGTTTCCAGTGGAGTTTGGARAGCGTGGGGCATTTCCGAAACTAGAAAAGTTCATCCTAGAAGATTTTGACT[A/G]TTTGGTAAATTTTCCCTCGCTGCAAGATGAAGCAATRCCAATGTTGAGGCATTTAGAAATRAAAAACTGCAGGGAGTTRAAAGATATGCCCGAAGCACTA
944	PAcontig_13926_520	C/T	in silico	0	0.734929	100	LG07	27.651	0	Monomorphic	GQ03118_L23.1	ATCGCAAAGGAACCTGGGGCGACTATATTCTCTTGTGGGAGTsATGATTCTTACGTAAGGCACATGATTTTGyGAGAAAGGAAGCATGGATGGCATAGTA[T/C]AGTTTTCAACAGCCCTGGCTGTGCAGACAGTCCTGTCACTACACCTCAGTTCTACTCAGCTTCCTTTACAAAGGATCyCTGCCAAGyTGTGAAACATGTT
945	PAcontig_13933_296	C/T	in silico	0.263021	0.56734	100	NA	NA	-0.0192769	Mendelian segregation	GQ04113_O17.1	TGGCCAAGGCAATTGGAAATAGGGCATCAyAGACAGGTTCTCCATTGACCAACTGAATAAATCCCTACAAAyTTCAACTAAAGCAATGCAGTCAACACTT[T/C]GGAGTACTCGCCAGGTTTAAAATTTCCCACAGATACGAAGGTGGTGTCTAGAAACACCATAAATGAGAGTGAGTArTGAATAACAGTCGAGTGAACCTTC
946	PAcontig_13936_358	A/G	in silico	0.484375	0.784973	100	NA	NA	-0.0337786	Mendelian segregation	GQ03318_N11.2	CGATCGTTGTGGGGTCGTAGGAGGGCTGCTGCTTTGCCCAATTAAAGAAGCGATAGGACTCTTTTCCCAAGTTGGAGCAATCCCTCAACACTCGCCATAC[A/G]AGCTCTGAGGTGACCTTGAAACCCATCTTTTGCAGAGTACGCTCCATGTAGACATCGTTTCGGACGACAGAGCATATrTGATGGATGGCCGCGTGGTACT
947	PAcontig_13940_563	C/T	in silico	0.102431	0.590621	100	NA	NA	-0.102894	Mendelian segregation	GQ02829_H06.1	TTCTWGTGGTTTTACTGCTGGTTCTGTATTTTGGCATCTCAGCAGTTCCTGTTGGGTTTCTCATGTATACAAGCCCTCTGAAACTCAGTTCTATAGCAGA[T/C]AGTAACAATAAGAATACCACTACTCTTTCCCCTAAATTTTCTGCACGATCCACTTCATATAATCTGCAGAAGGAGCCGAGAAACGAAACATCCAGACATG
948	PAcontig_13942_609	A/G	in silico	0.415291	0.867888	99.9132	LG04	139.003	-0.141295	Mendelian segregation	GQ03518_O06.1	ACGTAGTTCACATGGTTAACCGGGACTATGAAGCTATGGCTCGTGATTACTATGCCTTGGATTTTCTATCCCCTGATATAGATGTATCACCTATTGTTCC[A/G]GCATTAAAGGGCTTCTTTGATAATGCACTCAATKCAACTGTCAGTGAGCTGAACTTTAAGACTATTGTGGATGGTTTAGGTGCTGTTCTATATGAGTATC
949	PAcontig_1395_816	G/A	in silico	0.25217	0.795024	100	LG04	44.146	0.070221	Mendelian segregation	GQ04012_N14.1	TCTCTCCTTCCCTGGGTGGAGTCTCCAATGATTGCAAGTACTACAATGGTGATGGTGAAGAACTAATTGGCATTAACTACGTGAACTCATTGAGGCAGGT[A/G]GATCATGAGGCCGCGTTTGCGGGTTGCAGTATTAACTCCGGTGTCTATGGGATTCAGGCGAATGACCATCAGTCCTCTCAGAGTTTTCAGCCYTACCACC
950	PAcontig_13950_556	G/A	in silico	0.399735	0.965209	98.2639	LG04	119.634	-0.0556656	Mendelian segregation	GQ03102_A05.1	ACAACAGAATGAAGCAATGGATTGTGCAATATACAACGGGATACTCTCTTATTCTAATGCAATATTATGACATAAAAAATGATGACACTATGAAAGCAGA[A/G]CAAGTACCTAAAAAATAATTTAAACCAAGTTGACTACAAAGACAACAGAATGCACAACCAGACCAGCAAAGCATGCCAAAGATTGAAACCAGGATTTAGA
951	PAcontig_13956_357	T/C	in silico	0.00737847	0.84824	100	LG08	81.454	1.12823e-05	Mendelian segregation	GQ03220_B09.1	ATAGTATAGGTTCTAACACATTGGATGGATTTATTCGGTGCTTAAAAAATCTATTTCTCTTTGTCAGTTAGAAGCTTCAGCTTTCTATGGCTTCCATTCT[T/C]CCACGTAGAATCTGATGGGACAATGTGGAAAGAATTTGCCATGACTTTTGTTCTCTGCATAAAATTACTGATTTTGGGGATACAGCTAGTTGCGGTGGCT
952	PAcontig_13958_316	T/C	in silico	0.248914	0.801537	99.9132	LG11	9.706	-0.0868354	Mendelian segregation	GQ03231_M24.2	GTTGATATTGTACAAGTGTGGAAAGTATATAGACCCCTCCTTTTTTGCCAGTTGATATTTCCAAAAATGCATGGAACTAATAGTTTTCAGTGTAAGGTAT[T/C]CACATCAAATTTCTTGGAAATGCATTAGGGGAATAGAATGATAAACTGCCCATGTCAAAGTAGAAGATCATTCTTCCACCATGAAAAAATAAAGGCTGTT
953	PAcontig_13959_246	A/G	in silico	0.116319	0.945601	100	LG04	87.677	-0.00348678	Mendelian segregation	GQ04006_D10.4	GCTTAATTACACATTCGATTGATCAATATATATAACATTATAATTGGGTGTCTAAGACATTGACCAGAACATTTCTTCAACACAGAGCAGAGTATGTGTC[A/G]AATAGCAGATTAAAATCATTTCTCCCAAACTCCTTTTCATGATCCATGAAATACCCGTCATGATGGAAATCAAATCCCCATCAATGATTAGGGCCTGTGC
954	PAcontig_13963_325	A/C	in silico	0.0598958	0.823629	100	LG05	50.943	0.0473625	Mendelian segregation	GQ02819_L06.2	CGGGTACTATCTCGGAAAAAGAAACAGCTGTAAATGGGCTACACACTGTTGAAGGTGAGACAAAGAAGAAGAAAAAGAAGAAGACAAAGGAGAATGCAGA[A/C]ACCGATTAGAGTAGAGTTTTCAAGGTTACTGTGTGTTGATGGCACGGTGATAATAGTTTGTATGATTCCAACCTAGATCCTAGCAGTGTGCATTCTGCTG
955	PAcontig_1397_697	C/T	in silico	0	0	0	LG03	108.614	0	Monomorphic	GQ03611_E22.1	TGATCTGTGGTTCATAGGTTCCAACTGTTAGTTCCTAAATCGTGATAATCTTTTCACGTTTCGGTCATAAATGTTATACCCAGGATCTCGTTGCTACCTC[T/C]GTCACATTCAATATCTAAATTCGTCATTAAGTGCCCTCCTGGCCGTTCCTGAATGTCAGCCACAAATCTCTCGAAGTAGAACTCTCTnnCCATTCCATTTC
956	PAcontig_13971_559	C/T	in silico	0.109375	0.899065	100	LG09	9.679	-0.0464576	Mendelian segregation	GQ03210_M08.1	TGTAAACCATTCAATTAAATCTGGCATTCAATCTATGCCTTCTTGCGAGTTTGTTTTAATTTGCTTCGAGTCATACGGATAACCTGTTCCATGTTTTGAT[T/C]GTGAGGAACCAATTGTCCTGTCTTAGCTTCCGCTGGGTCAACCTCCATCTCTTCTGKACTCTCACTGGCTGAAGATGTAYTTTCTCCTGAATCAGGAGCA
957	PAcontig_13972_363	T/C	in silico	0.254604	0.265041	94.2708	NA	NA	0.0844131	Mendelian segregation	GQ03105_B16.1	CGAGAACTGGGATTCATCWTTGCACGGGATATTGCAGATTTTCTGTGGACGATATCCCGATTAGGGTTTTCAAGAATAACGAAGCGAGAGGCGTTCCATA[T/C]CCGGGGAGTCAAAGCATGGGGATCTTCTCTTCTCTATGGGAAGGAGATAATTGGGCAACGAGGGGAGGGCTGGAGAAGATTCGACTAGAGCAAGTCCCCC
958	PAcontig_13973_597	C/T	in silico	0.201389	0.772432	100	NA	NA	0.0362799	Mendelian segregation	WS03215_G13.1	TTACCACAGAGCTTCGGTATTTGATGTGTTGTGAGTATGGAGGATTAACGTTTATAATAGTCATATGTATTGCCTTTGTATTTCATATTTGTAAGCAGGA[T/C]ACAGCAGTGCAATTGGATTTGGAATTGGAGGAAGGAAGCATGAGCACGCAAGTAAAGTACTGAACCTGGGCAGATTTGAGACAGTTTCGTAASAGAGGAC
959	PAcontig_13977_720	C/T	in silico	0.0802951	0.650941	100	NA	NA	0.00499951	Mendelian segregation	GQ04009_O11.1	TGGAAGTTTCTGCTACTTCCCGAAGAAAATTCAATCCACAACATCGGCAGCAGAGGCAGCAAAACTGCCAAGTTTCCCACATGGAGATGGATATTGATCA[T/C]GAAGACGGCGCTGCGGATGGCTCCAGTGACGAAGGGTGTGTTGTAGTGGATGTTTCCCAGAGGTTCATTGTTGCAGATCCTCCACGTAAGTAGCTCCATA
960	PAcontig_13978_904	A/G	in silico	0.00737847	0.815809	100	NA	NA	1.12823e-05	Mendelian segregation	WS0328_M18.1	GAAAAATTAAATGAGACTGCAAAGCAAGATCGCCATCGCAAATTCGCCATCGATTGATGCATTCGTCCGCTAATCCTATAAAAGGCGTTCACTGCGATTG[A/G]ATTGAATCGATCAGTGTATTGTATTGTATTGCCTGCGAGCTGCACAGCGCTTCATCCTCAGCCGCTCAGTTGGGCGGGGTGGACAAGAACAAGAACAGGG
961	PAcontig_13979_558	T/C	in silico	0.439301	0.587349	99.3924	NA	NA	0.0247084	Mendelian segregation	GQ03118_L01.1	TTCAWCGACTGATATTGAGGATTCATGGCTGGAGGTGCCTGCGTGTAGTATACCTGTCGGGAATTCGGTTCATACATGACGTTCTGGTACGAGTATGGGT[T/C]CGTATGCGCCAGGGGAACGGGCGCTGTGGGTCTGTACATCACTCTTGCATCGCTCRCGCCGGGCCCCGATGGCACTGGTGTGTACGGGCCCTTGGGAACA
962	PAcontig_13985_472	G/A	in silico	0.00786713	0.826596	99.3056	NA	NA	1.65671e-05	Mendelian segregation	WS02619_D02.1	CATTGTTGGGAAATTCATTGGTACCAATTCAACAGTACTATGATCAAACTGCCAGAGGCAGCAATAGACACAAATTCAACTCCACTAATTACTTCTCATT[A/G]ACATTGCCAGTCACAAACACACTTAAAGCTACTTATTACTCTCATCTAAATATCCTGCCAATGCGGCTAGAACTTGCACCGTCTTTATTTGAACCAATGC
963	PAcontig_13988_397	G/A	in silico	0.417969	0.865184	100	NA	NA	0.0794008	Mendelian segregation	GQ03801_P17.1	ACATTTATATATTAAGACTTGTGTGAAAAAGAGTTATTTATCTATCTGATCTCATGAAATATTCTACATCGACATCTCCAATGGACGAGGGCAATGGGCC[A/G]GAAAGATTTCCAGGGCATTTTCAGAGCAAGCTTTTGTTTGGAATGAAGAGCATGCAAGGTCTCATGGTGGGTGAAAACCACACCACTGCTAGATTTTTCA
964	PAcontig_14000_411	G/A	in silico	0.289931	0.531759	100	NA	NA	-0.0765845	Mendelian segregation	GQ04010_K20.1	ATTCTGGCCTGAGAAGTCGAAGGCAAGGTATTGCCATTTTGATCCCTTAGTGTCCTTTTAAAATATTCATGAATTACACAATAGTACAAGCCCCAGCCAC[A/G]ATATATGCATGACTAAAATCTACATCTTCAAAATCTTACCATCCAAGTAMCCAAAGAAAGTTGTTGAATGGCATCCTGCTCTCCATGACAATGTTAAAAA
965	PAcontig_14002_763	A/G	in silico	0.490443	0.847024	99.9132	LG03	102.977	0.0203554	Mendelian segregation	GQ01313_H10.1	CATCTCGTGATGATTGGACACSCGGGACAACTAAGCGGCAGTTCACTCTTGTAGAGATGGTAAATGGAAAACCAAGAAAAATAAAAGAGGTGTGGGTGAC[A/G]GTCAATCAAGTTGTGACGGACATAGAAGAATTCATTGTCTATCAAGACAATTTCAACTTGCATATATTGAAATAACTTGACTATATCCTATCCATGATGT
966	PAcontig_14003_439	C/T	in silico	0.046875	0.966686	100	NA	NA	-0.0632105	Mendelian segregation	GQ03125_I17.1	ACCAAACGGTTTGCCAAGGATTAGACATTCCACAAAACCAAGCTTCCAATTTTGAAATACAATTAGCTTTAAACTTCCTGACAAATGAACTGGTAAAGGA[T/C]TGATTGATGTCCTACTGCTTAACTGGCTTTGAGAAAGAAAATCAGATTTTATACAAATTAAGCTCTATGCCTCAAAGAGACCCTGCCTGGTAAGACAAAT
967	PAcontig_14009_316	G/A	in silico	0.468969	0.835478	99.3056	NA	NA	0.051252	Mendelian segregation	GQ03718_E13.1	TCCAAAACGTACCCTCGGAGTGCTAAACGAATCTAGGGTACCGCCCACTTCCTTTCACTGATTCTCGTCACGCGCGCATCCAATCCTAGGCTTCAGTTCG[A/G]TTATCCGCGGGGAGGTTCTGGATTCCACCTGTTTCACCTTCCCCASCGACACTAAATTTAATCCAGTTTCTCCTCTTGCAGGCGATCATCAAGAAGTAGA
968	PAcontig_14013_767	C/T	in silico	0.43316	0.909942	100	LG08	132.917	-0.0312999	Mendelian segregation	GQ0206_C06.1	CCAGCAAAATTGTAAACACGGAAAGATAACTGAAAAGTCCTCCATAGCATCTGCAAGCATCTTCGCAAGCGATTGTCATTATGTGCAGCCTTCGTGTCAC[T/C]AACAACTCTACATGGCTCTGCTTTGGTTGTCTTGCTCTCCTGTGGTAAAACACAAGTACAAAACTACCACTTATCAAGATTTATGGCCTAGCAAAAATTT
969	PAcontig_1402_1213	C/T	in silico	0.0127753	0.755758	98.5243	NA	NA	-0.0109421	Mendelian segregation	WS0087_B14.1	AAGTCGTCAAAATCACCCAGAAATAnnCACCCAGCCTAAACCACATCAACCCTGAYTAAATTTTTTGCCCYCACAAGTTTCGATCATACTCTTTAATTAAT[T/C]GCAGTGTGCCGTTTCCTTTTCTGTTATGTACTTCCTCGTATATTTGGAGATATCTGTACAGAAAAACTTGAGCCTTGATGTTCTACAAGCGTGATATCGT
970	PAcontig_14021_798	G/A	in silico	0.243924	0.876237	100	LG10	124.815	-0.0256868	Mendelian segregation	GQ04012_C06.1	CTTCATCGTCACTTTGACTTTCTCGGTATCCCTTGTTCGATCTATAGGTCCCTTTGTTAACAGCCATAAAATCTTCAGAATAAGTATTCCTCTCTACATC[A/G]TCATCCCAAGGCTCGGAATCTCTTTCATCCATTATGGTGTCCTCAAATTCGTCCTCCTCAACTGGAGTCTGACCCACTGACCAGAAAGTAAAGGTTGGTC
971	PAcontig_1403_1495	G/A	in silico	0.5	0.710536	100	LG10	117.763	0.999999	Paralog	GQ02812_A08.1	TGCTTGATGGTGGTTGTTCTTGGGTGAGCCATTAGCAGCAGCAATGGATGTGGAAAATATGATAGTTTTAAGTATATCAAAGTGGAGTGAGCGAATGGTG[A/G]TGGTGATAGTTTTGCAGTGACAAGACGGTGAAGGGGGCGAGATGCCAGGGATGATGGAAAGTGCTTAAAGAAGTTGGCCATTGCAGGCAGGGGGATTTGT
972	PAcontig_14031_615	T/C	in silico	0.292355	0.846685	99.9132	NA	NA	0.156965	Mendelian segregation	GQ02815_M04.1	ACAGCTGCATAGAGGGATTTTGTGGGCTACATTSCAGGATATTTCAAAGGCTAACTCCCAGCTGATGGTATTCTATTGAAAAACCTGCAGCTGGAAACAC[T/C]AAGTGTTTATGGACCAACTAATTTTCGATTGGAAACCTGATATTTTACATTATACTCCACTTTTATTCTTGAAATTATTTGTGACAAGATTTTATTCCGA
973	PAcontig_14039_174	G/A	in silico	0.165799	0.747578	100	LG08	22.104	-0.165245	Mendelian segregation	GQ03224_L20.1	AATCTCTCATGCGACCTGGGTCTTAACAGGCGCAAGGACGGAGACTTACTTGTGGCTGGATTATGCATTTCACATCCTCCATCCCGCTCGGATTTGGCGC[A/G]CACGGTACAATATTTTTCTGTTAGTAAACCAAACCTCTCCCAGTCTATCTGTATTCATCTCACCGCTCATACCGTTAGTCTTCTAGTACTTGTATTATCT
974	PAcontig_14045_466	G/A	in silico	0.158569	0.764584	98.2639	NA	NA	-0.308064	Mendelian segregation	WS0263_A09.1	ATGGGTATGGACAGAGGATTGTTGCCTTCATCAATGGATGAATACAGAGCTGGGATTATTCCCTTGCACATGGATAGATACACATAGTATTTATACAAGA[A/G]TAAGTGTTGATAGTTGTTAGTGGATGTGTTCCTCTTGTCACCTTAAATCTAGCTTTGAGTTGTAGTTCATGGAGATCTGTCAATGGTTGAAAGTGAGCAT
975	PAcontig_14047_744	T/C	in silico	0.496077	0.707227	99.566	LG06	2.349	0.973965	Paralog	GQ03807_F09.1	CTGTGGAGTCYCTGACGAGAAGRTGGGTGGGATGGCCCAGAGCAAGGCTGGCTTTGGCAATATGACGACCAATRTAGCCTGTTGCTCCAATTATCAGAAT[T/C]CTGCTCCTCTCCATATTAACCTTTTTGCAGGCCAACGAAAGTATGATAATACAAGTTCTTCTGGTGCATATATAATAATGGAACTGGCAATGCCAATCCT
976	PAcontig_14048_478	A/G	in silico	0.43533	0.759165	100	NA	NA	0.0540921	Mendelian segregation	GQ02907_L21.2	ATGAAACCCCGGCAAGCTCTTCGCGTTCCGATGACGGAACACCGCGATCTTGCACATCMGGGGCAGGAGGGKCCGGGGTTCGAAACCCAACATCATCCTC[A/G]ACAGCGGCAGGTGTGTAGTGATCCCGTTCAACTCGTAGATTATCGTCTCTGAAAGAAACGACGATGGAGATAAGCTTGGCGACCATGAAGGCAAAGACGA
977	PAcontig_14049_527	A/G	in silico	0.341667	0.294791	98.9583	LG10	70.069	0.140702	Mendelian segregation	GQ03705_K23.2	ACATGAAATAAGTTCCCAACCCAAAGACTTGAAGATAACAAACCAGATACTAATCCTCTTCATCCACCAGTAATGCAAAAGAGAAAGGTTGGAATTTATA[A/G]CCATCTCCCTCATAGAACTTGTTTTGAAACTCAACCCAGTGAAGACGTAGTGCATGAAGAAATGCGCTAAGAGTTTCCATCACGAGCAAAACACCAATAG
978	PAcontig_1405_520	A/G	in silico	0.353733	0.701399	100	LG04	17.924	0.547345	Mendelian segregation	GQ02904_M21.1	GCATTAAAACAGTGATGCCACTGACATCTGAATGGCYTGGTGTACCAATGGTAAGATCTGGACTTGGGCATGGAGGATAGTATATTATAGACATGATTTG[A/G]CTGTGTTTTCCGAAAATTCCATTCAAGTGATCAGACTCGAACCCCAGAGCTTCAGAAATGGCAGCCAAAAGCCTTAAAACCAATGTTCTCACCTCCGCAG
979	PAcontig_14066_319	A/C	in silico	0.346354	0.63277	100	LG08	100.582	0.0429259	Mendelian segregation	GQ0047_F23.1	TAAGCTGTACGGCTTTGCCAAAGTGCTCACCAAATCTTCGTCTACAGCATAAGAAGTATGAGCGGCAGACCGGGAAGTTACCGGACTCGCGCCAGAACGA[A/C]CATGGACGGATGAAGATTTmGCTGGAGATGsCrTCGCCCGGGATTGAAGATGTGACCGATTTGAAGATTTCCGGCCTGAAGAATGCAGGACAGTGTAGCT
980	PAcontig_14069_706	G/A	in silico	0.240017	0.756665	100	NA	NA	0.0921518	Mendelian segregation	GQ03005_J20.1	AAATACTTCCTTTACCCCTCTACTATAAAAGCCAGTGAAGTTGATATTATAAGGTTGGAGGATTTGAGTAGAGATATTGGGGTAATACAATGATTGTTGC[A/G]CATTTTGCTTCCTTATGCTTACCTTTCTCTCTCTCCCCCACCTTCTATGTGCATTGATGTGTTGTATATGTTTCTGCAATGTAGATGTGTGAATGAATGC
981	PAcontig_14073_576	A/G	in silico	0.150174	0.712992	100	NA	NA	0.0746675	Mendelian segregation	GQ01311_J09.1	CTCAGCTCAGAGAGTACTTCAACACCTCACTCGTTGTAGCGGAGTTCAACCCACCTTGCTCCTCATCTTCGTCTTCGACGTTAGCAGGGCGAAGGCAGAG[A/G]CAGCTGTGTTCCGTTCCCCTGTGGCAGAGCCAACTCATCAAATCCAACGCTAATTCCATGCCTGGCCTCGTCCTCGCTGTCTGATGATAAATACAGAACT
982	PAcontig_14076_615	G/A	in silico	0.482999	0.685515	99.566	NA	NA	0.934232	Paralog	WS02623_K05.1	CGGACAGAnnAACACTGTGATRTACGCTGAAACKCGTGGGTCTTTGTGTAAAAAACTACAGCGGTATTAACCATGAGCAAATGTGTTCATGGTATGCGGGT[A/G]TGATGAAAATAAGGCAAGCATGCATGACTCTGTTAAAGGAACATCATTTTCCTSTATATTGATGTCAAGGATGAAAACRATAACGTTTGTAGCTTTGTCT
983	PAcontig_14088_667	T/C	in silico	0.5	0.691698	98.9583	LG01	110.177	0.999999	Paralog	GQ03301_E18.1	GGTAGTCTATCAGGTTAAAGTCAGCCCAACAATGCCTCCGTCCTCACCTGCCCAGATATCACCAGTACCTCCGATATGGCCCCGCCTGGAAGAAAACAGA[T/C]GCCGCTCCAACCACTGTGAACTTGGGATTCCTGTGGGAATGCCCTCGGGAAATTTGAATCCATCACGACTGGTTCCGCAACAACCACTGCAAGATGACAG
984	PAcontig_14090_870	C/A	in silico	0.492278	0.814978	89.9306	LG01	117.342	-0.370506	Mendelian segregation	GQ03003_B08.1	GTCCTGGTTGGTACTGCAACAGTGACTATGTAAGTAATTAATTATCTTTGAATACAAAGACAGCATGTCCGTTATGTCATCTGAGTAAATGGTTTTTAAA[A/C]GTTAGAATGAGCTGTTACATATTTCCAAGTATTTCCACGAGGGATAAGTTTTAAGAAGTAAATTATCGTTGTTTTTTACTTTGAAATGTATAAATTTATT
985	PAcontig_14091_530	T/C	in silico	0.196181	0.920572	100	LG08	158.856	0.0954279	Mendelian segregation	GQ04004_P04.1	TGGATAACAGGATTGCTGAGAGATCTGGTGAAATTGAGAGCAAGGTTGTGGATCTGGAAAGTAAGGTTAAAGAGGTYGATGCTTTGAAGAAGCTGCTGGC[T/C]TTTTACTTGAAGGAGAAGGTTTTTGCTCCGAGTGCCAATAGTCTTAAAGAACCCCCTGTTGAGGCCTGAGTARGTCGTGAACAGGTCAAGRGAATGTGTA
986	PAcontig_14096_519	G/A	in silico	0.0876736	0.868875	100	LG06	100.864	0.0958094	Mendelian segregation	GQ03604_H07.1	AACCCTAARCCATGGCCGATTGATCTTCAAACATTCTGYGATAATACTGTAACCCCAACTACAAGAAATGGGGTTAACYCCAAACACAAGAAATGGGTTT[A/G]ACCCAAGTTACCTAACCCAACCCAACCAGCCCCTAATGAATTGACCTGCTTATCCTTATTATCAGGAAAGACAGGCATTATTATCATGCACTGTCACAAC
987	PAcontig_1410_1342	T/C	in silico	0.108146	0.676184	92.7083	LG05	148.022	-0.518898	Mendelian segregation	GQ03710_L14.1	GCAAGAAAGCTGTTGAGAACTCTCCATTCTTGGAGCGTCTGAAGAAGAAGGGCTATGAAGTTCTTTTCATGGTTGAGGCTATTGATGAGTATGCTATCGG[T/C]CAATTGAAGGAATACGAAGGCAAGAAATTGGTGTCTGCAACAAAGGAGGGGTTGAAATTGGAAGAAAGTGAAGATGAGAAGAAGAAAAAGGACGAGCTGA
988	PAcontig_14105_388	C/T	in silico	0.260417	0.903327	100	NA	NA	-0.0535203	Mendelian segregation	WS00829_H14.1	TTATTCAAATTGAGAACAGGGCAATGCACAAAGTCATGATTTCATTTGTTCTATAGCATTCCTTTGTTATTTCTGTTTATGTTGTTGGGATTTGGCTGAT[T/C]AGATATATTTGCAACGTTTTGGGTGTCTAGTTTGAAACAAAGTTGTCCATTGAGTGTGTGCTGTAATACCTATATTCCTCTATGAGCATGAAGTATCTAG
989	PAcontig_14107_731	T/G	in silico	0.387153	0.728661	100	LG08	81.904	0.624409	Mendelian segregation	GQ03216_K13.1	GACATCCCAGTTGTGGCTCATGCTAAATCGAAATCGTCCGTCTAAAGCTGATATCTGCATTCAAATAGTACAATCAGTTATGTATGCATATAACAACAAT[T/G]GTTTGGTTTTCTAGGGTTTTGGTTCTCTTATGTCTCAAATCAAGGCAAGGAGCATTAGATATTAACACTGAACTTTGTTTCAAATAATGAAAACAAGACnn
990	PAcontig_14110_903	A/C	in silico	0.156956	0.706751	99.8264	NA	NA	0.186145	Mendelian segregation	GQ03218_P22.1	TCTGGATTCCGTCCTGGAGATGTCGTTGTTCAGTTTGATGGGAARCCAACTAAAAGCATCAAGGARATTGTTGAGATAATGGGTGACAAAGTTGGAGTGG[A/C]TTTCAAAGTAATTGTGAAGCGATCAAATAATGTACGAGTGACCTTGACTATAGTGCCTGAGGAAGCCAGCCCAAATCTATTTTAGTACAGAGGGTAATAT
991	PAcontig_14115_665	A/C	in silico	0.345518	0.712062	99.7396	LG03	76.949	0.146906	Mendelian segregation	WS0082_C11.1	ATCTCCCGAACATCTAATTCTGGGTCCGAGTCCCCAACAAAGGTGCAAGCATGCTGCAGCACGCTACAGACTGAACAAATACAACTGATGTATGCAGATA[A/C]CAACGGCGCTTCTGCAAAGTAATCCATTGCATAGACCATATTCAGATATTCCGAAGGGAAGGGGTGTTACTSTTCATCAACTCAACTGTCATAACTCCGT
992	PAcontig_14117_519	G/A	in silico	0.228733	0.842639	100	NA	NA	-0.0134276	Mendelian segregation	GQ00410_C15.1	TCAAGATGACTCTTGTAAGTTAGAATGCAGCAATAATTCGGCAATAAGCCCTACCCCAAGTTCAGCAGTATGTACTTTTGACGACCAGACTCCAGGACAA[A/G]GACTCGGAAGTTGCCACTTAAGCTGTAAAAGGAGATGTAAGACAAGTATAACAGCTCTAGTGCCAGCAGACATGCATGGTTTACCAAAAATGAAATCATG
993	PAcontig_14118_441	A/G	in silico	0.0820312	0.943614	100	NA	NA	-0.00284747	Mendelian segregation	GQ02817_M22.1	ATTGTAAAAGACTCCATATTTTTAATAAAATCTCCTCGCAAGGCTGCAAAGTTGAGTGGAAAGAAACCCTAAGCTAAGTTGGCAATCACGCTGAAGTCAA[A/G]TAACCCAAGAAGCTTTAGAACAAATGAAAATTCGGATGCCCTTAATGCAGGGACTCTTTTTCAGCTCGTATGGTGATCAAACTTGCAGTACCCCGGTAGA
994	PAcontig_1412_390	G/A	in silico	0.00998264	0.825359	100	NA	NA	6.88263e-05	Mendelian segregation	GQ02905_G10.1	TCTGAGACACGCAGAAGAAAAATGATGACTACACCTACAGAGTGTATGATATGCACACAAGGCTATCGAATTATTCACCTTACAAAAAAGCACTATTGCT[A/G]GTGCCTTCCGATGAAATAAATGCAGCTAAACTAGATGCCTTATCTACTATTTACATCACTATTCCTTCGAAAGCACCATGGCTTCATGTACACATAAGCA
995	PAcontig_14123_1292	A/G	in silico	0	0	0	LG03	34.004	0	Monomorphic	GQ0168_K17.1	GGACCTGAGATTGCCCCTTTCTTTTCTTTAACGATGGAATCCATTGGGCAAAACGGGAATTCTTGGAATCCATCTGGTTATGTTGAAGGAGGAAGGAATA[A/G]TACTGCTGGTACTAGAAATAATTCAGGAATGAGAGTTCACAGTACTGCTCGGCCGGCTCCGAACAGCAGAAACGATCGTCAGAGGTGCAATCTGTTATCT
996	PAcontig_14129_163	C/A	in silico	0.0828993	0.224143	100	NA	NA	0.0331723	Mendelian segregation	WS03227_A14.1	TCAATATCTGACTCTGTTATAGCTCCTGTAACATGACCATGTTCCCTTCCACCAGAGCCAAATAACTTAGATCCAAAACCAGGCTCAATACTGTCATATA[A/C]AGGATTGTATTGGCTTCTCGGAGCAGATGAATATGCATGnnGGAGTTGATGAAACATGTACATATAATCCTGCATGTGAATAGTGGTATGCCTGCCACTCT
997	PAcontig_1413_729	T/C	in silico	0	0	0	LG12	62.684	0	failed	GQ02814_C02.2	AAGTATGGTGTCCAGCAGTCCTGTTGTACCGCTTTCATCTAATCTTAGTTCAAGTACAACTACTGTCCATTCTTCAGTGTGGAAGGCAGGGCAGATCATT[T/C]CTCAGACGTCAGGTGGTCTTTATAATTTGTCAAGAAGTAATGCTACTTCAACCTCTCAGATATCACCTACATCCAGCTCGCCAGGAACGTCTTTGAACTT
998	PAcontig_14132_229	A/G	in silico	0.324554	0.565347	97.2222	NA	NA	0.4805	Mendelian segregation	WS00810_N04.1	TCACCGCATCGCGGTTGTCTGCGTGTGTTACGCCTGGCTGGAGTTCTCTCAGTCACTGCAGATCGTGGCCATCCTCGCCACCACACTCCTCTACGCTGTG[A/G]TTTATTCGTATTTCCTCTGCCGCAGCATCGGTTGGGGTTGTTGGTCCTCTCTTTTCCCCGCCAATTGCCAGATGGTGCACTTGGCCTTCACGTTGCTCGC
999	PAcontig_1414_455	T/C	in silico	0.154181	0.758915	99.6528	NA	NA	0.182251	Mendelian segregation	GQ0207_E02.1	AAAGAGATCTGGCAACGGCAGTCGACTGTATCGTTACTTACACAGCAGAAATTAGCCCGGTCGGCGATGGTAAGGATGCGTGGGTGTTGGATGTAGATGA[T/C]ACCGCCTTGTCCAATCTCGAGTATTATATGGGGCGAAAATTTGGGTAAACCCTCTATCGATCTTATTTAGAGCTTATTAGTCCATTAGACCATCGATCTT
1000	PAcontig_14146_694	A/C	in silico	0.239149	0.904934	100	NA	NA	0.0423894	Mendelian segregation	GQ02901_C06.1	AGGCCCTAGAGAAACTGGACAAGGAATTCACTAAAAATGCTTATAAAGATCAATCTGGAAATATGCAAACTAATTGGGAAAAGACACTCTCTGATCACAT[A/C]AACTGATAAACAACTATCGACTCAATAGCRTGGATATGTGGGAAAGCTTCACACATCACTCAGCTCAATCAACTGGTTGACTACACCTGGATCTGCAAGT
1001	PAcontig_14147_468	T/C	in silico	0.092882	0.858725	100	LG03	83.762	0.0404838	Mendelian segregation	GQ03709_N03.1	CCRGAGGATAGTAAGCTTCTGCACAAAGGGCTGGAAGCAGTGGCTTCTTCGTTGACTCGCATTACTCACACACTGGGGGTTGCACTTGAGGTAACTTGCA[T/C]TCTTCCTTATTGTTGATCTGGATTAGGGTTCCCKTTTGATTCTCTGAGGCGATTTCAAATTnnGGGAAATTGGCAGGATGGAGCGAATTTGGCGGAAACGA
1002	PAcontig_14159_530	G/A	in silico	0.257812	0.943329	100	NA	NA	0.0207333	Mendelian segregation	GQ04107_F07.1	GTGACTCAATTATAATTACCCGCAGATAAGGAAGATGGAGAAAAGACAATGGTTCCCAAAAACCTTTTTGATAAACAATGTAAAAAATGGAATGCATATA[A/G]AGCTTGATTGGCAACACATGTTCTGCGTAATCTCAACCAATTTTATCAGACTCACATGCAGAAAGACCTGTAACTTGCATGCTTCCTTTATTGCGTACTG
1003	PAcontig_1416_616	C/T	in silico	0.5	0.764667	100	NA	NA	0.999999	Paralog	GQ03226_C21.2	TCTAACAGATTTCTTTCTGAATTTTCTGGTGCACCAGTAACAGGGCTAGCTGCATTTGCAGCAGAAATGGGATTTAGAAGTTAAGCCTGCAGTTTAGAGA[T/C]TGCACAATTAAGTTTTGCCTATGATATTGATTCATATGCACAGGGTTTGTGCAATTCGGCATTATACTACCTTTGTTACCGCGGACTCTGATGGCACCCC
1004	PAcontig_14192_771	A/C	in silico	0.110243	0.908942	100	NA	NA	-0.0618787	Mendelian segregation	GQ03234_H11.1	CCAAACGAGACGTACAATAAGTTAACAGATGTAAATCCAATACCTAGATTCACTTGCCTATGAAGCACATAACCTTTTAAAATAAATAGACTGCACTAAC[A/C]TACTCTATGACAAAATTATTATGCTGTATTTTAATACTCACTGTTCTTTCAGGATCTAGGTAAACATTAAGAAGAGACCGCATAGATGGGTACTTCTTTG
1005	PAcontig_14206_424	G/T	in silico	0.14596	0.735173	99.9132	LG10	111.909	-0.0381752	Mendelian segregation	GQ03318_M13.1	TGAACAGTGCTCAAAGGGTACAGTGCTGCTTCTTTGCAGCATCATTGTTTATTCACCATAATTTATAAGCTATCATGATATTGGATGTTGAGACCCTAGA[T/G]GCAGTTAGTTTGAATGTRCAAGTTTTCTCTGGGTACATTCCTGACAAGAAGTCATTTATAAAGTTGCAAAGGATGATTCCCTCATATTATTCTTCTCAGT
1006	PAcontig_14219_294	T/C	in silico	0.484018	0.694731	95.0521	LG11	9.182	0.938052	Paralog	GQ03323_E19.1	ATTGGCGGAAGATGGAGATCTATCAGTCCCAACTACTGCTTGCCTGCTGCTTGAAACCATAGTTTKCCTTGTCTTGCTATCGTGTCCAGCACTGGATAAC[T/C]GTATGTGATGTGAATCTCTAAGTCCTTTACAACTCCAACCTCAGGTGTTGCTGGGGTTTTGTGCTTAGATAAATTACCAGCATTTAAAAYAGTTCCCGAG
1007	PAcontig_14220_604	G/T	in silico	0.0664062	0.711955	100	LG05	101.853	0.070297	Mendelian segregation	GQ03712_P17.1	TTCTTTACATCCTTGGATCAAAGAAAGTGGCACAGGTGGTCTAGCTGAGATCAGCAAGTTCAGATAACAAGCCAATRCTTATTTGAGTTGTTGATCTTTC[T/G]TTTCCCCATCTCGATTCTCAACCAGACAATTAGTTTCCTTGGGGGTTCTCACATATGGTGATTTTTCAAACTTTTTGTAATGTTCCAAAAAACACTTTTT
1008	PAcontig_14222_352	G/A	in silico	0.141204	0.199165	93.75	LG06	159.604	0.0193394	Mendelian segregation	GQ04003_N17.1	ATACCGCTCGATATTGAACTGCCCGCGTAAATAGCGCTGAGATTCAATAAAATTTGCTCCAAATCTGACGTTTTCGATTTCTTCTCGAGCCGGAAAAACC[A/G]CCGGCGGTATCGGGCTGGTGAAAGAAAGCAGGATCCGCTGCACCTAAAACCCAGCGAAGCGCCCTGAATCCCTCGGCTCAGCTCCCACTACCTATTGCTT
1009	PAcontig_14227_268	T/G	in silico	0.121686	0.484204	91.6667	NA	NA	0.13846	Mendelian segregation	GQ03408_O02.1	TCTTCGTCGACGGATAAAGATCATGAAAGCCGATGGAACGGTGATGAAGCTGCGGAGTACTGTTTCTGTGAAGGAAATACTCATCGATTATCCAAATCAT[T/G]GGATATTCGAGGCAGCCGCCTTTGGTGGACTTGGGATCTGTCGTCTTCCTCTTCCAGAAAGGGCAGCGCTTGTAGCTGGTCATCTCTATTATCTCATTCC
1010	PAcontig_14233_689	G/T	in silico	0.220435	0.844288	99.8264	LG08	80.773	0.00951398	Mendelian segregation	GQ03234_I09.1	TGCATACAGTTTATGCGTTGGGTGGCCCGGCAGACCAAGAAGAACACTCATCGCCCACTAAAGCAAAACCCCGAGAATGAATTCGAACGCGCGACCTCCG[T/G]CTCCGAGAAACAGAGTTGCGTAATCACACGCAAGGGGTAAATAAATATCTCGGATGAATTAATTTACTTCGTACATTTAGATAAATAAGCGCAGACCCCC
1011	PAcontig_14239_299	T/C	in silico	0.49783	0.834785	100	LG04	9.114	0.0538392	Mendelian segregation	GQ02903_G11.1	GTTCACTGTCAATCGAACGCTGAGCATTTTAAGTATTTCACGGCTACAGGATTCAAAGCCCTTCCACCAAAACACCCTAATGAGAATAAGATAGGTTTAA[T/C]GGTTTAAACAATCCCAAAGCAGCAAATCAATATACGGTCCTCAAACCCAACTCGAGAAAAACATATATCATAGACTCTAAAGACTGTATTCAAAGTTCCA
1012	PAcontig_14244_720	C/T	in silico	0.135985	0.155776	93.8368	NA	NA	0.0077905	Mendelian segregation	WS00832_I12.1	ATTGAACTTYTGCATGAGTGGAACAACGATTTCAACCTCATCTCGACATTGTTAAAGCTGTCTGATTTGACAAGAATGCCTAATTTGGGTTTGATTTTTA[T/C]CAGCAATGTCACTCTGGATTCCTTCTATTCCCAWACTGGTGCTCTGGAGCCATTGACTGTCTACTTTAGSGACTATACTGATGATGAGTTGCATCAATTC
1013	PAcontig_14248_741	A/G	in silico	0.159789	0.187317	98.8715	NA	NA	0.000533862	Mendelian segregation	WS00831_D01.1	TCTCGGTGGAGTTCCTGAAGCTATCCGAAGAGAGGTATGAGAGTATCAGAAGATTTTACATCATGTTAATGAAGGACAGATTGTTCCCTCCAGAGTACCA[A/G]GAATACTCCATAGCACAGAATCCTCCnnGAGAAGGTATTCAAAATGCATGCCAGCGACCATTCTCCCTTCTTCTCACAGCCTGACCAGCTCTGCAATCTCC
1014	PAcontig_1425_1497	G/T	in silico	0.436632	0.941557	100	NA	NA	-0.0260226	Mendelian segregation	GQ03211_I11.1	GAAACAAAGTAGTTAATCAAAACCAAGGCCTAACTGTACATCATATTCGCCATTGCTCGCTGAAATGCAAAAGTTTTGAGCCAAATGATTAAAACCCACT[T/G]ATATTCAATGGCTGTAGATGAATCTACATGTTTCCATCAAAAGCCCAACAAAAATTTCAGCCCAGGCGGACCTGAAAATATGTTATACAAGCAACGGGCG
1015	PAcontig_14251_305	T/C	in silico	0.5	0.699363	98.9583	NA	NA	0.999999	paralog	GQ03311_O01.1	AAGGCCATAACACTGCCTTCCCATATATTGTGAACAATGTCATCATCTAAAGGACAGTTGGGAAGCCTACTCCATGTCTTTTCACTAATATTGTAAACAA[T/C]CACTTCTATCACTTGATAATCTCCATTGGTTACAAAGCACGCGTGATCCCCAACTCCTATGCAGCACATAAACGGGTATTCGATATCAAACAAAGTCCGG
1016	PAcontig_14252_474	T/G	in silico	0.152476	0.871608	99.9132	NA	NA	0.0521578	Mendelian segregation	GQ03114_F10.1	AAAATGTTTTCCATAACTTGTCAGGAAAAGACCTGTTCACTATAATGGTAACCTGCAACGTCCATTGAAACATTACCCAAAAGCCTGAAATTATTCATTT[T/G]TCAGCATAATGCATTGCATCCAATCCAGCATGCTCCTTTTCTAAAATGCTCCTGGTAGCTCAAAGTGCTTGGTACTAATTTTGACGAAGAATTAGATGCC
1017	PAcontig_14253_799	G/T	in silico	0.486099	0.859853	99.9132	LG04	10.147	-0.0522648	Mendelian segregation	GQ01308_C04.2	GCTGCCCTGTTGGCAATCTCATTTTCATATATGTTTCAGATTGGCCAGCTTGCAGACCTCCAGATTGTGCATATAGGTTCTGTGACCTGGGAGACTCTTT[T/G]CACATTTGATCACATGGGACACCAAGGGCCAATGATGGCACAAATCGAGCCCTGAGGAGGCAAGTGTTGTGTATGAATTGTGAAGAGTGTTGTGCATAAT
1018	PAcontig_14254_269	T/C	in silico	0.438802	0.88671	100	LG12	35.354	0.0416462	Mendelian segregation	GQ03208_H14.2	GCTCCCATTAATTCCAAATTCTGGAATCAAAAGAGGATTCTGAGGGATCTTTACCCAATCCCTCAAAAGAGGATCAGAGACATTCTTAGGAACTACCATG[T/C]TCTGCAGCTGTTGGGATGAATTGGCCCATCCTGTGTAGAGAATCACAGGCTTGTCTCCGGGAAGTAACGTTGCCGAACCRGACCAGCAGCCCTTTATATC
1019	PAcontig_14265_337	T/C	in silico	0.0104167	0.872478	100	NA	NA	8.87062e-05	Mendelian segregation	GQ04103_E19.1	ACGCAGGCGGTATCTATGTTTTTGGAGATGGTATTTTTTTGTCTCATACTTACAAATGGCTTGCAATATTGTTGTGGGTTAAACAATTCACACCCATAAG[T/C]TCCAAGACTCTATATGGGACTGSTTTTTCGACTCCAAGTCACTCCACAGCCTAGATAAAACGATGATGCAAGTCTAGAGTCCAGTCCACCAGTGAAAATT
1020	PAcontig_14266_633	A/C	in silico	0.487837	0.593716	99.9132	NA	NA	0.952501	Paralog	GQ03316_K09.1	AATGCGACCAATATAAATGCATTCTTTCTTCCGACGTTTTGAGCGTAGTGCAGGGTTCCCTTGGGGACCACGAACACATCGCCAGCTTCAAGCGTTTGAG[A/C]GAAGAGTCTGTTTGTACTAGTATCGACGAAGCCAAATGACACAGTTCCTTCCACTATGTACACAATTTCACTAGCTCTGGTATGGGTATGAGGAGGAAAT
1021	PAcontig_14274_554	A/C	in silico	0.246962	0.892722	100	LG11	148.738	0.0572275	Mendelian segregation	GQ02819_P15.1	TAGTATAGATTATACTGTCTGCTTCTACTATAATTGATCTGTAATAAGCAAGTTATGGCCATACCACCCATTGATAATGGGGTCTTGAATAAGAATTTAG[A/C]AAGGGCCAATCCTGGCTGCATAGATATAGATAGATAGATAGATCCTACTTAAGGTCTTAATCTGTTGGTGTTCCCCTTTGGCCTAAGGATGGGCTGCCCA
1022	PAcontig_14279_618	T/C	in silico	0.365469	0.671415	99.0451	NA	NA	0.526834	Mendelian segregation	WS0071_C02.1	GGTTGTTCTCTGTATCAATAATGGAGATGCCTAACAGGGAAGGAGGAACTAAGCCATGCTGTGTACTAAAGTGTAAGGTGAGGATACTGAATAATTACAA[T/C]CATTTTTCTTTCATGATCTTTCTCCTTCTGCATTGGCTGGTTGATTGGAGGTGTTCCAAATTTTCACATGTCTTCAATSGTTTTCATGGATGGGATGGAG
1023	PAcontig_14291_288	T/C	in silico	0.00520833	0.73095	100	NA	NA	1.39744e-06	Mendelian segregation	GQ0205_P21.1	CATCCACGTTTTGACCATGGCAGTGGCCTCCATAACCGATATGAAAAGGATCAGTTTTGTGAAAGAACATGGTCTTGAAGGCAATCCGAAAGCAGTAGCT[T/C]CCCTCACCGTTTTCATTTTGCTTCCTCAGTTTTTGCTGGCAGGTGTAGCAGAAGCCTTTCTTGAAGCGGGAAAGTTAGAATTCTTTTATGAYCAGGCACC
1024	PAcontig_14292_512	A/G	in silico	0.143354	0.961673	99.9132	NA	NA	-0.0378161	Mendelian segregation	GQ02807_H11.1	AAGGAGCAGATACAGAAGCAAGGAACCCAAAAGGTTGGACTGCAATTCACTTGGCTGCAACCTGGAACAGGACTGATATGCTTTCACTTTTGATTGAAAA[A/G]GGTGCAGATTTGGAAGCAAAGGACAAAGAAGGGAGGACTGCATTGCATTCTGCAGCCACGAAAGGACATCAGGACTGTGTGAAGCTTTTGTTGGAGGCTG
1025	PAcontig_1430_1608	C/T	in silico	0.451823	0.820432	100	LG01	44.361	0.154818	Mendelian segregation	GQ03611_L19.1	GAACTACACGATATGCATTTAAGACCCGAGACACAGTCACTGTCCTTTGCACAAATATCATGAACCTGTTGGAAAAAAAAATGGAAACGAATGAGAATAG[T/C]CTCTGATTGCTCTGATTGGATTCTAAGATTATTCCAGCGAAAACAGCAAATGTGGGCTAAGCAATTTGATCCCGCGACCTGGCAACTCCCACTGGAACAA
1026	PAcontig_1431_367	G/A	in silico	0.405382	0.846484	100	NA	NA	0.00112849	Mendelian segregation	GQ04008_F06.2	GCTAGAAAACCCCGAGAGACTTCTCCrCAGATTGGAGCCAACCTTGTTCGCATCCATCGGATTTTTCAGCCCGACTCTTTGCAATGGTGCTCCTGTGGGC[A/G]CAATCTTCTTATTTAGTGCATGCTGAATATCAGAGCCTGCATTGCCAAGGCTAGATGCTTGTTCCTCAAAATTGTATTCAGACAGTGGAATCAATTGTAT
1027	PAcontig_14314_564	C/T	in silico	0.427517	0.69489	100	NA	NA	0.225404	Mendelian segregation	GQ03715_N12.1	AACTGCGTGCCSTYCCGAATAACTTTACTGATGCTGAAAGAGAAGATCCACACCTTCACACTGACGCCATCGATATCCTTCAGGGTATCGGTGCTGATCT[T/C]GCCCGTGATTTTCTCTTTGTAGGTCAGTTTGTAGGAATCGATTTTGTAACTGCAGGATGAGCTCAAGTACACTTCGAAGCTTCCGTCGGAGCTGTCCAGT
1028	PAcontig_1432_260	T/C	in silico	0.144097	0.843808	100	NA	NA	-0.106108	Mendelian segregation	GQ03117_E18.1	CCCGTTGAAGACAACAATTTGATTGCCAGCGATTCCCAAGCAATGCTGCACAATGGATTTATCAATTCCAACAGTACTACTACTACTGCTACTTCTACTG[T/C]TAGTGCTGCCAATATCTCTCTGCCGAAAGAATTCTTCCTGGAAAGATTTAATAGCGTTAATGCTACGCCCACTTCAGTCGAGCCTGGTTTCAACTTCATT
1029	PAcontig_14321_291	T/C	in silico	0.0177951	0.716074	100	NA	NA	0.00198056	Mendelian segregation	GQ03719_A21.1	CCGCCATCCAATCCTGCGCCGTCGACGAGGAGTCTTCAGCGAGCTTTGTGTCTGGCGGGCGCAGCACCCACAGGAAGGGCTGCCCGCTCGCCTCCAGTCC[T/C]ACTGCCAGCTCTGTTACCTGCGCCGGAGAAATATACGACTCCGACCCGAACGAGACGTACACGACGGATCCTGGCGTWTGCCGATCCAACCACTCCACAA
1030	PAcontig_14328_479	C/A	in silico	0.310105	0.594186	99.6528	NA	NA	0.449492	Mendelian segregation	GQ02804_P03.2	ACGATCACCTTCATTGTCACCAGATGTCAATGATTTGTCCTTCCTTCTTTTTCTTCTTTTTAAAATCATACAGGATGAGCAGAGCACAACGCCTAAACCA[A/C]TTAGTACTCCAAGAACAATACCAATAATTTTCGTTTTACTGCTGTTGTTGGAACTTCTGTTTACAATAGTTGGTTTAAATTCTGCAATTATAAAAAGGAA
1031	PAcontig_14330_496	G/T	in silico	0.0355903	0.563952	100	LG08	134.278	-0.0711086	Mendelian segregation	GQ03320_H01.1	CTTCTGCTGTTTTTCATGTGGAAGCAGCTATTCCGTTTTGCAACGTGGGCTTAGACAAGCTGATGTCATGTAAGCCTGCTGTAACTGATCCTGCGGAAAA[T/G]CCCACTTCAGAATGTTGTAATGTCATAAAGAGTGCCGATCTTAArTGCCTCTGCTCCCACCGCTCGGATTTGTCGATCGTCCCCAGCGTAGATCCCAAAT
1032	PAcontig_14335_385	T/G	in silico	0.126412	0.711691	99.9132	NA	NA	0.0345433	Mendelian segregation	GQ03308_B14.2	CGGCCGGCTKGATGTCGGTGAACTTGAGCTTTGTTGGGAnnTCGTCACCTTGTTGTCGAGGAGAATCAGGATCGGCATTGGGTGAAGAATCATCAAGCACA[T/G]GAGCTATTACTGGGTAGAAGTAATAGCTATTCAGATTTGTCGAAGAAAATAAGTGCAGGGTTGGAGAATGGAGCCTGTTCGCTACCGAAAAGCCTTCCAG
1033	PAcontig_14342_786	T/G	in silico	0.345518	0.63769	99.7396	LG12	16.339	-0.00704081	Mendelian segregation	GQ02806_L23.1	CATGGCACCCACTCCACCCAACAGATATGGAACTGGAGACTGCCATACTGATATGTGGCTGTTTCCTGCGCTGACACTTGATCTCATTGACATTGCTCCT[T/G]CACTGCTCTTCACACCCAAATTCCTTCCACAAACACTGCCGATTATCAGATCTAATGAGTGATATTTATATATAAATCTACTTTAATATGTATACTGCAT
1034	PAcontig_14348_500	G/T	in silico	0.496528	0.560161	100	NA	NA	0.979261	Paralog	GQ03914_F21.1	TCTTGTACTTCACCTCGATTGACCGAACGCCAGCCCTTCGCAACACCCAGAGCCTCCGGTTATTCTCGCACCAGATTTCACCATTTTKGCCTCTGTGAAC[T/G]TCAAGTGGACCTAAACTCTTAGGATCGAGACTTCCAGCCCTAATGTTTGCGACCGTGTCCTCCAATTTGGTGACTTCGTCTCTGAATTTAGAGCTTATAT
1035	PAcontig_14351_396	T/C	in silico	0.350984	0.463229	92.6215	LG12	40.363	-0.0475462	Mendelian segregation	GQ00412_C12.1	CCTTGTTTTCAGCATATAGACCTTACTGCCCACATGTAAGGACMAACCCTTTTAACTCACATAATACCAAGACCTTATCTGAGCTCAGGTAAGACCTTTT[T/C]CTTCTAAAGAAGGGCAATACCTTAAGGCCTTGACTAAAAGGGTTTGTCCTGAGGTCATACCTGATCCTGAGGTCTGCTCAGATAAGGTCCTGGTCCTAAA
1036	PAcontig_1436_1286	C/T	in silico	0.472222	0.574573	100	NA	NA	0.88777	Paralog	GQ02825_G16.1	ATTCGAAGTTGATTATTCTTCCACTTTAAAACAATTTGATTGGAATTTTAATGAAACATGTAATTATTAGCTGGCTGGAATTTTAAATTAAATATATGAT[T/C]ATTCCTCTGCAGGAAGGTGTCAGCGCTTTCAGGTCTTATCCGGCTGGAATAAGGGACGTAATAAATTATACAAAGCACCGCTATAACAACCCTCCCATAT
1037	PAcontig_14366_352	C/T	in silico	0.319965	0.566928	99.566	NA	NA	0.0137322	Mendelian segregation	GQ03301_M14.2	TTCCAAAACCAATGAAATATATGTTTATATTCMGAGATAGCCATGGGACATTTGAGGATGATATTAAAACYAGTAATGTTACTGCTAGTGTTCTCATCAG[T/C]GACTGCCATAACTTACAATCCCCGAGACCTCTCTGAAAATGGTCTTCTCAGTCTCTTTGACAGATGGTGCAATCACCATGGCAAGACTTACACTGCTAAA
1038	PAcontig_14369_399	A/C	in silico	0.0802951	0.832481	100	LG01	146.831	0.0752008	Mendelian segregation	GQ04110_L20.1	TCTCACTTTCAAGTTCTGACAAAAATCACTCTCAAGAAATACCTATCCCTAAACTATCCACGGTGCTCACAAACGAAATCTTGTGTACAAGAATACTCTT[A/C]AGCAAGTATATGAAAGCCTCTCCTCATTGGCACGTGCAAAAATCGATCGCATTTGGCGAGCTTCCCTCCTCTCAAACCTAGAAAAATACAAGTTGGTGCA
1039	PAcontig_14370_740	A/G	in silico	0.437166	0.274956	97.3958	NA	NA	0.0848689	Mendelian segregation	GQ03213_J08.1	AGAATTAACAGGATCCTGGACTGGCGAGCAGAAAAACCTTGGCATAGGTTTGGGATTCGATCCCTTGACCTCTGAGAAARGATTTAATATGAACTTGCGT[A/G]ATCCAGACCTTCGGACTGTAGCTTCTGCCGAATTTGAAATCGAATTTGATAAGGGTACAGGTTTGCAAGAGAACAGATACCGCAGGTATCTATGAGAGTT
1040	PAcontig_14373_405	C/A	in silico	0.00651042	0.81303	100	LG01	84.391	5.3279e-06	Mendelian segregation	GQ0206_H21.1	AGGCCAGATGAAAAACAAAAATCATCCATTTTCAAATGGATTTTCATACCCAACGGATTAGCTAGCTGCACTTTCCTGTTTTATATGCCACTGAACCAGA[A/C]TATGTATGTATATGTAATTATATATCTAGGAAATTTMAATTAGGGGCGTGTGGTCTTGGAGGTTGGTCCACTGGWGGATCTGGTGGTGAGAGAAGGTCTC
1041	PAcontig_14374_613	T/G	in silico	0.448463	0.684418	96.0069	NA	NA	0.443911	Mendelian segregation	GQ03602_P08.1	AAGAGTCTCGTTTGTTTAAAAAGTACAGTGTCTATGGCGATATCCAGGTACATTTCTCCCGGGACATGATTCAGGAGGCGAGTAGTGATGTAGACGTGTC[T/G]TTCTCATGGAACGACATGACTGAGCAGCCGAGTAGTAGTGATGTGGATGAGGACGAAGMGGGATGCAGAGTGAAAAGATTGCGCCGTAAGAGTAGTCGTA
1042	PAcontig_14377_668	T/C	in silico	0.140191	0.929959	100	NA	NA	-0.146572	Mendelian segregation	GQ03806_L02.1	CCCTAACACAATCTGTAAAATTTAAAGTTAAGGGTTTCAATTTTACCATCGATTTCTGCAAATATAAATATCACAATGTCCGAAAATTTAAGTTCAGGGT[T/C]CCCTTTACTGCTTATTTTACTATCAATTTCAGCGTCGGYTTCTGGGTTTGTGCTCRTAGAAGATAAATTCGCGAAAACATAAAGGGATTGAAGTAATTAG
1043	PAcontig_14378_617	T/G	in silico	0.210938	0.953601	100	LG03	119.536	-0.0560217	Mendelian segregation	GQ03123_G07.1	GATCAATTATAGCTGTTAATCAAACGGTTTTAAATGGGAACATTCTCTTGCCTTGGAGGACATCAAGCAGTGTCCAGGTATTTATGATGCTTAAGAAAAA[T/G]AATTTGGCTCTAAGCTGACGACTTGGCTTGTGAATAGAATTTGCCTGGACCCTGTTACCATTTTATGCTATTAAACTTAGTTTGAACTCTGTAATTTGGC
1044	PAcontig_1438_1565	C/T	in silico	0	0	0	NA	NA	0	Monomorphic	GQ03239_E04.1	CGATTCGAACACGGGATCCKCTGCCGCCATTGGTATTGCTTTTAAAGCCAAAGARCCAAGGGTTTTCAGGAGCTGGTACCCTGATAAGAAGATAAATCTG[T/C]TTGGACAGTGTGGAAAAGAGAGAGTATATATATATATATGGGGGCCTCAATGCCCTTTATTAGCCCCTGGTTCCATCAGGTTGCTCAGATTTCTCCCGTT
1045	PAcontig_14384_496	T/G	in silico	0.0121528	0.935463	100	LG03	154.003	0.000221523	Mendelian segregation	GQ03230_O14.1	TACTTGAAGCAAGGATCAAGGTACTTCATTCCTTCGGTTGAACCAAAATAAGGCACTCTGGTCTCCACCCCAGGAGCATTGTAGTATTCGTCTGTGTGAG[T/G]ATCATAGACCAAGCTCATTCTGTCAGCAAAGCATTGTGTCAATGGAGGAAGAATGACAGAAACATCAAACCATATTCTGAACCACTCCCTCTCCCAATTC
1046	PAcontig_1439_914	A/G	in silico	0.0546875	0.93527	100	LG05	102.05	0.0398299	Mendelian segregation	GQ02902_D10.2	CCGCTTTTTCATTTCTTCATCTATACTCCTCACATTCTCAACTGCCTGGGCTGCAATCAGTCGGACAGTTTGCTCCTCAGAAGAAACACTCTTTAACTGA[A/G]AAGAAAGGATGTCGGCATCTTCTATTTGGCGGGTAGATGCAGTGCTTGTTCTTTTACCATCGTTTTCTTCAGTTCTCAAAGCATCTGGTTGCTCAGCTGC
1047	PAcontig_14393_497	C/T	in silico	0.418403	0.950325	100	NA	NA	0.0202266	Mendelian segregation	GQ03301_O19.1	CATCAGGATGATCACCATAAAGCCCAGTAAAGACAATACCAACGCTCACATTCTTCATTGTAACATTGGATATGTAGACATCCTTCACATAACCACCCCT[T/C]CCTGGGGCTGATTTTATTCTCAGACCTCTCCTTGAGTTGAAAATCTGAAGATCTTGAGCATGGACACCTTTGATGCCCCCAGACATTTCACTGCCCAAAG
1048	PAcontig_14395_505	T/G	in silico	0	0	0	NA	NA	0	Monomorphic	GQ03201_J18.1	GCACACGAACTGTAGATTTATCTACGTGCAGCAATAGATACTATATTAAACCTAGAACTGTCTnnCTCGTTGAAGAGCCGGTCCCGGTACGTCACTGACCG[T/G]AGCCCCGGACCCTGGGAAAAAAGCTGGGGTCACTCATCTTCTCCCTGGTTGCATACCGCCTTCTGCCCTTGGTTGCACCCCCCCTTCTGCCCTTGGCTGC
1049	PAcontig_14396_505	T/C	in silico	0.180121	0.933532	100	LG03	30.946	-0.0506921	Mendelian segregation	GQ03902_A05.1	CCCCGCGACCTTGTCCTGCTTTCATGCAACAGATATTTTTCTAGCAGAACAGTTCAATTTTGGTCGAAATGAGTGTCGGGCCCTGAAATCGATCCCGTGT[T/C]TTCTTCCCGAAGGTTTTACAATTAAAATTAAGCCGAAATTCTGCAAGACTTGCGCTGAAACCCTAAACAAAACCGTGGTCGCTGTGAATTTTGGCTAATG
1050	PAcontig_14398_773	A/G	in silico	0.31467	0.887043	100	LG03	107.472	-0.0238779	Mendelian segregation	GQ03713_I07.1	CTCCATTTTCTGACCGTTTGTATTCTAAGCCAAAAATATGTCTGGTCTTTTACAGAGAATAAAAATATGTATTTGTTCAGAAGCGTGGGTATTAGTCATC[A/G]AATACTGTGTGGATCGTTGTGGGATTCGTCAGCTTTAAGGCCGTGAAAACAGAGATTGGTTATTCTATTCGAGGAATTTGTTGCTCATTTTCTTATCTGT
1051	PAcontig_1441_514	A/G	in silico	0.355469	0.902427	100	LG03	154.945	0.149901	Mendelian segregation	GQ03519_K05.1	AGATCAAGGCATGGCATGGTCAACATGCCAGATGGTTCCATGAGGTTAATCGAGGGCCTAAAGTATGGAGATGATGCCCCTGTGCTTATGGACTGGGAGG[A/G]GACTGTAGGAAAGCAAGCCACTCCTGGTGAATCAGACAAAGATGCCATGCCACCTGGCAAAGGGGTGGAAGAAAAAGGGATACTTGATCCCAATGACAAC
1052	PAcontig_14413_356	G/A	in silico	0.394874	0.502098	99.9132	NA	NA	0.0817009	Mendelian segregation	GQ0132_G14.1	ATGCAGATCGGAArCCTAACTGCAAGGGCTACGGATCAATCTGCTACGATCCCCGCTTCGTGGGTGGAGACGGAGTGATGTTCTACTTCCACGGAATGAA[A/G]GACCGAGACTTCGCTCTCGTATCAGATGACArAATTCAGATCAATGCyCACTTCATCGGCACCAGACCAGAGGGAAGGAAGCGAGACTACACCTGGGTTC
1053	PAcontig_1443_1612	G/A	in silico	0.41411	0.629884	99.0451	LG05	146.057	0.706805	Mendelian segregation	GQ03101_L16.4	CCAAAAATTTGAGAAGAGGCTTCATAATCGGTAGCAAACTAGTAGCAAATGTGGAAGCCGAAGGGGGAAAGGAACTTGAAAGGATAGCCATACTATGTGG[A/G]GTAGAAACCTTAATCTTGTCGTCCAATCCTAAAGCAACCAAACCAGAGTGAATGTTCTGTATTGCAGGCACTAGAGCMGAGTCTAATGTCCCATCACTAT
1054	PAcontig_14431_463	T/C	in silico	0	0	0	NA	NA	0	Monomorphic	GQ00412_A10.1	AACTGTTACATAGTAGAATTGGCATTGGTTACAATATGTTCAGAAGCGTAAAGCAACGAGTGAAGTTCATAACATTGCTAGAACCTGACACATAGATGTG[T/C]TTGTCATATTCTCTTCTATTGAAGCATTGATCAAATGTGATGTTTTGAAGACCTTGGATGGCTTTGCACAGAGGTGCACAGGTATTTTGGCAATTTCTAT
1055	PAcontig_14433_623	A/G	in silico	0.0820312	0.902547	100	LG11	65.878	-0.175041	Mendelian segregation	GQ02907_B23.1	GAAAAAACGCAGAGGGTAAGTGTACATAAAATAGACAGATTTTGTTGATAGAAGGATTCAAGTAGAGAGTATAGATAGGCTTTATCAGTATGTGCAACGA[A/G]ATTGAAGTGGGGTGTGTGTTCGGTAAAATAAATAGGTAGGCGAGAGGTGAACTGGCCTGAAGATTGTGTGGCCATTGTTTTTGCAGCCGCCCTTGCCTTG
1056	PAcontig_14444_498	A/G	in silico	0.18533	0.830691	100	NA	NA	0.0205117	Mendelian segregation	GQ0203_E16.1	CTCRTTCACCCAACCATTGAAAAAGMTAAATTCCCAAGTCCAATAACCAAATCCTAGCAAAGGAAAACRACCTGCACATTTTGTTGAGTCCAACCAATCT[A/G]TGACATCCTCGCACTTAGTTACTTCTCATTCCCATCACCCAAAACATGAGGATAGACATATATCTTTTGGAGATATGCATCCAGAAGCATCAACAACAAA
1057	PAcontig_1445_1197	G/A	in silico	0.491282	0.8265	99.566	NA	NA	0.965723	Paralog	GQ03901_P05.1	CTGCATATAAGAATAAATTACTATCCACCATGTCCTCAACCRGATCTGGTGGTGGGACTRGCTCCCCATTCTGATCCCAACGTCCTTACAATTCTTCTTC[A/G]TGACCAAACCCCAGGGCTGCAAATTCGCAAAGATGGAGCTTGGATTGATGTCCAGTGCGTTCCAGGCGCTCTGGTTGTGAATATTGCTGATCAGATGGAG
1059	PAcontig_14456_682	C/A	in silico	0.391927	0.782946	100	LG01	59.727	0.276657	Mendelian segregation	GQ04009_C04.1	CAGCAATGACACCAGTACCAGCAGTAGCTGGCCTAAGCATCACCTTAGCAGCACCATAATGTCCATCAGCTCTGCAATCATAACGTGAGATGAGAAAGTT[A/C]GGCATAAATAATAGTCAATTGAAACGGAAACGATTTAATGGCTTATAATTCCTCAGCCTTACGTTTAAAGGAAATACAGAATTTGACAATCCATGAAATG
1060	PAcontig_14457_712	C/T	in silico	0.358507	0.847526	100	LG02	101.367	0.022886	Mendelian segregation	GQ03007_E02.3	ATTGGATGGTGTTCTCGTGTGAAGCTATGGCTACTTATCTGTGGTTTTCAACACTTCTGCAGGCTTCTCAAAATTGTTTTAAATGTTGCTGTGTCAAACA[T/C]ATATTCTAGTGTGTTCCTTGGTATAAGTTAGTAAATATTATCTGGTTGGATGAGATCATTCTTGTCCTCGTTTCTACTTTGGGGGTATATTAAGTGGTAA
1061	PAcontig_14461_601	T/G	in silico	0	0	0	NA	NA	0	Monomorphic	GQ04105_L09.1	TCTGCGGGGGCCTCTCTCCTCCTCCTCTCCTGCACAGTCCTGCGGTTGCGCCAAAAGACATGGCCACAATCCAATCTCCATGGACTCGTAAGGAAAACCG[T/G]TGATGAGGGAACTGAAATCCAACAGTGATTGYTGATAATCGTGATATGAGTGAATGAGGGACGAAGAAGAGCAGAAAAGCAACATAGAGAGAGTATGACT
1062	PAcontig_14463_676	A/G	in silico	0.0265911	0.918293	99.566	NA	NA	0.0129868	Mendelian segregation	GQ0033_B01.1	AAGAAGAGGAAGCAGAAAAATCAGAGTAAGAAAAAGAGGAAGCAGAAAATCAGATTAAGAAAAAGAGGAAGCAGAAAAGGAAGAGGAAATTGTGGAGAAA[A/G]AGCAAGGAAAAGGTGTAGACCCTCCCACTGTTCCAGTGTTGCATGCTCATCGATCTTAGACATCTGAATCTCTTTCCTTCACTGTAGTCMTGAAGAAAGC
1063	PAcontig_14467_577	G/A	in silico	0.142795	0.866279	100	LG12	70.265	-0.0461553	Mendelian segregation	GQ03209_O18.2	CATCTCCTCCATGCCCGCCCATGGGTAAAATCAAACTTCCATCAGGATCCCGTCTATATGACCCTTTTCTTTTTTCTTTCTCTTGTTTCTTTCTCCCTGG[A/G]CTTTTAACTTGCATTCTAGGCCTGGGCATGTTAAGAACAGCACCATGCCCCCCATCTCCAGAGCGCACAGTAATGACAACATGATCAAAATATTTATGAG
1064	PAcontig_1448_1573	T/C	in silico	0.34375	0.91097	100	NA	NA	0.0312649	Mendelian segregation	GQ0015_E23.1	GGACGATGTAAAAAGAGTGCGCAAAATGATGAATGACAAGAGGGTAATAAAGATACCAGGATGCAGTTGGATGGAGGTCAAAAACCAGGTTTATGGTTTT[T/C]TCACATGACAAAAATAAACACTCGTACCCACTAGGTTACTGCAAGGTTAGATTAATTTGAAAAGGAAATGGAGGCAGATTATGCATCATAGGCAAAGTTC
1065	PAcontig_14485_635	T/C	in silico	0.25	0.396728	99.4792	LG06	11.417	-0.0715518	Mendelian segregation	GQ03012_I04.1	TCATATCTGTAATAAATTCTGAATGAATGTGAGAGCGCATGTTTCCTGAAGAGATTCATGTAGGAACATGCAGTCATTTATCTCAGGCCACCGTAATAAA[T/C]TCTGAGTGAATAATAGAGGGCAGGTTTCTTGAAGTGATGGTAATGGTAAGAGGCAGTCACATTGCTCTTGATGTGATGTACATCCTTTTAACTTTTTTGA
1066	PAcontig_14490_626	G/T	in silico	0.325955	0.792968	100	NA	NA	0.0805832	Mendelian segregation	GQ04011_O16.1	GATTAATTATTATTCCCTTAACTGTGGCATTAATAGTGCTCCTTGTTTGGCATATGTATCTCCTTTCACATAACAAGACCACCATAGAGGTGAGTTAACT[T/G]CTGTTTCTCATCTAGCTACTATAAATTGTTGTATCTCAAGATTCAGTTTAAATCRTATAGCTTTAAGAGATTGTTTTCCCAGGAACTGCTTGTCTGTTTT
1067	PAcontig_14501_431	G/A	in silico	0.196429	0.275848	99.6528	NA	NA	0.0181807	Mendelian segregation	GQ02803_L19.2	YTGTTTCAAAGTGCTYAAAGCTGGAAGTATTTTATATGMGCAGGGTATCTGATTGTACTGATCGAGGTATTTATGTAGTTGCAAATGGATGTAGGAGACT[A/G]AGAAAGGTGCACCTTGATAGTGGCAAGTCCAAAAGAATTGGCGAGCAAGGGTTACTCTCCATTGCAACCAAATGTCCTCAATTGCAGGAACTTGTTCTGA
1068	PAcontig_14515_402	T/C	in silico	0.5	0.784026	99.2188	NA	NA	0.999999	Paralog	GQ03215_C11.1	AGTGCATGAAGTCAGATTATGGCCTTGCACCTGAGGTGGAGCATTATGCATGCTTGGTTGACCTTCTTGGGCGTGCAGGGCATCTAGATGAAGCGCATGA[T/C]ATCATCAATAAGATGCCATTASAGCCCAGCGCAGATGTGTGGGGAGCCTTGCTTGGGGCCTGCAGAATTCACGGCAATATTGAGCTTGGAGAACAAGCAG
1069	PAcontig_14517_595	T/G	in silico	0.417463	0.844604	99.9132	NA	NA	-0.105066	Mendelian segregation	GQ03324_L17.1	AGGGGAAGCTGATCTCRCCGCTGAACTCGAAACATAGTTTTGCAATATGGAACTGTTCCAAAGAGGATAGGTAAATTACTGTTCATAGCCTATTGTCTGC[T/G]CTGGCTTTTCAGATCGGGGATGGAGAGTCACCTGCAGTCCATTCTTGATGAAGAGACTGAGTCCCAACTTTGGCGCAGCAACTACATTCTTATCCACCAA
1070	PAcontig_1452_1366	C/T	in silico	0.376736	0.88282	100	LG11	89.317	-0.0166232	Mendelian segregation	GQ03912_C17.4	AATTTTTTTTCTAATACTCCCATCTTGGGGAAGAGCGTATTGCATGGTGGCTACATTTTATTCTAATACTTCCAGCTTGGGGAARAGATGTTGTATGCTG[T/C]CTACATTTGATTCTAATACTCTCAGCTTCGGGAAGGGCATACTTGCTACACAGTGATAACCGGAAGCATCTGGTAAAGGATAAAGTCAGAGGCTTCAAGC
1071	PAcontig_14521_497	A/G	in silico	0.0976562	0.920732	100	LG12	66.536	0.108033	Mendelian segregation	GQ0201_K21.2	TAAGTTACAACACTCGATGCTTGAAAGAGTTGTAACAAATGTGACATCAGGCTGTTCTTGGCTCTTGGTAAATGGCCTTTAAACGAAGTATAGATGACTA[A/G]TTTTGTCAGCTCAAGCAGTTCACCAATAGACTTCAAGTCATCTCAGGGATTAAGCTTACTCACGAGGACGAGCAGCCCATAAAGAACTAAGGGCCCGTAA
1072	PAcontig_14527_678	C/T	in silico	0.188802	0.744984	100	LG12	13.456	0.0287022	Mendelian segregation	GQ03516_N18.1	AAGACCTCAGCATACCATGCACAAATCCTGTTTTTTCACATAGAAAAATGTCRCCAACTTGAGAGTATGTACATGTACTTCCAGAGCACAAATGGCCACC[T/C]GTGAAAACATCAGGCAACCCATGACGCTGCTTCCACTGATTAATTTGATCGCCCACTGTTGTATCAAGAATCATGATATCATCCTTCAACTGCAAGACAA
1073	PAcontig_14532_435	A/G	in silico	0.31467	0.901804	100	LG08	80.523	-0.0802309	Mendelian segregation	GQ03419_K05.1	TACTTAAATGCCCTGCTGACCTGGATACCGGCCTTTGCTTTGCGGGGACTCTCCTGAAAGAGCGGTTTGAAATTGGTCGCAGCTGGTTCCCTAAACCCTC[A/G]GCCTTGTAAGGTGTAGTAGTAGCATTCCACTTACACGGCCTGGATGAGTATAGACTTAATGAATTCCCCAGGGAAAACGCCATGACCAGACAACTGAATT
1074	PAcontig_14534_487	C/T	in silico	0.238715	0.809897	100	NA	NA	-0.101994	Mendelian segregation	GQ03619_A03.2	GCCAAGTTTCGTAAAAAATATAAAATTTCAAAGGAAACTTGAAAGCCTGGCAGCATCCCTCTCTGGCGGCTCATCCTCAGCTACATTAGGGATCGCTAAT[T/C]CAGATCTTGAAACCTTATGACAAAGTCGTAACTCTTCCTTGAAACAATCCGTTCAAATAGATTGAATTCTCAAAACATACTCAGAACTAATGATAATTCC
1075	PAcontig_14539_458	A/G	in silico	0.427517	0.867784	100	LG12	10.098	0.0196926	Mendelian segregation	GQ03516_I02.1	CGTCTGGAAGTCAGAGCGGGAGTTAACAGGTTGAAATTCCTGATTGGCCTCTGGTGAGGTAATGACGAGCATTTGGGGCGAATGGGATGCGACGGAACAC[A/G]GGAAAATGAATCAAAATGGTGGCAGGAATTGAAATAGAAACATAGGACCGATGACTGCATTATATCATGAAATCAGTCCGACACTGGGCAAACCTTAATT
1076	PAcontig_1454_544	C/A	in silico	0.46441	0.605215	100	NA	NA	0.057441	Mendelian segregation	GQ02829_N04.1	CGCAAAATCCTATCGTTACACCTGCTACCGCCCCCAGAAAGTCATGATGGAATCCGAAATAATCCTTGATGAACTCCTTAACCATCTGCTTACTTCCATC[A/C]GCCAACTCCATCTCATTCTCCAGATCTCCATACTGCGAAGCAACGAGsCCATATAGCGTCCAAGCCACGGGGCATGCCCArTAATACCATCTCCACCATA
1077	PAcontig_14546_239	A/G	in silico	0.207465	0.654064	100	NA	NA	0.261762	Mendelian segregation	GQ03319_A04.1	ATCTGCTAATTCCTGCAGTTTCAAGCTGTGCTGCTCAGCTTGGAGCTTTGTGTCTTCTGACCACCATTGATATAAACCATGAGCTACTTTGAATTCCCTG[A/G]GCCCAGTGGAATTAACAAACAGATGTGCAGAGGGCAACAGATGATGGGCTTCCGGCTTTCGCCCCAACAAATACAATACCGAATTAACAATGGAACTATG
1078	PAcontig_14548_799	A/G	in silico	0.169341	0.726042	97.3958	NA	NA	0.203838	Mendelian segregation	GQ03411_P10.1	GGCATACnnTTTCATGCARAGTGTGTGGATTCATGGTTGTATGAGAATCCCCTGTGTCCCATTTGTAGGACTAGCGCTCAGCAGCATGATGGGGAAAGAGG[A/G]ACAGTGGTGTTGGAGAATGTGTTAGARTTGGCCCAAGTTGGGGGCTGTGAGATGGGGAATGGGACTAGAGATATTGCTATTGGGGTTGCTGTAAGAGAAG
1079	PAcontig_14552_139	T/C	in silico	0.286024	0.786247	100	NA	NA	0.00104145	Mendelian segregation	GQ02826_N06.1	GTTATCTTAYCAGGGTCTTTGTAACAGATAAACTGTGATCAGTGAAAATTCATTAACAGCAGATACAGACCTCCCAACWCATGACAGCATGGATACCTAG[T/C]ATGGAGTTAGGTTTGATCCCTGAACTTTACCAGCTCAAAACAACAACAACTTGTCAACAGCGGCTTGCTAGGTTGGTAAAAGTGGGGAACTGCTATCGCT
1080	PAcontig_14571_635	G/A	in silico	0.0575414	0.83076	99.566	NA	NA	-0.018875	Mendelian segregation	GQ0178_O10.1	AAAGCAGGTGGGCTTTGGCTGTCAGAATTGCAGTGGCAGTGCCAGTGACATCCAACGAGACATTTCAAACACCTCAAAATAAATTATAGGTTTTTGTTTC[A/G]TCTATAGTTTTCCTAGTAATCAAATCACTTAATAGCTAAGGGGAGGAATTATAGTTCCTCACACAGTTTTCATGTGGATGTCTTAATTTCTTACCATTGC
1081	PAcontig_14575_764	G/A	in silico	0	0	0	NA	NA	0	Failed	GQ02823_E14.1	AAAGATGCCCTTAAGTGTATGTTCGGTTGGTTGCATTATTTGAGCAATTACCATCAGAAACCATTTCGAGGATACATRTACTGAATTATTGATGTCCACC[A/G]GGTTTTAGGATGCACTCTAGTCCTCGAATATTTACTTACAATCGTATGAGTTCAGTTCAGCCAATGTTATTAAACATGGGCTTATGGAACCATAATTAGT
1082	PAcontig_1458_1285	A/C	in silico	0.0659722	0.846072	100	LG09	141.796	-0.0415577	Mendelian segregation	GQ03710_M12.1	TASTATAGCCAAATGCACAACAGGAAGACAAAGGTGAAAATCCATGGCAGTCAATCAAAGCCCACACTGAAATCTCATCTCCAAAAGTTTGAAGGCTGGT[A/C]GATGCCACAAACAGTATGTASACTAGAGCAGTCAACGACTCCATTGATAAAGCTCAAATAATGCTACCTAGTCTGCAACTCCACTGACACAGCTCAATTA
1083	PAcontig_1459_1093	G/A	in silico	0.491319	0.814635	100	NA	NA	0.0836599	Mendelian segregation	GQ03704_G20.1	TGATATATGTTTATGTTTTTGTCTTTCATTTGAACCCAGATGTGAACATTAGATTGTAACTGACTCTGGTTTGAACACAGGCTTTGAACTTCGCCTTCAA[A/G]GATTACTTTAAGACGCTCTTTGATTTYAAGAAAGACAGGGATGGTTACTGGAAATGGTTCGCTGGAAACCTGGCCTCTGGTGGTGCAGCTGGTGCGTCTT
1084	PAcontig_1460_1773	A/G	in silico	0.0577257	0.545451	100	LG07	97.494	0.0286666	Mendelian segregation	GQ03712_I17.1	GTTTATTAAAACATGGGTGTGTGTGCATTCCCTTTCCAAGGGTTGGGTCGAATGCCTTGTATTATTAGTTGTATATTAGATCTAGGTGGACTTTCTTGGG[A/G]TCTTTCCAAAGAGCATTGTGTGATTTACTTTGTCAGGGGAAGATGTTATGCACTAACTTATTTACTCATTTAGAAGAAAGGTTTTGACATGAGTAATGAT
1085	PAcontig_14603_955	T/C	in silico	0	0	0	NA	NA	0	Monomorphic	GQ03231_C20.1	CGATCCGGCCAAGGTATTGCAACATTTATCCGCCGTAAGAGCCAAATTTGCGTCTTCCCTGGCTGGCAATTAGGGAAAGTCATGTCGGCTTAATAAAATT[T/C]CGACAGACAAWTGATATTCGGATTGGTGTTAAATAGGAACCGTAATCTTGTAGCAAAATTTTATTTGGCAATTTGAGAAA
1086	PAcontig_14605_451	G/T	in silico	0.444987	0.703849	97.8299	LG07	141.83	-0.344325	Mendelian segregation	GQ03411_P21.1	GGTTCCAAAACATAAATCAAACTATAATTAGAGGCCAACACCAAGCTCACTAGAGTTGGATATTTGAAATCTATTTGCAAATCATGAATATCATTGTGGC[T/G]AAGTGAAATTCCCTTGCTTGCAACCCAAAAAGTTGACAAACATWATGAAAAAAACAATTTCATAACATGCATCAATTGCAACATAATTTCACTTGGCCAA
1087	PAcontig_14631_486	A/G	in silico	0.0837674	0.857889	100	LG08	82.425	-0.0215937	Mendelian segregation	GQ03114_F20.1	AGCCACCTGTATTTGAACTGCTGTTCCTGAAGGAAAATCCAACCCATGAATCCTCATTGAGACAAATAATCCATACGCCTCTGAAATTGCGGATTAGAGG[A/G]GCAGAAACGATATGTAGAAGGGAAATATTTATAAAGCAGAGGWAGAGCTAAGAAAACGCTGATATATTCCTGCTACAAAAATTACTAAATAAYGGGCAGA
1088	PAcontig_1464_974	T/C	in silico	0.492465	0.655663	97.9167	LG10	6.556	0.970305	Paralog	GQ04108_K10.1	AATCCAGGGATTTGGCTGCATCCTGCATCTGTTTCTCATCTTTGCTGACGAGGAAGTGATCTGCCCCCAAATCCTCTCTGGCTTCCTTTTCCTTTTTAGG[T/C]GATGTACTGATCACYGTTACTTTCAGTCCAAAAGCTTTGCCAAATTTSACAGCCATGTGTCCCAAACCACCAAGCCCCACCACGCCAAGGCTTCTTCCAG
1089	PAcontig_14640_849	T/G	in silico	0.156684	0.862203	100	LG10	63.085	-0.0572662	Mendelian segregation	GQ03916_D18.1	AGAACACTCACCTATGATGGATGACATTAGTGGGGTGGCTACTTGGGCCAAGGTCAATGGTGGGATGCTCAAAATGTATAAGGGTGATGTGCTTGAGAAA[T/G]TGCCCATCATGCAGCATTTTCTGTTTGGGTCTATTATCAAATGGTAGGTTCTTAGTCCATCTTTGTTATTATTTTTTCAATTTAAATTTCGGAAGGGAAA
1090	PAcontig_14644_163	A/C	in silico	0.463976	0.761948	100	NA	NA	0.226854	Mendelian segregation	GQ03312_M08.2	AGCAGAACACATACTATTTCTATAATCGTTTGCTAAGTGGCACTAGTCCCGTTTTTTTTTGCAATAGAATTGGCGATGAGCAAAATCCAGAGGATGCTGA[A/C]GAGGCACCTCCTGAACTGCTATTCATACATGGAGGACATACCAGCAAGATTTCGGACTTTTCATGGAATCCAGCTGAGGAATGGGTCRTTGCCAGTGTTG
1091	PAcontig_14662_788	G/A	in silico	0.0488656	0.544717	99.4792	NA	NA	0.0487492	Mendelian segregation	WS0329_J23.1	TGCTCATCGTCCTGAGGATAACTAGGTCCGGATTCTCCACCAGCTCTGAGAATTCTGGGGACCCTTCTTCTGGGATGAACCTTCGGCTCATGCTGGGCCG[A/G]TCAGGCATGTATCCTGCGTAAGGGTATTGCCCGAAATTAACTGCAGCGTGCAGAGCCGAAGCCACCCATATGATCGTTGTTAATGCTTTTTCAACTTCTT
1092	PAcontig_14663_422	C/T	in silico	0.355035	0.910881	100	LG11	107.136	-0.128097	Mendelian segregation	GQ03012_P07.3	GAACATATCAATGATATTATGTTTCCTCGGCAGTTCGTAATCTGAATGACAACTGAAAAGAAATAGATATTTCCCCTTACATCAAGCCACTATTCCATTC[T/C]GTCTCCTCTTACATCAGACTTTAATCTCACAGTATTCTGATTTGGAAGGCCAGGTCAGAGATTGACAGATGCAAGCATTCTGAGGAAGACTGGTACAAAT
1093	PAcontig_14665_285	C/T	in silico	0.410714	0.891217	99.6528	LG01	16.9	0.056332	Mendelian segregation	GQ03325_H19.1	TGCKGTCTTGATCGGCATTRTTGCAGTGCGTTTATTAAGTGATTAGGAATATATTTTTAGGGTTTCCAGGCATGCATAATACAGTAATCTTCCTGAGCAA[T/C]ACTGAACTTTTCTCCATCTTGGGGAAGGCAGGCTAGAGCYGGAAGTAAAATGTCAAGAGGTTATGGAAAGTGCATCAACTGATTTAAARCAAGTAAATTA
1094	PAcontig_14666_544	T/G	in silico	0.0855148	0.561049	99.4792	LG03	149.41	0.00423076	Mendelian segregation	GQ04111_M21.1	ATTCTGCCCACCACATCATGAAGCTGCTTTCTTCCAAAAAAACCTCAGCAGAGATGCTGCGATCATTGATCATTCTTGTCACATTATTTTCAAACTCTTC[T/G]AGACTTTCTAGCTCTTGGTGTCGGCCTTGTTTGAGATTTTCCAATCCTTTCAAAGCCTCTTCTACATGTGCCCAAAAGCAAGAGTCCTGAGTGAGCGATG
1095	PAcontig_14670_696	C/A	in silico	0.41059	0.630058	100	NA	NA	0.642807	Mendelian segregation	GQ03416_M01.1	CTCACTGGCAAAGGAATTCCCAACAGCGTCTCCATTTAATTTACTTCATTTTCATGAAATTAAAATAAATATCATTACCGATGCAGAAGAATTTGTAGCT[A/C]AGCCATGTTATGTTTGTTCTATGTACTTTCTGATATTGCCGTACTTGTAATATTATTTGCACTTTGCAACCATACAGAGTTTGCCCAGATCCTTGACTTG
1096	PAcontig_14672_524	C/A	in silico	0.340278	0.895712	100	NA	NA	0.0827064	Mendelian segregation	GQ03106_D18.1	GCAAAAACCATTAGCAGGGAGAGTTCCGATTCGGKAACTTGTTCTTTTCTGCAAAAATATGCTTGAAGCATCCAAGAAATCACCCAGAAAAGGCAAAAGC[A/C]TCGACAGATTGAGAAACACCTGCGCTCTGAAATGGGGCATGCAACGATCACGATCTGGGGCTGACTAAATCTCTCATAAAGCCCAACAAAATGATGCAAA
1097	PAcontig_14674_749	C/T	in silico	0.481383	0.720463	97.9167	NA	NA	0.928204	Paralog	GQ0162_C16.1	GGTGGCAGTGCTCCAACCTCCACCAGATCATTGCAACnnTCTGATATCGAGATGTTCAAGGCTGGGACAAACACCGTCAACAAAGGATATCTCTGATATTT[T/C]TATATCCGACAGATGTAAGTATTCCAGTCGGGACAGCTCAATGGCAGCGCTTTCTCCTTCCACCCCATTTTTCAACGGTAGCTCGCGAATTGGACAGCTT
1098	PAcontig_14692_406	C/T	in silico	0.0143229	0.753407	100	NA	NA	0.00058042	Mendelian segregation	GQ02805_G20.1	CTGTATCGGTGTTTAGGCTGCAATTTCTTCAnnCTCCTCCCGCAAGGAAAACAATGGGATGCGRATTGCCCCCTCACCCTATTCCATACTTGATTATTGTT[T/C]CATTCCTTTTTACATTTAATCAAGTCATAATATCCCTGACATTCGGGAGCATAATACGTTCTTTGTCGTTTYAATGTATTCTTCAGTGRTTTCTATCGTT
1099	PAcontig_14694_860	T/C	in silico	0.367188	0.93965	100	LG05	100.672	-0.00253917	Mendelian segregation	GQ02823_O05.2	ATTTATTGGAATAAGAAATCCTCTGTTAATTTACGAGGTCAAGCTACTATGCCAAATTCATCTCCATTGCCTGGGAGAGAAACAGTGAATTGATTGTATT[T/C]TCTACAAGTGTTCACTTGAATAGTGCACCTTTTTTCAAAATAATTAGTGGCATGATTTTTYCACTTCAAATGTCAAAATCTATATGAATTTGGGAAAATG
1100	PAcontig_14707_425	T/C	in silico	0.190813	0.376574	98.2639	NA	NA	-0.216162	Mendelian segregation	GQ03813_A11.1	CTGGTTTGCTGACTTGCTCGWAAAGCATAATGACGAGATTGCAGCTTTGGAAACATGGGACAACGGGAAGCCTTATRAGCAAGCATCCTTGGTCGAAGTG[T/C]CAATGGTAGTGCGGCTATTTCGTTACTATGCAGGTTGGGCAGATAAAATACACGGCCTTACAGTTCCATCTATAGACCTTATCATGTTCAAATTCTACAT
1101	PAcontig_14708_643	C/T	in silico	0.0902778	0.919036	100	LG01	129.391	0.0568096	Mendelian segregation	GQ03810_C17.1	TAATATTGCATGACAAATCAACTTTAATAATCTGTTGTGTTGCAGCAAGAGATTTCATATACAGCTGGACTTCAGAGATATGGATTCACAGTCAATACCT[T/C]CATGTGGCAAAAGCAATATAGATGTTAACATCACTCTACAAACTTACAATGTAAGTTATAGAATGCGAAGACAGACCCTTTTTTAGGAAGCATCAATAGT
1102	PAcontig_14714_299	G/A	in silico	0.403996	0.648991	99.9132	LG06	31.602	0.41083	Mendelian segregation	GQ03107_L03.1	TGCAGCCCTTCGGGCAGGTACCTGTGCTCCAAGACGGCGCCCTTACTCTCTTTGGTTCGTATCGATACATATCCCATAATTACTCAAACTGCATCTAAAA[A/G]CCTATGGCGATTTTTCAGAAATTCATCTTTCAGTTATTCATTTTTTGTTTTAGGGTTAATGCAGAATCGAGGGCCATCGTCCGGTACATCGCAGAGAAAT
1103	PAcontig_14717_289	A/G	in silico	0.0855035	0.8963	100	LG07	127.179	-0.327241	Mendelian segregation	GQ03109_M13.1	AGTAATGCCAACAATAAGATTAAGCCATTAAATTACAAAAATTTGTCTCCGGATAATAAATCTTACTGCTCAATGATGAAAGTATTACAATTTTGAAAGG[A/G]TTAGGGGCATCTTGTTATGGTAGACAATAATATAAACTTAACAACAAAAGGGTGTGCTATCAGATAATCCCATCAAAGTATACTCAAGCGCATTACCAGT
1104	PAcontig_14726_375	A/G	in silico	0.453139	0.161012	98.1771	LG06	162.154	0.139987	Mendelian segregation	WS00745_L07.1	TGAGGGAGAAGAGAGTGGAATTAAGACTTGAGAGAAAGGGAGGATTTCAGCAGAGTAAACGCCTGGATGTGTTCAAGATAATGACAGGGAAGACAAGCAC[A/G]TTAACGAAGAGAGCGAGCCTGTAAGCAGAAAAATAGTCCTTATAACTCAATGAACATGAACATGGAGGGCGTCCGCCTTCTATATCTTCATCGCCAGAAA
1105	PAcontig_14734_304	A/C	in silico	0.211018	0.16766	92.9688	NA	NA	-0.0914659	Mendelian segregation	GQ03205_H18.1	ACAACATCCTTTGTACTTTGTCCTCAATATATAATCCCTCTTTCTTCTTGGTCATATTCTAGCCAAAACGGTAAGGAGAGGCAACAGAAATCATAAGTCC[A/C]TGCACTCATAAAAAGTAGCATGGGAAGGGCTGACTCCACCGACCTGATTGGAGTTACTATACTTGAGAACAWATTGGTCTCCGCCTGGCGCAAAGGGTTG
1106	PAcontig_14735_282	A/C	in silico	0.233941	0.904097	100	LG07	67.31	0.0680384	Mendelian segregation	GQ03402_D04.3	CATTTGCAGGTGCGCAACTTCCGGCCAGAGCCTCTGATACAGTCTGGTCAACAGGGCCAGATGCGTTTAGCACAAAATCAGATTCAACCTGGGAAGCAAA[A/C]CCAGATGCAGTCTGGGCAACATGGTCAGGCCCAGTTGTTACAACAATCTCAACCCCAAAACATTCCAATGCAGCAGTTAATGCAACCACCTCCAGTGCAG
1107	PAcontig_14739_681	T/G	in silico	0.22266	0.827504	99.2188	LG03	81.513	-0.00168376	Mendelian segregation	GQ03713_K05.2	GTGATCCTTGACTTTGCCCCACAACACAGCATAAAGACCCAGCACGATCAGAACTCCTCCCACCACACTGTATATATACATTAAGTATATTTAGTAGTTA[T/G]CCTTTTATGACAAATTACTTACCTAGAATAATTAATTCATCTGTGAAATCTAAATACTATATTTAGCAGTGAAACTGAGAAAGGTGACGAGAAATTCACC
1108	PAcontig_14746_780	G/A	in silico	0.329427	0.905977	100	NA	NA	0.0904481	Mendelian segregation	GQ03321_E20.1	CTCAGCCAATTTATGAGAGTGAGCAGAAATGATAGATGCCGTGGATGGATTCTGAGACAAAACAATCTCATACCCATCTCCATATGAGCCCATTCCTTCA[A/G]CCATCAGCTGCCAAAACATGGYTCCTCCACCTGCTCCTCCCCTGCTAGCAGAAGCATATATATGTTTATAAACCAAATCAAATAAATTGTCTCTCTGGCC
1109	PAcontig_1475_816	A/G	in silico	0.238281	0.90117	100	LG09	43.819	-0.112827	Mendelian segregation	GQ03701_H09.1	AATGCCCTCCAGAGCAGGAAATTCAGTCTGATTCTCAGAGCCACCTTCTTTTTGGTGTGAACATAGATTCCTCATCTTTGATTGTTCCTAATACAGTATC[A/G]AACATGAGGAATGTTGGCAGTGGTAGTGATGCAGTCATGCAATTTAGTGTTTCTAATTATTTGAGTGCACCTCCATGTGCTTCTGGTTCTAATATTTCAT
1110	PAcontig_14756_557	C/T	in silico	0.5	0.637971	99.9132	LG01	135.753	0.999999	Paralog	WS00742_G10.1	TGTGCACCTTTTTTGAATTTTTGTCAACTTTGAAATTTTTTTGGTGTCCCGAGTGTCCAACACGTTGAAACATGTCGAGTGTCCACGCTGGATCACATGT[T/C]ATGTGTATACAATACACGTAGGGCTAGAAGGACGCGTTCTGTTTCCTAGGATGTCAACCAATAACATCGGGGAGCTATCTGCAACTGAACCTGGCTACTA
1111	PAcontig_14763_716	C/A	in silico	0.175523	0.539261	99.6528	NA	NA	0.0804566	Mendelian segregation	GQ03211_D04.1	CTTCCCCTCTGCAAAAACTCCGCAAGGCGGATTCACCCTGGTGGCCATCCCTCCGAATCAGAAACAAATAATCGAAAATCCCAAATTGCAAACCGAGCAG[A/C]TGGATGGATTCTTGACGTGTATGTGCCCAAAACGGGAGCAGAGGGAATGGTTACTCGATGATTATATGTCGAGTAGGRGAAGGACTATGCAGGGGAGGAT
1112	PAcontig_14766_249	T/G	in silico	0.0152306	0.949225	99.7396	NA	NA	0.000827348	Mendelian segregation	GQ03813_M12.1	TAAGAGATTATTTTGTATTTTTAGTTGTCTAACAATTTGTTAAACTGTATTTCTATTTATTAGGTGCTGTGGAGTCCTTTATGGAAACTAAAGCACACAG[T/G]TCCTTCACTAATTGGATAAAGCTGGCATCTAGTTTCTGCAAAGAGGAACTGAAACAATCCTCAGAGGGATTACCGAAGTTGGAGATAGATGAGTATTTTG
1113	PAcontig_1477_262	A/G	in silico	0.329279	0.928515	99.9132	NA	NA	0.0228033	Mendelian segregation	GQ03219_A09.2	TTGGCTGTTTGCTTTGATAGACTGCTAGATCTTATTTTGTGGTCAATTTTTGTGTGCTGGTGTGTGAAAGAGACCAGAAATATAGTGTTATGCCGTAATT[A/G]ACCCCTTTGGCATGCTAAGAGTACAAGACCTTTGGGTCGTTGCCCCAAAATAAAATGAGAATGATGAATGCTGTGCGGTATAGCTTCTTAGCTGGTGGAG
1114	PAcontig_14781_566	T/C	in silico	0.5	0.694735	99.9132	NA	NA	0.999999	Paralog	GQ02016_N04.1	CTGyAGTGATTACATTACATGGAGGTTTAGGCACCATGATTACTTTTGGGATTGTTyGTTTCAACCTCCAAAGAGTAAGTTGTTGTTGAAGAAGATGGGT[T/C]AGAGGAATAATGTTGTGTAGGTGTCATCAGTGGATCAATGGGGAATGGAAATAGAGGAGTGGTAATmGTTGAAGAAGATGGATCAGAGACAGAGAGTTGC
1115	PAcontig_14782_371	C/T	in silico	0.388889	0.319597	100	LG08	47.487	0.0702109	Mendelian segregation	GQ0033_L20.1	AAACWATCGATCTTAATTTTTTTGAGAATCATCTATCCCAAGGACnnTGAAGTGAAGGTAGGGTCTTTTCAGnnTACCTCGCTTCAAGATTTCCTTTGATCT[T/C]GAGGCACCTGAATTTCTGAAAAAGTTGGGTTTGGTCTTGCCTTTTTCTAACGGGGCAGAnnTTCAMAGAAATGGTGGATTCASCTGTGGCCAACTCTCTTT
1116	PAcontig_14797_351	A/C	in silico	0.177083	0.85417	100	NA	NA	0.125825	Mendelian segregation	GQ03113_N05.1	ATATATGTGCAGCTTCGGTTCCTGATAGTGTKAAGGCTGAACTCTTGCAACGAATCCGCTCCTTCCTGATGTCAGCCACACTTTAATGTTTTCTATTGAG[A/C]CCTCAGCATGTTGAAAAGAAGCCAAAAATACTCAACAGGATTATCAAAAGGTAGCTCCCGATGTACAAAAAAGGAGCTGTCTTCTGCTTAGGTTCTATGG
1117	PAcontig_14799_799	G/T	in silico	0.0282118	0.839735	100	NA	NA	0.0159311	Mendelian segregation	GQ04008_O11.1	CCTCCACTCTTCTTGAAGACATCACTAGATTTGCGCACAGACATAGATGTTAATCTTGATGAGGCAGAAGAATCAAAGCACATGCACGAGCCCTTCCAGG[T/G]TCCAACTTTTCTTGACCTTCTAATTCTCTTCAACTCCTCAACCTATACATCATGCATTCTTCAAAAATATAGATCTCAACAACATGATTTGGTCACTTCG
1118	PAcontig_1481_880	C/A	in silico	0.356771	0.776416	100	LG09	134.936	-0.182954	Mendelian segregation	GQ02830_G02.1	TATTAAATTGGGAGGAATGTGTGACTGACGTTGTCCCTCTTCTATTTTTGTTTGCCAGTCGCCTGCATTTCACGGAAATGGAC[A/C]GAAGGTTTCACAAAACCCTATCCGAAAAAGTCATGCAAAAGAAACCGAAACGCCAGTGATCGAGCAGCCCAAAGCACAAGAGATCCGGCAGAAAAAGGAA
1119	PAcontig_14811_379	T/C	in silico	0.141059	0.623702	100	NA	NA	0.0567406	Mendelian segregation	GQ04103_J21.1	TCAGTGGTAAAAAACACATCCGAGACGGGGTGCAAGTTCCTGTAACCTTGATGGCTCATGGGCGAGGAGAACAACAGTGGTTTTGTTAGTGGGATAAACC[T/C]AAGCCTTTCTGTTAAAAAACGGTTGTGTTGAAGGGCTTTTGTTGCCCCCTACAAGATTGTTCCCATCTGAGTCTTGTTAGCTGTGGTTTAGCGGCAAGTT
1120	PAcontig_14827_215	G/A	in silico	0.404783	0.817253	99.8264	NA	NA	-0.0453802	Mendelian segregation	GQ03807_I09.3	TTCGGCAAAATGATTTCTGGTTATTTTAGCAACGGCGAATATGTTTATAGGCTTTGCAGCCATCTTTTTGATAGCATCAAGAGGGCCAGACTGAGTTACA[A/G]TAAAATTAAAAATATTCTTGAACTAGCGCCAACCAGCGGGAATTTTAGCGAAGAACAGTGTCATTGGATTGTTAAAGAGTTTCTTTTGTTTATGGAGTTT
1121	PAcontig_14835_641	A/G	in silico	0.179254	0.794364	100	LG05	74.166	-0.0353048	Mendelian segregation	GQ03318_L09.1	TGGACCACGATGTCTTTCAAGGACTGACTCTTCAATAAGAGTGTTGCCTGTAATGGAGTACACATGCAATTTCCCATCCTGACCACCAACCACAGCCTCT[A/G]TTCCATCAGGTGATATCGCAGCCGCAGTCACTGCATACCCAACATCMGTAGTTGACACTATTTTCGATCCACGAATAATTATTATCCCAGCATCAGTGGA
1122	PAcontig_14838_667	T/C	in silico	0	0	0	LG11	86.156	0	Monomorphic	GQ0032_I03.1	CAGTATTTGTGACAATATCAAAATGCCAAAGTCCAGCTGAGATTTATATGCTGGGAACACTCGTATATATATATATCGTCTACTTAATTATTTAGCAGTG[T/C]AGTAACTGTTGGGGAATGCAAATAAATAGTTTACAGTTTATGATCGTGCTTTGATTGTTACTGTAGTAACTGTAATCATTGAATCTCGAAATGAATTATT
1123	PAcontig_14844_736	T/C	in silico	0.373698	0.891033	100	LG04	100.476	0.0922654	Mendelian segregation	GQ03125_G15.1	ACCTTCATTACCCAAATACTTCAACATAACAAACAGGACATGCCTGGACCATGAACATGTGAAGAACCAGTTAATTTCAGGAAATATGCCACATAAAATA[T/C]GCTAAACATGAAATGCTGTGCCATTTGACAGGAAAAGCAACACGAACCTTGTTAATATGTAGCCATCTTGTAATRCACACTGCATGGTAAGGGTGCTTGC
1124	PAcontig_14854_677	A/G	in silico	0.0505272	0.514922	98.7847	NA	NA	0.0508919	Mendelian segregation	GQ02016_M10.1	TCATGTCAAAGCCATGGAGAGATTACCTYGCTTCTATCTAAAATAGAGATAAATGACAGAAGTAACGTATGAAAGTTTTTCTTCAACGAGTGACAGATGC[A/G]GAATCTGAAAGACTGGTATGCCTAATTTAGCACTCCCACACATATTCCATGTCCCCARCAGCTTTCATAAGTGCATGTGTTTACAAGGCTCTTGCAAATC
1125	PAcontig_14870_418	G/A	in silico	0.108715	0.741719	98.6111	LG01	105.511	-0.177636	Mendelian segregation	WS03213_A17.1	TACCGTAGGTTGAACTTGCAGGAATGACTTTACCCGTGGTGAATCGAACCTCATACTTAGAATGCCACAATAGCCTTGAAATCATCGTAGGTTTTCAGGA[A/G]AAAACAAACTAAACAGACAGATGATATGTTTGTATTTTGTTACCTCGAGCTGATACGAGAGGGCATTGAATCCTCGGTTTCTCAAGCAATTTTSGAGTGC
1126	PAcontig_14872_389	T/C	in silico	0.0564236	0.905794	100	NA	NA	-0.0370494	Mendelian segregation	GQ03718_M06.1	TTCTACATTCCCATCTCAGTGGGCACTAATATCTGTGCTTTTAGTTCAGTCTTCTCCGTTGTTTTGGTGCTTAAATTAGCAGCAACCAGTGGTTTCATCT[T/C]GGTGGCAGATAGTGCTTTAGCGTTCTTTAATGCCCCTCCAAGTTCTACTGGTACAAGAGGCATAAGAGATTTTGCAACATCAGTTATAAGTGGTCTATAA
1127	PAcontig_14874_703	T/G	in silico	0.0574913	0.225753	99.6528	NA	NA	-0.207289	Mendelian segregation	WS0323_M13.1	CTAAACTTTGTATTGATCATCGTGGCATGGCCGAGTTAATATGCTCACGGGGACTTCAACACTTCTCGGAAATCAAAGTATCACAAGTAATTTCCCATTT[T/G]TGCTCAATTTGGGGCACTTTTGATGCAAGTTGGATTGGGAAATTATCACCACTAGTGCATATTGATTTGGGTTTGCACATTTTnnTAGGGAGGTTTTTAGA
1128	PAcontig_14877_384	C/T	in silico	0.398004	0.839308	100	LG03	13.262	0.143052	Mendelian segregation	GQ02806_D02.1	AGATGCTTGGTACCATTCCTGAGGGATTCGAAAACTATTTTAGGAGCAAATTTCCAAGGCTACTCATCGAAGTCTACAAAGTTTTTTCTGAACACTGCTT[T/C]GATGAAGAATGTTTTAAAAAGTACTTAAGAAATTGTACAATTTGAAAGCTGTGAAGGTGTATTTCTGTCGACATTCACGTGTCTGGCTAGGCTTGTACTT
1129	PAcontig_1488_1670	C/A	in silico	0.186494	0.333383	97.0486	NA	NA	0.0111062	Mendelian segregation	GQ0168_E16.2	CTGAGAAYAGYTGAGTGTAAGGAGTCGAGGCACTAAGTTCTGCTTCTGCGTATATGCTATAGTCCCGGGGCTCATCGACTTGCAGAAGTTTCTGCCACGA[A/C]GCCATAATCTCTAAACCATGAAATGGATGCTTAAGCGGTTCCCAGCCTTGAAAAACACTTATCAGCAATGGCAAAGCAAATGCAGATGCAATACAAGACA
1130	PAcontig_1489_976	A/G	in silico	0.467448	0.942967	100	NA	NA	0.0304091	Mendelian segregation	GQ04006_M01.1	ACAATCACCAGGsAATGCrAACAAATTATATACAATACCAACATCTCAGCCAAGAACATCAAGTGGAGAATGATTTACCTAGTGCAGAAAAGGGAAAATA[A/G]CTTGAAAATTCAATACATTTATGCAATTGCAGTTATGAGGGGTTAAGAATTGTGGGAAAAACTTACTGTGCCATATATAGGATTTGCAGCAGCAACCACA
1131	PAcontig_14894_476	C/T	in silico	0.302951	0.887942	100	LG10	123.422	-0.0956541	Mendelian segregation	GQ0064_H22.1	TGTCCAAAAATGTTGGATCTGACAAAGGAATTGTATCTCCGTCATGAATATCATGTTCTAAATGCTTTGAGAAAGAGGGTGGAnnTGTTGGAAGTTAAAGG[T/C]GGAATTGGTTCTTCTTCACCATTTATATCTAGCTGCACATCAATATTTACTGGATTCAACCTGGTTCTCTGTTTACTTTTGTCCAAAATTGTTGGATCTG
1132	PAcontig_14898_244	G/T	in silico	0.403212	0.92048	100	NA	NA	0.148956	Mendelian segregation	GQ03112_G07.1	GGTCAGAGGATGGAGATCAATGTAAGCTATGAACCTGGCAAGTTCAGTGGGTCCAATATCTCCCTAGAAGTCATTGCCACCACAGTTATTGTCAGTGTGG[T/G]CTTACTTGTACTTACTATAATTATCTATCTGCGACTGCTGGATCAGCCAGAGCCGCGTGGGCAAACAGGGATAAATTTTGGAACAGAACCAGCTCCTGAA
1133	PAcontig_14911_394	A/G	in silico	0.328559	0.829255	100	LG10	64.289	0.0289586	Mendelian segregation	WS0321_D16.1	TCAACGAGGATCGAAAGCCCGGCCAGACCTCGGAAAGAAACTACGGGCTCTTTAAATCCGACGGCAGCCCAGCTTATGATGTCGGATTGCACGGATCCCT[A/G]TCAGGCGGCTCTTCTAATACAAATTCCTACAACAAGGTATTCCGTTTTTAATTCTATTTCCACTTTGATTTCCAATTCATGAAGTTACTACTGTTTTCCC
1134	PAcontig_14917_503	G/T	in silico	0.440194	0.80864	98.6979	NA	NA	-0.102373	Mendelian segregation	GQ03606_D03.1	CAGAGCAGTTGTGTTGCAACCATAAGCTGCCATTATTTAGAATGGATTAATCATCAATCTGATCGGAGGAGATTTCTGKTGCAGAGATGACTGATTTTCT[T/G]CATGACTTAGTCTAACCAAATAGCTTCAAAACTGGTTGCCGAGTATAAACTCTGCCGTGGAAAGTTTATAGCTGAACCAAGCATGCTTCTGGCAATCTGT
1135	PAcontig_14918_512	A/G	in silico	0.133681	0.957341	100	LG06	63.929	-0.00309591	Mendelian segregation	GQ03324_I04.1	GAGTAGAAAGAAACATATCAAGCGAATCACCAAGCAGAAGGTTGGTTGGTTCACTGGAGATGGAGAATAGAATCAGCAGAAGTATGGAATCAGCTAGTTT[A/G]TATAATCTTTTAATAGGGGATGAGATCAACAATAACACGTCTATAGTCTCTAGTTTGCCATCATTAAGACCACCTCCACTCCCTTCTGAAATACGTTGCA
1136	PAcontig_14924_415	T/C	in silico	0.266927	0.805898	100	NA	NA	-0.0306975	Mendelian segregation	GQ02827_E24.1	TAAAAACTGGAATTCTGTGTGTACACATAAAATTTCTACTTTCAACAAATAACGTGTCATTCTACTATAAAACATAGCTCTGGGCCACCCCCATTGAACT[T/C]GCTCCTGAATGACAGAGACAAATATCATACCTTTTGCTCATCATTTTCAAGTGTATCTCTTATAGCATCAACCTTTGAAGCAAGCCTTAATAGACTACAC
1137	PAcontig_14931_637	A/G	in silico	0.381842	0.948064	99.9132	LG09	49.634	0.00301642	Mendelian segregation	GQ02820_J19.1	CTGTTATTrTGTTGTGCAATTCTCTGATTACATGTGCCATGTATGGAGAGTTyATGCAGAATGTTGTTTGACAGCTGGCCAATTATTGGTTGTTGGCATT[A/G]TTCTAAGGTCAGAGATGGAATGGTGTTGTATCATTTTCTCAGCAGATTAAACCTTCACAAAATTTCAAAGTTACCTTTAGGATATGCGGTCAATATTTGT
1138	PAcontig_14938_702	G/A	in silico	0.0902778	0.89879	100	LG04	41.752	-0.00644232	Mendelian segregation	GQ03210_P09.1	TGGGAATATTGTAAGGGCATCGCAAGTGAGGCACAAGATACAGGATTCATGGTTTAAGAATAGTAAYAACAGGCAGAAGAATATATACCTTGACTGACTG[A/G]CTGATTATTTGGGCCTTAAATCCAAAGCATGTCATCTCGCTCACACCTCGTTTCAATACAAACCCAGCAAATCCATTGCAGGATCCTTCATCCGGACCTC
1139	PAcontig_14941_338	G/A	in silico	0.0555556	0.723507	100	NA	NA	0.0571895	Mendelian segregation	GQ03319_L22.1	CTCTACAAGCCGGGCTTTTCTTTGCTTGCGACTTGGCAAGTTGCGAATAATGAGTAACTTGTACACATAAGTATTCTCTGCTATTCTCTGCTTCCTTGTC[A/G]TTGACTATACCCTTAGTGATTTCAAAAAATATAGTAGCCATGCCAAGCAGCTTTAGTCAATCTTCACCGATGAGTAAATTTTTCGGACAAACCAGAAGCA
1140	PAcontig_14943_675	C/T	in silico	0.03125	0.72434	100	NA	NA	0.0215826	Mendelian segregation	GQ03519_E02.1	ATGATAGAATCTGCAGGTAAnnTGACCCCTTAAAAAAACAAAATAGAGGCTCCCRGGCCCTTGGAAAAGGCGTAAAACAGATTGAAATTAATCACCGCCGG[T/C]ACCAACTTCAGCTCTCAAGTTTTGTATATACATTGTGTATGTATTATTCCAGGGCATCCGCATCTCATTGTGCTCTGTTCATCGTCTCTGCCGTGCCACT
1141	PAcontig_14945_461	G/T	in silico	0.250434	0.9419	100	NA	NA	-0.00346714	Mendelian segregation	WS0265_C03.1	CTTTTCTGTAGCTGCAGCACCAGTTAACTCTGTTTGTGCAGACAGGGGTTTACTTATATTGAAGTCATCCCATTGGAATTTCCAGGGCGACGTACTGCTT[T/G]TATTATAAGCAATCGTGTCAACAGCATCTGACGAGCCTTGTGCTTGTTGCATGAAGGGTAGGGCCATCAACATCTGATCCTCCTCTACTACATTAATACC
1142	PAcontig_1495_507	T/G	in silico	0.498244	0.67188	98.8715	LG07	86.229	0.993	Paralog	GQ03704_J22.1	CCCGACCATCATCAATGCACATTCGCGGACCGTATGTATTGAAGATTCGAGCAATCCGAACCTGAAAGAACGGTATCAAAATAAGTATCTCGGCAGCTGT[T/G]ATGTGAAAAAGTTTTAATATATTGAGATTTAAGACAGACATTAAnnCCAAACTCAGATKAACGAACCTCAACATTTGCTCCCCTGTGATAGTCCATKGTCA
1143	PAcontig_14954_832	A/G	in silico	0.270723	0.672292	98.4375	NA	NA	0.223823	Mendelian segregation	GQ0272_A02.1	AACTCTCCCATGCAAGCCTAAAGGTGGGTTTCCCATAATCGCTTCCAAAATCATGTTAGAATGAGGGTAATTCATTGCTTGGGGTGGAAATTGAGTCCCT[A/G]CATGTATCTGAACCTTCCCCTGGACTATCATATGCCAAGACCATTGCATCGCACAAGAGAGCGGGTTGTACAAAACCGCTTATGCTTAAGCATGTGCCCG
1144	PAcontig_14964_692	G/A	in silico	0.442274	0.895014	100	LG09	NA	-0.241627	Mendelian segregation	GQ03601_M03.1	TGGATGTTTAACTTTTTTAAGGTCCATATATGCCATCCCATTGTTGGGTTAAAGTAGGCAATTGAGTGACAGGCTAAGTGCATGACTAGGATGCCTTCAA[A/G]TTGCATCTGAAAGATTTAGATTTGGAAAACTTAAGACCACAATTAATCACTTGTTTTTCACCTCTTGTACTGTTTGACATTTTTTTAATTGGCTGTGGCC
1145	PAcontig_14965_342	T/C	in silico	0.31114	0.831286	99.7396	NA	NA	0.358277	Mendelian segregation	GQ03239_G23.1	AAGATGCAGGTATCCACGTGAAGCTCTTCAAGAATGGCCAGAAGATCATAAGCATAGCCATAAAGAGTAGAATATCGCTCAAAATCAAAGAAGTCTGGAT[T/C]GGTGGTCCCTGCACCCATGTTGTCAAACATGATGAGCCTGTAACTGTTTTCCAGATTTGGAACCACGTGCTTCCACACAGACTGGTCTGTGCCGAATCCA
1146	PAcontig_14973_568	A/C	in silico	0.375	0.790593	100	LG12	35.37	-0.125925	Mendelian segregation	GQ03414_E21.2	CCCAAGATCGATCTCAGCTGGTGACGAATAGAGCACTTGTTTCAATTGCGGATTGCTGCAGAGCAATAAAGGCAAACTTTCCTCCGCTTCCGCTGAAGTC[A/C]ACTGAACAACTTTTTTCACGAAATCCGCAGTAGCCGGAGCCGAGGCTCCTCCAATGATGCCGACCGCGTTTGGCTGATGAAACACACGGGACCCWGAAAT
1147	PAcontig_14975_257	G/T	in silico	0.498264	0.673845	100	NA	NA	0.993079	Paralog	GQ01310_L19.1	CATCTCTAATTACAAGTGGCGCGGCTTAAAAGCCTACGGCATTTCTAAATTTAAAGGTAAAATGACGACAATAATAAAAGCAATAAATTGCTTCAAAGAA[T/G]GGGAGAAACTCTTTGGTTTCAGTAGATCCTGTGTTCGAACACTATCCCTATCTGTGAGCAGTCACCAGAGTTTCGATAAATCGCAGCCCGTCGAACCTCG
1148	PAcontig_14976_653	G/A	in silico	0.5	0.679427	99.9132	NA	NA	0.999999	Paralog	GQ03315_O20.1	GTAAAATTCTAGTTGAMATTCAAAAAAAAAAGCAAGAAATCCCAACCATGAAAAATCTACAGAGAAAACTACTTTGGAGCGTTGGAAAGCAACTGGGGTC[A/G]TCTCACTTTCTGAAAGAGGTTTGGAGGCTGTGCCAGAAGATGTTTCRGCAATTGGGCTTTCARCAAGAGTTCTAGATATTGGTAATAAYAACTTGCAAGA
1149	PAcontig_14977_774	C/T	in silico	0.154497	0.280148	97.4826	NA	NA	0.0668281	Mendelian segregation	WS03310_D14.1	CCCAGATCCCCCTGCCAACGGATTTTCTCCAATCTGCAGGTGTCGAAGTATTCGAAGTATTCTTCCACCATGGCACTGGTACTATTTGATTAATGCATGC[T/C]GGGCATGAAAGGCTTGAGCTCCGTGGTGTGAGATGATAAACTTTGCGCAGGGGAAACGATGAAGATAAATATGATAAAGAGACGGTGTTTTGACAGAGAA
1150	PAcontig_1498_882	C/T	in silico	0.326823	0.90056	100	LG12	111.33	0.0869939	Mendelian segregation	GQ02904_P05.3	TATGAGTTCAATGTCAACAAGTTCAAAACTGTGCTCATCTCCGACTAGTGAGATGAACATCACAGTTCAAGGACATTTGAGAGGTGAACATGTGAGAAAC[T/C]GGAAAAGCGATGAARCAACTGTCACATCCTCCATGAACTCTCCAACCTTCTATCAATCTGATGACTGTGAATCTGCCAGCTACATTGAACAATTGTCTAT
1151	PAcontig_14983_519	A/G	in silico	0.354167	0.938248	100	LG07	99.368	-0.142314	Mendelian segregation	GQ03818_M21.1	TATCATGCCGAAGAAGCTGACGAATCATATTAGGATCrGATGAATATGGCATATAATACTTCTGTGCCCAAGGATGGGGATGGTCAGGAACATCAAATCG[A/G]GCAGAAGCACACCATGGCCGTGCAGAAGGAAGGATTGTTGCTACAAATGTCATAACCCTGAGAAGTCGACCAACAGCCATGGTAAACATATACCTGGCTC
1152	PAcontig_14984_331	C/T	in silico	0.101128	0.729159	100	NA	NA	-0.0688293	Mendelian segregation	GQ02813_C06.1	ATATTTCTTATTCTCGAAGTATTATATACATCATTCTATATATCGAACAGAAACCCTAATGAAATTCAATCTCTGTCGTAGCTCTATTTCCTAAATAATA[T/C]TCCTCAACCCATCTCACAGATCTGCAACACCAAAAAAGGAAGAATTAGAAGCCCTCTGCTCCGCGCAATGGGCTGGATTTTTAATTCAGTCCAGCAGTCA
1153	PAcontig_14986_591	C/T	in silico	0.313433	0.528803	98.8715	NA	NA	0.10565	Mendelian segregation	GQ0063_K20.1	AATGTTTTTCTGCCTTGAAATGTTTAATTGCTCTCTTGTTCCTTTCACACGTTGGTTGGCTTATTTTGTAAACGGTCTTTCCCTGCTTAATATGACATAT[T/C]CAATTAAACGTTTTGGGAATAATTGTCTGGTTGTTGACCGTTGAATCGTCAGGCCATAAGCCAGCCCTTATTTTGGACGTCTAGGGTTTCTGAGTAATGC
1154	PAcontig_14987_410	T/G	in silico	0.498259	0.741848	99.7396	NA	NA	0.993061	Paralog	GQ03013_I15.1	TCCCCCCAGATTCCAAGAATTCGTTATAATATGTATTGCATGGGGAKTCCTATGGATTTGCAAGTTTTGGAGAAGAAGAAAGGAAAATGAAGAGCCATTT[T/G]AGAAGTTGGAGAATAGAGAATAGGAAGACAAATTGTAGAGCAATGAAACTCTGCCAAAATCTATAGTAGAGCATCAGGAGAAGTTTGTAATTCATTCCAG
1155	PAcontig_14999_474	T/C	in silico	0.420139	0.925575	100	LG12	28.114	0.0190528	Mendelian segregation	WS00833_N09.1	ATGTTAAATCTCATAAAAACCCTTCAATTCCAyGCCCTGATATTCTCTCTCTGTAAATACCGAGTGCTTCCTCCATTACCTTTGCTTGTTTTAGAAGCTC[T/C]GCTCTTTTCTTTCCAGATGGATGCGTAGACAAATAGTTTTTAATTACTGAATCACCAGAAAGTTTTCCAAGTTTCTCATAAACAGAGGATGCCACGCGTG
1156	PAcontig_1501_849	G/T	in silico	0.436577	0.810507	99.9132	LG08	157.343	-0.0692995	Mendelian segregation	GQ03807_E17.1	ACCTGCCATCGAGGAATACCGCCCCGAGGATCCCGGATTGTTCAACAAACGGCCCAGGGCAGAGACAGACRGAAAGGGGTCTCCAGAAAATCAGATTAAC[T/G]CGGAAAACCACCCTGGGATCGACTGGATTGTGCTGATTAGGGTTTTGGAGAAACCCTTGAAGGACAGAGAAGCCATTCTGGAGTGCAGGAATAAGAATTT
1157	PAcontig_15012_150	T/G	in silico	0.210504	0.64789	100	NA	NA	0.266618	Mendelian segregation	WS03213_G19.1	GCAACAAACAGCCATATGCGATCAACGGGATCATCGTGCTACCGTCTCTCCTGGTTCTCTTCGCCATCATTTTATTCMTCTTCGTGATCTGCGTCTACCG[T/G]GGAACCTCTCTGTATGGAATGACCAATATCTCTTGGCGCCGTCGATTTTCCTTTGCACGCGATGATCCCCTGTACCTTCGCAACGTGGGTTTGGACGCGC
1158	PAcontig_15013_661	G/A	in silico	0.5	0.709121	99.9132	NA	NA	0.999999	Paralog	GQ03515_G20.1	GGCCAACATTTAGCTGTAAATGTTAAAGCAAGTGGCCAACTTTAATGCAAGTCAGAAAAGTCCGAATATGTAGAAAATGAATGTCTTCCTTTCTTGAACA[A/G]CATATAATGGAAGCATATCAATTTTACTATTACAGTTTCTCTGGGTATTCAAAGTAATGTGATTAGAAGYTATGCCCAAGTCAAGAGAGCAGCTATTTAC
1159	PAcontig_15016_359	C/T	in silico	0.250868	0.751045	100	NA	NA	0.0577399	Mendelian segregation	WS00750_N22.1	CTGACTGGCTTGAAATGTTGATTCCCTCTGCACACCAAATTTCGGMGCTAAGCTGCTCTGCAATATAAATAATTTATGCCATTGCCTGAGCAGGTAATCT[T/C]AGTGGCCGACCCAATCTCAATGCTTAAATGCTTTCCATAATCTGAAAGCCATCTGATAAAATTGMGATTGGCAGCTCTGGGTGCATAACATAACATAACA
1160	PAcontig_15025_455	C/T	in silico	0.476562	0.615555	100	LG04	141.963	-0.0430361	Mendelian segregation	GQ03806_D05.1	CGCCCGACTCGCTTCTCGTTGGCAGAGGTCAGGGGATGTATATGTCCGACTCTCTCTCCCTCGTCACGCGCCCCGACCTCTTGCTGGTCTTCACCGCTAT[T/C]TTGGATTGGCCGACCGAGTACAAGGGCAGCACTCTCTCCATACAGGGAGCTGACAGGATCTTCATGGACAAGCGGGAGGTGTCTGTCGTTGGAGGCACCG
1161	PAcontig_15026_412	G/A	in silico	0.456087	0.910199	99.8264	LG02	178.935	0.074374	Mendelian segregation	GQ03112_O22.2	CCCCAAACCTATCCAATAACAAACAATTAAATTGTAGGAATTAACCCATACCTGAGCGCGCACCCCCATATACAATCAGTCTCTGTGATGCGAAAAAGAA[A/G]GCAAAATATGCACACGTACTATTTATTGATCATCACAAATCCATTCCAATACCCAGCAGTTCATTTAGGTGTTTGTTCAGTATCAACACCCTCTGTCCAG
1162	PAcontig_15029_434	T/C	in silico	0.0256076	0.850691	100	LG11	139.551	-0.0185751	Mendelian segregation	GQ0165_D12.1	AACTCACAGACTCCAAACTACAATAAAAAAAAATGACTTGATATTTTTTTCTCCATTTATTGACACCGAGTTAGAAACAGGCCACTGCTATAAAAGTCCG[T/C]CATTGGAGCGCAGCAACAGGAATGGCTGGCCATGTTCAGAAGAAACGGTGGTGGTGCTTGTGGCCACCACTGGCTTGCTCGGCTTCCTCCTCGTGCTCTT
1163	PAcontig_15038_645	G/T	in silico	0.469618	0.77865	100	LG03	159.948	0.0490121	Mendelian segregation	GQ04009_B13.1	TTCTATCATGTCCTTTTATGAATTTGATTTTGTAGTGCTGAGATTCTGCAATGCATCTTGGCATTTGTGTTACTGTATAATAATATCAACTGTCACTGCT[T/G]TTTGTGTGAAAGTCTTTGACAGCCTGTGTTTCTATTCTTATMTTAGAAGAAAGATTCTTTTGGTTGTTTTATGGCTCTTCCATTTATGATCTCATTAATA
1164	PAcontig_1504_424	C/T	in silico	0.0381944	0.884877	100	LG03	120.442	0.0335777	Mendelian segregation	GQ03808_F12.2	GGTTTGAAAAAGTCATCAGAAGAAGGTAGCTTGAAGAAGTCACCGGGAAAAGGAACATCACAGGTTGGAGAAACAGGTTCTTTGAAACATTCTTCAGCCA[T/C]AGGCAGTTCCCAGAGAATAGAAGTAKGTGCTGTGTATAATAAACAATCGAGGGnnATCAGGCACTCTGCGAGCATCAGATACAACTACTTTGAGAGAAGCA
1165	PAcontig_15053_640	C/A	in silico	0.487238	0.234212	95.2257	NA	NA	-0.0787069	Mendelian segregation	WS03216_K06.1	TTCGTTATCGCTGTTGCTGAATCGCTCAAGGAAAATCTCCCGTGGGGTTTTCTTGGGCTGATCATTGACAATATCGCTCTGCGTTTCGTCTCCGCCATTG[A/C]TGTTGTTGAGTTGATCGTAATTGCTACACGAACGAGATCGTCTCGGGGAAAATCTTATCTGGACTCTGGGACTTCTGGAGCTCATGACTATCATTTTCAC
1166	PAcontig_1506_1227	T/G	in silico	0.5	0.731441	100	LG01	4.246	0.999999	Paralog	GQ02815_D18.1	TATGGTAGCGGTAGGAATGGAATAATTTTAGGAGAGACTGATACTCACATTACCAGCAATGGGCATGGAGGTTACTCAGATTCCTCAGGAGAGGTGCAAA[T/G]TTCTCCTTCTATAACCAGATCYGACAGTCCAAGAAGATATGGTAGCGATGGGAATGGAATRATTTTAGGAGAGRCTGATACTCACATTACCAGCAATGGT
1167	PAcontig_15066_342	G/T	in silico	0.411101	0.800191	96.1806	NA	NA	0.698083	Mendelian segregation	GQ03229_N01.1	ATGAATGATATACAGATTTCTATAAAACGATTTAAATAAAAACATGAATGAGGAAGATATAAAGATATAATACCAGAGCCATTTCATGATGGAAGAAGAT[T/G]TCCTGATCAAGGGGGGCTTCGTTTGCAGTCCATACTCTTCCGACAACATTGTTTCGAGGGGCGnnCTCCCYGGTAGGTATGCTCCTCCCATCCAAAGGCAT
1168	PAcontig_15073_807	G/A	in silico	0.11849	0.857421	100	NA	NA	0.126018	Mendelian segregation	WS03227_E02.1	ATTACAAAGCAACACGAGGAGAATTGTCATTCTATAGTGGACATTTTCTTGGCAAAATATTTTGTTGGTCGTGGTGATATAAGACCTCCTGAGGTTTCCA[A/G]ATAGACAGTGAGGCAACCTATTGCTTTAAAGTTATGATATGTTGATCGGTATGAACATTGATAGGTGTGAACRAAAGTAGAGTGTAGAGTGCCACCCCAA
1169	PAcontig_1508_1392	A/C	in silico	0.138204	0.222964	98.6111	LG07	96.683	-0.105669	Mendelian segregation	GQ04101_P15.1	TTGATCATAGAGAATTATCTGTGTCCAGAGAGGCAGCCATTTCTCTGAGCAAGTTTGCCTGCACTGAAAATTATCTACATATGGAGCATTCCAAGGCCAT[A/C]ATTGAGTCATCTAGTGCTCCRCATCTGGTCCAGCTTGTGTACTTTGGAGAAGGGATGGCTCAGGTTCCTGCGTTGATTCTTCTATGTTACCTGGCTTTAC
1170	PAcontig_15084_488	T/C	in silico	0.327058	0.602798	99.1319	LG11	62.146	0.127936	Mendelian segregation	GQ02902_P21.2	TTAATAGAAAATTGTGTTTGTTTGTAGCCAATGACCCTACTGTCAAAGGTGGGACTTATTATCCTATCACTATTAAGAAGCATCTTCGTGCACAAGAAAT[T/C]GCTGCACAGTGCAATCTACCTTGCATATATCTTGTTGATAGTGGTGGTGTTAATCTTCCAAGACAGGCAGATGTCTTTCCTGACAAAGAGCATTTTGGAA
1171	PAcontig_15102_627	A/C	in silico	0.27439	0.417635	99.6528	NA	NA	-0.0943565	Mendelian segregation	GQ03324_N19.1	GCAACTCGAAATTACTTCTATATATCATGTGnnACGCAGGAACGGAGAGTAAAGAGTAAAGTTCGCTTATAATCTCGCTATCAATCACTGGTTCCTTCTAC[A/C]TGAATGTTCAGAATTGAAAGGCGGGGTGATTAATTGAAAAAGATAGGAAGGAGCTTCACATATTATCATCTTGAGTATGGAGGGACAGTTATTATTGAAA
1172	PAcontig_15104_581	A/C	in silico	0.248264	0.868909	100	LG08	107.323	-0.037193	Mendelian segregation	GQ03006_J10.2	AATATCCACCTTAAAGTTGATAAAAGAAAGGCCTGCTGAGTTGAGACAGATCTCTATCCATTGGTGTTATGATGACTTGTTAAAAAGAGGTATTCTTTCC[A/C]ATCCATAGCGAGTGGTCAAAATGTCAACCATGCTCTTCTTACATTTTACTCTGGTCAGCTGTAAAATATTCCTCTGTTTGGATGAGGGAAGGTGAGTCGG
1173	PAcontig_15106_244	C/T	in silico	0.339861	0.576498	99.7396	LG12	128.248	-0.078687	Mendelian segregation	GQ0258_G13.1	TGAAATTGAGTATTATATGGAATTTACAATAATTTGCACCAACAGAGCTCCAGCATCTTCACTATCTCCGCCAAAAACACACAGATTTAGTCCAAAATCT[T/C]GACTTACTAACATTTTTGATAAAAATCAACAAACAAATGAGGAATATCAGAGCAAGCCATGAAAAATTATATACTCGATGCACAGGAATTAATGGCTGAG
1174	PAcontig_15110_564	A/G	in silico	0.0273438	0.874339	100	NA	NA	0.0143395	Mendelian segregation	GQ03121_B20.1	AAATTTTAAAAAGTGCAATGTCTACCCAAATCTAATGTTGTTGCTTCGTGGTTATTTGGATGTTTTCTTTCTTTTAGTTAGTTCTGCTGGTATCCAGCCT[A/G]TCATCCTTGTCAGTGAAATGCTAAGTACTCCCGCATCTCCCTGAATTCAAGGAGTAGTCATCAGCTGACATTATCCTGAAATTCTATGTGGTGCTAAGAA
1175	PAcontig_15112_401	A/C	in silico	0.154786	0.373679	85.2431	NA	NA	-0.0503709	Mendelian segregation	GQ02016_A08.1	TCCTCACAACTTCATkCATTTCCATCCCAATCTTCCAAACTTCGCTAACAAATCTCCTGTTCGTCTGCTGCTCTGCGAAGAAGGGCCACGATATCATGGG[A/C]ACACCAGCACATATGCTCTCCAkCGTAGAGTTCCATCCGCTATGAGTCAGAAAGCCTCCTACTGAAGGATGTGATAGTACTTTCATCTGAGGCGCCCAGC
1176	PAcontig_15115_307	G/A	in silico	0.0486111	0.898837	100	LG12	62.957	0.0306315	Mendelian segregation	GQ03231_D24.3	CAAGATAAATTAACCCTCGGTACAATTTTCCTGTCATTTGTTGGCAGATGATGGCATGCAATTAAGTCCCAATGATGCTTCTTCATCTTTGAGTTCAAAG[A/G]ATGTATCAACCAAGTGGATTTCGATCTTCATCAACCTCAACTATGAGAGTATGTTCAGSGTTTGAACCCCTTGGTCCGTCAGAGTACAGAACAGGCAGAT
1177	PAcontig_1512_1672	T/C	in silico	0.424479	0.837231	100	LG10	17.447	0.101518	Mendelian segregation	GQ04005_E12.1	GGTGACTTAGTTAAAGAGGTGGAGAAGTCCGTTTCTTCTTTGAAAATAGGGAATTCTTCTAAGTTTGATAGAAAGCTCATTGAAGCCGCATTTCGAACTG[T/C]TGAACTGTTGGAGAAGCCCCTGCAAATCGCATTAATCAACTATCTTAAGTCAAGATCGGATGTCAGAATAGTAGGACCTGCTAATGCAGATGGAAAATGC
1178	PAcontig_15121_768	C/T	in silico	0.467798	0.529851	99.7396	LG11	98.267	0.0434927	Mendelian segregation	GQ04102_G09.1	ATAATTGTAGATTAGCTTTGKGTACTATCAATAGAGACACATGAATTTGACGACTTTGTTGGTGATTTAATTGAAGTATGTTAGCTTTGAGTCTTTTCGC[T/C]GTGCATGCTTTATGGGAGTAGGAATTCTGGAGCAGATTATGGAATTAGAGTCATCAGTGAAACATTAAAATGGCCCTTTTGAACTTATGATCAGATTTGG
1179	PAcontig_15123_556	G/A	in silico	0.395217	0.845842	99.8264	LG08	117.501	-0.0195496	Mendelian segregation	GQ04002_E14.1	GGTGATAGCACCCTGGGGAAGGAGATATGAGAAGTGGGTGTCTCGACAGGGTTATTGGACTTTAAGGGCGACGAGGGGAWTGCGGTCACTGCTAGTCTTA[A/G]TGCCCAAGAAGCCATCTCTCCTCTACTCTATTCTCTTGCATTTCTCCTCGACACTAATCTCTTGCATCTCTCCAAGTCTTTTTGTAGAAACCGATTCAAT
1180	PAcontig_15128_497	G/T	in silico	0.493484	0.794786	99.9132	LG08	88.269	0.97427	Paralog	GQ02812_E18.1	CAGGTGCATGGTATGACTCTTCTAATAGTTTGAGTGGGCAGGTGCATGGTATGACTCTTCTGGCTACATCCCTTTCCTGGCACCTGGGAAGAGGAAATGT[T/G]AGCAAAATGCTATGCTGGATAGAAWAGTCTGTGCAATGAGCAGCCTTGTGTAACATATGAAATTTAGACTGYATTGTTATGAATATATAATTATTAAAAA
1181	PAcontig_1513_1454	C/T	in silico	0.400174	0.934674	100	NA	NA	-0.0127295	Mendelian segregation	GQ03718_L17.1	GGCAGGATTGTGAGGAAAAGTTTCACGACATGCAGTCTAGGATTAATGAAATGCTGGATAACAAGATGAAGGAGTTGAAGGAAACTCACGCTGTCAAGGA[T/C]CCCTGTTTTAATGAAGGGAGATTGTTCTTTSGAGAGGAGTCTTCTGGCGGCAATGGCAATCCTGAAATGCATCTTTTAATGGAGAAACATCTAAAATATA
1182	PAcontig_15133_496	T/C	in silico	0.273438	0.954169	100	NA	NA	-0.034374	Mendelian segregation	GQ04012_J07.1	GACTATATATCCTTATAGTCTGAAATCAACCGAATTAAAAAGAAATGAATTGAAACAAAAATCAAAATTTAGAAACATGAATAAACTTTTCATTGTCATA[T/C]ATCAGGGTGTGTGACAATGCACTCTCATTTGTGTCTAGCTGTGCCATTGCTCTTCTTCCCTTTGTGCTTTTTCGTTCTTTGAGACATATATTCAGCATTC
1183	PAcontig_15154_561	G/A	in silico	0.275923	0.28414	98.7847	LG10	8.961	-0.0543636	Mendelian segregation	GQ03222_D24.1	TGAGTATCTTCCCCACGTCATAACCGAAGGCAARAATTTGGAGCTCAGAAGCCGCMACCGGAAGATTTACACGAATGAATACCGCTACTGGACGTCTGTT[A/G]TGTTCGATCATCCTGCGACTTTCGGTACTCTGGCTCTGGAAACAGAGCAGAAGCAGGAGATCCTCGAAGACCTCCAGAGATTCTCGAGGGCAGAGAAGTA
1184	PAcontig_15156_745	A/C	in silico	0.213976	0.811997	100	NA	NA	0.00384495	Mendelian segregation	GQ03224_N23.1	AAAAAATAACACTCTATTGAGTATTGGCATGAGGCCCAAGAGGATTTATTTATAWGTTATGATGCTTCCTTTAAGGGTTAGGGTTGTGCATGATTTTAGG[A/C]TTTTTGGGGGCATTTTAAAGTTTTTTGTCACTTTTTTCAAGTGGCAAGGGGAGCTTTGSTGCTGGATATGTTTCAAAAATCATGAAACATTTCACAACCT
1185	PAcontig_15160_690	G/A	in silico	0.108073	0.960875	100	LG02	15.177	-0.0498799	Mendelian segregation	GQ03111_B03.1	GTACCAATTTTGTACCCATATTGTTGGGTACAATGGAAACACAATTTAAAAATAAGTGAGGGCAGTTGAAAACTAGATCAAAAAATTAGTCTTCACAAAA[A/G]AATCAAATTGTTAGGATTCATCAGTCACAAAGCACAGGCACAACTAAnnAACCCTCGGGTAGAGAAAGGAAGAAAACATGGGAAAGAAATCACTTTCTAAC
1186	PAcontig_15163_518	T/C	in silico	0.443576	0.873311	100	NA	NA	-0.0574414	Mendelian segregation	GQ02826_F22.1	AATGAAGCAGCTASTTTTGATGTTTTGGMTCTAAAAATACAGGCTTCCTTTATTTAAAATTGTTCTGACATAAATTATGAAAGACCTAAAATGGAGCAAT[T/C]TCGTGAAATTTGCATTAGAAGATGTTAACTGTTTTTGTATATGGTTTCAGTGGAGTTTCCTGATGTGCATATTACACTGAACAAATGCAATTACCTTGTT
1187	PAcontig_1517_511	T/G	in silico	0.315378	0.829192	99.9132	NA	NA	0.00194025	Mendelian segregation	GQ03510_A01.1	ACACTCTATTTTCTTTTCAGCAGGCCGGGAAGTAAATACCACCATAAGGAAGTGCACAsAACGCCTACGAGCCTGTTTGACAGAACTACCAGGCATCCCA[T/G]AATTATAATAACAACCCATAAATTTATAGCACTAACAGATCCTTCGCATTCACCTGTTGCGCCCCCCAAAGACTTTGCACTGGTTCGGGTTCGAGTTCCC
1188	PAcontig_15174_498	G/A	in silico	0.364583	0.836011	100	NA	NA	-0.134426	Mendelian segregation	GQ03708_P18.1	AATTGGGTTTAAAATCAAAAGGAAGCTCCGCACTTGTCACGATTTAAATGACTTACACTTGCATTCATCCGCCACCGCAAAAGCAAACCAAGATCCGAAT[A/G]AATCTCGCACCTCTTTCTCGCAGTGCTGCATGAAGTTGGTTTTGTGTGAATTAGGTGCTTGTAGGTACTTTGGTTTTGTGTGAATTAGGTGCATGTAGGT
1189	PAcontig_15180_527	A/G	in silico	0.102865	0.905187	100	LG04	81.548	0.114501	Mendelian segregation	WS0262_K15.1	AACATGTGCTGACTGCAAGATCCAATATCTTACCTGGTACATCTGGCATGCATGGCAGACCACACAAAAGGGGCAGGACAGTACATGGAATGGACATATT[A/G]GAGCTAAATACATAACATCTTGGATATATGGAGTGCTCTTGGTAAACAAGAGAGTGATTGAAGCTGCAATCTCAAGCAGAAGCTCGAAATTTGACACCAT
1190	PAcontig_15184_515	A/G	in silico	0.417463	0.891776	99.9132	LG02	84.813	0.462975	Mendelian segregation	GQ03121_K23.1	GCAACATTGAAGTGGATTTTTGCAAAGTGCTGATTATATATATATTATGGTGTGACAGCTCATGTTGGGGGATATTGTCATCTCCGTGGATACAGCTGCC[A/G]GGCAAGCAGAGGAAAGAGGCCACAGTCTTCTTGATGAGATACGTATCCTCATGGCAAGTCTGTTTTATTCTCTTCCTGTAAATATGCTGTATGGATTTGA
1191	PAcontig_15191_879	T/C	in silico	0.208333	0.862892	100	LG11	7.158	-0.00526292	Mendelian segregation	GQ03810_M05.1	TATATTTAMATCAATCATGGCTGCACAACAAAATACTAAATATGCAGGTACAGATTAAATATCACAGAAGACATACCTAGGCGATCTTCGATAATAGTCC[T/C]GCGGAGGAGACCTTGACTGAGATCTATCCCGATAACCTCTTCTTCCGTAGCCAGGAGAAACACCGCGCCTTCCAGTAGGAGTCCGTGATCTGTCAKATCG
1192	PAcontig_15207_383	A/G	in silico	0.0164931	0.780231	100	NA	NA	0.00130021	Mendelian segregation	GQ0073_H22.1	CAGGGTGGTCGAAGATCCGACGGTCGTTGATCGCATTTTCCACTATTTGCTGCGCGAAGATGTTACCGAGTCATTTAGAAGAAGTTTTCTGCAACAAGCT[A/G]AGCTGAAGCCGTTCTAATATCAAATATATTGTACATCATGTATACATAGAAACTTCTTATGTAGAAAGCTGCTACTTTGCTACTCATGTAGGAATTTTGA
1193	PAcontig_15215_358	C/T	in silico	0.105035	0.914477	100	LG10	16.632	0.107993	Mendelian segregation	GQ03312_O09.1	CCTCAGCCTAATCTGTCAGTGTCATTATTCACCTAATTTCCTAGAAACTTACCACATACAGGCATTCATTGAATGGTAAGAGCTTACCACCCAACTCCAT[T/C]TTCGATAAGCACGTCCATAGGAGTATGCTAGCCAGCGCCATTATAATTTGTAACTAATCTACAGGATGGACTGATAGACCAAAATCTGCATGTTCTGCAC
1194	PAcontig_15216_844	G/T	in silico	0.138938	0.700298	98.0903	NA	NA	0.161305	Mendelian segregation	GQ03801_J12.1	TTCATTTTTGAGGGATACCTTTTAACTCTAGGCCGGAGTATTAAAATTCAGAGCCGTTTGCCCATGCCATTTGCAAGCTTTAATGTTTCTCTGATCATAA[T/G]CAATGGGTGGCATTAAATTTTTTATCATTGCCGAGCTCGGTATCAAAGAAATGGCATGTATTTGATATTATGTATTGCTAATTTATGCAAATTGAGCATG
1195	PAcontig_15219_361	G/A	in silico	0.329861	0.940894	100	NA	NA	-0.0575399	Mendelian segregation	GQ03213_B05.1	GTCTTTTGGTTCGGTGTATAGCCAAATTAACAGCAGGAAGYTTGCGATGTATCTGCCTCCACAACATATTAACGGCATCATCTTTTATGGGTGGATACTG[A/G]TATTCAAAGTGGTGTGCAACCTGCTTCAACTTGTTCCACATTTTTAACCATTTTTCCTTTGGAAATGTCTCTAGCTTCTGCATCAAATATCCAGGCCTCA
1196	PAcontig_1522_918	T/C	in silico	0.404067	0.592059	98.1771	NA	NA	0.67804	Mendelian segregation	GQ03109_F18.1	GGTACACCCAAGCATAGTTGATTCCTGTTACTAAAGACGTTAGACATCCCAATATCCATTTCATTGGGGGCAGACAATTTGTATGATTTGTTACTAAnnAT[T/C]GGCACATTCAAGTCCTGTTGAGGATAACCCCAGGAAAATATTATCATTACCAGCAAGAGCACTCTCCCCAAGCTTTTTCATGTCCATGTCATGTTCAGAC
1197	PAcontig_15230_750	A/G	in silico	0.180278	0.863082	99.9132	LG08	96.74	-0.0563896	Mendelian segregation	GQ03813_L06.1	GCTTGAATCCATTTGTGAAGAGAGGGGCACTTCGCACAGGAGGGAAGTACCAAACCTCCACATATTTCAAAGGGCTGAAGCCAAGGTATCCATGAACCCA[A/G]GCAGGCATCCAGATAATTGATTTCCTnnCTCCTGCTTAATTCCATCATAGAACATCAAGTTCCCTCTGGCCAATGCAGAATCCAGCGTTACCCACATCTCA
1198	PAcontig_15234_478	G/A	in silico	0.304688	0.88232	100	LG07	194.806	-0.0125163	Mendelian segregation	GQ03702_E08.1	CATCTATAGATTACAGAAGAAAATAACAGCCAGATCTCCTTGATCCTAAAAACAGGGGCTAAAGATCACCCATAATACATCTCATTTGAAGAGGAGAGAG[A/G]CCAAGAAGGGGATGAAGGAGGCGATCAGAGCGGCAAATAGGGAAGGAACGAAGGRCATTGAAGCAACACCTGCCTCCATTGACGGACTGGGGGCAGCTGC
1199	PAcontig_15239_733	C/T	in silico	0.261285	0.934709	100	LG04	3.253	-0.190474	Mendelian segregation	GQ03103_O02.1	AATGCCAACGTCTTGTCGAAGCCTTACTGTGCTGGTTCATATAAAATGCCCAAAACTCTTCTCGGTTTCTGAATTGCATCTTGCAGATAATTTTGGCAAG[T/C]TTGGTAGAAAGGCCACTATAAAATCTAGATCTTAAACTTGATTGCTTGAATCTGTAATCATCTGGACCCCAAATTCAGAAAGGCCATAAATTTAAGAATC
1200	PAcontig_15262_484	T/G	in silico	0.0939153	0.669213	98.4375	NA	NA	0.103427	Mendelian segregation	WS00113_M04.1	TGGAGTAGAGTCCTGCCTGGCCTGCAATGGAATCAAATCCACCTGCGACAAAGTCATCTGGATCTTGGGATTTCTGTACGCGGCCTGCAATCACTCTACA[T/G]ACCAGCATTGCTCTCTTTCTCTTCCCTTTTSCCTTGGATGCCAACTCTnnCGTCTTCTTCTTCCAATAACAACTGTGTGTTGTCATGAGCTTTCCCACTGC
1201	PAcontig_15279_686	C/A	in silico	0.0850695	0.801559	100	NA	NA	-0.0184846	Mendelian segregation	GQ0013_K03.1	AAGTCTTCGGCATTTCATGTCGGCATTGGCTCCGTTGCGTCGATGCTGGCGGCTGTTGGTCACGTAGTGTTGGGTGGAATTTTTTGAAGTGCTATTTTTT[A/C]AAATATTCTTTATCTATATTTTAACTATGATGTACTTTTTTTTGACTTGCAAAACGAGAAGTATAGTGTTATTTTTTAAGTATTTATCGTTTGATTTTTT
1202	PAcontig_1528_1081	A/C	in silico	0.241754	0.947454	100	LG03	52.705	0.0347025	Mendelian segregation	GQ02819_I14.2	TGAAAGGAGATCCCCAGCCAGCTCCACTCTCCCAATAAGATCCTTTATYAGGGGACATCCACCCTGTTCTATCAATWGGCTTAGAACCCCATCCAGATTT[A/C]TCCTCATTTCCCCAGCCCACAGGTGCATATTTATCTTCCCCGTATGATGTCCATCCTGAGCTACCTGCAGCTGTATTGAATCCATTATCAACTTGATCTC
1203	PAcontig_15282_354	G/A	in silico	0.255439	0.369333	99.7396	NA	NA	-0.155714	Mendelian segregation	GQ03614_P09.1	GGAAAAGATTACTTTTGCACTCCTCAATGTTGTCAGCCTGGTGACAAAGGGCGGTGGTAGGGCCAAGTTCGTGTGGGGGAAGGAGCAACAACGAGCATTC[A/G]ATGATCTGAAGCATCGCTTATTTCATGAATCTACTATTTTTATGTTCATTCCTGTAGATTTACAATTATTCAGATGTTATTATGTAAATTTAGAATTATT
1204	PAcontig_15284_506	C/T	in silico	0.285156	0.951944	100	NA	NA	-0.0269395	Mendelian segregation	GQ03234_F12.1	AGACTAGATATTTTGGTTCCTTTTATTTTTTCGGGTAGATTTTCTATTATATATTCGAATGGAATTCTGAAATTACAATCCATCACATGTGGTCTCTGAA[T/C]TTGACCCAGATAATTAACACTGCAGACCCAACAATGGATATATCAGAAATTGTGGATATGTGAATTTCCAGATTCCGGCTATAKGGGAATTTTCATYAAC
1205	PAcontig_15296_217	A/C	in silico	0.477865	0.83259	100	LG09	64.733	0.0593679	Mendelian segregation	GQ0073_D06.1	GARCACAACTTATCTCAGTTTCTCTTCCTATTGTATGCACATGCCCAATGCCTTTGTGTTCTAACAACCCCCTGTACACAAAATCATTAAGCTTGCAATG[A/C]TAGGCTAATCATATTTTTCTCTCCAATTATACACCAGAAAGAATACCCACGAGAGGCTCATGATGATATCCCCAACAACTTGTCTAGGCCAATCTCTTGC
1206	PAcontig_15308_315	T/C	in silico	0.046875	0.858785	100	LG09	78.843	0.0461265	Mendelian segregation	GQ03116_G24.1	GATAGGATGTTTCTGTATAATATGATTCGTCTTCAAAGCTTGTAGCCTCGAACAAAGGAAGAAGCCTCTTGGCCTTCACAGAACCAACTTTTCTTGCAGC[T/C]GGTGCTTTGCTGGCAGTTGAAGTATCGATGTTTCCTATACTCATATTTTTCTGAGGGCCCTTGTCCAAGTGTATTTCTTTTAGATTGTCATGCACGTCAT
1207	PAcontig_1531_1013	A/C	in silico	0.10026	0.791226	100	NA	NA	-0.0136422	Mendelian segregation	GQ03235_F05.1	GATAGTATGTCTAAGCTTCTAATTGTGCCCTCTTATATTAAGTGCTTGTTTCAGTTACCGTCACCAAAAGTCCTTACAAGAACAATGTCCATCATTGAAA[A/C]GATGGAAACGTTTGGTATCCCTTAAAATAATTTCGCGTTCATGGACCTTGGAAATGAATTTGATAACAGAGTGACAATCACCACAAACTCTGAGATTCTT
1208	PAcontig_15313_393	T/G	in silico	0.297784	0.297799	94.0104	NA	NA	0.0134029	Mendelian segregation	GQ04105_M02.1	AATGACTGCATAACCAAAGGCACATTTTGGAGCACCATCATAAGTATTCGTGTATAAMTTAAATATGATATACTCTGAACTCCTCTTCATTCACAACATT[T/G]GTAAGGTGTGTGTACTTTTTTTGAGGAACCCTTGCACCATTCAACAGGATATTTGAGACCATTCTTCTKAACTTTTCTCAGTGTTGCTTCACCAAATACA
1209	PAcontig_15318_492	A/G	in silico	0	0	0	LG06	55.064	0	Monomorphic	GQ0173_N17.1	AGAGATCAATATGTAGAACATCTAAAGCCGTTTTCCGACCATCATAGACACCACCAAAGAAAACAAAGCAAAGAAAATAGGAACACAGAAGAATATGGAT[A/G]TTGCATCATCGTTACTGCCCGAGGCTGGTGGGATACCAGTACTACCGAAGCCACCGGATGTAGGTATGCTTGTATTAAGAAGTGATGAGCTGCTAGTACT
1210	PAcontig_15322_227	G/A	in silico	0.0690104	0.79168	100	LG04	135.47	-0.0470126	Mendelian segregation	GQ02804_M09.1	GTTTAATTTATGCCTTTTAACYTTTTAATTGCAGGACTCATGGTTAAAACCCATTTCAAAAATATTGATGGTGCTGGCTCTGGTGACATTGTTGGTGGTC[A/G]TGATATTGAGAGAGCCTCCTCAGTGGATCCACAAGCTCAAGTTTATYGGCGGAGGTTCGCTGCCTTGGACTGCTACCATCATTGTAATTGTGATTTCTCG
1211	PAcontig_15326_373	C/T	in silico	0.0377604	0.861523	100	NA	NA	-0.107257	Mendelian segregation	GQ04101_E06.1	TGGAACTAGACTCCAATTTAACAGGATCATCTTTTTTGTTCATCTTTGCAGAGGTGTCGGGATCAGAGTCCAAACAAGATGAATCCTGCAAGACAGCTTT[T/C]GGACAGCCATCGGAATCGGACTCAATATCAAGTGATTCCAAATTCACATCTTTATCAGAGCTGTCAGAACCAACGTCAAAATTATTTGTATCCAAAAATG
1212	PAcontig_15327_506	A/C	in silico	0.14375	0.757147	97.2222	LG04	47.226	-0.3398	Mendelian segregation	GQ03817_G16.1	TTCATCCAGGAAKTAGTGCCAACCACAAAGAGTATTCTGTACTGACAATGATACATCCACTTAACATAAATTACAGCTTACATTTAGCCCTGTCATCTGC[A/C]ACTCATGAATTGGAAGAGAAAATGTCAAGTGAGAAATAGCTCAGATGCTTTCTATGTCAAAGTTCAGTTCATGCATTAATATTTCATAACACCATCAAAA
1213	PAcontig_1533_661	G/A	in silico	0.277344	0.860325	100	LG01	165.013	-0.0190075	Mendelian segregation	GQ02810_J16.1	TGGAAGCCTGAGCCAGATGAAAAGATTTCTTCCACTAGAGCTCATAmTCTCCTGAAACTTCGTGAAATAAGAGAAGAATCGrCAGTAGATCAGACTCAGA[A/G]AAAAGAATTCATTGAATTTGTGGCCCTCTGCCTAGTTCATTTTGCTCTCTCCCATGGTATTTATCCATGAGGTGAGCCAGTGAATTAATTGAAACCTCTG
1214	PAcontig_15330_402	A/G	in silico	0.187934	0.824779	100	NA	NA	0.049411	Mendelian segregation	GQ03112_M22.1	AGCTCTAAAAATATGCAGTTGAACATTAGAGAATTACGTATTCGGATCTGAGTAATGGTGCTATGGCTTTCTTCAAATTAAGTTCTTGGAAGCTACCATA[A/G]TAGTCTCAGAAATAATCAAATTTACATTGAAATCCGATCTGATGACGTAGCAAGCGAATAAATACCCTAAAATTGATAAATGGTTAACCTAAGCACACAG
1215	PAcontig_15331_709	G/T	in silico	0.427951	0.765551	100	NA	NA	0.049571	Mendelian segregation	GQ02811_P06.1	GTGACAACATCCCAGCTGCTGCACCCTGCCTCATTGTCCTTGTACATTACTTCTGAACyGAATCATCTCCTGAACAAAAAGATAAGCACTGGCCCGGATG[T/G]ACGATTTAGTATTTCATACTCACTAGAAACCCAGGTTGTCGTCGGCAATTTCATAGCGAAGCTTCTTACTGTCTCGTACTCTTCCCTGTATGGCACAAAA
1216	PAcontig_15337_372	C/A	in silico	0.0390694	0.301051	98.8715	NA	NA	-0.42743	Mendelian segregation	GQ03904_D18.1	ACATGTAATCTAATTGAAATTGTACTCTGAAACACAAAAATTGAGACTAGCAACCACACCTTTACCTTGATAATGAGCAACACTTATATATTAATATTGC[A/C]CGCACTAAGTTGCATATACGGACAGACATAGAAAATCAAAAGGTGAGCGCCCTATTATCCTAATnnTATTTAGAGCCCAACAGAAATAGYAGTAAGACTAC
1217	PAcontig_15347_362	G/A	in silico	0.0533854	0.862635	100	LG10	16.034	-0.0782973	Mendelian segregation	GQ03220_F23.1	TTGGTGAAAAATTGCAGAAACCAGGATGTTCTGTCCTGGATGTCATCTTTWTAAGGGCTGTACTTAAGCTGGACCTGTACAAGATGGCATATTGCTAGTT[A/G]TTGTTTGTGACTGCATTTTTCGCTCGAGGATTTTATCCAGCATGACCAAAAGTATGGTTTAGTGAAAATCCTCCTTTGAATTCCATTTCCCCTCGAATTT
1218	PAcontig_15363_280	T/C	in silico	0.242398	0.713793	99.9132	NA	NA	0.319947	Mendelian segregation	GQ04010_L22.1	GACAAGACATCGAAATTTGTATGTTACCTRTGAATGAGTGATGATATCCATCAATGTTGAGAACCTnnACACCCTCACAATCTGTCACTGTCATACATTCT[T/C]GAAGCTTGGAACACCACTGAGGCAGCTTGTTGATTCTGATTCAAGGCATCCTGTAGACTCCCTTTCATACATTTCTTCTGTTTGAGAGGAAATAATAGAA
1219	PAcontig_15364_714	A/G	in silico	0.208333	0.745536	100	LG11	67.769	0.0736808	Mendelian segregation	GQ03804_A15.1	CCGGGAGCAGCCGAGTGTTTGGGCGCCTCCAATGCAGAGGTGATTTGTCTCCGCGGGACTGCCATACCTGCTCTCTCAATTCCCTCAATTCCATTCGCCG[A/G]GACTGCCCAAACGCTGTAGGCGCCCGGGTCCAGCTGGAGKATTGCTTCCTCCGTTTCGAAAATTATGATTTCTKGTCCAAACTGGACACCAACTTGTGGT
1220	PAcontig_15367_488	C/T	in silico	0.279514	0.566797	100	NA	NA	0.142257	Mendelian segregation	WS00834_G15.1	GAGCCCCGTTACCATAAGTGGTATCGAAGGTTTAAAAAGTGGTTTTGCGAATTATCAGAATCCTTCGAAATGCTTGTGGAGCTGCCATGTGTCTCCTCGG[T/C]GGTTTGGTGGTTTTGGAGGGTTGAKCACTGATAATGCTTGTTCACTTTAACCCCCAAAATCAATATGGACTGTAGATCTCCCTTTGATCTTCATCGTTCT
1221	PAcontig_15368_813	C/T	in silico	0.468668	0.711587	99.7396	NA	NA	0.882063	Paralog	GQ02826_H20.1	CACAGCGCCATGGATAACCACCGTAGGCGCCAGCAGCATCGACCGAGAGTTCCCGGCTCCCGTGGTGCTCGGRAACGGAAAAAACTACAGGGGCTCCTCC[T/C]TTTACAAAGGCAAGACGCTGGGCAACAAGCAACTGTCTTTAGTATACGGGAAAACCGCATCCAGTAACACGACTGCACATCTCTGCCTCGCYGGAAGCCT
1222	PAcontig_15373_223	A/G	in silico	0.410435	0.767295	99.8264	LG12	56.946	0.696164	Mendelian segregation	GQ03614_D22.1	TATGCGTCTCTCnnGCTTTAGCCCGCGGTATCTACTTGCTTTTGAGGAGGACTGCTTCATWTATGCGGGGARCAACTTCCTCTGACACTTTnnATCTCTTCA[A/G]ATTCTAATTACAGTTATCGCACTAGTCGTGATGATAACAGTTTCAGTGATAGTnnCTGKTATTCCGTGGAATAATATTGTATCATCYTATGCTCTTGGCTT
1223	PAcontig_15377_558	A/C	in silico	0.108941	0.803597	100	LG09	30.29	-0.0297281	Mendelian segregation	GQ03216_M18.1	CGGGGTTTATATGCCCACCTGCACCAGTATTATATAGTTTTCTCAGATCAAATATCAACGAAYTCAGAGAAGAAAAAAWACAGGAATTAATAGAATCATA[A/C]GGCCACCTGAAACTCCGGCGGTGCAATACACGAGGACGAAGATCATTCCGCCGAAGGACCAGGCTATACCCAGGGTGCCCACCCCCCCACACGGTTTCTT
1224	PAcontig_15390_508	G/A	in silico	0.363281	0.70346	100	NA	NA	0.0901918	Mendelian segregation	GQ0035_P20.1	CATCCTAAAATGAATACTAGAGCTAATCTGCTCCATATTGGCATTGTCCATCATCTTCACATCAGCAGCCGATCCCCTGAGGTCATATGACCGTGTGCCA[A/G]TCAAACAAATGsCGTTGGAGAAGGCCGCCGATGAGCCATAAATTAGTCTGCTTCATGCTCTTCCCCGGATTCAAACAACTTACGACCCGCTCTGCCTACA
1225	PAcontig_15391_421	C/T	in silico	0.423178	0.816145	98.8715	NA	NA	0.683282	Mendelian segregation	WS03211_A17.1	CTCCTCTGGCAATAACTATCCAGATATAGGCACTTTTTGTTGGAGTGCTGCTGCTTTGCCAAATGAAATGATTTTATTGCMAATGATGTGTTTCTTCATG[T/C]TGTAAACAATATATGATCATTGCTCTGCAATACACCTTTGATTGAAAATCTAACCCGAAGTGGAGGCCAAAGAAGAACAAGAAGATATAGAAYACCGTGA
1226	PAcontig_15392_496	G/A	in silico	0.0546875	0.463882	100	NA	NA	0.00725336	Mendelian segregation	GQ03612_A20.1	GGnnTGGATGCCACTGTTATGTAGAAGTTAGAACACTATGGATCTACTCTGAATTCATGATTTTTTGATTCATTTGGTTAGATCTTCTACACACCACTCTT[A/G]CGTCATATATGGTCTTGGTTGGGATGGGTGGCTGTTTCTCGGAAGAACTTTGTTAAGTATCTGAACTCTGGTTTTAGTTGCATTGTTATTCCTGGTGGTG
1227	PAcontig_15404_701	T/C	in silico	0.0121528	0.811552	100	NA	NA	0.000221523	Mendelian segregation	WS0337_H23.1	GATCCCGTCGTCAGGCTTGGATCTGTGTACAGAAAATCGAACGACTTGAACATTTCCCCAATTGTCTCTGCCTCTTCAATCGCGGCTTCTGCATCAGGGA[T/C]GATTTTCGCTTCCAAGCCGTCYGAATTAACCTTGAAGGACTTGGCAGGTGCAGCCTCGGCTGTGGAACAAGAAGACGGGGAATCATCTTGATCCTCCGGG
1228	PAcontig_15407_563	A/C	in silico	0	0	0	NA	NA	0	Monomorphic	GQ03207_B12.1	GAATTCTGCATCCATGATAACCCCTCGCACAACATGAACAATAATTTGTCCTCGTCTCGCGTCAGTAGCTTCACAGCTTATGTTATTAACAAACATAACT[A/C]CGGTAGAAACCCTACCTAGCTGTAATCTGAATCCAGACAAAGAATCCACAACAAGCTCGCCGTTTAACGGCACCGACTTCGACGGCAAATGTAAAGGAAC
1229	PAcontig_15412_378	G/A	in silico	0.353299	0.941058	100	LG10	61.262	0.0334052	Mendelian segregation	GQ03710_A14.1	TTCAAAACCCAACCCATCTTTCGGAACCATTTTGTAATACATTGCATGAGTAGGGAAAAATACAACTTTCAAGCTTTGTGAGAATAAATGAAATACAGAT[A/G]AAGCAATTTTAMTTAACTTGTGTTAATGGTGACCGTGAATCTCTAGGTATTAGGGAATCTTGRCGAGGCTTTGACTCCTTCGATATCCCGTTCTCATGGT
1230	PAcontig_15415_343	G/A	in silico	0.0559896	0.818583	100	NA	NA	-0.0381804	Mendelian segregation	GQ03417_O15.1	CAAAATGAATTTTAAACCACAAAACATATAATTACATTAATTTCTGCTTTTGCTACAAATAACTCCATTTCGTCTGTTCGACATAAAATTTATAAGCCCA[A/G]CAGTATGTTTCCCTTTACAAAGTCCAACTTGAATTTACAGAGTTCGCTCTCACAAGAAAACAAAGAGTTTGGTTGTTGAGACTTACGAAACAATGGACAT
1231	PAcontig_15424_306	G/A	in silico	0.355778	0.751894	99.9132	NA	NA	0.0291532	Mendelian segregation	GQ03325_L07.1	TTATCTCGTTTATACATCTTTCGGAGCCCCACATAATCCCCAAACTGAAGCRAATCACCTGACCATATAAAAAAATCTTAACGCCGCGCTCACCAAACAG[A/G]TTACGGTATTGAATGCCACAGAATAACGGCGCTCTTGCAATGCCCATAACCCGGAGGCGCACAnnATTCAAACCCTCCACCATCGCCCAAAATATYCTCAT
1232	PAcontig_15429_674	C/T	in silico	0.490885	0.876784	100	LG08	28.867	-0.0430847	Mendelian segregation	GQ03417_I10.1	CAAATTGGGGGACCAATATAGCATCTTTGCTACTTTTCATTCCATGTTGATTCATCTCCATGCCATTCTGCAGCCTTTTATARAAGGCAAAAAGAGCATA[T/C]AGGGCATAATGCATTTCTTCCTGAGAGTGCTAAAGATAAAATCTTGGTGACTATTAATCATTCTGCCGAGGTAAAAAAAAAAAACTGGAAGCCCAAAGAG
1233	PAcontig_15433_449	A/C	in silico	0.5	0.381535	85.6771	LG06	139.219	0.999999	Paralog	GQ03917_I16.2	GGAAATCTCACGGAATTGCTCGCTGGAGATTTAGCAGGTCTkGCTGACAACAAATTTCAGrGCTATGGTGyTGGGGACGACGATGATCTGTTCTTTGGAC[A/C]GAAAGTGATTCAGATGGGCCATCGGCAAAACGAAGTGGCAATCGAGAATCGGTTCACGGAATCTGACTTTTGGGCGGATTTTTCAGGGGAGTTTTCCGAT
1234	PAcontig_15441_636	C/T	in silico	0.499117	0.666406	98.2639	NA	NA	0.97527	Paralog	GQ0181_H12.1	AATGATATGAATTTGCARCACAAAAGTTACCGGAGGTTGTAGACCCRGTAGCTAGACGCGAGTCCAAAGCTTGGAAGTTGGTGCCGCTTGCTGCAGGTTT[T/C]ACCGTCTTCGACGARGTTCCAGCGATTGTCACnnCCCTCTGCCGCACAATCTGCCCCCAWTTCGCCTGCGAAATATATGTATAATTGTTTTTTGTCTGTTA
1235	PAcontig_15447_543	A/G	in silico	0.34158	0.692437	100	LG06	157.588	0.518785	Mendelian segregation	GQ03103_H24.1	GTTAATCGCTGTGGTAGCAGCCCCTCTCATTGCATTGATGACGAAAAGGGCCACAGAAGGGGTACCTAGAGTAGGGAAGGTAGTGCAGAAGATTCCAAAT[A/G]CAGTGTATGCATCTGTTATCACTGCTGCAGTTrTGCTCATTCAAAAGATCAACGAGAGCAGAGAATGAGCTTAACATTGATGTCATTATATGGGAAACAG
1236	PAcontig_15448_777	C/A	in silico	0.443429	0.911154	99.7396	NA	NA	-0.183631	Mendelian segregation	GQ03913_M05.1	ACAACCAGGCGTTTACTATGCTGAAATCCTCGCTTTCTTTCGAGTATCAATGCTGCTCTCTTCTTCTTCACAACTGCTGAGATTTTTAATAGATGTAGAA[A/C]TTTTGCATAAATATGATGTTGGGTTAATGAGTTCAAATAAATGGCAAAATCATCCTAAATCTCTTGGCTGTGTCnnATTGCTTGTGGACTATTTCTTAAAA
1237	PAcontig_15450_634	T/C	in silico	0.422406	0.672969	99.566	NA	NA	-0.0691246	Mendelian segregation	GQ03006_M05.1	CATAAGCAGAAATGGTACTAGTCTCATTTTGTATATTTAATGAAGAAATGTCTAACCTATCATGCTCATCTGTAGAAGCTGTAGATCTGACATCATGTTT[T/C]GTATGTGGATCAATTTTGTCTTGATGTAATGTCCATAATAGCCTGTAATTTGATAGATCATAAATTCCTGGAGCAAAGACAGATAGAGATAGGGGCAGAG
1238	PAcontig_15459_431	A/G	in silico	0.0898438	0.927045	100	NA	NA	0.0878614	Mendelian segregation	GQ03605_L14.1	CAAAAGCATCTGAAAACATAGGCCTTGTAAATGCTGGAACTTACCTTCAAGAGCAGTTTGGAGGGGGATTATTTCCAATTCTTTATATCTGGGCTATTGG[A/G]TTATTAGCAGCTGGGCAGAGTAGTACTATAACAGGGACATATGCGGGGCAGTTTATCATGGCTGGTTTTCTTAATCTTCGTATAAAGAAGTGGCTTAGAG
1239	PAcontig_15467_649	T/G	in silico	0.486111	0.687597	100	NA	NA	0.0007722	Mendelian segregation	GQ03609_C03.4	TTAAATCAAAGAGGTTCGAAACCGCTCGCCTATGCGACAGTCTGGAACTATTTCCTATGGCAGACCCAGAAAAAGATCCATAAGCAATCGCTCTGCCGAC[T/G]AAATTACGAACTGTTACTATCGGTGGGAAGTATGCGAAAAAAACAGAGAGGACGAAACTTGAACAGAACAAGGAAGTATGGATTTTATTCCTGCCATAGA
1240	PAcontig_15470_1051	T/G	in silico	0.418443	0.508795	93.6632	NA	NA	0.719521	Mendelian segregation	GQ0205_M15.1	TATGGCCAATAAGGGTAGCATCATATAAATCAGAATCCTTTTTTTCTGGCTTCGCATCAAATTCTGCTTTTATTTCACTCGGACCCTCTTCTTCTTCACT[T/G]TGCTTTTTCCTCGATTTTTTTGTGGGTTTGTCGCTAACCTCTGATTGGGGCTCTGCAATCTGTGAAAATTGCTCATTGGCATCCACCTCTGTTTTTCGCC
1241	PAcontig_15474_849	G/A	in silico	0.175781	0.887977	100	LG03	108.586	0.033523	Mendelian segregation	GQ02906_K10.1	CACCTCCAAGGAGTAATTCAACCTTTCATAGTGGATACnnTCACTCATTATGTGGTTAAGAAATTCCATAACTTCGCTTTCAGAGATTTCTGCTCCTCGTC[A/G]TCATCTTCATCATCTTGTTCGGTCCCAACAAATGTTTCAGCATCATCATCATTGTTRCCTTCATTCTCASTGCTCTCATCATAGAGTTCTCCTGTCTCGG
1242	PAcontig_15475_791	A/G	in silico	0.254883	0.44089	88.8889	NA	NA	-0.0127293	Mendelian segregation	GQ03228_O13.2	CCTAGCTATATTTTCTTCCTCGCATTTCTGAAACTACGTTCCATGAAGCAGGGTTTTGTTGTGGGGAAGGATTTTGCATCAGCTATTGCATACTATTTTG[A/G]TCTCTGTCATTCACATCGAGTGAAAGGAATTGTAACGTTGGGTGAACCTTACATAAAACCTTGTGAATTCGCTAGATCGGACTTGACTCCAAAAGACTTC
1243	PAcontig_15479_656	T/C	in silico	0.424913	0.930849	100	LG10	89.249	0.0248486	Mendelian segregation	GQ03802_A02.1	AGGTGCTGCGGGTATCGAGTATCTTTTTTGTTGTTTTCACCTTCTTCCTAGTCTCTGCTTATATTAGAGACTGAATGGAATTTACAATTTCTCTATCATC[T/C]AGAGCATGGTCATGCYATCATCCTCTGACCTTAAAGATAAGTGAAAAAAATAAGACCACATTACACTTATGTCTCTGATAATGTTCCTTTTCTGTTTCTG
1244	PAcontig_1548_904	A/G	in silico	0	0	0	NA	NA	0	Monomorphic	GQ02818_D05.1	ACTCTGCAATCACAGAATTGTTCAAGACCCCAGCATGATCCAGCTGGAGGGATTCAACCAGGTCAGCCTTCTTCTAGGCCACCTTTCCAGGACTCTACTG[A/G]AGGTGTTCACCCAGTCCAGCCTCTTGTGCTTGGTGGACCTATTCTTAGTGGGAACCAGATGAATTCCAACCTTATGAATKTCCCCCACAGGCCAATGCAT
1245	PAcontig_15483_743	A/C	in silico	0.141861	0.650905	93.316	NA	NA	0.165264	Mendelian segregation	WS00817_H16.1	TCTTGATTTGCACCCGGCCAGCCCAGCCACAGCTCTCTCATCTTTGACCAATTTCCCATAACCCCCTCCTTGACTGGCGACTTTATGTGGACTTGGAGAA[A/C]CCTGAGACGACGCAAACTTTGCAGGTCCTTTACACAACCATACTGTCTTTCCTCCGCATTTGCCTCTTCCTCGGAATCCAACTTAACACCGCTGCACCAC
1246	PAcontig_1549_1358	A/G	in silico	0.00911458	0.93328	100	NA	NA	3.99748e-05	Mendelian segregation	GQ03232_M15.1	GTATGAATATTTGAATTTGTCCATCTACTACTATTGTCGATGCATCATCAACAACAGGAAATTCCTTCCTAGTACCAGAACCAATACACTGTAGTCCATA[A/G]AATACTGCCAAGCTGGCAAGTTTAACATGCCCAGTGAGCAAAGGAAGCTGAATCAGCCCCCCCTGCTGATGGGAATAAAAAAATAAAGTTCTGAAAACCA
1247	PAcontig_15491_889	C/T	in silico	0.45979	0.607687	99.3056	NA	NA	0.471052	Mendelian segregation	GQ01311_A05.1	CCTTCTGCAGCCTCAGCTGTTAATGCTAGCAACAATAATAACAACGTAGCTGCAACTGCAATGCTATTAACATTAGATGCAACATCAGCACTGAGCTTGG[T/C]CATCTCTAACTCAAGTTCTATATTGATGGAATCAAAAGATTAGATTACAATCGCTGCATCCGTGCTCGCATGAGGATTAGATTACAATCGCTGCATCCGT
1248	PAcontig_15493_427	G/A	in silico	0.0377604	0.904211	100	LG12	46.842	-0.0071557	Mendelian segregation	GQ027112_A07.1	ATTGACAAGAATAACATTCCAGGCATGTGGTGTGTAGTCCATGTAACCTCTGACTAACTCACAACGGATAGGAGGATCCGCCCTATCACATAGATACTGT[A/G]TATTCACAATAAACAAGTTAGAAATGTGGTCCAAGTTAAAACTAGACAGATGTAATAAAATAGAACTGCAAAAAGAGGGGTTAAACACATTTAACTGTCA
1249	PAcontig_1550_649	G/A	in silico	0.390201	0.554826	99.2188	NA	NA	0.19866	Mendelian segregation	GQ04010_F09.1	AACGTGCACCACTATCACGTTCATGTTGCACACCACCCTCACTGTTTGAkGCCAAAGTCGGGTCGTGGCAwGCTGCATCwGCATTGCACCAGATATTGCA[A/G]GGATCCAGGACATATCCCCCAGGCATCGGTTGCCGGAATGGTGCATCATTGCAAGTTTTATCCATTCTAATTGACTTTTGGTAGGGATAGGACCCCAATT
1250	PAcontig_15508_722	T/C	in silico	0.38358	0.828384	99.9132	LG03	25.589	0.00863621	Mendelian segregation	GQ03122_H04.1	AAATTCACTAAGGACTCATGCCTCGTTCTAGTGAGAAGATTTGAATATATGTATATATGAGCTTTTTGTAAACGCAATATGGATATTGCTTATTGAAATA[T/C]GAGCATGCCAAGTTTGTGTGAAATGAAGTATTTAGGTTATCACAAATAGCAGTTCTATTCCTTATGAAGACATTTAAAATTCATTATCKTTGCTGGTGAT
1251	PAcontig_15509_350	A/G	in silico	0.390625	0.819195	100	NA	NA	-0.201367	Mendelian segregation	GQ02817_C17.1	CACTGCAGAGAAAAGCATGARCAAGTCATCATCACGAGCATTGGATTTGAATTATTCTGCTGAAGCTCTAGAGAATTTTATTGAGTCTTGCAGCCACACC[A/G]GCGCATTACAGGATGACTGTGATCTAACGGCTGATGAGCTCTATGTTCTTCATTGTGTTCRGGAATACTTCTCCAACAGTTTCTTCAAATTAATAGACAA
1252	PAcontig_1551_1445	C/A	in silico	0.161458	0.831452	100	LG06	0.405	-0.0831368	Mendelian segregation	GQ04003_F19.1	GAATATAATGCACTGCGGCAGGAAGATAAGTGTTATCCCCTAAACCTGATCTTTCCAGTATCTTCCCCTGGAATTCCAAGGAWGAATCTTGAAAATACCC[A/C]GAAAGCTTTGAGTGATTCATAAAGCGCTCGAAGTTCACTTTGAGGCTTTCGGGGGGCTTGTAACAGGAGTATTCCACAAGATACACAGGTAGAGGACGAG
1253	PAcontig_15510_618	A/C	in silico	0.030816	0.951435	100	NA	NA	-0.131171	Mendelian segregation	GQ02811_C04.1	AGATACTGACACCTTCAATAATTTTTTCCATACTATTGATGACTTGTCATAATTTTAATGACCCATCCCAGCTCTTTCTAATCCTAATTGTCACTGATAT[A/C]TATTGAACTAGTTTACATCTGGCTCAAGCCATTTCAAAGAATGGGATCCAGATTGTCTCGTGTCTCCTGGAAATTGCATCACCTCTTAGAGCTAAAAAGG
1254	PAcontig_15511_439	C/A	in silico	0.296441	0.836976	100	LG02	167.497	-0.0115097	Mendelian segregation	GQ03117_I02.1	GAATGACATGGAGAAGAAAAGGAGACATCAAAAGACATTTTCAGAAAAGGGATCATCAGACCAGGCTGGTGGGCCTGACACTACTTCTTTTATGTCCTTT[A/C]TCTACTCTTTTCTGWCATGTTCAGAAGCAAGTGTTAGGCGTGCAGAAGACGGTGAGAAGGATGAATGCAATATTGAAATGAATGAACAGTACTCAACTAA
1255	PAcontig_15516_549	A/G	in silico	0.468075	0.298647	92.4479	LG01	138.804	0.0540624	Mendelian segregation	GQ02803_O16.1	TCATCGGCACCTGTACAAGACAGAAGTATACAGTTTAATCGTGGTTTGACTAATTCAGATTGTACATACTCACAAAAGCCTGTGGATTGTGATATTCACA[A/G]CGTTGTCATGGGCTCCGACAAAGTGAATTCAACTTCATCCGAACCTGACAACATTTTGGAAAAAAATGACGTGATTAATGCCACTGTGGATAAAAGGATT
1256	PAcontig_1552_1117	G/A	in silico	0.447049	0.762891	100	LG08	23.08	-0.0659126	Mendelian segregation	GQ02814_E08.1	AAGCAACTTCTCCAACAAAACCCAAATCAACCCCTTGTGGCCTTGCAGTAATCAGCTTCCCATCCTTCCCACAGAGCCCCACAGCATTTCCCCCAGCCCT[A/G]TTGATCAGAGAAACCAGTGACTTATTCACTTTGCCCACCAAAACCATCTCCACAACCTCCATTGTGGCTGCATCTGTGACCCTGAGGCCATTCTTAAACT
1257	PAcontig_15520_352	C/T	in silico	0.381636	0.577289	99.7396	NA	NA	0.0234092	Mendelian segregation	GQ03718_B23.1	AAGAGGCTGGAGCTCTTTGTGCTGTGAAATTTGGGTCTGTTTTGGTGGAACGAAAGTGTGGGAAGATGGCCAAGGAGCAGGCCTTTTTATCTACGGAGAT[T/C]GTGAACCAGGGAGTGCAGGAATCGGGCCCAAATGCGGGATCCTTGACATTCTCAGTTAGAGTCAGGAGACGGCTTCCTGACTTTCTACAGTCTGTGAATT
1258	PAcontig_15529_471	G/T	in silico	0.047491	0.684437	96.875	NA	NA	-0.19552	Mendelian segregation	GQ04102_C18.2	CTGCTGCTCTCAATCCYGTCGACTTTAAGAGGCGGGATGGCAGAATCAGAATCGCGGATTCCGATTTTCCGGTATGACATGGGTTCATTCCTCCCGTCTG[T/G]TTTTAGCATAAGCTTCATCATTCCTCCCGATTTTCTAGATTTAAACTATGTTTAACAGTTTAAATCCTGATTCCCAGTAGTTCGTTTGTGTTATGTAGRC
1259	PAcontig_15534_340	A/G	in silico	0.240885	0.972036	100	NA	NA	-0.166878	Mendelian segregation	GQ03236_C13.1	AATCAAACAAAAGCTTCTATACACAATAAAAAAGACATCACACTAATCTTTATCTCCTGACCTCTTCTGATTCAAATGGCATTCCAAGCAGTATAAAAGC[A/G]TCAGCAAGACCCTGAACACCTATACCAATTGGCCTATGTCGCATATTTGACAGTTTTGCAGTTTCCACAGGATAAAAGTTCACATCAATTATCTTATTGA
1260	PAcontig_15536_618	A/G	in silico	0.118924	0.868178	100	NA	NA	-0.0555301	Mendelian segregation	GQ0207_N05.1	TTCAAAACAGTAATATGGGTTGAATCTCATATCCATTATATGAAGGTAGTATTTGTGTGCATTGATAATCAGTGTGTGGATTAATAGTTGGGTGGAAGTT[A/G]CTGGTGGCGAGCTTTTTATGGCTTGACATGATTAAAATAATGCAGCTTTGGAACTGYAATGTCCGCTGGGATAGTGATCGAGATTATCGTGACGGTTGTA
1261	PAcontig_15537_485	G/T	in silico	0.0828993	0.852933	100	NA	NA	0.0900347	Mendelian segregation	GQ03603_D20.1	AATTTTCGGCAATAATAACAGAACAAAGCACTTTGCATGATCAACTAAATCAACATTTTATGTCTATAATGCAAAAGCAACTGCAAAGAWGTCAAAAGAT[T/G]GAATGTTCAGCATTTCAATCAATGGACCAAGCTTGCAGCATAGAGAAAGAGTGCATCCCTCTAAACAAGAGACTGAAATAGGTTCCCACGAATGGAAAGG
1262	PAcontig_1554_556	C/T	in silico	0.406603	0.589642	99.9132	LG08	80.938	-0.00975771	Mendelian segregation	GQ04109_D17.1	CGTATAAATGTCCCTGAGCTCATGACGACATGTCCCTGTTTGACTCTGCAGGATCAGACTTTGTGCCGTAGGTGAAAGATGACACAAGCCAGCCATTCA[T/C]TTTTGCCTGCTCAACATAACTAGCAAACTTTTCCCTAGCGTTGGGAATATCCAAGGCCAAGTCATCAAGGCTATCAGCAACCCTTGTGAAACCTTTCATC
1263	PAcontig_15541_747	C/T	in silico	0	0	0	NA	NA	0	Monomorphic	WS00747_B11.1	TAGGCAGAAATGACCAAAATAACCCTTCACCCACACATTGAATGTCCATATGACTAACACACATCAGCAATTAGCTGGGGTGTAATTGCCTGTAGACAAA[T/C]GAGGTAGATCTGATGATTGATCACATGCAAACCTCTGTTACAAAGTGTTGTCTATAAATCCAACAAGAAAATGGAAGTAATTATAAATCGCCATAAATAA
1264	PAcontig_1555_547	G/A	in silico	0.43397	0.953614	99.9132	LG10	71.101	0.052234	Mendelian segregation	GQ02808_F23.1	AACATCATATACAATGnnGTCACCCTTTTACAATTGTGTAAnnTATATACAATACATGGCCACCTTGAGCAAATGAATCATTCAACTAGGTCAAAAAAGAGA[A/G]GAAATTGCATCCTTGTCATTTGCCAAGCAAAACGCATGACTGCCTGGCCCCCTTGACCAAATAAATCGTCCARCTAGATCATAAGATGAGGAATTTGCAT
1265	PAcontig_15553_732	C/T	in silico	0.222656	0.927579	100	LG08	87.031	0.0105886	Mendelian segregation	GQ03708_F08.1	ATGGTTGCCTTGGTTATCATTTCGAAGTGGAGGAATGGTAGTTGTGGAGGGAGGATCGCCTAACCTCCTAGTCAAATGAATAGGTRTAGGGACATATATG[T/C]GAAATATCGTTAGGTGCAACGTGAGTTTCATGTGACAGTATTTAACGACCAACTTATGTATCTATRTGTCACAGGTTTTATCTTCTATCACATCGCTGAA
1266	PAcontig_15554_436	T/G	in silico	0.329427	0.90968	100	NA	NA	-0.109958	Mendelian segregation	GQ0255_P01.1	TTGCAGGGGTCWCTGTTGCTTCCATTAAGCGAATGTTTGACGGCCTTTTGCAAATTCTGGGTCTCAACAGCTCTAACCCTGAAGCCATGGCGAATAGTCT[T/G]GACTTGGGCTCCCAYCTTGCTCGTCTCTTACTGATTGCAGAACTCGACAGTAGAACCAGCAAATCCCCTACCACTTTTGGCAATGTTACAGACTGCGCTG
1267	PAcontig_15570_347	G/A	in silico	0.431944	0.691464	93.75	LG07	60.769	0.76039	Mendelian segregation	GQ03810_P24.1	CTATGGTAAGCCTCCTAAGCCTGATTCTGCGTTGAGGCTATCAATTCAGTTCCGTCCAGCAGAAACTGAAKCCTTGCGCAAAGATGGTGGTGGGGTTCCC[A/G]ATACTTATTTTCCTCTTCGTAAAGGTGGGATGGTTTCCGTTTATCAGGATGCTCATGTCGTTGATGGCTTACTTCCTGAGATTCGATTGGATGGTGGAAA
[truncated: 4,395 more rows]

## Sheet: README
List of all the headers and their meanings
[truncated: 15 more rows]
