# Supplementary material for: A catalog of annotated high-confidence SNPs from exome capture and sequencing reveals highly polymorphic genes in Norway spruce (Picea abies)
Source: BMC Genomics. 2018 Dec 17;19:942. doi: 10.1186/s12864-018-5247-z (PMC6296092; doi:10.1186/s12864-018-5247-z)
Supplement: Supplementary file 3 — The 30 most SNPed genes among the 16,516 Picea abies genes analysed. (XLSX 15 kb) [file 12864_2018_5247_MOESM3_ESM.xlsx]

## Sheet: Feuil1
TOP 30 most SNPed genes
GCAT gene ID	Average beta	Congenie gene ID	Congenie family ID	Description	Keywords	PFAM accession	Description	GO attribution	GO accession
GQ03012_G24.1	0.002704	MA_10432507g0010	3732	RecName: Full=Phytanoyl-CoA dioxygenase domain-containing protein 1; EC=1.-.-.-;	Complete proteome; Dioxygenase; Iron; Metal-binding; Oxidoreductase; Reference proteome.	PF05721	Phytanoyl-CoA dioxygenase (PhyH)		GO:0005886,GO:0016702,GO:0048244,GO:0055114
GQ03316_G24.1	0.002551	MA_212851g0010	na	RecName: Full=Probable fatty acid methyltransferase; EC=2.1.1.-; AltName: Full=ORF3; AltName: Full=S-adenosylmethionine-dependent methyltransferase; Short=AdoMet-MT; Short=SAM-MT	Lipid biosynthesis; Lipid metabolism; Methyltransferase; S-adenosyl-L-methionine; Transferase.	PF02353	Cyclopropane-fatty-acyl-phospholipid synthase	transferase	na
GQ02812_E23.1	0.002540	MA_10429655g0010	na	RecName: Full=Glucan endo-1,3-beta-glucosidase; EC=3.2.1.39; AltName: Full=(1->3)-beta-glucan endohydrolase; Short=(1->3)-beta-glucanase; AltName: Full=Beta-1,3-endoglucanase	Glycosidase; Hydrolase; Plant defense; Signal.	PF07983	X8 domain	hydrolase	GO:0016023,GO:0016787
GQ02772_H02.1	0.002519	MA_109913g0010	na	na	na	PF04862	Protein of unknown function, DUF642		na
GQ03202_N08.1	0.002509	MA_322880g0010	na	na	na	na	na		na
WS0263_G22.1	0.002442	MA_10430521g0010	91	RecName: Full=Endoglucanase 6; EC=3.2.1.4; AltName: Full=Endo-1,4-beta glucanase 6	Carbohydrate metabolism; Cell wall biogenesis/degradation; Cellulose degradation; Complete proteome; Glycoprotein; Glycosidase; Hydrolase; Polysaccharide degradation; Reference proteome; Secreted; Signal.	PF00759	Glycosyl hydrolase family 9	hydrolase	GO:0004553,GO:0008152,GO:0016023
WS02611_N10.1	0.002398	na	na	na	na	na	na		na
GQ03603_L05.1	0.002243	MA_18702g0010	1219	RecName: Full=Dual specificity protein phosphatase 12; EC=3.1.3.16; EC=3.1.3.48; AltName: Full=Dual specificity tyrosine phosphatase YVH1	Acetylation; Complete proteome; Hydrolase; Metal-binding; Nucleus; Polymorphism; Protein phosphatase; Reference proteome; Zinc.	PF00782	Dual specificity phosphatase, catalytic domain	hydrolase	GO:0016787
GQ03101_A19.1	0.002226	na	na	na	na	na	na		na
GQ03704_I23.1	0.002225	MA_8965097g0010	77	RecName: Full=26S protease regulatory subunit 6B homolog; AltName: Full=26S protease subunit 6B homolog; AltName: Full=26S proteasome AAA-ATPase subunit RPT3; AltName: Full=Protein BMAA insensitive morphology 409; AltName: Full=Regulatory particle triple-A ATPase subunit 3;	ATP-binding; Coiled coil; Complete proteome; Cytoplasm; Nucleotide-binding; Nucleus; Proteasome; Reference proteome.	PF00004	ATPase family associated with various cellular activities (AAA)		GO:0000271,GO:0004871,GO:0005515,GO:0005524,GO:0005618,GO:0005634,GO:0005829,GO:0005886,GO:0006094,GO:0006635,GO:0006888,GO:0007010,GO:0008233,GO:0008540,GO:0008568,GO:0009407,GO:0009506,GO:0009638,GO:0009664,GO:0009735,GO:0009785,GO:0009825,GO:0009832,GO
WS00722_C06.1	0.002183	na	na	na	na	na	na		na
GQ03317_L22.1	0.002181	na	na	na	na	na	na		na
GQ03813_C09.1	0.002179	MA_15220g0010	615	na	na	PF00903	Glyoxalase/Bleomycin resistance protein/Dioxygenase superfamily		GO:0016829
GQ02907_L21.2	0.002147	MA_10428659g0010	1805	RecName: Full=Acyl-CoA-binding domain-containing protein 1; Short=Acyl-CoA binding protein 1	ANK repeat; Cell membrane; Cell wall; Complete proteome; Endoplasmic reticulum; Glycoprotein; Lead; Lipid-binding; Membrane; Metal-binding; Reference proteome; Repeat; Secreted; Signal-anchor; Transmembrane;Transmembrane helix; Transport.	PF00887	Acyl CoA binding protein		GO:0000062,GO:0005515,GO:0005783,GO:0005886,GO:0006629,GO:0006869,GO:0006888,GO:0006891,GO:0009409,GO:0009505,GO:0009514,GO:0010260,GO:0010288,GO:0010351,GO:0016558,GO:0032791,GO:0070300
GQ03319_A12.1	0.002128	MA_4055764g0010	na	na	na	na	na		na
GQ0201_G18.1	0.002114	MA_17683g0010	805	RecName: Full=Glutamate dehydrogenase B; Short=GDH B; EC=1.4.1.3	NAD; Oxidoreductase.	PF00208	Glutamate/Leucine/Phenylalanine/Valine dehydrogenase	oxidoreductase	GO:0000166,GO:0006520,GO:0016639,GO:0055114
GQ0251_K04.1	0.002088	MA_3149435g0010	na	RecName: Full=NFX1-type zinc finger-containing protein 1	Coiled coil; Complete proteome; Metal-binding; Reference proteome; Repeat; Zinc; Zinc-finger.	na	na		na
GQ0032_I01.1	0.002077	MA_111913g0010	8937	na	na	na	na		na
GQ03224_G17.1	0.002071	MA_36510g0030	13	na	na	PF00560	Leucine Rich Repeat		na
GQ03706_F07.1	0.002062	MA_9916158g0010	na	na	na	na	na		na
GQ02906_F12.1	0.002059	MA_75157g0010	1710	na	na	PF00168	C2 domain		na
WS0323_K10.1	0.002048	MA_207511g0010	5	RecName: Full=UDP-glycosyltransferase 74E1; EC=2.4.1.-	Complete proteome; Glycosyltransferase; Reference proteome; Transferase.	PF00201	UDP-glucoronosyl and UDP-glucosyl transferase	transferase	GO:0035251
GQ04001_A23.1	0.002042	na	na	na	na	na	na		na
WS00749_M08.1	0.002040	na	na	RecName: Full=Pentatricopeptide repeat-containing protein At2g03880, mitochondrial	Complete proteome; Mitochondrion; Reference proteome; Repeat; Transit peptide.	na	na		na
GQ02816_K20.1	0.002039	na	na	na	na	na	na		na
GQ03123_A24.1	0.002038	MA_10436211g0010	99	RecName: Full=17.4 kDa class III heat shock protein; AltName: Full=17.4 kDa heat shock protein 2; Short=AtHsp17.4B	Complete proteome; Cytoplasm; Reference proteome; Stress response.	PF00011	Hsp20/alpha crystallin family		na
GQ01312_B05.2	0.002038	MA_913693g0010	380	RecName: Full=Aluminum-activated malate transporter 13; Short=AtALMT13	Alternative splicing; Complete proteome; Ion transport; Ionic channel; Membrane; Reference proteome; Transmembrane; Transmembrane helix; Transport.	PF11744	Aluminium activated malate transporter		na
GQ03225_F04.3	0.002034	MA_566091g0010	8572	na	na	na	na		na
WS00830_I21.1	0.002027	na	na	na	na	na	na		na
GQ03301_N23.1	0.002026	MA_3894144g0010	na	na	na	na	na		na
