# Supplementary material for: A catalog of annotated high-confidence SNPs from exome capture and sequencing reveals highly polymorphic genes in Norway spruce (Picea abies)
Source: BMC Genomics. 2018 Dec 17;19:942. doi: 10.1186/s12864-018-5247-z (PMC6296092; doi:10.1186/s12864-018-5247-z)
Supplement: Supplementary file 5 — Annotation of the 16,516 Picea abies genes according to GCAT and ConGenIE database with GO accessions. (XLSX 1731 kb) [file 12864_2018_5247_MOESM5_ESM.xlsx]

## Sheet: GCAT-congenie-GO
GCAT-ID	Number of contigs	Contig Length	Number of SNPs	Average beta	Mean average depth	Congenie-ID	% of identity against GCAT	Match length	Congenie family ID	Description	GO accessions	Orphan	Conifer-specific
GQ0011_A20.1	1	1532	1	0.000285	55	MA_31482g0010	99.66	876	1223	RNA recognition motif. (a.k.a. RRM, RBD, or RNP domain),RNA recognition motif. (a.k.a. RRM, RBD, or RNP domain),RNA recognition motif (a.k.a. RRM, RBD, or RNP domain)	GO:0000166,GO:0003676,GO:0016491	not orphan	not conifer-specific
GQ0011_A21.1	1	1823	3	0.000569	27	MA_81159g0010	98.98	688	98	K+ potassium transporter	GO:0000394,GO:0005886,GO:0006813,GO:0009086,GO:0010075,GO:0015079	not orphan	not conifer-specific
GQ0011_B07.1	1	1209	0	0.000176	62	MA_158416g0010	99.39	651	1329	Alpha-L-arabinofuranosidase B (ABFB),Putative glycosyl hydrolase of unknown function (DUF1680)		not orphan	not conifer-specific
GQ0011_C07.1	1	652	0	0.000224	534							no significant match in congenie	no significant match in congenie
GQ0011_D15.1	1	1710	5	0.000690	91	MA_71765g0010	99.06	854	71	Glycosyl hydrolase family 1	GO:0005975,GO:0008422,GO:0009507,GO:0016023,GO:0043169,GO:0048046	not orphan	not conifer-specific
GQ0011_D18.1	1	1218	4	0.000794	99	MA_14925g0010	98.61	648	226	Glutathione S-transferase, C-terminal domain,Glutathione S-transferase, N-terminal domain,Glutathione S-transferase, N-terminal domain,Glutathione S-transferase, C-terminal domain,Glutathione S-transferase, N-terminal domain		not orphan	not conifer-specific
GQ0011_E11.1	1	1643	7	0.000865	157	MA_12260g0010	99.17	843	11893			not orphan	conifer-specific
GQ0011_F23.1	1	725	5	0.001745	65	MA_9879396g0010	100	33				not orphan	not conifer-specific
GQ0011_G22.1	1	811	1	0.000512	70	MA_10428826g0010	100	95				not orphan	not conifer-specific
GQ0011_I04.1	1	748	1	0.000578	58	MA_696298g0010	99.32	876				not orphan	not conifer-specific
GQ0011_J01.1	1	1368	0	0.000183	31	MA_765263g0010	99.33	299				not orphan	not conifer-specific
GQ0011_J05.1	1	622	2	0.000971	81	MA_9506636g0010	100	500	1214	Putative Phosphatase,haloacid dehalogenase-like hydrolase,Haloacid dehalogenase-like hydrolase	GO:0008152,GO:0016791	not orphan	not conifer-specific
GQ0011_J20.1	1	1052	1	0.000388	76	MA_119527g0010	98.39	685	13941	Bacterial protein of unknown function (DUF883),Phage tail repeat like		not orphan	conifer-specific
GQ0011_K08.1	1	1179	4	0.000883	69							no significant match in congenie	no significant match in congenie
GQ0011_K09.1	1	958	4	0.001012	98	MA_10072439g0010	100	95				not orphan	not conifer-specific
GQ0011_K11.2	1	859	0	0.000281	36	MA_122931g0010	99.27	411	975			not orphan	not conifer-specific
GQ0011_K19.1	1	1080	4	0.000889	103	MA_99914g0010	97.45	822				no significant match in congenie	no significant match in congenie
GQ0011_M16.1	2	1972	11	0.001201	127	MA_3370g0020	95.67	231				no significant match in congenie	no significant match in congenie
GQ0011_M18.1	2	2035	1	0.000351	41.5	MA_44746g0010	99.04	728	100	Sugar efflux transporter for intercellular exchange	GO:0016020	not orphan	not conifer-specific
GQ0011_N04.1	1	938	6	0.001573	65	MA_72251g0010	98.96	1150	161	Glycosyl hydrolases family 35,Galactose binding lectin domain,Beta-galactosidase,Glycosyl hydrolases family 2, sugar binding domain,Beta-galactosidase jelly roll domain	GO:0004565,GO:0005618	not orphan	not conifer-specific
GQ0011_N18.1	1	1075	5	0.001098	91	MA_75790g0010	97.63	632				no significant match in congenie	no significant match in congenie
GQ0011_O20.1	1	1013	0	0.000182	126	MA_10432111g0020	99.23	518	239	Transmembrane amino acid transporter protein,Tryptophan/tyrosine permease family	GO:0016021	not orphan	not conifer-specific
GQ0011_P09.1	1	1406	0	0.000154	58							no significant match in congenie	no significant match in congenie
GQ0012_A01.1	1	1005	6	0.001396	83	MA_20656g0010	98.93	559	51	Plastocyanin-like domain	GO:0031225	not orphan	not conifer-specific
GQ0012_C17.1	1	1156	0	0.000191	53	MA_689060g0010	99.53	642	6	Cytochrome P450	GO:0009055,GO:0019825,GO:0020037,GO:0033772,GO:0051792,GO:0055114,GO:0080110	not orphan	not conifer-specific
GQ0012_I05.1	1	850	2	0.000816	43	MA_111068g0010	99.12	798	13	ATPase family associated with various cellular activities (AAA),Leucine Rich Repeat,NB-ARC domain,TIR domain,NACHT domain,Leucine Rich repeats (2 copies),AAA ATPase domain,AAA domain,Leucine rich repeat,TIR domain,Leucine rich repeat		not orphan	not conifer-specific
GQ0012_K17.1	1	1165	4	0.000914	62	MA_130755g0010	98.55	621	30	SRF-type transcription factor (DNA-binding and dimerisation domain),K-box region		not orphan	not conifer-specific
GQ0012_M03.1	1	615	1	0.000643	89	MA_10427950g0010	98.35	789	31	Transferase family	GO:0016747	not orphan	not conifer-specific
GQ0012_O09.1	1	1287	4	0.000863	51	MA_70249g0010	99.21	761	917	Caspase domain	GO:0006950,GO:0008234,GO:0009987,GO:0019538,GO:0044444,GO:0048046	not orphan	not conifer-specific
GQ0012_O11.1	1	1178	8	0.001363	153	MA_6646362g0010	99.28	279	17924	Gamma-thionin family,MORN repeat		not orphan	conifer-specific
GQ0013_A06.1	1	2682	3	0.000321	59							no significant match in congenie	no significant match in congenie
GQ0013_A21.1	1	1709	6	0.000937	45	MA_19589g0010	97.74	974				no significant match in congenie	no significant match in congenie
GQ0013_A24.1	1	1286	1	0.000350	48	MA_393573g0010	99.57	465	2262	Oleosin		not orphan	not conifer-specific
GQ0013_B06.1	1	1065	3	0.000747	86	MA_4249g0010	98.53	204	4806			not orphan	conifer-specific
GQ0013_B07.1	2	1898	6	0.000954	67	MA_10156761g0010	98.16	381	37	Serine carboxypeptidase,Alpha/beta hydrolase family	GO:0004185,GO:0005615,GO:0006508,GO:0009742	not orphan	not conifer-specific
GQ0013_C04.1	1	841	2	0.000747	67	MA_19887g0010	95	120				no significant match in congenie	no significant match in congenie
GQ0013_C09.1	1	836	2	0.000772	59							no significant match in congenie	no significant match in congenie
GQ0013_C10.1	1	663	2	0.000964	62							no significant match in congenie	no significant match in congenie
GQ0013_C19.1	1	798	3	0.000940	117	MA_165733g0010	98.67	75	100	Sugar efflux transporter for intercellular exchange	GO:0005887,GO:0008643,GO:0016023,GO:0051119	not orphan	not conifer-specific
GQ0013_D05.1	2	2076	8	0.001196	37	MA_45311g0010	99.68	618	59	Cytochrome P450	GO:0009055,GO:0018685,GO:0019825,GO:0020037,GO:0055114,GO:0070330,GO:0080110	not orphan	not conifer-specific
GQ0013_E07.1	1	1934	1	0.000243	40	MA_942533g0010	99.21	756	89	Thaumatin family	GO:0000911,GO:0009505,GO:0009506,GO:0009664,GO:0016023,GO:0042545,GO:0051322,GO:0051707	not orphan	not conifer-specific
GQ0013_F10.1	1	1170	5	0.000926	143	MA_10425995g0010	98.43	572	9	Peroxidase	GO:0002215,GO:0004601,GO:0005794,GO:0009908,GO:0046872	not orphan	not conifer-specific
GQ0013_F15.1	2	1600	3	0.000612	90	MA_8754335g0010	95.83	96				no significant match in congenie	no significant match in congenie
GQ0013_F22.1	1	938	0	0.000274	28	MA_14830g0010	98.32	654	7915	Membrane-associating domain,Domain of unknown function (DUF588)		not orphan	conifer-specific
GQ0013_G01.1	1	651	1	0.000703	45							no significant match in congenie	no significant match in congenie
GQ0013_G12.1	1	789	0	0.000274	58	MA_10217366g0010	98.6	785	8	Myb-like DNA-binding domain,Myb-like DNA-binding domain		not orphan	not conifer-specific
GQ0013_G18.1	1	1080	4	0.000919	87	MA_1400g0010	99.06	855	1363	Seed maturation protein		not orphan	not conifer-specific
GQ0013_H04.1	1	694	0	0.000264	131	MA_10431394g0020	99.32	438	8861	Remorin, C-terminal region		not orphan	conifer-specific
GQ0013_I01.1	1	1199	2	0.000554	52							no significant match in congenie	no significant match in congenie
GQ0013_I10.1	1	1362	1	0.000377	28	MA_589595g0010	100	108	3	Region in Clathrin and VPS,PPR repeat,Evolutionarily conserved signalling intermediate in Toll pathway,Replication factor C C-terminal domain,Mitochondrial 28S ribosomal protein S27,PPR repeat,PPR repeat family,Tetratricopeptide repeat,Tetratricopeptide repeat,Tetratricopeptide repeat,Tetratricopeptide repeat,Pentatricopeptide repeat domain		not orphan	not conifer-specific
GQ0013_I11.1	1	1182	0	0.000196	43	MA_41308g0010	96.32	408				no significant match in congenie	no significant match in congenie
GQ0013_I23.1	1	741	0	0.000341	30							no significant match in congenie	no significant match in congenie
GQ0013_J02.1	1	1219	3	0.000696	63	MA_22430g0010	97.8	363				no significant match in congenie	no significant match in congenie
GQ0013_J03.1	1	1408	0	0.000139	95	MA_103018g0010	99.52	414	5106	SelR domain,DNA directed RNA polymerase, 7 kDa subunit,Double zinc ribbon,DDE_Tnp_1-like zinc-ribbon	GO:0005886,GO:0008113,GO:0055114	not orphan	not conifer-specific
GQ0013_J09.1	1	1138	0	0.000213	35	MA_15253g0010	99.19	491				not orphan	not conifer-specific
GQ0013_K01.1	1	1095	0	0.000235	28	MA_239561g0010	98.62	507	4220			not orphan	conifer-specific
GQ0013_K02.2	1	1181	2	0.000488	103							no significant match in congenie	no significant match in congenie
GQ0013_K03.1	1	1017	1	0.000422	60							no significant match in congenie	no significant match in congenie
GQ0013_K06.1	2	2321	6	0.000719	84	MA_30667g0010	96.88	128				no significant match in congenie	no significant match in congenie
GQ0013_L06.1	1	1021	1	0.000277	661	MA_114199g0010	97.87	47				no significant match in congenie	no significant match in congenie
GQ0013_L14.1	1	1354	1	0.000324	54							no significant match in congenie	no significant match in congenie
GQ0013_M03.1	2	1721	3	0.000585	115.5	MA_872237g0020	95.04	242				no significant match in congenie	no significant match in congenie
GQ0013_M12.1	1	1359	7	0.000942	292							no significant match in congenie	no significant match in congenie
GQ0013_M19.1	1	1147	0	0.000187	60	MA_10434372g0010	98.82	845	13468	Regulator of Vps4 activity in the MVB pathway		not orphan	conifer-specific
GQ0013_N01.1	1	945	1	0.000482	46	MA_204317g0010	99.31	434	46	EamA-like transporter family,Multidrug resistance efflux transporter		not orphan	not conifer-specific
GQ0013_N17.1	3	3243	3	0.000393	57.3333333333333	MA_10432193g0010	98.68	453	258	Cellulase (glycosyl hydrolase family 5),Beta-galactosidase,Glycosyl hydrolases family 2, TIM barrel domain,Glycosyl hydrolase catalytic core,Sugar-binding cellulase-like	GO:0016787	not orphan	not conifer-specific
GQ0013_O10.1	1	1278	2	0.000470	83							no significant match in congenie	no significant match in congenie
GQ0013_O16.1	1	1045	4	0.001089	46	MA_1220g0010	99.73	745	2201	Helix-loop-helix DNA-binding domain	GO:0006355,GO:0006950,GO:0007165,GO:0009725,GO:0071310	not orphan	not conifer-specific
GQ0014_A02.1	1	627	2	0.001100	44	MA_8964g0010	98.04	357	9418			not orphan	conifer-specific
GQ0014_A06.1	2	2062	7	0.000785	75	MA_481697g0010	99.4	503	2350	short chain dehydrogenase,KR domain,Enoyl-(Acyl carrier protein) reductase	GO:0008106,GO:0009507,GO:0055114	not orphan	not conifer-specific
GQ0014_A15.1	1	1266	0	0.000188	38	MA_10433917g0010	98.68	604	230	Glyoxal oxidase N-terminus,Domain of unknown function (DUF1929),Galactose oxidase, central domain		not orphan	not conifer-specific
GQ0014_D19.1	2	2029	4	0.000703	52.5	MA_91011g0010	98.89	630	109	Chalcone and stilbene synthases, N-terminal domain,Chalcone and stilbene synthases, C-terminal domain,FAE1/Type III polyketide synthase-like protein,3-Oxoacyl-[acyl-carrier-protein (ACP)] synthase III C terminal,3-Oxoacyl-[acyl-carrier-protein (ACP)] synthase III	GO:0008152,GO:0016740	not orphan	not conifer-specific
GQ0014_E08.1	1	677	3	0.001366	43	MA_88843g0010	99.8	491	1658	C-5 cytosine-specific DNA methylase,BAH domain,Cytosine specific DNA methyltransferase replication foci domain	GO:0008168,GO:0009793,GO:0032776	not orphan	not conifer-specific
GQ0014_F01.1	2	1450	1	0.000410	80	MA_9084305g0010	98.31	355				not orphan	not conifer-specific
GQ0014_G02.1	1	833	3	0.000939	94	MA_12540g0010	98.53	204	1784	Universal stress protein family		not orphan	not conifer-specific
GQ0014_I15.1	3	3422	7	0.000566	82.3333333333333	MA_10435577g0010	99.25	534				not orphan	not conifer-specific
GQ0014_K10.1	1	725	2	0.000856	71							no significant match in congenie	no significant match in congenie
GQ0014_K16.1	1	1316	5	0.000893	93	MA_10434053g0010	98.91	276	46	EamA-like transporter family,Multidrug resistance efflux transporter	GO:0005739,GO:0016020	not orphan	not conifer-specific
GQ0014_L13.1	1	1047	0	0.000234	34	MA_6905336g0010	98.32	357	8963	Protease inhibitor/seed storage/LTP family,Probable lipid transfer	GO:0005488	not orphan	conifer-specific
GQ0014_N13.1	2	1505	5	0.000921	87	MA_9946570g0010	99.16	478				not orphan	not conifer-specific
GQ0014_N19.1	1	1097	4	0.000955	67	MA_471678g0010	100	72				not orphan	not conifer-specific
GQ0014_O10.1	1	902	2	0.000872	26	MA_12087g0010	99.22	129	418	Zinc finger, C3HC4 type (RING finger)		not orphan	not conifer-specific
GQ0014_O16.1	1	647	4	0.001718	51	MA_19153g0010	98.86	881	54	Glycosyl hydrolases family 16,Xyloglucan endo-transglycosylase (XET) C-terminus	GO:0005975,GO:0016787	not orphan	not conifer-specific
GQ0015_B03.1	1	1538	6	0.000919	80	MA_804816g0010	95.05	748				no significant match in congenie	no significant match in congenie
GQ0015_B23.1	2	1949	7	0.000853	131	MA_10367411g0010	98.47	327	3001	Late embryogenesis abundant protein,Bacterial protein of unknown function (DUF883)		not orphan	conifer-specific
GQ0015_D02.1	1	1200	7	0.001375	72	MA_10428063g0010	99.48	192				not orphan	not conifer-specific
GQ0015_D14.1	1	1289	1	0.000351	47	MA_647658g0010	98.51	603	43	short chain dehydrogenase,3-beta hydroxysteroid dehydrogenase/isomerase family,NAD dependent epimerase/dehydratase family,Polysaccharide biosynthesis protein,NmrA-like family,Male sterility protein,KR domain,NADH(P)-binding	GO:0000166,GO:0009718,GO:0045552,GO:0050662,GO:0055114	not orphan	not conifer-specific
GQ0015_D19.1	1	1303	2	0.000393	196							no significant match in congenie	no significant match in congenie
GQ0015_E09.1	1	607	0	0.000357	57							no significant match in congenie	no significant match in congenie
GQ0015_E15.1	1	1141	0	0.000218	32							no significant match in congenie	no significant match in congenie
GQ0015_E18.1	1	1367	7	0.001162	87	MA_11043g0030	96.81	690				no significant match in congenie	no significant match in congenie
GQ0015_E23.1	1	2008	2	0.000345	43	MA_957690g0010	99.79	478	1	PPR repeat,PPR repeat,PPR repeat family,Tetratricopeptide repeat,Pentatricopeptide repeat domain,DYW family of nucleic acid deaminases		not orphan	not conifer-specific
GQ0015_F01.1	1	1237	0	0.000198	34	MA_10435560g0010	99.09	767	2118	Retinoblastoma-associated protein B domain,Retinoblastoma-associated protein A domain,Rb C-terminal domain,Domain of unknown function (DUF3452)	GO:0000082,GO:0001558,GO:0001708,GO:0003677,GO:0005829,GO:0006349,GO:0008134,GO:0009553,GO:0009567,GO:0010090,GO:0022619,GO:0032875,GO:0048366,GO:0051302,GO:0051783,GO:2000036	not orphan	not conifer-specific
GQ0015_F09.1	1	927	0	0.000237	54	MA_9741g0010	100	387	1	PPR repeat,PPR repeat,PPR repeat family,Tetratricopeptide repeat,Pentatricopeptide repeat domain,DYW family of nucleic acid deaminases		not orphan	not conifer-specific
GQ0015_F18.1	1	727	0	0.000334	35	MA_103834g0010	99.08	653	196	Cyclin, N-terminal domain,Cyclin, C-terminal domain		not orphan	not conifer-specific
GQ0015_G13.1	1	612	1	0.000733	49							no significant match in congenie	no significant match in congenie
GQ0015_G22.1	1	1455	1	0.000329	37	MA_10428233g0010	99.64	556	5826	F-box domain,Phosphotransferase enzyme family,JmjC domain, hydroxylase,F-box-like,Cupin-like domain	GO:0005829,GO:0050794,GO:0050896	not orphan	not conifer-specific
GQ0015_I08.1	1	646	0	0.000356	44	MA_66089g0010	99.17	484	24	Pectinesterase,Plant invertase/pectin methylesterase inhibitor	GO:0005618,GO:0016788	not orphan	not conifer-specific
GQ0015_I09.1	1	1313	2	0.000474	70							no significant match in congenie	no significant match in congenie
GQ0015_K09.1	1	1216	4	0.000879	61	MA_21957g0010	99.6	494	1978	NUDIX domain	GO:0005739,GO:0006104,GO:0006914,GO:0010945,GO:0015937	not orphan	not conifer-specific
GQ0015_L17.1	2	1604	2	0.000428	272	MA_10429068g0010	98.15	486	1312	Pathogenesis-related protein Bet v I family,Polyketide cyclase / dehydrase and lipid transport		not orphan	not conifer-specific
GQ0015_M24.1	2	1611	5	0.000928	55							no significant match in congenie	no significant match in congenie
GQ0015_N03.1	1	976	2	0.000746	35	MA_10432123g0010	98.08	104				not orphan	not conifer-specific
GQ0015_N10.1	2	1691	3	0.000684	41.5	MA_89855g0010	99.58	717	365	Amylo-alpha-1,6-glucosidase,Alkaline and neutral invertase	GO:0004575,GO:0008152,GO:0033926	not orphan	not conifer-specific
GQ0015_N11.1	1	731	2	0.000904	53	MA_10427147g0010	99.29	425	1565	Ribosomal protein L11, RNA binding domain,Ribosomal protein L11, N-terminal domain	GO:0003735,GO:0005840,GO:0006412	not orphan	not conifer-specific
GQ0015_N14.1	1	1683	7	0.001009	63	MA_9991817g0010	99.56	684	16	GDSL-like Lipase/Acylhydrolase		not orphan	not conifer-specific
GQ0015_N23.1	3	3411	4	0.000499	52.6666666666667	MA_10427603g0010	97.27	513				no significant match in congenie	no significant match in congenie
GQ0015_O03.1	1	1589	5	0.000847	49	MA_10430660g0010	100	290				not orphan	not conifer-specific
GQ0015_O08.1	1	875	1	0.000474	70	MA_103013g0010	97.1	69				no significant match in congenie	no significant match in congenie
GQ0015_O21.1	1	1141	1	0.000407	42	MA_7910g0010	99.64	562	28	Eukaryotic aspartyl protease	GO:0043170,GO:0044237,GO:0044238	not orphan	not conifer-specific
GQ0015_P02.1	1	1046	2	0.000607	64	MA_101073g0010	99.23	519	2928	Zinc knuckle,Zinc knuckle	GO:0005488	not orphan	not conifer-specific
GQ0015_P09.1	1	861	1	0.000414	155							no significant match in congenie	no significant match in congenie
GQ0021_A11.1	1	1187	5	0.000871	187	MA_14717g0010	99.14	580	52	Multicopper oxidase,Multicopper oxidase,Multicopper oxidase	GO:0016491	not orphan	not conifer-specific
GQ0021_C04.1	1	1229	1	0.000342	66							no significant match in congenie	no significant match in congenie
GQ0021_E18.1	2	1341	2	0.000710	38	MA_10431527g0020	100	609	2	Protein kinase domain,Leucine Rich Repeat,Protein tyrosine kinase,Leucine rich repeat N-terminal domain,Leucine Rich repeats (2 copies),Leucine rich repeat,Leucine Rich repeat,Leucine rich repeat	GO:0000166,GO:0004674,GO:0006468,GO:0009855,GO:0009887,GO:0010051,GO:0016020,GO:0016043,GO:0048439,GO:0048519,GO:0050794	not orphan	not conifer-specific
GQ0021_E23.1	2	2168	9	0.001013	86.5	MA_10434639g0010	98.72	548	670	Aluminium induced protein,Glutamine amidotransferase domain,Glutamine amidotransferase domain		not orphan	not conifer-specific
GQ0021_G20.1	1	725	3	0.000851	368	MA_107147g0010	98.51	268				not orphan	not conifer-specific
GQ0021_G21.1	1	1682	2	0.000390	55	MA_3648g0010	99.58	471	133	alpha/beta hydrolase fold,Lipase (class 3),Lecithin:cholesterol acyltransferase,Serine hydrolase,PGAP1-like protein,Alpha/beta hydrolase family,Alpha/beta hydrolase family		not orphan	not conifer-specific
GQ0021_M09.1	1	1333	2	0.000494	54	MA_210219g0010	98.66	299	1763		GO:0016023,GO:0046658	not orphan	not conifer-specific
GQ0021_M13.1	2	2015	3	0.000608	37.5	MA_909878g0010	99.5	1000	287	E1-E2 ATPase,Heavy-metal-associated domain,haloacid dehalogenase-like hydrolase,haloacid dehalogenase-like hydrolase,haloacid dehalogenase-like hydrolase	GO:0004008,GO:0005507,GO:0005524,GO:0006754,GO:0016021,GO:0060003	not orphan	not conifer-specific
GQ0021_M15.1	1	620	1	0.000773	37							no significant match in congenie	no significant match in congenie
GQ0021_O01.1	1	1350	8	0.001183	158	MA_10318979g0010	99.52	209				not orphan	not conifer-specific
GQ0021_O06.1	1	1409	0	0.000167	40	MA_27625g0020	99.33	895	4449	Chromatin assembly factor 1 subunit A	GO:0044260,GO:0090304	not orphan	not conifer-specific
GQ0023_A03.1	2	1721	3	0.000696	37	MA_10166825g0010	99.77	439	3153	Pyridine nucleotide-disulphide oxidoreductase,FAD dependent oxidoreductase,FAD binding domain,Tryptophan halogenase,Lycopene cyclase protein,Pyridine nucleotide-disulphide oxidoreductase,Squalene epoxidase,NAD(P)-binding Rossmann-like domain,FAD-NAD(P)-binding,Pyridine nucleotide-disulphide oxidoreductase	GO:0004497,GO:0019243	not orphan	not conifer-specific
GQ0023_C12.1	1	777	0	0.000274	62	MA_113047g0010	99.78	930	4819	Protein of unknown function, DUF573,Alcohol dehydrogenase transcription factor Myb/SANT-like,Myb/SANT-like DNA-binding domain,Myb/SANT-like DNA-binding domain,Myb-like DNA-binding domain	GO:0003700,GO:0006355	not orphan	not conifer-specific
GQ0023_C18.1	1	1082	1	0.000399	58	MA_68933g0010	99.5	605	1	PPR repeat,PPR repeat,PPR repeat family,Tetratricopeptide repeat,Pentatricopeptide repeat domain,DYW family of nucleic acid deaminases		not orphan	not conifer-specific
GQ0023_E23.1	1	813	3	0.001067	57	MA_2985486g0010	99.15	468	22	Protein kinase domain,Legume lectin domain,Phosphotransferase enzyme family,Protein tyrosine kinase	GO:0004672,GO:0005524,GO:0005886,GO:0006468	not orphan	not conifer-specific
GQ0023_I05.1	1	1358	4	0.000842	45	MA_123491g0010	99.35	768	1537	Mitochondrial glycoprotein	GO:0006139	not orphan	not conifer-specific
GQ0023_K14.1	1	900	0	0.000252	47							no significant match in congenie	no significant match in congenie
GQ0023_K15.1	1	977	3	0.000845	72							no significant match in congenie	no significant match in congenie
GQ0023_K23.1	1	889	1	0.000448	86	MA_13787g0010	100	213				not orphan	not conifer-specific
GQ0023_M03.1	1	1242	1	0.000347	59	MA_2290596g0010	95.67	208				no significant match in congenie	no significant match in congenie
GQ0023_M24.1	1	620	0	0.000386	37	MA_10250564g0010	97.89	285				no significant match in congenie	no significant match in congenie
GQ0024_A06.1	1	709	0	0.000340	36	MA_29739g0010	100	134				not orphan	not conifer-specific
GQ0024_A19.1	1	879	3	0.000868	107	MA_504895g0010	99.59	723	250	Sulfate transporter family,STAS domain,STAS domain,Sulfate transporter N-terminal domain with GLY motif	GO:0006810,GO:0015116,GO:0016020	not orphan	not conifer-specific
GQ0024_A24.1	1	1556	0	0.000140	56	MA_30471g0010	99.74	775	3217	Glycosyl hydrolases family 43,Glycosyl transferase family 64 domain	GO:0005739,GO:0016020,GO:0016758	not orphan	not conifer-specific
GQ0024_B19.1	1	1030	3	0.000893	44	MA_192059g0010	99.24	396	4394	Dormancy/auxin associated protein		not orphan	not conifer-specific
GQ0024_D06.1	2	3964	10	0.000616	122.5	MA_10216136g0010	98.48	66	9557			not orphan	conifer-specific
GQ0024_D19.1	1	1259	4	0.000822	71							no significant match in congenie	no significant match in congenie
GQ0024_E15.1	2	2416	5	0.000557	80.5							no significant match in congenie	no significant match in congenie
GQ0024_E20.1	1	1269	1	0.000360	45	MA_112769g0010	99.35	153				not orphan	not conifer-specific
GQ0024_F16.1	1	1230	1	0.000372	45	MA_96131g0010	100	100	1689	Cyclin-dependent kinase inhibitor		not orphan	not conifer-specific
GQ0024_G22.1	1	725	0	0.000328	38	MA_133272g0010	100	308	2472	DNA gyrase B,DNA gyrase/topoisomerase IV, subunit A,Toprim domain,Histidine kinase-, DNA gyrase B-, and HSP90-like ATPase	GO:0003918,GO:0005524,GO:0005694,GO:0006265	not orphan	not conifer-specific
GQ0024_H21.1	1	1584	7	0.001113	53	MA_10435030g0010	98.58	353	35	Protein kinase domain,Phosphotransferase enzyme family,Protein tyrosine kinase	GO:0000165,GO:0000186,GO:0004709,GO:0005524,GO:0009536	not orphan	not conifer-specific
GQ0024_K22.1	1	1015	3	0.000761	100	MA_10435575g0010	99.02	407	2952	ATP-dependent protease La (LON) domain	GO:0043170,GO:0044238	not orphan	not conifer-specific
GQ0024_M13.1	1	649	0	0.000386	31	MA_80165g0010	99.35	309	4889	DNA polymerase family B,DNA polymerase family B, exonuclease domain,Domain of unknown function (DUF1744),Predicted 3'-5' exonuclease related to the exonuclease domain of PolB,RNase_H superfamily	GO:0003676,GO:0006139,GO:0016779	not orphan	not conifer-specific
GQ0024_N17.1	1	706	1	0.000735	27	MA_6128248g0010	99.34	457	16156	Acyl CoA binding protein		not orphan	not conifer-specific
GQ0025_C15.1	1	1628	5	0.000908	33	MA_495935g0010	99.6	502	21	DEAD/DEAH box helicase,Helicase conserved C-terminal domain,Type III restriction enzyme, res subunit	GO:0000166,GO:0003676,GO:0003724,GO:0005739,GO:0008026,GO:0009663,GO:0009793,GO:0010497	not orphan	not conifer-specific
GQ0025_D02.1	1	733	2	0.000957	41	MA_36244g0010	98.91	276	832	SNF2 family N-terminal domain,Helicase conserved C-terminal domain,Type III restriction enzyme, res subunit	GO:0005488,GO:0005730,GO:0007059,GO:0007127,GO:0031047,GO:0043687,GO:0045893,GO:0051276	not orphan	not conifer-specific
GQ0025_D08.1	1	665	2	0.000961	62	MA_61376g0010	98.76	403	20	Subtilase family,PA domain,Peptidase inhibitor I9	GO:0016787	not orphan	not conifer-specific
GQ0025_E20.1	1	901	0	0.000253	46	MA_121578g0010	99.53	425	115	AP2 domain	GO:0003002,GO:0003677,GO:0003700,GO:0005634,GO:0006355,GO:0007276,GO:0009887,GO:0010492,GO:0031047,GO:0040029,GO:0042127,GO:0071841	not orphan	not conifer-specific
GQ0025_F17.1	3	4484	9	0.000469	132.333333333333							no significant match in congenie	no significant match in congenie
GQ0025_G19.1	1	2149	3	0.000370	86	MA_10436886g0010	99.51	205	58	Leucine Rich Repeat,NB-ARC domain,Archaeal ATPase,NACHT domain,Leucine Rich repeats (2 copies),AAA ATPase domain,AAA domain,AAA domain,Leucine rich repeat,Leucine rich repeat		not orphan	not conifer-specific
GQ0025_H01.1	1	725	2	0.000924	50	MA_333359g0010	99.08	653	28	Eukaryotic aspartyl protease		not orphan	not conifer-specific
GQ0025_J06.1	2	2468	7	0.000678	290.5	MA_159855g0010	96.53	662				no significant match in congenie	no significant match in congenie
GQ0025_J07.1	1	1137	1	0.000411	41	MA_22203g0020	99.05	423	140	Core histone H2A/H2B/H3/H4,Histone-like transcription factor (CBF/NF-Y) and archaeal histone	GO:0000786,GO:0003677,GO:0005515,GO:0005618,GO:0005730,GO:0006334,GO:0009294,GO:0009611,GO:0009617	not orphan	not conifer-specific
GQ0025_J10.1	1	1595	4	0.000630	82	MA_22170g0010	99.41	505	5453	DnaJ domain,CSL zinc finger		not orphan	not conifer-specific
GQ0025_K20.1	1	1466	2	0.000468	45	MA_131169g0010	100	84	14152			not orphan	conifer-specific
GQ0025_O13.1	1	1285	1	0.000340	55							no significant match in congenie	no significant match in congenie
GQ0025_P03.1	1	1234	4	0.000634	336							no significant match in congenie	no significant match in congenie
GQ0025_P15.1	1	1091	2	0.000659	37	MA_10436012g0010	100	196	874	Ubiquitin carboxyl-terminal hydrolase,DUSP domain,Ubiquitin carboxyl-terminal hydrolase	GO:0000956,GO:0004843,GO:0006511	not orphan	not conifer-specific
GQ0026_A12.1	1	1046	6	0.001420	63	MA_12679g0010	97.95	244				no significant match in congenie	no significant match in congenie
GQ0026_D11.1	1	609	1	0.000688	67	MA_310361g0010	99.1	223				not orphan	not conifer-specific
GQ0026_E17.1	1	1028	1	0.000429	53	MA_93406g0010	98.66	748	19	POT family,Major Facilitator Superfamily	GO:0016020	not orphan	not conifer-specific
GQ0026_F06.1	1	917	1	0.000526	36							no significant match in congenie	no significant match in congenie
GQ0026_F07.1	1	1238	0	0.000173	60	MA_101972g0010	100	222	157	ZF-HD protein dimerisation region		not orphan	not conifer-specific
GQ0026_F21.1	1	1167	1	0.000373	56	MA_475682g0010	99.74	390	4	Protein kinase domain,Phosphotransferase enzyme family,Protein tyrosine kinase	GO:0016301	not orphan	not conifer-specific
GQ0026_G03.1	1	781	0	0.000309	36	MA_82197g0010	99.32	589	8	Myb-like DNA-binding domain,Myb-like DNA-binding domain	GO:0003677,GO:0003700,GO:0006355,GO:0009414,GO:0009416,GO:0009737,GO:0009739,GO:0009751,GO:0009753,GO:0010118,GO:0010200	not orphan	not conifer-specific
GQ0026_H08.1	1	863	2	0.000733	65							no significant match in congenie	no significant match in congenie
GQ0026_I09.1	1	1967	8	0.000879	103	MA_7013651g0010	100	175				not orphan	not conifer-specific
GQ0026_I20.1	1	1199	8	0.001421	111	MA_55418g0010	99.37	790	591	Fasciclin domain	GO:0007389,GO:0008361,GO:0009505,GO:0009664,GO:0009832,GO:0009926,GO:0010015,GO:0040007,GO:0046658,GO:0048046	not orphan	not conifer-specific
GQ0026_J20.1	1	776	0	0.000292	47	MA_19015g0020	99.5	399	10811			not orphan	conifer-specific
GQ0026_K06.1	4	3725	15	0.000954	119.25							no significant match in congenie	no significant match in congenie
GQ0026_K14.1	1	1003	2	0.000587	92	MA_10427071g0010	98.6	429				not orphan	not conifer-specific
GQ0026_M20.1	1	1089	8	0.001695	74	MA_10428142g0010	95.65	46				no significant match in congenie	no significant match in congenie
GQ0026_N01.1	1	783	2	0.000944	33	MA_100985g0010	99.54	432	270	Leucine Rich Repeat,Leucine rich repeat N-terminal domain,Leucine Rich repeats (2 copies),Leucine rich repeat,Leucine Rich repeat,Leucine rich repeat	GO:0000904,GO:0005199,GO:0005515,GO:0009505,GO:0009506,GO:0032440,GO:0055114	not orphan	not conifer-specific
GQ0026_N23.1	1	1472	4	0.000707	69	MA_22044g0010	99.26	806	19	POT family,Major Facilitator Superfamily	GO:0000325,GO:0005774,GO:0005794,GO:0006869,GO:0006891,GO:0010351,GO:0015112,GO:0015334,GO:0016021,GO:0016558,GO:0042936,GO:0042937,GO:0042938,GO:0042939	not orphan	not conifer-specific
GQ0026_P04.1	1	745	3	0.001020	109	MA_10425761g0010	96.26	294				no significant match in congenie	no significant match in congenie
GQ0031_A15.1	1	795	0	0.000272	58	MA_960236g0010	98.69	688	896	Aldose 1-epimerase	GO:0005829,GO:0016853,GO:0019318,GO:0042732	not orphan	not conifer-specific
GQ0031_A17.1	1	644	0	0.000345	51							no significant match in congenie	no significant match in congenie
GQ0031_E09.1	1	1026	4	0.000868	155	MA_6179g0010	99.03	718	54	Glycosyl hydrolases family 16,Xyloglucan endo-transglycosylase (XET) C-terminus	GO:0004553,GO:0005618,GO:0006073,GO:0016762,GO:0042546,GO:0048046	not orphan	not conifer-specific
GQ0031_F03.1	1	1492	6	0.001034	53	MA_96803g0010	98.78	1069	69	Protein kinase domain,Phosphotransferase enzyme family,Protein tyrosine kinase,Di-glucose binding within endoplasmic reticulum,Carbohydrate-binding protein of the ER	GO:0000280,GO:0000911,GO:0004672,GO:0005886,GO:0007000,GO:0009640,GO:0009737,GO:0009786,GO:0009845,GO:0009909,GO:0009933,GO:0009986,GO:0010162,GO:0010182,GO:0010228,GO:0010311,GO:0016567,GO:0019915,GO:0030139,GO:0042803,GO:0048825,GO:0048829,GO:0050826	not orphan	not conifer-specific
GQ0031_I03.1	3	3030	7	0.000769	52.6666666666667	MA_10317671g0010	98.99	198	1	PPR repeat,PPR repeat,PPR repeat family,Tetratricopeptide repeat,Pentatricopeptide repeat domain,DYW family of nucleic acid deaminases		not orphan	not conifer-specific
GQ0031_I17.1	1	2166	5	0.000495	151							no significant match in congenie	no significant match in congenie
GQ0031_L21.1	1	1221	5	0.001074	55	MA_45158g0010	99.22	1023	5237		GO:0006260,GO:0043414,GO:0050794,GO:0060255	not orphan	not conifer-specific
GQ0031_P23.1	1	697	2	0.000899	68	MA_3236g0010	99.32	444	1347	F-box domain,F-box-like		not orphan	not conifer-specific
GQ0032_A11.1	1	994	1	0.000473	40	MA_499052g0010	99.72	360	1312	Pathogenesis-related protein Bet v I family,Polyketide cyclase / dehydrase and lipid transport		not orphan	not conifer-specific
GQ0032_C03.1	2	1629	4	0.000736	82	MA_10407g0010	99.17	363	2530	F-box domain,Kelch motif,Kelch motif,Galactose oxidase, central domain,Galactose oxidase, central domain,Kelch motif,Kelch motif		not orphan	not conifer-specific
GQ0032_E11.1	2	1971	5	0.000751	39	MA_872267g0010	99.61	256				not orphan	not conifer-specific
GQ0032_I01.1	1	613	5	0.002077	63	MA_111913g0010	98.89	451	8937	Late embryogenesis abundant protein,Herpesvirus latent membrane protein 1 (LMP1)		not orphan	not conifer-specific
GQ0032_I03.1	1	1029	2	0.000657	48	MA_833797g0010	99.33	300	5864	Peptidase inhibitor I9	GO:0008236,GO:0043170,GO:0044249,GO:0044262,GO:0050790	not orphan	not conifer-specific
GQ0032_K13.1	5	5123	20	0.000946	159.4							no significant match in congenie	no significant match in congenie
GQ0032_O07.1	1	1200	0	0.000178	61							no significant match in congenie	no significant match in congenie
GQ0032_O09.1	1	797	1	0.000577	44							no significant match in congenie	no significant match in congenie
GQ0033_A02.1	1	1287	3	0.000647	69	MA_137877g0010	99.24	921	353	WRC,QLQ		not orphan	not conifer-specific
GQ0033_A16.1	1	961	3	0.000877	65							no significant match in congenie	no significant match in congenie
GQ0033_B01.1	1	1039	1	0.000428	51							no significant match in congenie	no significant match in congenie
GQ0033_B17.1	3	2493	9	0.000938	80.3333333333333	MA_278339g0010	99.43	176	40845			orphan	not conifer-specific
GQ0033_B24.1	1	832	0	0.000220	134	MA_940417g0010	99.11	559	1501	Phorbol esters/diacylglycerol binding domain (C1 domain),Zinc finger, ZZ type,C1 domain,C1-like domain		not orphan	not conifer-specific
GQ0033_D11.1	1	752	0	0.000289	56	MA_958384g0010	98.59	213	17966			orphan	not conifer-specific
GQ0033_G11.1	1	781	0	0.000313	34	MA_120037g0010	98.27	346				not orphan	not conifer-specific
GQ0033_G23.1	1	1033	4	0.000916	111	MA_10434239g0010	99.72	706	5	UDP-glucoronosyl and UDP-glucosyl transferase,Glycosyl transferase family 1		not orphan	not conifer-specific
GQ0033_H17.1	1	1346	7	0.001197	81	MA_8508118g0010	95.71	70				no significant match in congenie	no significant match in congenie
GQ0033_J13.1	1	1020	1	0.000487	32	MA_5537306g0010	98.79	165				not orphan	not conifer-specific
GQ0033_L20.1	2	2068	5	0.000721	78.5	MA_2450g0010	98.89	1167	501	Serpin (serine protease inhibitor)	GO:0004869,GO:0048046	not orphan	not conifer-specific
GQ0033_N21.1	1	1692	8	0.001129	63							no significant match in congenie	no significant match in congenie
GQ0033_O14.1	2	1518	3	0.000560	210							no significant match in congenie	no significant match in congenie
GQ0033_P10.1	2	3202	6	0.000529	87.5	MA_11144g0010	99.03	1240	495	Fatty acid hydroxylase superfamily,WAX2 C-terminal domain	GO:0005783,GO:0010025,GO:0010143,GO:0043668,GO:0048653	not orphan	not conifer-specific
GQ0034_M23.1	1	1061	1	0.000441	41	MA_48044g0010	99.09	219	7988	BTB/POZ domain,NPH3 family	GO:0050896	not orphan	not conifer-specific
GQ0034_O04.1	1	817	0	0.000268	55							no significant match in congenie	no significant match in congenie
GQ0034_O14.1	1	1485	1	0.000291	58	MA_6605g0010	100	338	29	Kinesin motor domain	GO:0003777,GO:0005524,GO:0005874,GO:0007018	not orphan	not conifer-specific
GQ0034_O15.1	1	1415	3	0.000714	30	MA_120256g0010	100	485				not orphan	not conifer-specific
GQ0035_B05.1	2	2683	5	0.000520	87	MA_10395430g0010	98.79	247				not orphan	not conifer-specific
GQ0035_B07.1	2	1586	2	0.000483	81	MA_10426867g0010	96.83	1071				no significant match in congenie	no significant match in congenie
GQ0035_C07.1	1	2045	2	0.000332	47	MA_469670g0010	99.76	828				not orphan	not conifer-specific
GQ0035_D17.1	1	959	8	0.001611	191							no significant match in congenie	no significant match in congenie
GQ0035_E06.1	1	1532	1	0.000264	79	MA_13061g0010	98.16	1089	1631	KH domain,KH domain,KH domain,KH domain,NusA-like KH domain		not orphan	not conifer-specific
GQ0035_E12.1	1	1306	4	0.000729	108	MA_57716g0010	99.49	781	5	UDP-glucoronosyl and UDP-glucosyl transferase,Glycosyl transferase family 1	GO:0008194,GO:0009873	not orphan	not conifer-specific
GQ0035_E21.1	1	1201	0	0.000189	47	MA_8133894g0010	98.36	670	16	GDSL-like Lipase/Acylhydrolase	GO:0016787	not orphan	not conifer-specific
GQ0035_E24.1	1	733	1	0.000683	31	MA_767167g0010	100	99	762	Plant transposon protein,DDE superfamily endonuclease,DDE superfamily endonuclease		not orphan	not conifer-specific
GQ0035_F19.1	1	1229	4	0.000886	56	MA_10429604g0010	99.35	461	6251	PAP_fibrillin		not orphan	not conifer-specific
GQ0035_H14.1	1	950	3	0.000790	116	MA_10434449g0010	99.57	234	183	DEAD/DEAH box helicase,Helicase conserved C-terminal domain,Type II/IV secretion system protein,Helicase associated domain (HA2),Oligonucleotide/oligosaccharide-binding (OB)-fold,AAA ATPase domain,Part of AAA domain,AAA domain,AAA domain	GO:0003676,GO:0003724,GO:0005524,GO:0005730,GO:0005829,GO:0008026,GO:0009560,GO:0009941,GO:0016020	not orphan	not conifer-specific
GQ0035_J17.1	1	1170	5	0.000979	106	MA_10426663g0020	98.93	751				not orphan	not conifer-specific
GQ0035_K09.1	1	706	0	0.000329	42	MA_9657222g0010	96.18	131				no significant match in congenie	no significant match in congenie
GQ0035_M08.1	1	833	3	0.001136	39	MA_136989g0010	98.81	588	52	Multicopper oxidase,Multicopper oxidase,Multicopper oxidase	GO:0009808,GO:0016023,GO:0016682,GO:0046872	not orphan	not conifer-specific
GQ0035_P20.1	1	1014	6	0.001358	91	MA_42169g0010	97.75	178				no significant match in congenie	no significant match in congenie
GQ0036_C17.1	2	1616	0	0.000276	65	MA_52310g0010	99.24	792	5658	Leucine Rich Repeat,Leucine Rich repeats (2 copies),Leucine Rich repeat,Leucine rich repeat		not orphan	not conifer-specific
GQ0036_I03.1	1	808	1	0.000548	52							no significant match in congenie	no significant match in congenie
GQ0036_M03.1	1	1323	3	0.000646	61	MA_10431320g0010	98.98	492	1718	Putative GTPase activating protein for Arf	GO:0043231,GO:0044237,GO:0044238	not orphan	not conifer-specific
GQ0036_M09.1	1	1256	4	0.000889	50	MA_10428471g0010	99.31	435	2127	ASF1 like histone chaperone	GO:0000724,GO:0005634,GO:0006333,GO:0008361,GO:0009294,GO:0010091,GO:0016023,GO:0031567,GO:0051301	not orphan	not conifer-specific
GQ0041_A24.1	1	726	1	0.000674	34	MA_18316g0010	99.61	510	554	Regulator of Vps4 activity in the MVB pathway		not orphan	not conifer-specific
GQ0041_D14.1	1	634	1	0.000761	36	MA_10431733g0010	98.38	433				not orphan	not conifer-specific
GQ0041_E20.1	1	1600	12	0.001552	106	MA_53567g0010	99.1	667	79	Hsp70 protein,Hydantoinase/oxoprolinase,FGGY family of carbohydrate kinases, C-terminal domain,MreB/Mbl protein	GO:0005524,GO:0006950,GO:0032440,GO:0055114	not orphan	not conifer-specific
GQ0041_F12.1	1	1578	4	0.000645	77	MA_10430900g0010	99.68	950	3763	F-box domain,Kelch motif,F-box-like,Galactose oxidase, central domain,Kelch motif		not orphan	not conifer-specific
GQ0041_F19.1	2	2183	9	0.000974	80	MA_10429679g0010	100	227	1333	Wound-induced protein WI12,SnoaL-like domain		not orphan	not conifer-specific
GQ0041_G08.1	2	1873	1	0.000361	48.5	MA_132279g0010	99.9	964	3	Region in Clathrin and VPS,PPR repeat,Evolutionarily conserved signalling intermediate in Toll pathway,Replication factor C C-terminal domain,Mitochondrial 28S ribosomal protein S27,PPR repeat,PPR repeat family,Tetratricopeptide repeat,Tetratricopeptide repeat,Tetratricopeptide repeat,Tetratricopeptide repeat,Pentatricopeptide repeat domain		not orphan	not conifer-specific
GQ0041_H11.1	2	1978	6	0.000831	57	MA_4172g0010	99.64	276	1063	Protein of unknown function (DUF1313)		not orphan	not conifer-specific
GQ0041_I20.1	1	913	0	0.000270	33	MA_7294789g0010	98.11	212				not orphan	not conifer-specific
GQ0041_J04.1	1	645	0	0.000385	32	MA_8356859g0010	98.93	656	100	Sugar efflux transporter for intercellular exchange	GO:0005886,GO:0016021,GO:0016023	not orphan	not conifer-specific
GQ0041_L03.1	2	3179	15	0.000834	115	MA_152637g0010	98.39	930	144	short chain dehydrogenase,3-beta hydroxysteroid dehydrogenase/isomerase family,Semialdehyde dehydrogenase, NAD binding domain,NAD dependent epimerase/dehydratase family,TrkA-N domain,Saccharopine dehydrogenase,NmrA-like family,KR domain,NADH(P)-binding		not orphan	not conifer-specific
GQ0041_L11.1	1	1918	11	0.001284	74	MA_543680g0010	100	38	3	Region in Clathrin and VPS,PPR repeat,Evolutionarily conserved signalling intermediate in Toll pathway,Replication factor C C-terminal domain,Mitochondrial 28S ribosomal protein S27,PPR repeat,PPR repeat family,Tetratricopeptide repeat,Tetratricopeptide repeat,Tetratricopeptide repeat,Tetratricopeptide repeat,Pentatricopeptide repeat domain		not orphan	not conifer-specific
GQ0041_M09.1	2	1942	3	0.000706	27	MA_54900g0010	99.26	672	8571	FAD binding domain,UDP-N-acetylenolpyruvoylglucosamine reductase, C-terminal domain	GO:0008152,GO:0009987,GO:0016614,GO:0071840	not orphan	not conifer-specific
GQ0041_N13.1	1	875	0	0.000276	36	MA_299373g0010	98.95	1044	1133	Lipase (class 3),Protein of unknown function (DUF2974),Alpha/beta hydrolase family,Alpha/beta hydrolase family		not orphan	not conifer-specific
GQ0041_N21.1	1	750	0	0.000337	30	MA_10426755g0010	98.42	505				not orphan	not conifer-specific
GQ0041_N23.1	1	1148	3	0.000835	37	MA_381787g0010	99.33	450	504	Protein phosphatase 2C,Stage II sporulation protein E (SpoIIE),Protein phosphatase 2C	GO:0004722,GO:0008152	not orphan	not conifer-specific
GQ0041_P16.1	1	660	3	0.001379	46							no significant match in congenie	no significant match in congenie
GQ00410_C03.1	4	3894	4	0.000406	100.5	MA_10434210g0010	95.06	425				no significant match in congenie	no significant match in congenie
GQ00410_C09.1	1	653	1	0.000632	72	MA_10436892g0010	99.53	642	2604	Mitochondrial carrier protein	GO:0005215,GO:0005743,GO:0006839,GO:0009536,GO:0016021,GO:0055085	not orphan	not conifer-specific
GQ00410_C15.1	2	1748	2	0.000500	40	MA_94235g0010	99.62	781	6234	Domain of unknown function (DUF3527)		not orphan	not conifer-specific
GQ00410_D11.1	2	2057	5	0.000808	65.5	MA_10429454g0010	100	541	2370	Hs1pro-1 protein C-terminus,Hs1pro-1 N-terminus		not orphan	not conifer-specific
GQ00410_H12.1	1	1250	0	0.000206	28	MA_18548g0010	99.63	534	1771	Dehydrogenase E1 component,Transketolase, pyrimidine binding domain	GO:0004591,GO:0005739,GO:0006099,GO:0008270,GO:0030976,GO:0046686,GO:0050897	not orphan	not conifer-specific
GQ00410_I07.1	1	870	1	0.000591	28	MA_960512g0010	100	285				not orphan	not conifer-specific
GQ00410_I24.1	1	944	2	0.000706	51	MA_2212g0010	99.23	913	2141	High-affinity nickel-transport protein,Family description	GO:0015099,GO:0015675,GO:0016021,GO:0046872,GO:0055085	not orphan	not conifer-specific
GQ00410_L05.1	1	858	1	0.000558	37	MA_9428230g0010	99.69	637				not orphan	not conifer-specific
GQ00410_L16.1	1	1726	2	0.000378	56	MA_10436862g0010	99.57	924	9674	F/Y-rich N-terminus,F/Y rich C-terminus,CHDCT2 (NUC038) domain		not orphan	not conifer-specific
GQ00410_L23.1	1	842	4	0.001332	49	MA_73740g0010	99.33	599				not orphan	not conifer-specific
GQ00410_N21.1	1	617	0	0.000343	64	MA_10428353g0020	99.88	843	1519	EamA-like transporter family,Triose-phosphate Transporter family,UAA transporter family	GO:0009534,GO:0009643,GO:0009941,GO:0015120,GO:0015297,GO:0015713,GO:0016021,GO:0019344,GO:0019684,GO:0035304,GO:0035436,GO:0071917	not orphan	not conifer-specific
GQ00410_O04.1	2	1891	4	0.000712	52.5	MA_10435597g0010	98.94	939	853	TCP-1/cpn60 chaperonin family	GO:0005524,GO:0005737,GO:0006457,GO:0051082	not orphan	not conifer-specific
GQ00410_O23.1	1	1472	9	0.001334	92	MA_657g0010	98.84	603	2997	ATP synthase delta (OSCP) subunit	GO:0000165,GO:0002831,GO:0006098,GO:0006364,GO:0006612,GO:0009409,GO:0009535,GO:0009595,GO:0009697,GO:0009772,GO:0009773,GO:0009862,GO:0009867,GO:0009941,GO:0010027,GO:0010200,GO:0010207,GO:0010287,GO:0010310,GO:0010319,GO:0010363,GO:0015995,GO:0019252,GO	not orphan	not conifer-specific
GQ00410_P06.1	1	1437	3	0.000595	61	MA_208475g0010	99.49	585	52	Multicopper oxidase,Multicopper oxidase,Multicopper oxidase		not orphan	not conifer-specific
GQ00410_P08.1	2	1733	4	0.000800	43	MA_10428331g0010	98.62	509	15543	Amidohydrolase family,Amidohydrolase family,Amidohydrolase,Amidohydrolase	GO:0008270,GO:0008892	not orphan	not conifer-specific
GQ00410_P20.1	2	2395	2	0.000393	42	MA_13714g0010	99.16	836	5680	Protein of unknown function (DUF1639)		not orphan	not conifer-specific
GQ00410_P24.1	1	752	0	0.000311	41							no significant match in congenie	no significant match in congenie
GQ00411_A21.1	1	716	1	0.000409	523	MA_12141g0010	100	29				not orphan	not conifer-specific
GQ00411_B08.1	2	1376	2	0.000598	74	MA_10427606g0010	97.11	1209				no significant match in congenie	no significant match in congenie
GQ00411_E10.1	1	1093	3	0.000782	61	MA_10429879g0020	98.61	718	7117	Leucine Rich Repeat,Leucine Rich repeats (2 copies),Leucine rich repeat,Leucine Rich repeat,Leucine rich repeat		not orphan	not conifer-specific
GQ00411_E12.1	1	1022	0	0.000197	82	MA_64990g0010	99.45	541	1607	Leucine Rich Repeat,F-box domain,Leucine Rich repeats (2 copies),F-box-like,Leucine rich repeat,Leucine Rich repeat,Leucine rich repeat	GO:0009723,GO:0009733,GO:0010260	not orphan	not conifer-specific
GQ00411_E17.1	1	770	2	0.000940	36	MA_10436161g0010	99.66	295	5045	Peptidase family M20/M25/M40,Peptidase family M28	GO:0005739,GO:0007062,GO:0007129,GO:0007131,GO:0009887,GO:0009888,GO:0010332,GO:0010638,GO:0016020,GO:0030529,GO:0032204,GO:0032504,GO:0042138,GO:0043247,GO:0045132	not orphan	not conifer-specific
GQ00411_E18.1	2	1599	4	0.000867	58	MA_10430239g0010	97.35	717				no significant match in congenie	no significant match in congenie
GQ00411_E20.1	1	1044	6	0.001177	168	MA_2754975g0010	96.15	208				no significant match in congenie	no significant match in congenie
GQ00411_F15.1	1	710	1	0.000666	39	MA_94051g0010	99.33	593	5418	2OG-Fe(II) oxygenase superfamily,2OG-Fe(II) oxygenase superfamily		not orphan	not conifer-specific
GQ00411_G07.1	2	1606	0	0.000314	31.5	MA_216314g0010	99.23	260				not orphan	not conifer-specific
GQ00411_H03.1	2	2196	5	0.000758	60.5	MA_1151g0010	98.68	831	1251	KH domain,Zinc finger C-x8-C-x5-C-x3-H type (and similar),Oligopeptide/dipeptide transporter, C-terminal region,KH domain	GO:0005488	not orphan	not conifer-specific
GQ00411_H14.1	1	691	1	0.000623	59	MA_10427300g0010	99.87	741				not orphan	not conifer-specific
GQ00411_I04.1	2	2566	3	0.000456	40	MA_10437034g0010	95.32	1112				no significant match in congenie	no significant match in congenie
GQ00411_I05.1	1	1303	0	0.000174	47	MA_6598504g0010	98.99	493				not orphan	not conifer-specific
GQ00411_I16.1	1	1864	9	0.001058	90	MA_94185g0010	99.42	1205	5422			not orphan	not conifer-specific
GQ00411_K12.1	1	1753	4	0.000497	175	MA_102198g0010	98.88	357	13300	F-box domain,F-box-like		not orphan	conifer-specific
GQ00411_K20.1	1	868	0	0.000299	27	MA_10432099g0010	97.76	892				no significant match in congenie	no significant match in congenie
GQ00411_L08.1	1	691	2	0.000909	67	MA_10436708g0010	99.36	1101	39	GDSL/SGNH-like Acyl-Esterase family found in Pmr5 and Cas1p,PMR5 N terminal Domain	GO:0007127,GO:0030244	not orphan	not conifer-specific
GQ00411_L11.1	2	2114	1	0.000311	47.5	MA_22384g0010	97.7	738				no significant match in congenie	no significant match in congenie
GQ00411_M18.1	2	2318	1	0.000294	40.5	MA_735748g0010	100	332				not orphan	not conifer-specific
GQ00411_M19.1	2	1922	1	0.000351	60	MA_76641g0010	99.76	412	386	Cofilin/tropomyosin-type actin-binding protein	GO:0003779,GO:0005622	not orphan	not conifer-specific
GQ00411_N02.1	1	1448	5	0.000885	61	MA_10430868g0010	100	104				not orphan	not conifer-specific
GQ00411_N15.1	1	1475	2	0.000463	46							no significant match in congenie	no significant match in congenie
GQ00411_N23.1	1	1574	1	0.000297	41	MA_117292g0010	99.26	1086	2560	DnaJ domain,Tetratricopeptide repeat,Domain of unknown function (DUF1977)		not orphan	not conifer-specific
GQ00411_O06.1	1	1838	0	0.000119	55	MA_7567986g0010	99.51	407				not orphan	not conifer-specific
GQ00411_P24.1	1	598	0	0.000361	58	MA_7182809g0010	98.96	288				not orphan	not conifer-specific
GQ00412_A10.1	1	1040	1	0.000452	40	MA_42116g0010	98.71	542	3	Region in Clathrin and VPS,PPR repeat,Evolutionarily conserved signalling intermediate in Toll pathway,Replication factor C C-terminal domain,Mitochondrial 28S ribosomal protein S27,PPR repeat,PPR repeat family,Tetratricopeptide repeat,Tetratricopeptide repeat,Tetratricopeptide repeat,Tetratricopeptide repeat,Pentatricopeptide repeat domain	GO:0005739,GO:0009791,GO:0048608	not orphan	not conifer-specific
GQ00412_C12.1	2	1823	6	0.001003	54.5	MA_104588g0010	99.71	1041	6389	Wall-associated receptor kinase galacturonan-binding,Wall-associated receptor kinase C-terminal		not orphan	not conifer-specific
GQ00412_D04.1	1	1168	2	0.000557	57	MA_927394g0010	99.72	703	64	GDSL-like Lipase/Acylhydrolase	GO:0003824	not orphan	not conifer-specific
GQ00412_F11.1	1	752	0	0.000342	28							no significant match in congenie	no significant match in congenie
GQ00412_F14.1	1	1136	2	0.000524	87	MA_10429354g0010	100	539	6548	Phosphoglycerate kinase	GO:0005789,GO:0005886,GO:0006506,GO:0016021,GO:0016301	not orphan	not conifer-specific
GQ00412_G06.1	1	1037	1	0.000475	33	MA_137709g0010	100	288				not orphan	not conifer-specific
GQ00412_G19.1	2	1802	5	0.000687	76	MA_100442g0010	100	153				not orphan	not conifer-specific
GQ00412_H10.1	1	703	1	0.000712	31	MA_9138447g0010	97.1	723				no significant match in congenie	no significant match in congenie
GQ00412_H24.1	1	1090	2	0.000612	51	MA_10429715g0020	99.69	973	41	ABC transporter,G-protein alpha subunit,ABC transporter transmembrane region,Adenylylsulphate kinase,50S ribosome-binding GTPase,Domain of unknown function DUF87,RecF/RecN/SMC N terminal domain,Protein of unknown function, DUF258,Molybdopterin guanine dinucleotide synthesis protein B,Zeta toxin,AAA domain (dynein-related subfamily),Predicted ATPase of the ABC class,AAA-like domain,AAA ATPase doma…		not orphan	not conifer-specific
GQ00412_I22.1	1	770	2	0.000763	93							no significant match in congenie	no significant match in congenie
GQ00412_K16.1	1	631	0	0.000366	43	MA_193378g0010	99.02	509	641	DEAD/DEAH box helicase,Helicase conserved C-terminal domain,HRDC domain,Type III restriction enzyme, res subunit,RQC domain	GO:0005515,GO:0006259,GO:0009378,GO:0016592,GO:0034645,GO:0043138,GO:0045491	not orphan	not conifer-specific
GQ00412_L15.1	1	1314	2	0.000528	43	MA_40506g0010	98.79	826	4081		GO:0016023	not orphan	not conifer-specific
GQ00412_O22.1	1	1291	3	0.000553	153	MA_10432340g0010	98.25	399	3839	Mitochondrial carrier protein	GO:0005743,GO:0006839,GO:0009536,GO:0015141,GO:0015744,GO:0016021,GO:0055085	not orphan	not conifer-specific
GQ00412_P04.1	1	935	2	0.000683	62	MA_10430213g0010	99.68	315	2699	Domain of unknown function (DUF3411)	GO:0005739,GO:0009706	not orphan	not conifer-specific
GQ0042_A02.1	1	667	3	0.001205	82	MA_41304g0010	99.32	294				not orphan	not conifer-specific
GQ0042_B02.2	1	1069	0	0.000198	64	MA_4716g0010	99.66	582	5353			not orphan	not conifer-specific
GQ0042_C17.1	1	1270	0	0.000181	44	MA_55619g0010	100	198	1014	RING-variant domain		not orphan	not conifer-specific
GQ0042_C18.1	1	746	0	0.000336	31	MA_28575g0010	98.79	1070	24	Pectinesterase,Plant invertase/pectin methylesterase inhibitor	GO:0009505,GO:0016572,GO:0030599,GO:0042545,GO:0045330	not orphan	not conifer-specific
GQ0042_C20.1	1	1062	0	0.000240	29	MA_957334g0010	99.57	466	5459	IBR domain,Ssl1-like,TFIIH C1-like domain,von Willebrand factor type A domain	GO:0000394,GO:0005675,GO:0006289,GO:0006357,GO:0008270	not orphan	not conifer-specific
GQ0042_E18.1	1	801	4	0.001303	68	MA_11286g0010	99.16	831	7761			not orphan	conifer-specific
GQ0042_H14.1	1	784	1	0.000506	87	MA_42386g0010	98.86	527				not orphan	not conifer-specific
GQ0042_I12.1	1	1077	4	0.000922	87	MA_115191g0010	100	73				not orphan	not conifer-specific
GQ0042_K11.1	1	1690	2	0.000381	60	MA_10434109g0010	99.51	1020	6234	Domain of unknown function (DUF3527)		not orphan	not conifer-specific
GQ0042_L08.1	2	1879	7	0.000888	138	MA_110271g0010	100	255	9942	TFIIIC subunit		not orphan	not conifer-specific
GQ0042_N04.1	1	1600	5	0.000723	101							no significant match in congenie	no significant match in congenie
GQ0042_P17.1	1	2161	2	0.000317	45	MA_10431256g0010	99.46	370	1223	RNA recognition motif. (a.k.a. RRM, RBD, or RNP domain),RNA recognition motif. (a.k.a. RRM, RBD, or RNP domain),RNA recognition motif (a.k.a. RRM, RBD, or RNP domain)	GO:0000166,GO:0003676,GO:0032440,GO:0055114	not orphan	not conifer-specific
GQ0043_A12.1	1	907	1	0.000458	70	MA_10437127g0010	97.16	529				no significant match in congenie	no significant match in congenie
GQ0043_B02.1	1	1274	4	0.000848	58	MA_71850g0010	99.72	723	6108			not orphan	not conifer-specific
GQ0043_B09.1	1	1389	1	0.000337	41	MA_7252331g0010	99.6	495				not orphan	not conifer-specific
GQ0043_B22.1	2	2051	2	0.000430	66							no significant match in congenie	no significant match in congenie
GQ0043_C03.1	1	934	4	0.000870	265							no significant match in congenie	no significant match in congenie
GQ0043_C17.1	1	1072	1	0.000384	73	MA_7263500g0010	95.42	918				no significant match in congenie	no significant match in congenie
GQ0043_D12.1	2	1955	1	0.000383	49.5	MA_77652g0010	99.8	512	260	Sugar (and other) transporter,Major Facilitator Superfamily	GO:0005351,GO:0006810,GO:0016020,GO:0016491	not orphan	not conifer-specific
GQ0043_D14.1	1	991	0	0.000218	58	MA_10431244g0010	99.04	417	975		GO:0005886	not orphan	not conifer-specific
GQ0043_E23.1	1	869	1	0.000548	38	MA_10436690g0010	100	170	35	Protein kinase domain,Phosphotransferase enzyme family,Protein tyrosine kinase	GO:0004674,GO:0004872,GO:0005524,GO:0006468	not orphan	not conifer-specific
GQ0043_G20.1	1	1016	0	0.000213	57							no significant match in congenie	no significant match in congenie
GQ0043_K15.1	2	1665	0	0.000315	32	MA_79741g0010	99.48	763	409	Peroxidase		not orphan	not conifer-specific
GQ0043_K19.1	1	740	0	0.000297	54	MA_2244551g0010	98.19	221				not orphan	not conifer-specific
GQ0043_L19.1	1	1138	5	0.001135	59	MA_96538g0010	98.55	415	8679	Ankyrin repeat,Ankyrin repeats (3 copies),Ankyrin repeat,Ankyrin repeats (many copies),Ankyrin repeats (many copies)		not orphan	conifer-specific
GQ0043_L21.1	1	822	0	0.000274	48	MA_28816g0010	99.87	783	460	Eukaryotic porin	GO:0006810	not orphan	not conifer-specific
GQ0043_O18.1	1	1952	7	0.000843	73	MA_125673g0010	99.65	850	3030	F-box domain,Kelch motif,Kelch motif,F-box-like,Galactose oxidase, central domain,Galactose oxidase, central domain,Kelch motif,Kelch motif		not orphan	not conifer-specific
GQ0043_O19.1	1	1107	1	0.000464	28	MA_104022g0010	100	51	362	Exostosin family	GO:0003824,GO:0007275,GO:0016020	not orphan	not conifer-specific
GQ0043_P10.1	1	2762	4	0.000384	63	MA_99004g0020	99.77	875				not orphan	not conifer-specific
GQ0043_P13.1	1	858	0	0.000287	33	MA_10433969g0010	100	54	11355	PHD-finger,RING-like domain,PHD-like zinc-binding domain		not orphan	conifer-specific
GQ0043_P19.1	1	690	1	0.000660	46	MA_8855g0010	99.35	1083	3983	Zinc finger, C3HC4 type (RING finger),PHD-finger,P-11 zinc finger,Baculovirus immediate-early protein (IE-0),RING-H2 zinc finger,Anaphase-promoting complex subunit 11 RING-H2 finger,Ring finger domain,PHD-finger,Zinc finger, C3HC4 type (RING finger),Zinc finger, C3HC4 type (RING finger)		not orphan	not conifer-specific
GQ0044_A11.1	1	2023	12	0.001368	62	MA_9971388g0010	99.34	910	764	Phosphatidylinositol-specific phospholipase C, X domain	GO:0008081,GO:0009506	not orphan	not conifer-specific
GQ0044_B06.1	1	845	0	0.000272	44	MA_3245g0010	100	162	3599	Acetyltransferase (GNAT) family,Myristoyl-CoA:protein N-myristoyltransferase, N-terminal domain,Myristoyl-CoA:protein N-myristoyltransferase, C-terminal domain,Acetyltransferase (GNAT) domain,Acetyltransferase (GNAT) domain	GO:0000234,GO:0004379,GO:0005829,GO:0005840,GO:0006499,GO:0006511,GO:0006656,GO:0009555,GO:0009853,GO:0009860,GO:0010064,GO:0010183,GO:0019722,GO:0032259,GO:0042425,GO:0048528,GO:0051788,GO:0080129	not orphan	not conifer-specific
GQ0044_B07.1	1	1493	4	0.000778	42	MA_955355g0020	100	561	7930	F-box domain,Herpesvirus helicase-primase complex component,Kelch motif,F-box-like,Galactose oxidase, central domain,Galactose oxidase, central domain,Kelch motif	GO:0005515,GO:0009987	not orphan	not conifer-specific
GQ0044_C20.1	1	704	0	0.000347	34	MA_10429887g0020	100	50	3973	Cytidylyltransferase family,Putative integral membrane protein DUF46	GO:0004605,GO:0008654,GO:0009941,GO:0010207,GO:0016020	not orphan	not conifer-specific
GQ0044_C22.2	1	2187	2	0.000262	106	MA_10431132g0010	99.86	726				not orphan	not conifer-specific
GQ0044_D19.1	2	2455	7	0.000796	117	MA_590299g0010	96.83	851				no significant match in congenie	no significant match in congenie
GQ0044_G11.2	1	1534	5	0.000842	59	MA_10426294g0010	100	335	4430	RNA recognition motif. (a.k.a. RRM, RBD, or RNP domain),U1 small nuclear ribonucleoprotein of 70kDa MW N terminal,RNA recognition motif. (a.k.a. RRM, RBD, or RNP domain),RNA recognition motif (a.k.a. RRM, RBD, or RNP domain)	GO:0000166,GO:0000398,GO:0003723,GO:0005515,GO:0005634,GO:0030422,GO:0030529,GO:0035196,GO:0043687,GO:0045893	not orphan	not conifer-specific
GQ0044_G22.2	1	1480	5	0.000909	49	MA_107397g0010	98.09	1413	996	UDP-glucoronosyl and UDP-glucosyl transferase,Glycosyltransferase family 28 C-terminal domain		not orphan	not conifer-specific
GQ0044_I24.1	1	1258	3	0.000731	44	MA_484445g0010	97.78	405				no significant match in congenie	no significant match in congenie
GQ0044_K16.2	2	1809	3	0.000501	78	MA_10426218g0010	99.64	278	2021	Glycerophosphoryl diester phosphodiesterase family	GO:0008889,GO:0009536,GO:0030643,GO:0044238,GO:0046686	not orphan	not conifer-specific
GQ0044_M10.1	2	1840	0	0.000267	40.5	MA_10436770g0010	99.33	598				not orphan	not conifer-specific
GQ0044_M19.1	1	779	4	0.001012	320							no significant match in congenie	no significant match in congenie
GQ0044_P03.2	4	3898	12	0.000653	91.75	MA_98859g0010	99.31	579				not orphan	not conifer-specific
GQ0044_P08.1	1	950	0	0.000259	33	MA_2689408g0010	98.9	272	40829			orphan	not conifer-specific
GQ0045_B04.1	6	5111	18	0.000909	106	MA_10434258g0020	95.37	778				no significant match in congenie	no significant match in congenie
GQ0045_B13.2	1	1391	5	0.000901	68	MA_60457g0010	99.08	867	242	Homeobox domain,Homeobox associated leucine zipper,HD-ZIP protein N terminus,Homeobox KN domain	GO:0000976,GO:0003700,GO:0005634,GO:0006355	not orphan	not conifer-specific
GQ0045_B17.2	1	853	2	0.000730	70	MA_10434127g0010	96.64	447				no significant match in congenie	no significant match in congenie
GQ0045_F02.2	2	2476	9	0.000988	63	MA_90307g0010	99.24	925	675	B-box zinc finger,CCT motif	GO:0005488	not orphan	not conifer-specific
GQ0045_F12.2	1	1312	3	0.000637	68	MA_17339g0040	99.69	1295	17	Glycosyl hydrolases family 17,X8 domain	GO:0016798	not orphan	not conifer-specific
GQ0045_F21.2	1	999	3	0.000882	53	MA_135063g0010	99.82	564	128	Actin	GO:0005524,GO:0005618,GO:0005730,GO:0005739,GO:0005856,GO:0005886,GO:0009416,GO:0009611,GO:0009733,GO:0009845,GO:0048767,GO:0051301	not orphan	not conifer-specific
GQ0045_G10.1	1	786	2	0.000903	39	MA_20382g0010	99.32	438	17096			not orphan	conifer-specific
GQ0045_G24.2	7	6167	12	0.000679	50.7142857142857	MA_308669g0010	96.54	578				no significant match in congenie	no significant match in congenie
GQ0045_I10.1	2	2854	13	0.001039	121.5	MA_11041g0010	96.44	393				no significant match in congenie	no significant match in congenie
GQ0045_L10.2	1	692	0	0.000340	40	MA_103763g0010	99.67	610	87	AUX/IAA family,B3 DNA binding domain,Auxin response factor	GO:0007389,GO:0009733,GO:0009886,GO:0009908,GO:0009987,GO:0048507,GO:0050789	not orphan	not conifer-specific
GQ0045_L19.1	1	992	5	0.001143	112							no significant match in congenie	no significant match in congenie
GQ0045_M23.2	1	1126	1	0.000445	31	MA_10436767g0010	99.05	947	1033	Family of unknown function (DUF566)		not orphan	not conifer-specific
GQ0045_O17.2	1	920	1	0.000490	48	MA_10429260g0010	98.88	717				not orphan	not conifer-specific
GQ0045_P16.2	1	1526	5	0.000837	62	MA_10431989g0010	99.75	804	10963	PPR repeat,Evolutionarily conserved signalling intermediate in Toll pathway,PPR repeat,PPR repeat family,Tetratricopeptide repeat,Tetratricopeptide repeat,Tetratricopeptide repeat,Tetratricopeptide repeat,Tetratricopeptide repeat,Pentatricopeptide repeat domain	GO:0005739,GO:0006310,GO:0006606,GO:0007059,GO:0007127,GO:0009941,GO:0051276	not orphan	conifer-specific
GQ0046_A10.1	1	2230	6	0.000701	50							no significant match in congenie	no significant match in congenie
GQ0046_B17.1	1	1106	3	0.000781	58	MA_3312g0010	99.31	868	112	SNF2 family N-terminal domain,DEAD/DEAH box helicase,Helicase conserved C-terminal domain,Type III restriction enzyme, res subunit,Class II histone deacetylase complex subunits 2 and 3	GO:0005488,GO:0006259,GO:0006974,GO:0016787	not orphan	not conifer-specific
GQ0046_B18.1	1	1268	0	0.000192	35	MA_97148g0010	98.53	612	3776	Elongation factor Tu GTP binding domain,ADP-ribosylation factor family,Ras family,50S ribosome-binding GTPase,Protein of unknown function, DUF258,Molybdopterin guanine dinucleotide synthesis protein B,Gtr1/RagA G protein conserved region,NACHT domain,Miro-like protein,Signal recognition particle receptor beta subunit,AAA ATPase domain,AAA domain,P-loop containing region of AAA domain	GO:0000096,GO:0003924,GO:0004620,GO:0004806,GO:0005488,GO:0005634,GO:0005759,GO:0006355,GO:0006633,GO:0008652,GO:0009069,GO:0009072,GO:0009106,GO:0009108,GO:0009640,GO:0016992,GO:0018130,GO:0032922,GO:0044272,GO:0047714	not orphan	not conifer-specific
GQ0046_C02.1	1	1039	1	0.000386	83	MA_10020g0010	99.46	744	73	Pollen allergen,Rare lipoprotein A (RlpA)-like double-psi beta-barrel	GO:0005576,GO:0006949,GO:0009505,GO:0009664,GO:0010114,GO:0010119,GO:0016020	not orphan	not conifer-specific
GQ0046_C09.1	1	762	1	0.000591	48	MA_10433734g0010	99.7	670	5355	tRNA (Guanine-1)-methyltransferase	GO:0006400,GO:0008168,GO:0032259,GO:0080179	not orphan	not conifer-specific
GQ0046_E07.1	1	1133	1	0.000379	60	MA_202905g0010	97.14	908				no significant match in congenie	no significant match in congenie
GQ0046_F04.1	1	1327	3	0.000586	97	MA_20544g0010	99.68	1258	6164	Adaptor complexes medium subunit family,Muniscin C-terminal mu homology domain		not orphan	not conifer-specific
GQ0046_F05.2	2	2335	1	0.000316	34	MA_10425894g0010	99.43	529				not orphan	not conifer-specific
GQ0046_G08.1	2	1254	2	0.000618	95	MA_875075g0010	98.12	903	5304	Protein of unknown function (DUF1223)	GO:0010200	not orphan	not conifer-specific
GQ0046_H17.1	1	889	2	0.000709	66	MA_905779g0010	99.65	868	762	Plant transposon protein,DDE superfamily endonuclease,DDE superfamily endonuclease		not orphan	not conifer-specific
GQ0046_H18.1	1	1539	2	0.000420	59	MA_214426g0010	99.15	355				not orphan	not conifer-specific
GQ0046_I01.2	1	815	3	0.000977	86	MA_5042g0010	99.2	1119	64	GDSL-like Lipase/Acylhydrolase	GO:0003824,GO:0005737,GO:0009987,GO:0043229	not orphan	not conifer-specific
GQ0046_I14.2	1	1657	0	0.000135	50	MA_15756g0010	99.69	645	8558	WRC		not orphan	not conifer-specific
GQ0046_J03.1	1	926	3	0.000998	43	MA_726207g0010	98.84	606	121	Chitinase class I,Chitin recognition protein	GO:0008152,GO:0016023,GO:0016787	not orphan	not conifer-specific
GQ0046_J12.1	1	878	1	0.000529	42	MA_10430679g0010	99.33	744	345	Phorbol esters/diacylglycerol binding domain (C1 domain),PHD-finger,Domain of unknown function (DUF3594)	GO:0046872	not orphan	not conifer-specific
GQ0046_L03.1	1	1310	1	0.000357	41	MA_10432931g0010	99.12	1018	15579	Glycosyl transferase family 2,N-terminal domain of galactosyltransferase,Glycosyltransferase like family 2,Glycosyl transferase family 21,Glycosyl transferase family group 2,Glycosyltransferase like family 2,Glycosyl transferase family 2		not orphan	not conifer-specific
GQ0046_L06.1	1	1485	3	0.000572	63							no significant match in congenie	no significant match in congenie
GQ0046_L08.1	1	692	0	0.000371	28	MA_121104g0010	99.72	357	2423	Metallo-beta-lactamase superfamily,Beta-lactamase superfamily domain		not orphan	not conifer-specific
GQ0046_L22.1	1	1375	3	0.000504	180	MA_123269g0010	95.33	707				no significant match in congenie	no significant match in congenie
GQ0046_M24.1	1	923	1	0.000468	58	MA_871185g0010	99.03	722				not orphan	not conifer-specific
GQ0046_N07.2	2	1520	8	0.001321	89.5	MA_8866650g0010	97.3	1370				no significant match in congenie	no significant match in congenie
GQ0046_O19.1	1	902	2	0.000808	35	MA_110270g0010	99.39	819	409	Peroxidase		not orphan	not conifer-specific
GQ0046_P04.1	1	1125	1	0.000405	46	MA_10429348g0010	99.32	444				not orphan	not conifer-specific
GQ0047_C07.1	1	1560	8	0.001177	76	MA_9381137g0010	99.56	454				not orphan	not conifer-specific
GQ0047_C08.1	1	744	1	0.000679	30							no significant match in congenie	no significant match in congenie
GQ0047_C20.1	3	3546	15	0.000883	83.6666666666667	MA_10429197g0020	96.7	1394				no significant match in congenie	no significant match in congenie
GQ0047_C21.1	2	2668	8	0.000863	57.5	MA_209678g0010	99.36	468				not orphan	not conifer-specific
GQ0047_D19.1	1	2108	11	0.001216	61	MA_102961g0010	97.17	1377				no significant match in congenie	no significant match in congenie
GQ0047_D22.1	1	1494	7	0.001051	92	MA_10432915g0010	99.5	1189	4782	WD domain, G-beta repeat,Eukaryotic translation initiation factor eIF2A,Nucleoporin Nup120/160,PQQ-like domain	GO:0000166,GO:0080008	not orphan	not conifer-specific
GQ0047_E03.1	1	921	2	0.000706	57	MA_10435241g0010	98.34	483				not orphan	not conifer-specific
GQ0047_E10.1	1	2157	1	0.000224	36	MA_10429434g0010	99.25	1330	520	Homeobox domain,bZIP transcription factor,START domain,MEKHLA domain		not orphan	not conifer-specific
GQ0047_E13.1	1	1261	2	0.000596	31	MA_8527101g0010	99.39	822	2955	Smr domain,Ataxin-2 C-terminal region,Domain of unknown function (DUF1771)		not orphan	not conifer-specific
GQ0047_F08.1	1	965	4	0.001147	52	MA_10426866g0010	100	202				not orphan	not conifer-specific
GQ0047_F23.1	1	1050	3	0.000734	101	MA_40034g0010	99.71	1025	13267	IQ calmodulin-binding motif,Protein of unknown function (DUF4005)		not orphan	conifer-specific
GQ0047_G05.1	3	2765	16	0.001284	116	MA_6978073g0010	97.43	467				no significant match in congenie	no significant match in congenie
GQ0047_G06.1	1	1285	0	0.000169	57	MA_42440g0010	98.99	692	939	Glycosyltransferase family 43	GO:0005794,GO:0006486,GO:0009834,GO:0010417,GO:0010584,GO:0015018,GO:0016020,GO:0042285	not orphan	not conifer-specific
GQ0047_G12.2	1	1045	1	0.000406	63	MA_1274g0010	99.36	787	504	Protein phosphatase 2C,Stage II sporulation protein E (SpoIIE),Protein phosphatase 2C	GO:0004722,GO:0009536,GO:0009611,GO:0009738,GO:0050832	not orphan	not conifer-specific
GQ0047_I17.1	2	1849	2	0.000529	32	MA_10436382g0010	99.16	1066				not orphan	not conifer-specific
GQ0047_I19.1	2	1543	1	0.000404	77	MA_79976g0010	99.16	1184	296	PRONE (Plant-specific Rop nucleotide exchanger)		not orphan	not conifer-specific
GQ0047_J07.1	3	3419	16	0.000989	122.333333333333	MA_10370615g0010	97.12	695				no significant match in congenie	no significant match in congenie
GQ0047_J20.1	1	838	0	0.000299	31	MA_499839g0010	99.34	458	5075	Glycosyl transferases group 1,Glycosyltransferase Family 4,Glycosyl transferases group 1,Glycosyl transferase 4-like domain,Glycosyl transferases group 1	GO:0009058,GO:0016757	not orphan	not conifer-specific
GQ0047_K09.1	1	1357	2	0.000494	50	MA_10436589g0010	99.22	1540	17	Glycosyl hydrolases family 17,X8 domain	GO:0005975,GO:0016023,GO:0042973,GO:0043169	not orphan	not conifer-specific
GQ0047_L02.1	2	1471	1	0.000483	37	MA_15892g0020	98.15	758	150	O-methyltransferase,AdoMet dependent proline di-methyltransferase,Dimerisation domain	GO:0008171	not orphan	not conifer-specific
GQ0047_L07.2	2	1694	4	0.000848	56.5							no significant match in congenie	no significant match in congenie
GQ0047_L17.1	2	1906	4	0.000524	127							no significant match in congenie	no significant match in congenie
GQ0047_M15.1	1	786	2	0.000892	41	MA_10427632g0010	99.53	215	3467	Prolyl oligopeptidase family,alpha/beta hydrolase fold,X-Pro dipeptidyl-peptidase (S15 family),Prolyl oligopeptidase, N-terminal beta-propeller domain,Alpha/beta hydrolase family	GO:0004252,GO:0005739,GO:0006508,GO:0016020,GO:0070008	not orphan	not conifer-specific
GQ0047_P09.1	1	1111	4	0.000802	154	MA_10435401g0020	98.47	327	6042	Voltage gated chloride channel,NADH-ubiquinone oxidoreductase complex I, 21 kDa subunit	GO:0005739	not orphan	not conifer-specific
GQ0047_P24.1	1	1243	0	0.000198	33	MA_141669g0010	99.73	375	50	Cytochrome P450	GO:0008395,GO:0009416,GO:0009733,GO:0009741,GO:0010268,GO:0016131,GO:0046872	not orphan	not conifer-specific
GQ0048_A09.1	1	718	0	0.000320	44							no significant match in congenie	no significant match in congenie
GQ0048_A17.1	1	1939	1	0.000224	57	MA_1832g0030	99.36	156				not orphan	not conifer-specific
GQ0048_B08.1	2	1475	5	0.000966	89.5	MA_636373g0010	95.02	422				no significant match in congenie	no significant match in congenie
GQ0048_F19.1	4	4768	21	0.000936	215.75	MA_273759g0020	97.4	154				no significant match in congenie	no significant match in congenie
GQ0048_G24.1	1	610	1	0.000607	125	MA_10427711g0010	98.96	960	994	Taurine catabolism dioxygenase TauD, TfdA family	GO:0005634	not orphan	not conifer-specific
GQ0048_I24.1	2	1997	4	0.000622	64	MA_10436595g0020	95.47	640				no significant match in congenie	no significant match in congenie
GQ0048_J02.1	1	2089	1	0.000200	68							no significant match in congenie	no significant match in congenie
GQ0048_J07.1	1	1801	3	0.000496	50							no significant match in congenie	no significant match in congenie
GQ0048_K03.2	1	1141	1	0.000355	79	MA_10427700g0010	96.8	1032				no significant match in congenie	no significant match in congenie
GQ0048_K15.1	1	1792	8	0.001066	63	MA_170713g0010	99.59	729				not orphan	not conifer-specific
GQ0048_L17.1	1	687	0	0.000353	35	MA_20587g0010	99.85	648	2241	ER lumen protein retaining receptor,PQ loop repeat	GO:0016020,GO:0016023	not orphan	not conifer-specific
GQ0048_P02.1	1	1238	5	0.001185	34							no significant match in congenie	no significant match in congenie
GQ0048_P21.2	1	1621	8	0.001204	57	MA_44488g0010	99.11	902	1360			not orphan	not conifer-specific
GQ0049_A10.2	2	2931	16	0.001232	83	MA_10436564g0010	98.62	509				not orphan	not conifer-specific
GQ0049_A18.1	1	1252	4	0.000888	51	MA_85196g0010	98.2	557	45458			orphan	not conifer-specific
GQ0049_A22.2	1	977	2	0.000682	51	MA_10427196g0010	99.24	788	112	SNF2 family N-terminal domain,DEAD/DEAH box helicase,Helicase conserved C-terminal domain,Type III restriction enzyme, res subunit,Class II histone deacetylase complex subunits 2 and 3	GO:0003676,GO:0016740,GO:0016818,GO:0046914	not orphan	not conifer-specific
GQ0049_D02.1	1	880	2	0.000780	45							no significant match in congenie	no significant match in congenie
GQ0049_D15.1	1	749	0	0.000334	31	MA_682g0010	97.92	96				no significant match in congenie	no significant match in congenie
GQ0049_E12.1	2	3291	5	0.000534	52.5	MA_195852g0010	99.29	422	6443	Permease	GO:0005319,GO:0005524,GO:0006869,GO:0009706,GO:0009707,GO:0019243	not orphan	not conifer-specific
GQ0049_G14.1	1	1157	2	0.000533	73	MA_783123g0010	99.7	671	4368	HMG (high mobility group) box,CHDNT (NUC034) domain,Domain of unknown function (DUF1898)	GO:0022402	not orphan	not conifer-specific
GQ0049_H12.1	2	2344	6	0.000745	62	MA_20506g0010	99.43	707	160	Transmembrane amino acid transporter protein	GO:0005622,GO:0006612,GO:0006820,GO:0006862,GO:0006888,GO:0006944,GO:0010363,GO:0015696,GO:0015802,GO:0016020,GO:0043069,GO:0043090,GO:0043269	not orphan	not conifer-specific
GQ0049_H20.1	1	812	2	0.000708	104	MA_132921g0010	95.04	403				no significant match in congenie	no significant match in congenie
GQ0049_J05.1	1	1831	1	0.000249	46	MA_159417g0010	99.05	733	3846	Elongation factor Tu GTP binding domain,Dynamin family,50S ribosome-binding GTPase,Ferrous iron transport protein B,Protein of unknown function, DUF258,Miro-like protein	GO:0005525,GO:0005829	not orphan	not conifer-specific
GQ0049_J10.1	1	979	0	0.000258	30	MA_10427749g0010	99.75	408	405	Protein of unknown function (DUF616)	GO:0005794,GO:0006672,GO:0016021,GO:0016811	not orphan	not conifer-specific
GQ0049_K04.1	1	682	0	0.000317	58	MA_42231g0010	99.52	1047	49	Carboxylesterase family,alpha/beta hydrolase fold,Protein of unknown function (DUF2424),Alpha/beta hydrolase family,Chlorophyllase enzyme		not orphan	not conifer-specific
GQ0049_L03.1	1	1303	3	0.000587	105	MA_8999258g0010	98.43	954	5	UDP-glucoronosyl and UDP-glucosyl transferase,Glycosyl transferase family 1		not orphan	not conifer-specific
GQ0049_L16.1	1	708	1	0.000613	57	MA_10437245g0020	99.8	982	2414	Organic solute transporter Ostalpha		not orphan	not conifer-specific
GQ0049_M11.2	1	1245	5	0.000854	159							no significant match in congenie	no significant match in congenie
GQ0049_M14.1	1	1029	0	0.000208	60	MA_6076895g0010	98.26	345	10082	Domain of unknown function (DUF4378),DUF761-associated sequence motif		not orphan	not conifer-specific
GQ0049_O03.1	2	1409	3	0.000896	29	MA_104246g0010	99.67	305				not orphan	not conifer-specific
GQ0049_O06.1	1	621	1	0.000762	39	MA_16782g0010	100	550	5546	Dyggve-Melchior-Clausen syndrome protein,High-temperature-induced dauer-formation protein		not orphan	not conifer-specific
GQ0049_P21.1	1	627	0	0.000326	75	MA_9458g0010	99.29	700	32	EF hand,Protein kinase domain,Phosphotransferase enzyme family,Lipopolysaccharide kinase (Kdo/WaaP) family,Protein tyrosine kinase,Secreted protein acidic and rich in cysteine Ca binding region,Cytoskeletal-regulatory complex EF hand,Toprim-like,EF hand,EF-hand domain,EF-hand domain pair,EF-hand domain pair	GO:0004683,GO:0005509,GO:0005524,GO:0005886,GO:0006468	not orphan	not conifer-specific
GQ0061_B09.1	1	1416	5	0.000874	72							no significant match in congenie	no significant match in congenie
GQ0061_D04.1	1	624	2	0.000834	180							no significant match in congenie	no significant match in congenie
GQ0061_E16.1	1	969	1	0.000425	73	MA_9477168g0020	99.01	403				not orphan	not conifer-specific
GQ0061_H23.1	1	771	4	0.001265	95	MA_10433924g0010	99.03	207				not orphan	not conifer-specific
GQ0061_J01.2	1	697	0	0.000320	50	MA_10436968g0010	98.19	827				not orphan	not conifer-specific
GQ0061_J18.2	1	701	1	0.000603	64	MA_172407g0010	99.47	189				not orphan	not conifer-specific
GQ0061_K12.1	2	2894	5	0.000579	52.5	MA_108430g0010	99.59	969	2533	Transketolase, thiamine diphosphate binding domain,Dehydrogenase E1 component,Thiamine pyrophosphate enzyme, C-terminal TPP binding domain,1-deoxy-D-xylulose-5-phosphate synthase	GO:0003863,GO:0005739,GO:0008152	not orphan	not conifer-specific
GQ0061_K21.1	1	604	0	0.000430	27	MA_167766g0010	100	61				not orphan	not conifer-specific
GQ0061_M18.1	1	1076	6	0.001289	88	MA_5624293g0010	99.32	294				not orphan	not conifer-specific
GQ0061_P03.1	1	600	0	0.000385	43	MA_10429100g0010	99.7	333				not orphan	not conifer-specific
GQ00610_A14.1	1	1705	10	0.001066	239	MA_203704g0010	96.85	571				no significant match in congenie	no significant match in congenie
GQ00610_B02.1	1	1057	0	0.000212	49	MA_175737g0010	99.79	482	4611	Adaptin N terminal region,HEAT repeat,non-SMC mitotic condensation complex subunit 1,HEAT repeats		not orphan	not conifer-specific
GQ00610_B16.2	1	859	2	0.000807	43	MA_7622763g0010	99.16	477				not orphan	not conifer-specific
GQ00610_I04.1	1	1463	5	0.000916	50	MA_417256g0010	99.02	306	43900			orphan	not conifer-specific
GQ00610_M04.1	1	877	0	0.000275	36	MA_10437170g0010	100	158	3306	Foie gras liver health family 1,Trafficking protein particle complex subunit 10, TRAPPC10	GO:0000919	not orphan	not conifer-specific
GQ00610_M15.1	1	705	0	0.000300	64							no significant match in congenie	no significant match in congenie
GQ00610_P11.1	1	907	0	0.000272	33							no significant match in congenie	no significant match in congenie
GQ00610_P15.1	1	692	0	0.000320	52	MA_27093g0010	99	201				not orphan	not conifer-specific
GQ00611_A21.1	1	787	2	0.000782	74	MA_100472g0010	98.99	398	346	Membrane transport protein	GO:0000271,GO:0005886,GO:0007389,GO:0008361,GO:0009672,GO:0009825,GO:0009926,GO:0009932,GO:0010218,GO:0043481,GO:0044425,GO:0048767,GO:0050789,GO:0071555	not orphan	not conifer-specific
GQ00611_H03.1	1	1006	1	0.000407	75	MA_158684g0010	99.72	355				not orphan	not conifer-specific
GQ00611_H18.1	3	3715	5	0.000429	135.666666666667							no significant match in congenie	no significant match in congenie
GQ00611_H20.1	1	1165	4	0.000883	73							no significant match in congenie	no significant match in congenie
GQ00611_J01.1	1	1092	2	0.000613	50							no significant match in congenie	no significant match in congenie
GQ00611_J18.1	1	853	0	0.000261	51	MA_20259g0010	99.09	220	4950	Membrane-associating domain,Domain of unknown function (DUF588)		not orphan	not conifer-specific
GQ00611_K04.1	1	1068	1	0.000443	39	MA_436410g0010	99.44	357				not orphan	not conifer-specific
GQ00611_M16.2	1	681	0	0.000309	66	MA_331201g0010	97.93	338				no significant match in congenie	no significant match in congenie
GQ00611_N11.1	1	1027	5	0.001343	44							no significant match in congenie	no significant match in congenie
GQ00611_N18.1	1	1109	0	0.000234	27							no significant match in congenie	no significant match in congenie
GQ00611_P07.1	1	943	3	0.000687	271	MA_9010869g0010	100	58	58	Leucine Rich Repeat,NB-ARC domain,Archaeal ATPase,NACHT domain,Leucine Rich repeats (2 copies),AAA ATPase domain,AAA domain,AAA domain,Leucine rich repeat,Leucine rich repeat		not orphan	not conifer-specific
GQ00611_P23.1	1	774	1	0.000632	34							no significant match in congenie	no significant match in congenie
GQ00612_B23.1	1	894	0	0.000296	25	MA_245557g0010	99.76	414	3036	Auxin responsive protein		not orphan	not conifer-specific
GQ00612_C09.1	1	2047	2	0.000370	30	MA_22661g0010	99.6	497	764	Phosphatidylinositol-specific phospholipase C, X domain	GO:0004629,GO:0006629,GO:0016023,GO:0035556,GO:0046658	not orphan	not conifer-specific
GQ00612_D23.1	1	809	0	0.000287	42	MA_65323g0010	100	167	98	K+ potassium transporter	GO:0006813,GO:0009507,GO:0015079	not orphan	not conifer-specific
GQ00612_F12.1	1	1486	7	0.001071	86	MA_171984g0010	96.97	363				no significant match in congenie	no significant match in congenie
GQ00612_G02.1	1	2199	0	0.000108	39	MA_6382703g0010	99.73	364	75	Leucine Rich Repeat,Leucine Rich repeats (2 copies),Leucine rich repeat,Leucine rich repeat		not orphan	not conifer-specific
GQ00612_H02.1	1	776	2	0.000744	102	MA_186212g0020	98.97	387	5958			not orphan	not conifer-specific
GQ00612_H05.1	1	775	2	0.000860	51							no significant match in congenie	no significant match in congenie
GQ00612_I02.2	1	2529	2	0.000255	59	MA_107g0010	99.13	918	1822	Fasciclin domain		not orphan	not conifer-specific
GQ00612_O08.1	1	1397	2	0.000502	41							no significant match in congenie	no significant match in congenie
GQ00612_P01.2	1	1044	2	0.000644	49	MA_2236998g0010	97.08	137				no significant match in congenie	no significant match in congenie
GQ0062_D20.2	1	1627	1	0.000269	55	MA_27147g0010	98.65	812	1	PPR repeat,PPR repeat,PPR repeat family,Tetratricopeptide repeat,Pentatricopeptide repeat domain,DYW family of nucleic acid deaminases		not orphan	not conifer-specific
GQ0062_D21.1	1	1320	3	0.000726	37	MA_91369g0010	98.98	783	454	Protein of unknown function DUF260	GO:0005739,GO:0009686,GO:0009740	not orphan	not conifer-specific
GQ0062_E09.1	1	662	3	0.001258	69							no significant match in congenie	no significant match in congenie
GQ0062_G17.1	2	2270	2	0.000382	57.5	MA_10429014g0010	99.81	535	6729	PsbP	GO:0044424,GO:0044425	not orphan	not conifer-specific
GQ0062_I04.1	1	1296	1	0.000346	49	MA_61955g0010	99.21	505	440	Root cap		not orphan	not conifer-specific
GQ0062_I22.2	4	3456	8	0.000648	189	MA_90172g0010	100	205	5861	SYF2 splicing factor	GO:0009536	not orphan	not conifer-specific
GQ0062_K14.1	1	1101	4	0.001033	46	MA_125291g0010	98.82	338	2047	Protein-L-isoaspartate(D-aspartate) O-methyltransferase (PCMT),O-methyltransferase,Cephalosporin hydroxylase,Methyltransferase domain,Methyltransferase domain,Methyltransferase domain,Methyltransferase domain	GO:0016740	not orphan	not conifer-specific
GQ0062_N04.1	4	3433	3	0.000485	45							no significant match in congenie	no significant match in congenie
GQ0062_O10.1	1	707	1	0.000682	36							no significant match in congenie	no significant match in congenie
GQ0063_A05.1	1	698	1	0.000617	59	MA_17449g0010	99.02	307	2625			not orphan	not conifer-specific
GQ0063_A06.1	1	663	0	0.000369	34	MA_83574g0010	99.54	219	217	Core histone H2A/H2B/H3/H4,Histone-like transcription factor (CBF/NF-Y) and archaeal histone,Transcription initiation factor IID, 31kD subunit,TATA box binding protein associated factor (TAF),Bromodomain associated	GO:0000786,GO:0003677,GO:0005634,GO:0006334	not orphan	not conifer-specific
GQ0063_C22.1	2	2163	3	0.000492	80.5	MA_10427114g0010	99.63	810				not orphan	not conifer-specific
GQ0063_D17.1	1	672	2	0.000906	78	MA_7055g0010	98.8	417	8	Myb-like DNA-binding domain,Myb-like DNA-binding domain		not orphan	not conifer-specific
GQ0063_E01.1	1	673	0	0.000375	30	MA_944351g0010	99.4	672	47	Glutathione S-transferase, C-terminal domain,Glutathione S-transferase, N-terminal domain,Glutathione S-transferase, N-terminal domain,Glutathione S-transferase, C-terminal domain,Glutathione S-transferase, N-terminal domain		not orphan	not conifer-specific
GQ0063_E07.2	1	887	8	0.001876	126							no significant match in congenie	no significant match in congenie
GQ0063_E20.1	1	1133	5	0.000993	117	MA_6141836g0010	98.52	203				not orphan	not conifer-specific
GQ0063_F12.2	1	1555	3	0.000567	53	MA_10431382g0020	100	174	911	RNA dependent RNA polymerase,RNA recognition motif (a.k.a. RRM, RBD, or RNP domain)	GO:0005634,GO:0009616,GO:0010267,GO:0035196,GO:0048366,GO:0048440,GO:0048544	not orphan	not conifer-specific
GQ0063_H06.1	1	1070	1	0.000397	63	MA_643265g0010	99.51	817	1618	Rab-GTPase-TBC domain	GO:0032313	not orphan	not conifer-specific
GQ0063_I14.1	1	821	0	0.000273	49	MA_109827g0010	99.84	610				not orphan	not conifer-specific
GQ0063_K20.1	1	1025	2	0.000619	64							no significant match in congenie	no significant match in congenie
GQ0063_N06.1	1	758	0	0.000217	244	MA_149595g0010	96.54	955				no significant match in congenie	no significant match in congenie
GQ0063_N09.1	1	842	0	0.000273	44	MA_67231g0010	95.69	232				no significant match in congenie	no significant match in congenie
GQ0063_N13.1	1	893	4	0.001133	79							no significant match in congenie	no significant match in congenie
GQ0064_H22.1	1	1027	2	0.000709	35	MA_78237g0010	98.71	543				not orphan	not conifer-specific
GQ0064_I02.2	1	739	0	0.000322	38	MA_24218g0010	98.91	549	8903	2OG-Fe(II) oxygenase superfamily,non-haem dioxygenase in morphine synthesis N-terminal		not orphan	not conifer-specific
GQ0064_I05.1	1	1278	2	0.000502	61	MA_478577g0010	98.8	501	9549			not orphan	conifer-specific
GQ0064_K06.1	1	994	6	0.001383	92	MA_101422g0010	99	898	181	Exostosin family	GO:0016757	not orphan	not conifer-specific
GQ0064_L14.1	1	694	0	0.000367	29							no significant match in congenie	no significant match in congenie
GQ0064_L22.1	3	3525	10	0.000786	237	MA_10433066g0010	95.33	428				no significant match in congenie	no significant match in congenie
GQ0064_N07.1	1	1087	3	0.000705	104	MA_293560g0010	97.15	421				no significant match in congenie	no significant match in congenie
GQ0064_O05.2	3	2844	6	0.000677	58.6666666666667	MA_63468g0010	99.4	334	518	IQ calmodulin-binding motif		not orphan	not conifer-specific
GQ0064_O20.1	1	957	2	0.000806	28	MA_10427117g0010	98.6	571				not orphan	not conifer-specific
GQ0064_P20.1	1	910	1	0.000470	61	MA_10426586g0010	99.69	637	101	AP2 domain	GO:0006351	not orphan	not conifer-specific
GQ0065_A10.1	1	891	3	0.001043	42	MA_7362860g0010	100	215				not orphan	not conifer-specific
GQ0065_A13.1	1	657	3	0.001211	86	MA_17400g0010	96.35	521				no significant match in congenie	no significant match in congenie
GQ0065_A20.1	1	873	1	0.000607	25	MA_41964g0010	99.22	258	732	Domain of unknown function (DUF3511)		not orphan	not conifer-specific
GQ0065_E17.1	1	710	2	0.000943	50	MA_873737g0010	98.94	849				not orphan	not conifer-specific
GQ0065_E22.1	1	1279	1	0.000375	37	MA_12314g0010	99.26	270	157	ZF-HD protein dimerisation region	GO:0003677	not orphan	not conifer-specific
GQ0065_F18.1	2	1918	7	0.001167	40	MA_746222g0010	99.66	291				not orphan	not conifer-specific
GQ0065_G01.1	1	1937	0	0.000133	28	MA_9313068g0010	98.97	388				not orphan	not conifer-specific
GQ0065_I10.1	1	977	4	0.001021	85	MA_848882g0010	97.21	430				no significant match in congenie	no significant match in congenie
GQ0065_J05.1	1	1090	0	0.000213	42	MA_42352g0020	99.12	452	5228			not orphan	not conifer-specific
GQ0065_J06.1	1	1610	2	0.000422	47	MA_10286512g0010	99.41	849	3878	2OG-Fe(II) oxygenase superfamily,2OG-Fe(II) oxygenase superfamily	GO:0080167	not orphan	not conifer-specific
GQ0065_L03.1	2	1681	8	0.001150	84.5							no significant match in congenie	no significant match in congenie
GQ0065_M18.1	1	735	4	0.001187	174	MA_49467g0010	96.11	591				no significant match in congenie	no significant match in congenie
GQ0065_N11.1	1	899	1	0.000499	49	MA_86562g0010	99.1	221	10477	HRDC domain		not orphan	not conifer-specific
GQ0065_O06.1	2	1944	2	0.000441	50	MA_3501g0020	98.71	1314	156	Lipoxygenase,PLAT/LH2 domain	GO:0008610,GO:0016491	not orphan	not conifer-specific
GQ0065_P16.1	2	2163	2	0.000374	65							no significant match in congenie	no significant match in congenie
GQ0066_A04.1	2	1609	0	0.000291	45	MA_3262g0010	99.41	674	1160	5'-AMP-activated protein kinase beta subunit, interation domain	GO:0016740	not orphan	not conifer-specific
GQ0066_A06.1	4	4627	18	0.000986	73	MA_159996g0010	96.74	706				no significant match in congenie	no significant match in congenie
GQ0066_A23.1	1	630	4	0.001545	96	MA_10087752g0010	99.42	347				not orphan	not conifer-specific
GQ0066_B13.1	1	696	1	0.000541	114	MA_117169g0010	99.7	328	929	Protein of unknown function (DUF1685)		not orphan	not conifer-specific
GQ0066_D06.1	1	1037	2	0.000702	35	MA_18376g0010	99.39	488	2129	Divergent CRAL/TRIO domain		not orphan	not conifer-specific
GQ0066_D17.1	1	679	2	0.000958	57	MA_58875g0010	97.29	924				no significant match in congenie	no significant match in congenie
GQ0066_E01.1	1	831	3	0.000918	107	MA_197097g0010	98.23	677	189	Phosphate-induced protein 1 conserved region		not orphan	not conifer-specific
GQ0066_G13.1	1	1948	3	0.000348	204	MA_62021g0010	99.31	1307	4807			not orphan	not conifer-specific
GQ0066_G18.1	1	1358	1	0.000366	32							no significant match in congenie	no significant match in congenie
GQ0066_J14.1	1	1550	2	0.000378	95	MA_348915g0010	95.93	541				no significant match in congenie	no significant match in congenie
GQ0066_K20.1	1	773	1	0.000561	57	MA_24522g0020	99.76	414	8116	Ribosomal protein L11, RNA binding domain,Ribosomal protein L11, N-terminal domain	GO:0003735,GO:0006354,GO:0006412,GO:0006626,GO:0022625,GO:0042254	not orphan	not conifer-specific
GQ0066_L02.1	1	1936	4	0.000560	57							no significant match in congenie	no significant match in congenie
GQ0066_L04.1	1	867	1	0.000587	29	MA_228579g0010	97.64	678				no significant match in congenie	no significant match in congenie
GQ0066_M02.1	1	1850	1	0.000263	35	MA_10428032g0010	99.88	821	6413	Surp module,Alternative splicing regulator		not orphan	not conifer-specific
GQ0066_M07.1	1	1224	1	0.000291	156	MA_1117052g0010	96.17	470				no significant match in congenie	no significant match in congenie
GQ0066_O24.1	1	822	1	0.000595	34	MA_168879g0020	99.5	1006	14277	ScpA/B protein,Conserved region of Rad21 / Rec8 like protein,N terminus of Rad21 / Rec8 like protein	GO:0006346,GO:0007062,GO:0007067,GO:0016246	not orphan	conifer-specific
GQ0067_A01.1	1	859	2	0.000654	118	MA_16573g0010	96.69	121				no significant match in congenie	no significant match in congenie
GQ0067_A10.1	1	838	5	0.001320	128	MA_95383g0020	98.79	494	891	Ribonuclease T2 family	GO:0004521,GO:0005576,GO:0005618,GO:0005886,GO:0009611,GO:0009718,GO:0009867,GO:0010150,GO:0015824,GO:0016036,GO:0060866	not orphan	not conifer-specific
GQ0067_A17.1	1	1372	5	0.000883	80							no significant match in congenie	no significant match in congenie
GQ0067_B18.1	1	1006	1	0.000450	47	MA_182704g0010	99.74	379				not orphan	not conifer-specific
GQ0067_D19.1	1	906	1	0.000477	58	MA_33275g0010	97.56	41				no significant match in congenie	no significant match in congenie
GQ0067_G19.1	1	989	4	0.001096	57	MA_80748g0010	99.54	435	13284			not orphan	conifer-specific
GQ0067_I15.1	2	1919	2	0.000387	93.5	MA_109703g0010	100	228	33	Elongation factor Tu GTP binding domain,ADP-ribosylation factor family,Ras family,50S ribosome-binding GTPase,Ferrous iron transport protein B,Protein of unknown function, DUF258,Gtr1/RagA G protein conserved region,Miro-like protein,Signal recognition particle receptor beta subunit,AAA ATPase domain,AAA domain	GO:0005525,GO:0005634,GO:0005773,GO:0005886,GO:0007264,GO:0015031,GO:0016787,GO:0046686	not orphan	not conifer-specific
GQ0067_I17.1	1	1011	0	0.000214	58	MA_959896g0010	95.39	976				no significant match in congenie	no significant match in congenie
GQ0067_I24.1	1	1021	0	0.000243	32	MA_178599g0010	98.26	576	37834			orphan	not conifer-specific
GQ0067_J01.1	1	733	3	0.001345	33	MA_214524g0010	95.45	308				no significant match in congenie	no significant match in congenie
GQ0067_J05.1	1	796	3	0.001204	37	MA_15546g0010	96.98	530				no significant match in congenie	no significant match in congenie
GQ0067_J09.1	1	1294	0	0.000184	38	MA_111908g0010	98.44	128	4478	Tudor domain,Survival motor neuron protein (SMN)	GO:0043170,GO:0044238	not orphan	not conifer-specific
GQ0067_K01.1	1	973	4	0.001163	47	MA_2048181g0010	100	248	45773			not orphan	not conifer-specific
GQ0067_L24.2	1	2341	2	0.000268	67	MA_6800g0010	99.12	796	2	Protein kinase domain,Leucine Rich Repeat,Protein tyrosine kinase,Leucine rich repeat N-terminal domain,Leucine Rich repeats (2 copies),Leucine rich repeat,Leucine Rich repeat,Leucine rich repeat		not orphan	not conifer-specific
GQ0067_M05.1	1	904	2	0.000625	114							no significant match in congenie	no significant match in congenie
GQ0067_O02.1	1	1132	1	0.000442	31	MA_280780g0010	98.79	660	40848			orphan	not conifer-specific
GQ0067_O11.2	4	5209	13	0.000738	63	MA_9319878g0010	99.64	1403	8325	Autophagy-related protein 13		not orphan	not conifer-specific
GQ0067_P07.1	2	3503	7	0.000610	34.5	MA_10430830g0020	100	897	292	F-box domain,Tub family,Domain of unknown function (DUF3527),F-box-like		not orphan	not conifer-specific
GQ0068_A02.1	2	1640	3	0.000664	57	MA_52055g0010	97.89	902				no significant match in congenie	no significant match in congenie
GQ0068_A12.1	1	635	2	0.000922	95	MA_10432972g0030	97.94	339				no significant match in congenie	no significant match in congenie
GQ0068_D16.1	2	1395	5	0.001016	84.5	MA_1039224g0010	96.56	262				no significant match in congenie	no significant match in congenie
GQ0068_F14.1	1	892	1	0.000548	34	MA_27283g0020	98.77	243				not orphan	not conifer-specific
GQ0068_G16.1	1	1008	1	0.000464	41	MA_10432084g0010	100	238	215	Reticulon		not orphan	not conifer-specific
GQ0068_H12.1	1	855	2	0.000724	72	MA_205311g0010	97.11	277				no significant match in congenie	no significant match in congenie
GQ0068_I06.2	1	918	2	0.000764	41	MA_5461g0010	98.17	219	2290	Glycosyl transferases group 1,Glycosyltransferase family 28 C-terminal domain,Monogalactosyldiacylglycerol (MGDG) synthase,Glycosyl transferase family 1,Glycosyl transferases group 1	GO:0009611,GO:0009620,GO:0009695,GO:0009706,GO:0009753,GO:0009790,GO:0010027,GO:0019375,GO:0030246,GO:0030259,GO:0046509	not orphan	not conifer-specific
GQ0068_I14.1	2	1505	4	0.000845	64.5	MA_186340g0010	99.84	621	1661	Ribosomal protein L13	GO:0003735,GO:0006412,GO:0015934	not orphan	not conifer-specific
GQ0068_I16.1	1	1256	3	0.000732	44	MA_7639g0010	98.68	453	4273	Acetyltransferase (GNAT) family,FR47-like protein,Acetyltransferase (GNAT) domain,Acetyltransferase (GNAT) domain,Acetyltransferase (GNAT) domain,Acetyltransferase (GNAT) domain,Acetyltransferase (GNAT) domain,Acetyltransferase (GNAT) domain,ESCO1/2 acetyl-transferase		not orphan	not conifer-specific
GQ0068_M19.1	2	1678	5	0.000946	43	MA_10437188g0010	99.65	860	203	E1-E2 ATPase,haloacid dehalogenase-like hydrolase,haloacid dehalogenase-like hydrolase,haloacid dehalogenase-like hydrolase,Putative hydrolase of sodium-potassium ATPase alpha subunit	GO:0000287,GO:0004012,GO:0005524,GO:0005794,GO:0005886,GO:0006612,GO:0006820,GO:0006862,GO:0006888,GO:0006944,GO:0010363,GO:0015662,GO:0015696,GO:0015802,GO:0015914,GO:0016021,GO:0043069,GO:0043090,GO:0043269,GO:0048194,GO:0048367,GO:0048527	not orphan	not conifer-specific
GQ0068_N11.1	1	647	4	0.001363	163							no significant match in congenie	no significant match in congenie
GQ0068_O21.1	1	722	0	0.000292	65	MA_120434g0010	99.64	556	2323	Eukaryotic DNA topoisomerase I, catalytic core,Eukaryotic DNA topoisomerase I, DNA binding fragment,C-terminal topoisomerase domain	GO:0003917,GO:0003918,GO:0005694,GO:0006265,GO:0006338,GO:0009793,GO:0009933,GO:0009965,GO:0010075,GO:0016020,GO:0019827,GO:0032440,GO:0048439,GO:0048645,GO:0055114	not orphan	not conifer-specific
GQ0069_A08.1	1	1462	2	0.000518	30	MA_10430521g0010	99.55	440	91	Glycosyl hydrolase family 9	GO:0004553,GO:0008152,GO:0016023	not orphan	not conifer-specific
GQ0069_A11.1	1	963	6	0.001537	64	MA_44340g0010	99.15	353	9549			not orphan	conifer-specific
GQ0069_B02.1	1	1392	4	0.000745	70	MA_481649g0010	99.53	428	100	Sugar efflux transporter for intercellular exchange	GO:0005887,GO:0016023,GO:0051119	not orphan	not conifer-specific
GQ0069_B09.1	1	2350	4	0.000438	73	MA_58855g0010	100	76	4172	Universal stress protein family	GO:0002238,GO:0009269,GO:0016036,GO:0019375,GO:0042631	not orphan	not conifer-specific
GQ0069_C06.1	2	1973	5	0.000731	75.5	MA_222941g0010	99.51	204				not orphan	not conifer-specific
GQ0069_D04.1	4	3779	13	0.000842	107.5	MA_157865g0010	95.88	364				no significant match in congenie	no significant match in congenie
GQ0069_E04.1	1	1031	0	0.000236	35	MA_39480g0020	98.74	159	10204	Translocon-associated protein beta (TRAPB)		not orphan	not conifer-specific
GQ0069_F04.1	1	1151	3	0.000838	36	MA_131805g0010	99.79	473	66	Protein of unknown function DUF260	GO:0005739	not orphan	not conifer-specific
GQ0069_H20.1	3	2496	2	0.000490	35.3333333333333	MA_7364g0010	99.32	146	2949	Hydrogenase expression/synthesis hypA family,4F5 protein family,Zinc-binding		not orphan	not conifer-specific
GQ0069_I08.1	1	1342	0	0.000175	40							no significant match in congenie	no significant match in congenie
GQ0069_I09.1	1	1342	4	0.000600	281	MA_4910225g0010	95.67	231				no significant match in congenie	no significant match in congenie
GQ0069_K05.1	1	738	1	0.000658	35	MA_99242g0010	100	88	5494	Phospholipase A2,Group XII secretory phospholipase A2 precursor (PLA2G12)	GO:0004623	not orphan	not conifer-specific
GQ0069_K24.1	1	887	2	0.000759	49	MA_215232g0010	99.54	219	40770			orphan	not conifer-specific
GQ0069_L01.1	2	1772	4	0.000689	95	MA_86271g0010	99.63	268	10604			not orphan	conifer-specific
GQ0069_M05.1	1	808	1	0.000572	43	MA_74667g0010	99.08	435	140	Core histone H2A/H2B/H3/H4,Histone-like transcription factor (CBF/NF-Y) and archaeal histone	GO:0001510,GO:0005730,GO:0008283	not orphan	not conifer-specific
GQ0069_N22.1	1	1358	3	0.000655	51	MA_10429804g0010	99.42	857	5761			not orphan	not conifer-specific
GQ0069_O03.1	1	778	1	0.000616	37	MA_10433292g0010	99.82	552				not orphan	not conifer-specific
GQ0069_O20.1	1	1075	0	0.000214	44	MA_81325g0020	100	337	735	Transmembrane amino acid transporter protein,Tryptophan/tyrosine permease family	GO:0005275,GO:0005774,GO:0071281,GO:0071369,GO:0071702,GO:0071732	not orphan	not conifer-specific
GQ0069_O21.1	1	840	2	0.000880	33							no significant match in congenie	no significant match in congenie
GQ0071_A08.2	1	651	0	0.000343	50	MA_14477g0010	98.28	233	35777			orphan	not conifer-specific
GQ0071_B10.1	1	920	0	0.000253	42							no significant match in congenie	no significant match in congenie
GQ0071_E09.1	2	1652	1	0.000406	44	MA_108663g0010	97.84	509				no significant match in congenie	no significant match in congenie
GQ0071_E11.1	1	717	0	0.000317	46							no significant match in congenie	no significant match in congenie
GQ0071_G05.1	5	4947	3	0.000332	79.2	MA_175533g0010	97.3	370				no significant match in congenie	no significant match in congenie
GQ0071_J03.1	1	633	0	0.000334	64	MA_10426350g0030	96.79	935				no significant match in congenie	no significant match in congenie
GQ0071_K06.1	1	1070	2	0.000569	78							no significant match in congenie	no significant match in congenie
GQ0071_K08.1	1	1429	7	0.001099	92	MA_10428636g0010	97.2	1143				no significant match in congenie	no significant match in congenie
GQ0071_K12.1	1	804	0	0.000283	46	MA_10433934g0010	98.77	405				not orphan	not conifer-specific
GQ0071_K23.1	1	1156	1	0.000361	68	MA_42020g0010	99.5	397	312	Zinc finger, C3HC4 type (RING finger),SNF2 family N-terminal domain,Helicase conserved C-terminal domain,Type III restriction enzyme, res subunit,HIRAN domain,RING-type zinc-finger, LisH dimerisation motif,Ring finger domain,Zinc finger, C3HC4 type (RING finger),Zinc finger, C3HC4 type (RING finger)	GO:0003677,GO:0004386,GO:0005524,GO:0008270,GO:0016740	not orphan	not conifer-specific
GQ0071_M01.1	1	749	3	0.000878	247							no significant match in congenie	no significant match in congenie
GQ0071_N12.1	1	1535	6	0.001014	51	MA_108919g0010	98.2	833	32238			orphan	not conifer-specific
GQ0071_N15.1	2	1656	1	0.000390	51	MA_120049g0010	96.54	780				no significant match in congenie	no significant match in congenie
GQ0071_P18.1	1	1109	0	0.000221	34	MA_82134g0010	98.61	577	6927	AdoMet dependent proline di-methyltransferase,Methyltransferase domain,Methyltransferase domain,Methyltransferase domain,Methyltransferase domain,Methyltransferase domain	GO:0016740	not orphan	not conifer-specific
GQ0072_E20.1	1	869	4	0.001194	70	MA_5973168g0010	96.32	353				no significant match in congenie	no significant match in congenie
GQ0072_H05.1	2	3728	3	0.000270	112	MA_8532241g0010	98.99	592				not orphan	not conifer-specific
GQ0072_I16.2	2	2588	13	0.000995	206	MA_495151g0010	97.97	344				no significant match in congenie	no significant match in congenie
GQ0072_K21.1	4	3822	6	0.000624	45.25	MA_10436998g0010	95.95	568				no significant match in congenie	no significant match in congenie
GQ0072_L17.1	1	1078	1	0.000454	34	MA_65818g0010	100	264	517	Helix-loop-helix DNA-binding domain		not orphan	not conifer-specific
GQ0072_O07.1	5	4948	18	0.001077	63.4							no significant match in congenie	no significant match in congenie
GQ0072_P11.1	1	1922	1	0.000231	51	MA_99482g0010	99.73	729				not orphan	not conifer-specific
GQ0073_B06.1	1	1998	2	0.000315	66							no significant match in congenie	no significant match in congenie
GQ0073_B07.1	1	1666	3	0.000511	62	MA_331768g0010	98.36	426				not orphan	not conifer-specific
GQ0073_C09.1	1	812	1	0.000555	48	MA_10430302g0020	97.63	675				no significant match in congenie	no significant match in congenie
GQ0073_D06.1	1	1017	5	0.001109	115	MA_500327g0010	98.35	363	4429	7TM diverse intracellular signalling,YhhN-like protein		not orphan	not conifer-specific
GQ0073_D16.1	1	630	1	0.000766	36	MA_29161g0010	99.28	693	929	Protein of unknown function (DUF1685)		not orphan	not conifer-specific
GQ0073_F08.1	1	673	0	0.000327	53							no significant match in congenie	no significant match in congenie
GQ0073_H22.1	2	1900	5	0.000770	67.5							no significant match in congenie	no significant match in congenie
GQ0073_I22.1	1	1763	11	0.001430	66	MA_10448g0010	99.63	540	3	Region in Clathrin and VPS,PPR repeat,Evolutionarily conserved signalling intermediate in Toll pathway,Replication factor C C-terminal domain,Mitochondrial 28S ribosomal protein S27,PPR repeat,PPR repeat family,Tetratricopeptide repeat,Tetratricopeptide repeat,Tetratricopeptide repeat,Tetratricopeptide repeat,Pentatricopeptide repeat domain		not orphan	not conifer-specific
GQ0073_K06.2	2	1517	2	0.000594	49	MA_6251451g0010	100	315				not orphan	not conifer-specific
GQ0073_L20.1	1	2048	8	0.000894	77	MA_10427204g0010	98.65	1185	828	Glycosyl hydrolases family 18	GO:0005618,GO:0006032,GO:0008843,GO:0009651,GO:0009737,GO:0009753,GO:0035885	not orphan	not conifer-specific
GQ0073_O14.1	1	987	3	0.000822	78	MA_3484g0010	98.33	840	133	alpha/beta hydrolase fold,Lipase (class 3),Lecithin:cholesterol acyltransferase,Serine hydrolase,PGAP1-like protein,Alpha/beta hydrolase family,Alpha/beta hydrolase family		not orphan	not conifer-specific
GQ0073_O20.1	2	2340	5	0.000722	40	MA_12209g0020	99.85	649	178	B-box zinc finger,PLATZ transcription factor		not orphan	not conifer-specific
GQ0073_P04.1	1	1146	1	0.000386	52	MA_158438g0010	99.27	823	11576	Leucine Rich Repeat,Leucine Rich repeats (2 copies),Leucine rich repeat,Leucine Rich repeat		not orphan	conifer-specific
GQ0073_P23.1	1	830	1	0.000577	37	MA_179142g0010	99.25	401				not orphan	not conifer-specific
GQ0074_F02.2	1	953	2	0.000642	76	MA_170431g0010	98.36	1036	2549	short chain dehydrogenase,NAD dependent epimerase/dehydratase family,Polysaccharide biosynthesis protein,DNA / pantothenate metabolism flavoprotein,Fungal family of unknown function (DUF1776),KR domain,NAD(P)H binding domain of trans-2-enoyl-CoA reductase,Putative NAD(P)-binding,NADH(P)-binding,Enoyl-(Acyl carrier protein) reductase	GO:0005789,GO:0030148,GO:0047560	not orphan	not conifer-specific
GQ0074_F23.1	3	3017	5	0.000550	49.6666666666667	MA_19782g0010	99.36	625	3258	Thymidine kinase,AAA domain	GO:0004797,GO:0005524,GO:0005739,GO:0006260,GO:0016310	not orphan	not conifer-specific
GQ0074_G08.2	1	615	0	0.000322	88	MA_10432716g0010	97.86	701				no significant match in congenie	no significant match in congenie
GQ0074_G14.1	2	1633	0	0.000269	54.5	MA_10262551g0010	99.82	558				not orphan	not conifer-specific
GQ0074_G24.1	1	1173	2	0.000576	48	MA_111971g0020	98.77	567	15763	Domain of unknown function (DUF4228)		not orphan	conifer-specific
GQ0074_I15.2	1	979	0	0.000213	68	MA_448422g0010	96.09	511				no significant match in congenie	no significant match in congenie
GQ0074_I20.1	1	937	1	0.000423	88	MA_653314g0010	95.53	291				no significant match in congenie	no significant match in congenie
GQ0074_I21.1	1	1822	1	0.000240	55	MA_24916g0010	96.79	1184				no significant match in congenie	no significant match in congenie
GQ0074_L10.1	1	859	0	0.000236	78	MA_17807g0010	99.71	345	614	DnaJ domain		not orphan	not conifer-specific
GQ0074_M01.1	4	4411	7	0.000607	43	MA_61434g0010	99.7	989	1485	Exocyst complex subunit Sec15-like,COG (conserved oligomeric Golgi) complex component, COG2	GO:0000145,GO:0005829,GO:0006904,GO:0009827,GO:0009846,GO:0009860	not orphan	not conifer-specific
GQ0081_F10.1	1	973	1	0.000444	58							no significant match in congenie	no significant match in congenie
GQ0081_K03.1	1	758	0	0.000316	37	MA_10432442g0020	100	665	2047	Protein-L-isoaspartate(D-aspartate) O-methyltransferase (PCMT),O-methyltransferase,Cephalosporin hydroxylase,Methyltransferase domain,Methyltransferase domain,Methyltransferase domain,Methyltransferase domain	GO:0008152,GO:0008171	not orphan	not conifer-specific
GQ0081_O15.1	1	753	5	0.001589	85	MA_10436447g0010	99.69	321				not orphan	not conifer-specific
GQ0081_P03.1	2	2880	5	0.000401	176.5	MA_9343344g0010	95.42	153				no significant match in congenie	no significant match in congenie
GQ0081_P11.1	1	1683	8	0.001147	60	MA_9566834g0010	99.3	711	279	Seven in absentia protein family,Drought induced 19 protein (Di19),Zinc finger, C3HC4 type (RING finger),Zinc finger, C3HC4 type (RING finger)	GO:0004842,GO:0005634,GO:0006511,GO:0007275,GO:0008270,GO:0016567	not orphan	not conifer-specific
GQ0082_A12.1	2	1985	2	0.000382	128.5	MA_10430455g0020	95.88	388				no significant match in congenie	no significant match in congenie
GQ0082_A23.2	3	3415	12	0.000785	76.3333333333333	MA_10435813g0010	98.66	1860	1405	Cation transport protein		not orphan	not conifer-specific
GQ0082_B18.1	1	868	5	0.001366	89	MA_15630g0010	98.73	1023	10	2OG-Fe(II) oxygenase superfamily,non-haem dioxygenase in morphine synthesis N-terminal	GO:0008152,GO:0016491	not orphan	not conifer-specific
GQ0082_C07.1	1	1886	8	0.001003	66	MA_10426168g0010	98.97	967	9	Peroxidase	GO:0006826,GO:0009505,GO:0009506,GO:0010106,GO:0010167,GO:0015706,GO:0016020,GO:0016491,GO:0048767,GO:0071456	not orphan	not conifer-specific
GQ0082_C14.2	1	1462	5	0.000769	117							no significant match in congenie	no significant match in congenie
GQ0082_C20.1	1	1151	3	0.000681	93	MA_180530g0010	95.36	560				no significant match in congenie	no significant match in congenie
GQ0082_D03.1	1	640	1	0.000744	38	MA_10435926g0010	99.82	555	288	EF hand,Oxidoreductase FAD-binding domain,Ferric reductase like transmembrane component,FAD-binding domain,Ferric reductase NAD binding domain,Respiratory burst NADPH oxidase,EF hand,EF-hand domain,EF-hand domain pair,EF-hand domain pair	GO:0000165,GO:0002679,GO:0005488,GO:0005622,GO:0005887,GO:0006612,GO:0007231,GO:0009409,GO:0009414,GO:0009605,GO:0009611,GO:0009697,GO:0009733,GO:0009738,GO:0009862,GO:0009867,GO:0009873,GO:0010119,GO:0010228,GO:0010363,GO:0016174,GO:0016926,GO:0030968,GO	not orphan	not conifer-specific
GQ0082_F08.1	1	1577	6	0.001032	42	MA_4055g0010	100	248				not orphan	not conifer-specific
GQ0082_L18.1	1	1213	0	0.000197	37	MA_9144866g0010	99.18	366	4176			not orphan	not conifer-specific
GQ0083_A02.1	3	3030	3	0.000357	77.3333333333333	MA_353527g0010	99.18	244	56	Terpene synthase, N-terminal domain,Terpene synthase family, metal binding domain	GO:0009536,GO:0016838,GO:0016853,GO:0046872	not orphan	not conifer-specific
GQ0083_E11.1	1	1234	2	0.000562	43	MA_662135g0010	99.11	897	2	Protein kinase domain,Leucine Rich Repeat,Protein tyrosine kinase,Leucine rich repeat N-terminal domain,Leucine Rich repeats (2 copies),Leucine rich repeat,Leucine Rich repeat,Leucine rich repeat	GO:0004674,GO:0004713,GO:0005488,GO:0005886,GO:0010942,GO:0031349,GO:0044237,GO:0060862	not orphan	not conifer-specific
GQ0085_A24.1	1	1062	2	0.000595	65	MA_10431903g0010	98.32	596	84	SAM dependent carboxyl methyltransferase	GO:0000287,GO:0008757,GO:0009944,GO:0010252,GO:0042802,GO:0045491,GO:0051749	not orphan	not conifer-specific
GQ0085_E21.1	1	850	0	0.000229	97	MA_802024g0010	100	330	5159	haloacid dehalogenase-like hydrolase,haloacid dehalogenase-like hydrolase,HAD-hyrolase-like,Haloacid dehalogenase-like hydrolase,Haloacid dehalogenase-like hydrolase	GO:0005739,GO:0016787	not orphan	not conifer-specific
GQ0085_G12.2	1	1428	4	0.000772	53	MA_60475g0010	98.92	834	197	Domain of unknown function (DUF296)		not orphan	not conifer-specific
GQ0085_H16.1	1	1388	7	0.001215	65	MA_10433367g0010	98.74	398	2964	Afadin- and alpha -actinin-Binding		not orphan	not conifer-specific
GQ0085_M12.1	1	1535	4	0.000602	126	MA_5692971g0010	98.89	270	114	Heavy-metal-associated domain		not orphan	not conifer-specific
GQ0085_N05.1	1	1035	0	0.000253	26	MA_10434453g0010	99.09	547	2828	Peptidase S24-like,Signal peptidase, peptidase S26	GO:0006508,GO:0008233,GO:0016020	not orphan	not conifer-specific
GQ01301_A02.1	1	1467	4	0.000636	120	MA_136684g0010	96.92	1008				no significant match in congenie	no significant match in congenie
GQ01301_A04.1	1	1489	2	0.000466	43	MA_132683g0020	99.35	764	1315	Zinc finger, C3HC4 type (RING finger),Baculovirus immediate-early protein (IE-0),RING-H2 zinc finger,Anaphase-promoting complex subunit 11 RING-H2 finger,RING-type zinc-finger, LisH dimerisation motif,Ring finger domain,Zinc finger, C3HC4 type (RING finger),Zinc finger, C3HC4 type (RING finger)		not orphan	not conifer-specific
GQ01301_A08.1	1	2378	11	0.000774	382							no significant match in congenie	no significant match in congenie
GQ01301_B01.1	1	1329	1	0.000338	49							no significant match in congenie	no significant match in congenie
GQ01301_B13.1	1	1547	0	0.000151	41	MA_58284g0010	99.1	557	248	Pyridine nucleotide-disulphide oxidoreductase,Flavin-binding monooxygenase-like,FAD binding domain,ThiF family,Glucose inhibited division protein A,FAD dependent oxidoreductase,Shikimate / quinate 5-dehydrogenase,FAD binding domain,Thi4 family,Ketopantoate reductase PanE/ApbA,HI0933-like protein,Lycopene cyclase protein,Pyridine nucleotide-disulphide oxidoreductase,Putative NAD(P)-binding,L-lysin…	GO:0004497,GO:0009851,GO:0050662	not orphan	not conifer-specific
GQ01301_B17.1	1	599	1	0.000756	47	MA_187092g0010	98.32	1247	230	Glyoxal oxidase N-terminus,Domain of unknown function (DUF1929),Galactose oxidase, central domain		not orphan	not conifer-specific
GQ01301_C04.1	1	859	0	0.000230	89							no significant match in congenie	no significant match in congenie
GQ01301_C19.1	2	1458	1	0.000413	97.5	MA_12160g0010	100	250				not orphan	not conifer-specific
GQ01301_C21.1	1	652	2	0.001006	55	MA_586957g0010	99.03	721				not orphan	not conifer-specific
GQ01301_D01.1	1	1716	2	0.000382	55	MA_10367070g0010	98.47	262				not orphan	not conifer-specific
GQ01301_D02.1	1	858	3	0.001187	29	MA_1489152g0010	100	225				not orphan	not conifer-specific
GQ01301_D21.1	1	1246	3	0.000791	33	MA_72913g0010	99.33	898	1481	F-box domain,F-box-like,F-box-like domain		not orphan	not conifer-specific
GQ01301_D23.1	1	1222	1	0.000335	75	MA_356609g0010	99.69	636	40921			orphan	not conifer-specific
GQ01301_E02.1	1	1476	7	0.001021	114	MA_182952g0010	97.56	615				no significant match in congenie	no significant match in congenie
GQ01301_E05.1	1	1390	2	0.000461	61	MA_10434996g0010	99.41	844	1671	Permease family	GO:0005345,GO:0015853,GO:0015854,GO:0016020	not orphan	not conifer-specific
GQ01301_E11.1	1	1683	5	0.000709	86	MA_39636g0010	98.98	491	31	Transferase family	GO:0016746	not orphan	not conifer-specific
GQ01301_E17.1	1	646	0	0.000402	27	MA_27939g0010	99.5	603	2184		GO:0044237	not orphan	conifer-specific
GQ01301_F05.2	1	1706	9	0.001240	64	MA_105240g0010	99.19	1365	28	Eukaryotic aspartyl protease	GO:0000041,GO:0010228,GO:0010413,GO:0016787,GO:0016926,GO:0045492,GO:0050665	not orphan	not conifer-specific
GQ01301_F17.1	1	880	3	0.000842	125	MA_9988200g0010	98.46	454	6	Cytochrome P450	GO:0004497,GO:0005506,GO:0016705	not orphan	not conifer-specific
GQ01301_G24.1	1	1277	2	0.000499	63	MA_502949g0010	99.53	644	5757	Chalcone-flavanone isomerase	GO:0009718,GO:0009744,GO:0010224,GO:0016853,GO:0080167	not orphan	not conifer-specific
GQ01301_H21.1	1	861	1	0.000487	67	MA_26991g0010	95.51	579				no significant match in congenie	no significant match in congenie
GQ01301_I09.1	1	1205	0	0.000186	49	MA_90272g0010	99.58	476	126	Helix-loop-helix DNA-binding domain		not orphan	not conifer-specific
GQ01301_J08.1	2	1857	3	0.000569	43.5	MA_10426450g0010	100	258	294	C2 domain,Putative GTPase activating protein for Arf		not orphan	not conifer-specific
GQ01301_J12.2	2	1896	3	0.000505	107.5	MA_10434266g0020	95.78	166				no significant match in congenie	no significant match in congenie
GQ01301_J16.1	1	1335	5	0.000982	55	MA_10464g0010	98.58	352				not orphan	not conifer-specific
GQ01301_J22.1	1	690	0	0.000352	35	MA_8215969g0010	99.5	400	1153	Amino acid kinase family,Alcohol dehydrogenase transcription factor Myb/SANT-like,Myb/SANT-like DNA-binding domain,Myb/SANT-like DNA-binding domain,Myb/SANT-like DNA-binding domain	GO:0044237,GO:0044238	not orphan	not conifer-specific
GQ01301_K11.2	2	2531	4	0.000572	33	MA_77222g0010	99.55	1101				not orphan	not conifer-specific
GQ01301_L24.1	1	2961	12	0.000896	76	MA_64498g0010	98.88	978	1178	Fatty acid hydroxylase superfamily		not orphan	not conifer-specific
GQ01301_M02.1	1	1301	3	0.000624	78	MA_10103038g0010	97.8	318				no significant match in congenie	no significant match in congenie
GQ01301_O03.2	1	956	5	0.001351	59							no significant match in congenie	no significant match in congenie
GQ01301_O19.1	1	1016	5	0.001313	51	MA_10077422g0010	95.07	203				no significant match in congenie	no significant match in congenie
GQ01301_P10.1	1	739	0	0.000299	52	MA_16402g0010	98.94	753	1974	Cytochrome b5-like Heme/Steroid binding domain,Oxidoreductase molybdopterin binding domain,Oxidoreductase NAD-binding domain,Oxidoreductase FAD-binding domain,Mo-co oxidoreductase dimerisation domain,Ferric reductase NAD binding domain	GO:0005506,GO:0008152,GO:0016491,GO:0050662	not orphan	not conifer-specific
GQ01302_A14.1	1	889	0	0.000277	33	MA_115173g0010	98.25	228	1283			not orphan	not conifer-specific
GQ01302_B12.1	1	625	3	0.001259	91	MA_10204888g0010	96.59	381				no significant match in congenie	no significant match in congenie
GQ01302_C01.2	1	848	1	0.000432	133	MA_10430816g0020	95.45	44				no significant match in congenie	no significant match in congenie
GQ01302_D03.1	1	1563	3	0.000533	69	MA_88101g0010	99.04	626	353	WRC,QLQ		not orphan	not conifer-specific
GQ01302_E19.2	1	833	0	0.000271	48	MA_16234g0010	98.87	354	780	Hydroxymethylglutaryl-coenzyme A reductase	GO:0008152,GO:0016491	not orphan	not conifer-specific
GQ01302_F02.2	1	1172	0	0.000212	32	MA_84752g0010	100	582	66	Protein of unknown function DUF260	GO:0005515,GO:0005634	not orphan	not conifer-specific
GQ01302_G18.2	1	662	1	0.000623	72	MA_10433564g0010	98.76	645				not orphan	not conifer-specific
GQ01302_G21.2	1	690	0	0.000333	44	MA_6178484g0010	98.88	267				not orphan	not conifer-specific
GQ01302_H08.1	1	798	5	0.001253	227							no significant match in congenie	no significant match in congenie
GQ01302_J19.1	1	1072	1	0.000399	61							no significant match in congenie	no significant match in congenie
GQ01302_K12.2	1	1372	6	0.001004	91	MA_10429525g0010	97.94	437				no significant match in congenie	no significant match in congenie
GQ01302_M02.2	1	1096	0	0.000203	51	MA_3585029g0010	100	279				not orphan	not conifer-specific
GQ01302_N05.2	1	675	1	0.000689	42	MA_9590976g0010	96.65	269				no significant match in congenie	no significant match in congenie
GQ01302_O03.1	1	604	1	0.000679	74							no significant match in congenie	no significant match in congenie
GQ01302_O11.2	1	884	1	0.000437	100	MA_4763496g0010	99.25	267				not orphan	not conifer-specific
GQ01302_P04.3	1	2738	13	0.000982	103	MA_9321189g0010	99.25	399	852	NB-ARC domain,Poxvirus A32 protein,Arabidopsis broad-spectrum mildew resistance protein RPW8,NACHT domain,AAA ATPase domain,AAA domain		not orphan	conifer-specific
GQ01303_A14.1	1	1240	3	0.000540	221	MA_9957327g0010	96.86	287				no significant match in congenie	no significant match in congenie
GQ01303_C16.2	1	1808	5	0.000683	73	MA_10434084g0010	95.99	499				no significant match in congenie	no significant match in congenie
GQ01303_C24.1	1	1582	5	0.000708	120	MA_160196g0010	97.95	440				no significant match in congenie	no significant match in congenie
GQ01303_F17.1	1	645	0	0.000355	45	MA_42556g0010	100	217	103	ABC transporter,Elongation factor Tu GTP binding domain,Dynamin family,Type II/IV secretion system protein,ABC transporter transmembrane region,FtsK/SpoIIIE family,50S ribosome-binding GTPase,Domain of unknown function DUF87,RecF/RecN/SMC N terminal domain,CobW/HypB/UreG, nucleotide-binding domain,Conserved hypothetical ATP binding protein,Protein of unknown function, DUF258,Molybdopterin guanine…	GO:0000166,GO:0006810,GO:0008152,GO:0009506,GO:0009624,GO:0009987,GO:0016491,GO:0042626	not orphan	not conifer-specific
GQ01303_G07.1	1	1505	5	0.000799	83	MA_5476459g0010	97.95	341				no significant match in congenie	no significant match in congenie
GQ01303_H21.2	1	1093	4	0.000949	70	MA_84563g0010	99.29	1121	1671	Permease family	GO:0005345,GO:0015853,GO:0015854,GO:0016020	not orphan	not conifer-specific
GQ01303_H24.1	1	1281	3	0.000677	57	MA_2008g0010	100	225	8	Myb-like DNA-binding domain,Myb-like DNA-binding domain	GO:0003677	not orphan	not conifer-specific
GQ01303_I01.2	1	816	0	0.000288	40	MA_3737693g0010	98.04	255				not orphan	not conifer-specific
GQ01303_I06.1	1	685	0	0.000334	45	MA_54035g0010	100	94				not orphan	not conifer-specific
GQ01303_I08.2	1	1817	5	0.000763	43	MA_10431440g0020	98.64	295				not orphan	not conifer-specific
GQ01303_I12.2	1	1507	6	0.000961	71	MA_7873828g0010	97.07	852				no significant match in congenie	no significant match in congenie
GQ01303_J03.1	1	1146	0	0.000182	68	MA_6122032g0010	99.39	165				not orphan	not conifer-specific
GQ01303_K01.2	4	4061	18	0.000940	96.25	MA_25036g0010	95.89	219				no significant match in congenie	no significant match in congenie
GQ01303_K11.1	2	1387	6	0.001293	58.5	MA_9973g0010	100	216	6289	Domain of unknown function (DUF4228)		not orphan	conifer-specific
GQ01303_O11.1	1	774	0	0.000284	54							no significant match in congenie	no significant match in congenie
GQ01304_A08.2	1	1702	4	0.000659	49	MA_207261g0010	99.06	1270	2156			not orphan	not conifer-specific
GQ01304_A13.2	1	1010	2	0.000679	45	MA_510666g0010	95.96	1040				no significant match in congenie	no significant match in congenie
GQ01304_B14.2	1	1125	0	0.000177	85	MA_77507g0010	99.83	591	772	Sodium/hydrogen exchanger family	GO:0005886,GO:0006814,GO:0010351,GO:0015385,GO:0055075	not orphan	not conifer-specific
GQ01304_C04.1	2	2175	12	0.000936	311.5	MA_10429053g0020	99.35	774	11	Protein kinase domain,S-locus glycoprotein family,D-mannose binding lectin,Phosphotransferase enzyme family,Protein tyrosine kinase,PAN-like domain	GO:0016772	not orphan	not conifer-specific
GQ01304_D04.1	1	1374	4	0.000809	51	MA_479709g0010	98.99	396	493			not orphan	conifer-specific
GQ01304_E16.3	1	959	1	0.000452	57	MA_82642g0010	99.68	1251	17	Glycosyl hydrolases family 17,X8 domain	GO:0016798	not orphan	not conifer-specific
GQ01304_E23.2	1	1482	9	0.001388	73	MA_3577585g0010	99.51	206				not orphan	not conifer-specific
GQ01304_F08.1	1	1431	7	0.000973	176	MA_161192g0010	97.71	437				no significant match in congenie	no significant match in congenie
GQ01304_F15.1	1	1070	6	0.001398	61	MA_101571g0010	99.5	402	51	Plastocyanin-like domain	GO:0016023,GO:0031225	not orphan	not conifer-specific
GQ01304_G16.2	1	1804	4	0.000606	55	MA_54830g0010	98.04	816	431	Protein of unknown function, DUF642	GO:0009505,GO:0009506,GO:0010015,GO:0080167	not orphan	not conifer-specific
GQ01304_J02.1	1	735	1	0.000592	56	MA_174203g0010	99.09	441	1394	Sodium Bile acid symporter family,Membrane transport protein,SBF-like CPA transporter family (DUF4137)	GO:0006814,GO:0008508,GO:0009507,GO:0016020	not orphan	not conifer-specific
GQ01304_K02.3	2	2433	4	0.000522	71	MA_79012g0010	99.82	1086	937	Myb-like DNA-binding domain	GO:0003676	not orphan	not conifer-specific
GQ01304_L03.1	1	1266	4	0.000695	166							no significant match in congenie	no significant match in congenie
GQ01304_L05.1	1	777	0	0.000284	53	MA_9810g0010	98.67	300				not orphan	not conifer-specific
GQ01304_O09.1	1	1400	0	0.000159	50							no significant match in congenie	no significant match in congenie
GQ01304_O15.1	1	865	0	0.000232	82	MA_3370g0020	98.27	231	17318	Cysteine-rich TM module stress tolerance		not orphan	conifer-specific
GQ01304_P06.1	1	1601	2	0.000420	49	MA_1152900g0010	99.5	597	5416	C1 domain,C1-like domain,PHD-zinc-finger like domain		not orphan	conifer-specific
GQ01305_B08.1	1	1295	3	0.000629	77							no significant match in congenie	no significant match in congenie
GQ01305_B19.1	1	725	2	0.000734	158							no significant match in congenie	no significant match in congenie
GQ01305_C06.1	1	1748	4	0.000672	40	MA_10428150g0010	99.66	290	1233		GO:0005886,GO:0007155,GO:0010090,GO:0045010,GO:0048765,GO:0071555	not orphan	not conifer-specific
GQ01305_D11.1	1	1401	4	0.000812	46							no significant match in congenie	no significant match in congenie
GQ01305_E04.2	1	1407	3	0.000567	85							no significant match in congenie	no significant match in congenie
GQ01305_E07.1	1	1429	6	0.001109	47	MA_7947g0030	99.36	156	521	Prephenate dehydratase,ACT domain	GO:0004664,GO:0005829,GO:0006571,GO:0009094,GO:0009507,GO:0010048,GO:0010244,GO:0043481,GO:0047769,GO:0048440,GO:0080167	not orphan	not conifer-specific
GQ01305_F17.1	1	834	1	0.000475	88	MA_10427381g0010	98.86	264	10285			not orphan	conifer-specific
GQ01305_I04.1	1	749	3	0.000855	291	MA_10027972g0010	99.62	522	14605	DNA/RNA non-specific endonuclease		not orphan	conifer-specific
GQ01305_J02.1	1	761	2	0.000971	33	MA_10243484g0010	97.79	271				no significant match in congenie	no significant match in congenie
GQ01305_L22.1	1	879	0	0.000242	62	MA_13904g0020	95.83	216				no significant match in congenie	no significant match in congenie
GQ01305_M12.2	1	755	3	0.000998	114							no significant match in congenie	no significant match in congenie
GQ01305_M19.2	1	1272	3	0.000693	53	MA_316656g0010	98.7	462				not orphan	not conifer-specific
GQ01305_N06.1	1	600	3	0.001357	77	MA_309289g0010	98.97	97	40878			orphan	not conifer-specific
GQ01305_N16.2	1	1719	10	0.001188	123	MA_10430929g0010	96.72	792				no significant match in congenie	no significant match in congenie
GQ01305_P22.2	1	752	0	0.000293	53	MA_6930g0010	99.33	150	958	EamA-like transporter family,Triose-phosphate Transporter family,UAA transporter family	GO:0003735,GO:0005783,GO:0005794,GO:0005840,GO:0006397,GO:0006412,GO:0006863,GO:0008514,GO:0016021,GO:0016132	not orphan	not conifer-specific
GQ01306_A17.1	1	821	2	0.000711	96	MA_120230g0010	96.14	233				no significant match in congenie	no significant match in congenie
GQ01306_B12.2	1	1258	4	0.000815	74							no significant match in congenie	no significant match in congenie
GQ01306_E04.1	1	1085	5	0.000960	179	MA_10354578g0010	99.39	164				not orphan	not conifer-specific
GQ01306_E20.3	1	716	1	0.000502	147	MA_127704g0010	98.48	329	5489	VQ motif		not orphan	conifer-specific
GQ01306_E22.1	1	885	0	0.000281	32	MA_14140g0010	99.39	328	131	short chain dehydrogenase,3-beta hydroxysteroid dehydrogenase/isomerase family,NAD dependent epimerase/dehydratase family,KR domain,Enoyl-(Acyl carrier protein) reductase	GO:0005739,GO:0010089,GO:0010382,GO:0016616	not orphan	not conifer-specific
GQ01306_F08.2	1	1065	1	0.000423	48	MA_52027g0010	98.65	74	129	SBP domain		not orphan	not conifer-specific
GQ01306_G19.2	1	1504	3	0.000475	152	MA_10436443g0010	96.92	650				no significant match in congenie	no significant match in congenie
GQ01306_H04.2	4	3135	1	0.000348	73.75	MA_10310g0010	99.55	671	178	B-box zinc finger,PLATZ transcription factor		not orphan	not conifer-specific
GQ01306_I18.1	2	2076	3	0.000531	70	MA_1850812g0010	99.37	315				not orphan	not conifer-specific
GQ01306_J15.3	1	1956	2	0.000318	70	MA_16536g0010	99.27	1092	650	DHHC palmitoyltransferase		not orphan	not conifer-specific
GQ01306_J21.1	1	964	0	0.000254	34	MA_66453g0010	99.54	654	7354	Nuf2 family,IncA protein,Reovirus sigma C capsid protein,TATA element modulatory factor 1 DNA binding		not orphan	not conifer-specific
GQ01306_J24.1	1	966	5	0.001153	123	MA_10425897g0010	98.79	412	99	Hsp20/alpha crystallin family		not orphan	not conifer-specific
GQ01306_K15.2	1	1514	6	0.000965	68							no significant match in congenie	no significant match in congenie
GQ01306_M13.2	1	789	3	0.001006	87							no significant match in congenie	no significant match in congenie
GQ01306_M18.2	1	781	1	0.000555	57	MA_10229741g0010	97.86	843				no significant match in congenie	no significant match in congenie
GQ01306_N12.2	2	2248	9	0.000992	78	MA_8427244g0010	99.21	504	440	Root cap		not orphan	not conifer-specific
GQ01306_O07.2	1	1985	2	0.000319	65	MA_648837g0010	98.94	470	24	Pectinesterase,Plant invertase/pectin methylesterase inhibitor	GO:0016788	not orphan	not conifer-specific
GQ01306_O10.3	4	5119	10	0.000597	70.75	MA_11137g0020	99.14	467				not orphan	not conifer-specific
GQ01306_P10.1	1	764	4	0.001468	49	MA_356104g0010	98.72	468	614	DnaJ domain	GO:0005634,GO:0006950,GO:0009536	not orphan	not conifer-specific
GQ01306_P15.1	1	1026	3	0.000836	60							no significant match in congenie	no significant match in congenie
GQ01307_A11.3	2	1333	3	0.000735	65.5	MA_542629g0010	99.1	558				not orphan	not conifer-specific
GQ01307_A13.1	1	1210	4	0.000918	51	MA_45256g0010	98.72	234	943	Gamma-thionin family,Scorpion toxin-like domain		not orphan	not conifer-specific
GQ01307_A19.2	1	1773	6	0.000830	66							no significant match in congenie	no significant match in congenie
GQ01307_B15.2	1	1662	0	0.000124	72	MA_10430613g0010	97.22	899				no significant match in congenie	no significant match in congenie
GQ01307_D08.3	1	1490	2	0.000444	53	MA_480690g0010	97.64	467				no significant match in congenie	no significant match in congenie
GQ01307_E03.1	1	950	3	0.000852	79							no significant match in congenie	no significant match in congenie
GQ01307_F06.2	2	2523	8	0.000729	102	MA_301741g0010	95.07	933				no significant match in congenie	no significant match in congenie
GQ01307_G05.1	1	2198	6	0.000645	79	MA_9376873g0010	98.75	721	1555	Glycosyltransferase sugar-binding region containing DXD motif,Alpha 1,4-glycosyltransferase conserved region,Capsular polysaccharide synthesis protein,TcdA/TcdB catalytic glycosyltransferase domain	GO:0008378	not orphan	not conifer-specific
GQ01307_H14.1	1	764	1	0.000623	38							no significant match in congenie	no significant match in congenie
GQ01307_H19.1	1	601	0	0.000351	65	MA_219429g0010	97.07	239				no significant match in congenie	no significant match in congenie
GQ01307_J19.1	1	1061	0	0.000191	78							no significant match in congenie	no significant match in congenie
GQ01307_L15.3	1	959	4	0.001073	73	MA_9497088g0010	97.2	786				no significant match in congenie	no significant match in congenie
GQ01307_L16.2	1	871	3	0.000835	138	MA_142030g0010	97.64	1693				no significant match in congenie	no significant match in congenie
GQ01307_M10.2	1	754	4	0.001461	53	MA_465972g0010	99.06	741	1034			not orphan	not conifer-specific
GQ01307_O06.2	1	1049	1	0.000298	339							no significant match in congenie	no significant match in congenie
GQ01307_P13.1	2	1346	5	0.001048	79.5	MA_216359g0010	99.72	357	9583	Domain of unknown function (DUF4401)		not orphan	conifer-specific
GQ01308_A09.1	1	651	0	0.000321	68	MA_111590g0010	99.56	229	12619			not orphan	conifer-specific
GQ01308_A17.1	1	1046	1	0.000501	26							no significant match in congenie	no significant match in congenie
GQ01308_B11.2	1	951	1	0.000422	82	MA_504970g0010	99.04	934	93	Ligand-gated ion channel,Bacterial extracellular solute-binding proteins, family 3,Receptor family ligand binding region,Periplasmic binding protein	GO:0016023	not orphan	not conifer-specific
GQ01308_C04.2	1	1045	3	0.000812	63	MA_11267g0020	98.31	236	658	Myb-like DNA-binding domain,Myb-like DNA-binding domain	GO:0003677,GO:0003700,GO:0006355,GO:0007623,GO:0009651,GO:0009723,GO:0009734,GO:0009737,GO:0009739,GO:0009751,GO:0009753,GO:0010600,GO:0048574	not orphan	not conifer-specific
GQ01308_C17.1	1	602	0	0.000314	112	MA_281368g0010	96.51	315				no significant match in congenie	no significant match in congenie
GQ01308_E09.2	1	1396	0	0.000173	36	MA_89422g0010	99.4	831	88	Protein kinase domain,Phosphotransferase enzyme family,Lipopolysaccharide kinase (Kdo/WaaP) family,Protein tyrosine kinase	GO:0000226,GO:0000911,GO:0004672,GO:0005515,GO:0005730,GO:0005737,GO:0008152	not orphan	not conifer-specific
GQ01308_F18.2	1	1017	5	0.001048	157	MA_263010g0010	95.31	426				no significant match in congenie	no significant match in congenie
GQ01308_H06.1	1	633	1	0.000654	71	MA_6812394g0010	98.48	198				not orphan	not conifer-specific
GQ01308_J05.1	1	883	3	0.000889	92	MA_10432302g0010	99.11	562	329	Aldo/keto reductase family	GO:0003700,GO:0005829,GO:0006094,GO:0006096,GO:0006355,GO:0009410,GO:0009611,GO:0009651,GO:0009744,GO:0009805,GO:0009963,GO:0016491,GO:0030968,GO:0043565,GO:0046686,GO:0046982,GO:0055114,GO:0080149	not orphan	not conifer-specific
GQ01308_L20.2	1	1595	3	0.000513	75	MA_10425769g0010	95.29	85				no significant match in congenie	no significant match in congenie
GQ01308_M23.1	1	1943	0	0.000112	57	MA_289808g0010	98.75	801	28	Eukaryotic aspartyl protease		not orphan	not conifer-specific
GQ01308_O09.1	1	786	3	0.000970	107	MA_10428266g0010	97.48	437				no significant match in congenie	no significant match in congenie
GQ01308_P23.2	1	912	6	0.001292	214	MA_10227622g0010	98.81	838	9	Peroxidase	GO:0004601,GO:0006979,GO:0020037,GO:0055114	not orphan	not conifer-specific
GQ01309_A07.2	2	1524	3	0.000696	41.5	MA_342978g0010	95.43	897				no significant match in congenie	no significant match in congenie
GQ01309_A12.2	1	1879	1	0.000262	33	MA_2613706g0010	99.77	438				not orphan	not conifer-specific
GQ01309_B04.1	1	700	0	0.000361	30	MA_126621g0010	99.52	417	35715			orphan	not conifer-specific
GQ01309_B20.1	2	2033	0	0.000243	41	MA_452689g0010	96.81	188				no significant match in congenie	no significant match in congenie
GQ01309_E03.2	1	1884	4	0.000590	51	MA_16704g0010	99.14	1041	882	TCP family transcription factor	GO:0000165,GO:0005515,GO:0005622,GO:0006417,GO:0006612,GO:0008285,GO:0009617,GO:0009793,GO:0009862,GO:0009867,GO:0009965,GO:0010027,GO:0010228,GO:0010310,GO:0010363,GO:0016226,GO:0030154,GO:0031348,GO:0035304,GO:0045893,GO:0045962,GO:0048481	not orphan	not conifer-specific
GQ01309_E15.1	1	666	0	0.000335	50	MA_741127g0010	99.05	738	121	Chitinase class I,Chitin recognition protein		not orphan	not conifer-specific
GQ01309_F07.1	1	761	0	0.000283	59							no significant match in congenie	no significant match in congenie
GQ01309_G10.1	2	1433	1	0.000514	36	MA_10426335g0010	100	214	991	GDSL-like Lipase/Acylhydrolase,GDSL-like Lipase/Acylhydrolase family	GO:0006629,GO:0016788	not orphan	not conifer-specific
GQ01309_G20.2	1	848	2	0.000527	462	MA_115855g0010	98.45	193	2263			not orphan	not conifer-specific
GQ01309_G23.1	1	1207	4	0.000860	70	MA_306616g0010	100	284	40871			orphan	not conifer-specific
GQ01309_I05.3	2	2167	1	0.000286	68.5	MA_9367g0020	98.63	1674	24	Pectinesterase,Plant invertase/pectin methylesterase inhibitor	GO:0016788	not orphan	not conifer-specific
GQ01309_J17.1	1	927	2	0.000539	227	MA_6945116g0010	95.9	122				no significant match in congenie	no significant match in congenie
GQ01309_J19.1	1	665	2	0.000928	73	MA_5831221g0010	96.75	461				no significant match in congenie	no significant match in congenie
GQ01309_J22.2	1	1555	2	0.000407	65	MA_8767979g0010	99.58	707	35	Protein kinase domain,Phosphotransferase enzyme family,Protein tyrosine kinase	GO:0004672	not orphan	not conifer-specific
GQ01309_K18.1	1	1332	0	0.000166	52	MA_7614511g0010	98.88	714	47	Glutathione S-transferase, C-terminal domain,Glutathione S-transferase, N-terminal domain,Glutathione S-transferase, N-terminal domain,Glutathione S-transferase, C-terminal domain,Glutathione S-transferase, N-terminal domain		not orphan	not conifer-specific
GQ01309_L23.3	1	845	0	0.000260	54	MA_412953g0010	100	29				not orphan	not conifer-specific
GQ01309_M20.1	2	1536	3	0.000681	66.5	MA_8467692g0010	98.8	334				not orphan	not conifer-specific
GQ01309_N12.1	1	1114	3	0.000839	41	MA_5451g0010	98.91	183	800	Patatin-like phospholipase	GO:0004620,GO:0005886,GO:0006644,GO:0019374,GO:0045735,GO:0047617,GO:0051707	not orphan	not conifer-specific
GQ01309_P09.1	1	1180	3	0.000631	121	MA_7226062g0010	97.92	192				no significant match in congenie	no significant match in congenie
GQ01309_P16.2	1	812	4	0.001316	61	MA_433495g0010	95.38	671				no significant match in congenie	no significant match in congenie
GQ0131_A04.1	1	1165	4	0.000934	56	MA_133160g0010	99.37	945	2100	Shikimate / quinate 5-dehydrogenase,Ketopantoate reductase PanE/ApbA,3-hydroxyacyl-CoA dehydrogenase, NAD binding domain,D-isomer specific 2-hydroxyacid dehydrogenase, NAD binding domain,NAD binding domain of 6-phosphogluconate dehydrogenase,NADP oxidoreductase coenzyme F420-dependent	GO:0000166,GO:0004616,GO:0005829,GO:0006098,GO:0050662	not orphan	not conifer-specific
GQ0131_A10.2	3	2578	3	0.000493	66.6666666666667	MA_10434632g0010	99.36	628				not orphan	not conifer-specific
GQ0131_A14.1	1	1285	1	0.000339	56							no significant match in congenie	no significant match in congenie
GQ0131_A19.1	3	2953	8	0.000638	113							no significant match in congenie	no significant match in congenie
GQ0131_B18.1	1	831	0	0.000246	75							no significant match in congenie	no significant match in congenie
GQ0131_C17.2	1	758	2	0.000762	102	MA_7391767g0010	96.09	230				no significant match in congenie	no significant match in congenie
GQ0131_D08.1	1	969	0	0.000241	41	MA_77265g0010	97.89	332				no significant match in congenie	no significant match in congenie
GQ0131_D22.1	1	1004	1	0.000463	42	MA_11457g0010	95.71	350				no significant match in congenie	no significant match in congenie
GQ0131_F18.1	1	1383	4	0.000855	39	MA_11864g0020	99.28	828	928	SPFH domain / Band 7 family	GO:0001510,GO:0005730,GO:0005747,GO:0005774,GO:0005794,GO:0005886,GO:0006626,GO:0009651,GO:0009733,GO:0016049,GO:0034976,GO:0048527,GO:0051301,GO:0071731	not orphan	not conifer-specific
GQ0131_F21.2	1	1460	9	0.001376	82	MA_56503g0010	98.5	1135	779	Leucine Rich Repeat,Leucine Rich repeats (2 copies),Leucine rich repeat,Leucine Rich repeat,Leucine rich repeat	GO:0016787,GO:0042023	not orphan	not conifer-specific
GQ0131_G07.2	2	2855	11	0.000798	113	MA_287744g0010	99.27	275				not orphan	not conifer-specific
GQ0131_H05.2	1	1295	8	0.001426	74	MA_3688g0010	99.35	930	165	Homeobox domain,Homeobox associated leucine zipper,Homeobox KN domain	GO:0000976,GO:0003700,GO:0005634,GO:0006355	not orphan	not conifer-specific
GQ0131_H20.1	1	707	1	0.000609	59	MA_8519251g0010	97.94	582				no significant match in congenie	no significant match in congenie
GQ0131_I01.1	1	624	1	0.000832	27	MA_577287g0010	98.88	269	2060	AMP-binding enzyme,Domain of unknown function (DUF3448),Domain of unknown function (DUF4009)	GO:0005829,GO:0008152,GO:0016874	not orphan	not conifer-specific
GQ0131_I12.1	1	978	0	0.000219	60	MA_80965g0010	98.43	765	726	Flavin-binding monooxygenase-like,FAD dependent oxidoreductase,Flavin containing amine oxidoreductase,Thi4 family,Pyridine nucleotide-disulphide oxidoreductase,L-lysine 6-monooxygenase (NADPH-requiring),NAD(P)-binding Rossmann-like domain,FAD-NAD(P)-binding,Pyridine nucleotide-disulphide oxidoreductase	GO:0009626,GO:0009627,GO:0009870,GO:0010204,GO:0016491,GO:0042742,GO:0050832,GO:0071456	not orphan	not conifer-specific
GQ0131_I15.2	1	1099	4	0.000879	100	MA_8328500g0010	98.96	96				not orphan	not conifer-specific
GQ0131_I18.1	3	3432	8	0.000779	48	MA_10430080g0010	99.56	1140	6344	ATPase family associated with various cellular activities (AAA),Rad17 cell cycle checkpoint protein,AAA ATPase domain,AAA domain,P-loop containing region of AAA domain		not orphan	not conifer-specific
GQ0131_J11.1	1	1515	4	0.000635	102	MA_2626808g0010	99.64	274	1881	AIG2-like family,AIG2-like family		not orphan	not conifer-specific
GQ0131_J15.1	2	2686	13	0.001058	67.5	MA_50593g0010	99.48	962	2623	HD domain,Family of unknown function (DUF706)	GO:0005506,GO:0005737,GO:0006949,GO:0019310,GO:0050113,GO:0055114	not orphan	not conifer-specific
GQ0131_K16.1	1	1372	2	0.000471	59	MA_4432g0010	98.78	575	3029	Phorbol esters/diacylglycerol binding domain (C1 domain),PHD-finger,C1 domain,C1-like domain	GO:0006950	not orphan	not conifer-specific
GQ0131_L02.2	1	691	1	0.000612	64							no significant match in congenie	no significant match in congenie
GQ0131_L04.1	1	1055	4	0.001063	49	MA_9504437g0010	97.8	364				no significant match in congenie	no significant match in congenie
GQ0131_L07.1	1	1244	4	0.000716	155	MA_48383g0020	99.78	449	6802	Transferase family		not orphan	not conifer-specific
GQ0131_L15.1	2	2888	12	0.000848	72	MA_304854g0010	99.17	1086	24	Pectinesterase,Plant invertase/pectin methylesterase inhibitor	GO:0009505,GO:0030599	not orphan	not conifer-specific
GQ0131_M02.1	1	928	0	0.000229	63							no significant match in congenie	no significant match in congenie
GQ0131_M08.2	2	1862	2	0.000481	43.5	MA_483593g0010	98.9	911	71	Glycosyl hydrolase family 1		not orphan	not conifer-specific
GQ0131_M15.1	2	2457	9	0.000775	89.5	MA_414479g0010	95.31	448				no significant match in congenie	no significant match in congenie
GQ0131_M21.1	2	2334	3	0.000444	85.5	MA_93200g0020	99.56	450				not orphan	not conifer-specific
GQ0131_M22.2	1	1112	3	0.000647	146	MA_20533g0020	100	204	54	Glycosyl hydrolases family 16,Xyloglucan endo-transglycosylase (XET) C-terminus		not orphan	not conifer-specific
GQ0131_N10.2	1	1342	6	0.000799	384	MA_57122g0010	98	400	13	ATPase family associated with various cellular activities (AAA),Leucine Rich Repeat,NB-ARC domain,TIR domain,NACHT domain,Leucine Rich repeats (2 copies),AAA ATPase domain,AAA domain,Leucine rich repeat,TIR domain,Leucine rich repeat		not orphan	not conifer-specific
GQ0131_N21.1	1	797	3	0.000938	119	MA_956300g0010	98.78	409	9583	Domain of unknown function (DUF4401)		not orphan	conifer-specific
GQ0131_O02.1	1	1017	2	0.000630	61	MA_8167263g0010	98.25	228				not orphan	not conifer-specific
GQ0131_P16.1	1	1061	4	0.000905	103	MA_277453g0010	98.96	385	4233	Glyoxalase/Bleomycin resistance protein/Dioxygenase superfamily,Glyoxalase-like domain,Glyoxalase/Bleomycin resistance protein/Dioxygenase superfamily	GO:0004462,GO:0005975,GO:0006661,GO:0009741	not orphan	not conifer-specific
GQ0131_P21.1	1	1488	3	0.000618	44							no significant match in congenie	no significant match in congenie
GQ01310_A09.2	1	1390	10	0.001610	77							no significant match in congenie	no significant match in congenie
GQ01310_A12.1	1	750	1	0.000610	45	MA_18667g0010	97.12	278				no significant match in congenie	no significant match in congenie
GQ01310_A16.1	1	868	1	0.000486	65	MA_3282567g0010	99.66	291				not orphan	not conifer-specific
GQ01310_B12.1	1	823	1	0.000509	67	MA_310334g0010	98.18	275				not orphan	not conifer-specific
GQ01310_C02.1	1	1289	7	0.001213	94	MA_606478g0010	98.33	418	8054	Zinc finger, C3HC4 type (RING finger),PHD-finger,Replication termination factor 2,Zinc-finger of the MIZ type in Nse subunit,FANCL C-terminal domain,RING-H2 zinc finger,Anaphase-promoting complex subunit 11 RING-H2 finger,RING-variant domain,RING-type zinc-finger, LisH dimerisation motif,Ring finger domain,Zinc finger, C3HC4 type (RING finger),Zinc finger, C3HC4 type (RING finger),Prokaryotic RIN…		not orphan	conifer-specific
GQ01310_C14.2	1	1218	5	0.001049	62	MA_8645729g0010	99	299	45465			orphan	not conifer-specific
GQ01310_C17.3	1	1640	5	0.000658	146	MA_216575g0010	96.73	948				no significant match in congenie	no significant match in congenie
GQ01310_C24.1	1	864	2	0.000759	55	MA_101256g0010	99.17	360	11869	Protease inhibitor/seed storage/LTP family,Probable lipid transfer		not orphan	conifer-specific
GQ01310_D19.1	1	632	2	0.000956	81							no significant match in congenie	no significant match in congenie
GQ01310_H20.2	5	4306	15	0.000851	109.4	MA_9967906g0010	96.89	354				no significant match in congenie	no significant match in congenie
GQ01310_H22.1	1	666	0	0.000360	37	MA_88919g0010	98.89	449	51	Plastocyanin-like domain		not orphan	not conifer-specific
GQ01310_I16.1	2	2148	7	0.000742	143	MA_69383g0010	98.78	491				not orphan	not conifer-specific
GQ01310_K06.1	1	856	2	0.000790	48	MA_115380g0010	98.69	306	1925			not orphan	conifer-specific
GQ01310_K16.2	1	1825	1	0.000237	58							no significant match in congenie	no significant match in congenie
GQ01310_K18.3	1	626	0	0.000411	28	MA_10313114g0010	99.73	370	121	Chitinase class I,Chitin recognition protein		not orphan	not conifer-specific
GQ01310_L19.1	1	1025	3	0.000935	37	MA_2120851g0010	99.54	218	46094			not orphan	not conifer-specific
GQ01310_O05.1	1	1149	5	0.001137	56	MA_110666g0010	99.6	249				not orphan	not conifer-specific
GQ01310_O08.1	1	783	0	0.000286	49	MA_591608g0010	98.39	435	167	Protease inhibitor/seed storage/LTP family,Probable lipid transfer	GO:0006869,GO:0008289,GO:0016023	not orphan	not conifer-specific
GQ01310_P04.2	1	629	0	0.000376	39	MA_134698g0010	99.68	312				not orphan	not conifer-specific
GQ01310_P18.1	1	1135	3	0.000829	40	MA_10432342g0020	95.9	390				no significant match in congenie	no significant match in congenie
GQ01311_A05.1	1	1011	1	0.000354	151	MA_6865556g0010	97.81	503				no significant match in congenie	no significant match in congenie
GQ01311_A22.1	1	904	3	0.000838	111	MA_8544g0010	100	444	944	RNA polymerase Rpb1, domain 2,RNA polymerase Rpb1, domain 3,RNA polymerase Rpb1, domain 1,RNA polymerase Rpb1, domain 5,RNA polymerase Rpb1, domain 4	GO:0000394,GO:0003677,GO:0003899,GO:0005515,GO:0005665,GO:0005773,GO:0006306,GO:0006366,GO:0009506,GO:0009507,GO:0010228,GO:0016926,GO:0031047,GO:0050665	not orphan	not conifer-specific
GQ01311_B01.1	1	785	1	0.000552	57	MA_98411g0010	99.12	228	9620			not orphan	conifer-specific
GQ01311_B11.2	1	696	0	0.000330	44	MA_10427432g0010	96.76	339				no significant match in congenie	no significant match in congenie
GQ01311_B19.3	1	1281	4	0.000748	104	MA_193492g0020	97.43	272				no significant match in congenie	no significant match in congenie
GQ01311_C10.3	3	3025	6	0.000624	84.6666666666667	MA_7469g0010	99.11	897	1059	Aconitase family (aconitate hydratase),Aconitase C-terminal domain	GO:0008152,GO:0051539,GO:0052632,GO:0052633	not orphan	not conifer-specific
GQ01311_F19.1	1	931	3	0.000951	52	MA_37422g0010	98.64	295	40934			orphan	not conifer-specific
GQ01311_I02.1	1	1295	3	0.000630	76	MA_93746g0010	99.38	483	99	Hsp20/alpha crystallin family	GO:0006950	not orphan	not conifer-specific
GQ01311_J04.1	1	993	0	0.000203	80	MA_2214136g0010	99.06	213				not orphan	not conifer-specific
GQ01311_J09.1	1	1050	5	0.001249	55	MA_39321g0010	99.06	636	1333	Wound-induced protein WI12,SnoaL-like domain		not orphan	not conifer-specific
GQ01311_J17.1	1	668	1	0.000663	52	MA_947530g0010	98.78	491	10	2OG-Fe(II) oxygenase superfamily,non-haem dioxygenase in morphine synthesis N-terminal	GO:0008152,GO:0016491	not orphan	not conifer-specific
GQ01311_K09.1	1	946	5	0.001316	70	MA_13904g0030	98.06	258	4806			not orphan	conifer-specific
GQ01311_K17.2	1	1113	1	0.000345	103	MA_9438531g0010	97.9	811				no significant match in congenie	no significant match in congenie
GQ01311_K18.2	1	1602	4	0.000717	44	MA_134886g0010	100	304	573	MAC/Perforin domain		not orphan	not conifer-specific
GQ01311_M07.1	1	637	2	0.000795	211							no significant match in congenie	no significant match in congenie
GQ01311_M19.1	2	2198	11	0.001159	98							no significant match in congenie	no significant match in congenie
GQ01311_M21.2	1	867	5	0.001778	28	MA_6716276g0010	95.68	324				no significant match in congenie	no significant match in congenie
GQ01311_P04.1	1	1151	2	0.000647	32	MA_203115g0010	95.41	283				no significant match in congenie	no significant match in congenie
GQ01312_A04.1	2	1394	6	0.001240	60.5							no significant match in congenie	no significant match in congenie
GQ01312_A17.1	1	953	2	0.000688	55	MA_93105g0010	100	181	834	Thioredoxin,Tetratricopeptide repeat,Bacterial transcriptional activator domain,Coatomer epsilon subunit,Tetratricopeptide repeat,Tetratricopeptide repeat,Anaphase-promoting complex, cyclosome, subunit 3,Tetratricopeptide repeat,Tetratricopeptide repeat,Tetratricopeptide repeat,Tetratricopeptide repeat,TPR repeat,Tetratricopeptide repeat,Tetratricopeptide repeat,Tetratricopeptide repeat,Tetratric…		not orphan	not conifer-specific
GQ01312_B05.2	1	934	9	0.002038	108	MA_913693g0010	98.15	648	380	Fusaric acid resistance protein family,Aluminium activated malate transporter,Fusaric acid resistance protein-like		not orphan	not conifer-specific
GQ01312_C04.2	1	1693	2	0.000346	94	MA_10425870g0010	99.87	756	1722	TLC domain	GO:0016020	not orphan	not conifer-specific
GQ01312_C08.1	2	2735	1	0.000265	44	MA_91272g0010	99.18	607	98	K+ potassium transporter		not orphan	not conifer-specific
GQ01312_C18.2	1	829	1	0.000507	66	MA_163513g0010	98.27	231	2542			not orphan	conifer-specific
GQ01312_C24.2	1	1128	0	0.000192	58							no significant match in congenie	no significant match in congenie
GQ01312_D04.1	1	1156	5	0.000990	107	MA_177990g0020	99.33	445				not orphan	not conifer-specific
GQ01312_D08.1	2	2480	12	0.000877	85.5	MA_10436736g0010	99.66	298				not orphan	not conifer-specific
GQ01312_F01.1	1	599	4	0.001635	93	MA_10265211g0010	95.87	363				no significant match in congenie	no significant match in congenie
GQ01312_F06.2	2	1622	2	0.000527	56	MA_8008760g0010	97.93	579				no significant match in congenie	no significant match in congenie
GQ01312_G20.2	1	1588	4	0.000666	64	MA_137415g0010	99.77	431	15	No apical meristem (NAM) protein	GO:0003677,GO:0006355,GO:0048731,GO:0050896	not orphan	not conifer-specific
GQ01312_G24.2	4	4655	8	0.000574	49	MA_925699g0010	99.69	321	50	Cytochrome P450	GO:0004497,GO:0005506,GO:0005739,GO:0022900	not orphan	not conifer-specific
GQ01312_J18.1	1	640	0	0.000339	57	MA_12178g0010	98.79	165	480	Proteolipid membrane potential modulator	GO:0016021,GO:0016023	not orphan	not conifer-specific
GQ01312_J19.1	1	697	2	0.000920	61	MA_10431760g0010	98.32	477				not orphan	not conifer-specific
GQ01312_K09.1	1	716	1	0.000589	65	MA_521233g0010	100	452	1694	Thioesterase superfamily,Thioesterase-like superfamily	GO:0005777,GO:0042372,GO:0047617	not orphan	not conifer-specific
GQ01312_N11.1	1	603	0	0.000354	61	MA_866497g0010	99.26	406	1063	Protein of unknown function (DUF1313)		not orphan	not conifer-specific
GQ01312_N15.1	2	2076	2	0.000340	182.5	MA_124797g0010	99.5	598	18	WRKY DNA -binding domain	GO:0000041,GO:0009987,GO:0015698,GO:0050896	not orphan	not conifer-specific
GQ01312_N22.1	1	794	3	0.000843	222	MA_10212234g0010	98.54	412	10270			not orphan	conifer-specific
GQ01312_N24.1	1	715	0	0.000359	28	MA_9310518g0010	99.34	151	30	SRF-type transcription factor (DNA-binding and dimerisation domain),K-box region	GO:0003677,GO:0003700,GO:0005634,GO:0006355	not orphan	not conifer-specific
GQ01312_O01.1	1	837	1	0.000500	67							no significant match in congenie	no significant match in congenie
GQ01312_O20.1	1	888	3	0.000959	62	MA_9999795g0010	98.85	349	10	2OG-Fe(II) oxygenase superfamily,non-haem dioxygenase in morphine synthesis N-terminal		not orphan	not conifer-specific
GQ01312_P14.1	1	1004	2	0.000511	196	MA_1672269g0010	99.02	204				not orphan	not conifer-specific
GQ01313_A24.1	1	1115	4	0.001048	41	MA_6549595g0010	100	126	8084	Methyl-CpG binding domain,C2H2 type zinc-finger (2 copies),Zinc-finger double domain,C2H2-type zinc finger	GO:0003677,GO:0005634,GO:0008270	not orphan	not conifer-specific
GQ01313_B08.1	1	884	1	0.000542	37							no significant match in congenie	no significant match in congenie
GQ01313_C17.1	1	708	2	0.001022	36	MA_10427041g0010	99.17	242	7394	Complex 1 protein (LYR family),Complex1_LYR-like,Complex1_LYR-like	GO:0005739	not orphan	not conifer-specific
GQ01313_D09.1	1	941	1	0.000364	192							no significant match in congenie	no significant match in congenie
GQ01313_D13.3	1	812	3	0.000903	132	MA_10436731g0010	99.64	277				not orphan	not conifer-specific
GQ01313_D19.1	2	1655	2	0.000540	60							no significant match in congenie	no significant match in congenie
GQ01313_F06.1	1	1634	4	0.000779	29	MA_5824702g0010	100	63				not orphan	not conifer-specific
GQ01313_H03.3	1	1045	8	0.001496	178	MA_495461g0010	100	66				not orphan	not conifer-specific
GQ01313_H10.1	1	1053	4	0.001209	29	MA_210947g0010	99.31	291				not orphan	not conifer-specific
GQ01313_J12.1	1	804	1	0.000618	32	MA_245940g0010	98.2	444	871	ABA/WDS induced protein		not orphan	not conifer-specific
GQ01313_K05.3	1	935	0	0.000260	35	MA_9139232g0010	100	289				not orphan	not conifer-specific
GQ01313_N23.1	1	941	2	0.000634	86	MA_2896391g0010	97.1	345				no significant match in congenie	no significant match in congenie
GQ01313_O13.1	1	1016	0	0.000213	58	MA_9467735g0010	99.2	373				not orphan	not conifer-specific
GQ01313_O16.3	1	1725	1	0.000247	62	MA_19310g0010	100	626	34	GRAS family transcription factor	GO:0005515,GO:0007275,GO:0009987,GO:0065007	not orphan	not conifer-specific
GQ01313_O19.1	1	1513	2	0.000389	92	MA_613919g0010	98	50	108	FAD binding domain,Berberine and berberine like	GO:0016491	not orphan	not conifer-specific
GQ0132_A04.1	2	2046	2	0.000412	99.5	MA_10436632g0010	96.24	1144				no significant match in congenie	no significant match in congenie
GQ0132_A08.1	2	1391	1	0.000465	51.5	MA_269680g0010	99.23	1034	26	Protein kinase domain,Phosphotransferase enzyme family,NAF domain,Lipopolysaccharide kinase (Kdo/WaaP) family,Protein tyrosine kinase	GO:0004674,GO:0005524,GO:0005739,GO:0005829,GO:0006468,GO:0007165,GO:0016023	not orphan	not conifer-specific
GQ0132_A16.1	1	697	0	0.000328	45	MA_189802g0010	99.52	622	89	Thaumatin family		not orphan	not conifer-specific
GQ0132_B03.1	2	2211	6	0.000709	124	MA_10305271g0010	98.6	356				not orphan	not conifer-specific
GQ0132_B10.1	3	3368	11	0.000962	110.666666666667	MA_10435488g0010	96.22	1057				no significant match in congenie	no significant match in congenie
GQ0132_C05.1	2	2457	5	0.000559	52.5	MA_10436040g0020	100	643	21	DEAD/DEAH box helicase,Helicase conserved C-terminal domain,Type III restriction enzyme, res subunit	GO:0001666,GO:0003676,GO:0005524,GO:0005730,GO:0006397,GO:0008026,GO:0016020,GO:0016607,GO:0035145	not orphan	not conifer-specific
GQ0132_C08.1	1	1087	4	0.001014	53	MA_4802691g0010	98.89	723				not orphan	not conifer-specific
GQ0132_D08.1	1	1373	2	0.000561	28	MA_106169g0010	98.55	275	917	Caspase domain	GO:0008234,GO:0048046	not orphan	not conifer-specific
GQ0132_D17.1	1	1627	12	0.001597	84	MA_460451g0010	96.08	842				no significant match in congenie	no significant match in congenie
GQ0132_D24.1	1	657	0	0.000331	56	MA_206115g0010	98.06	155	1122	DVL family		not orphan	not conifer-specific
GQ0132_E10.1	1	1361	3	0.000676	44	MA_39487g0010	99.43	881	54	Glycosyl hydrolases family 16,Xyloglucan endo-transglycosylase (XET) C-terminus	GO:0005975,GO:0016757	not orphan	not conifer-specific
GQ0132_E13.1	1	785	1	0.000574	48	MA_17339g0010	98.11	318				not orphan	not conifer-specific
GQ0132_F06.1	2	1482	0	0.000312	45	MA_10430834g0020	98.61	1008	44	ATPase family associated with various cellular activities (AAA),ABC transporter,ABC-2 type transporter,Archaeal ATPase,50S ribosome-binding GTPase,RecF/RecN/SMC N terminal domain,CobW/HypB/UreG, nucleotide-binding domain,Protein of unknown function, DUF258,NTPase,NACHT domain,Plant PDR ABC transporter associated,Ethanolamine utilisation - propanediol utilisation,ABC-2 family transporter protein,A…	GO:0006952,GO:0009987,GO:0016020,GO:0043231,GO:0044444,GO:0051179,GO:0051707	not orphan	not conifer-specific
GQ0132_G07.1	1	943	3	0.000732	185	MA_10432822g0010	95.65	207				no significant match in congenie	no significant match in congenie
GQ0132_G14.1	1	1040	5	0.001168	79	MA_957739g0010	95.79	523				no significant match in congenie	no significant match in congenie
GQ0132_G21.1	1	726	1	0.000600	56	MA_133281g0010	100	423	4509			not orphan	not conifer-specific
GQ0132_H05.1	1	1028	5	0.001156	88							no significant match in congenie	no significant match in congenie
GQ0132_I20.1	1	2475	6	0.000524	124							no significant match in congenie	no significant match in congenie
GQ0132_J09.1	1	815	3	0.001219	32	MA_191627g0010	99.46	373	164	Major intrinsic protein	GO:0005515,GO:0006810,GO:0009737,GO:0015250,GO:0016020	not orphan	not conifer-specific
GQ0132_K16.1	1	1175	6	0.001385	42	MA_10432788g0010	99.72	358				not orphan	not conifer-specific
GQ0132_K18.1	2	1537	1	0.000431	46	MA_10424g0010	97.79	408				no significant match in congenie	no significant match in congenie
GQ0132_K22.1	2	2284	8	0.000827	68	MA_10434351g0010	98.39	559				not orphan	not conifer-specific
GQ0132_L15.1	1	861	4	0.001179	78	MA_66990g0010	98.14	269				not orphan	not conifer-specific
GQ0132_L17.1	2	1542	2	0.000612	39.5	MA_169894g0010	99.65	564	8354	Cupin domain	GO:0005794	not orphan	not conifer-specific
GQ0132_M05.1	2	1997	5	0.000904	40.5	MA_6597368g0010	99.51	612	2065	Snf7,Regulator of Vps4 activity in the MVB pathway	GO:0000578,GO:0005622,GO:0006623,GO:0006944,GO:0009793,GO:0010286,GO:0032509,GO:0040007,GO:0048193	not orphan	not conifer-specific
GQ0132_O14.1	2	1826	1	0.000366	76	MA_47454g0010	99.6	753				not orphan	not conifer-specific
GQ0133_A12.1	1	1218	4	0.000838	76	MA_2800g0010	99.15	939	426	Zinc finger, C2H2 type,Zinc-finger double-stranded RNA-binding,C2H2-type zinc finger,C2H2-type zinc finger	GO:0003676,GO:0005622,GO:0008270	not orphan	not conifer-specific
GQ0133_B12.1	1	1567	2	0.000422	53	MA_10340679g0010	99.88	801	2266	Phosphatidylinositol 3- and 4-kinase,FAT domain,FATC domain,TPR repeat	GO:0000226,GO:0000911,GO:0005829,GO:0006346,GO:0009506,GO:0009616,GO:0010050,GO:0010267,GO:0016773,GO:0035196	not orphan	not conifer-specific
GQ0133_B14.1	2	2254	6	0.000700	94.5	MA_178029g0010	99.08	545				not orphan	not conifer-specific
GQ0133_B20.2	2	1735	4	0.000790	46	MA_636449g0010	99.39	983	41	ABC transporter,G-protein alpha subunit,ABC transporter transmembrane region,Adenylylsulphate kinase,50S ribosome-binding GTPase,Domain of unknown function DUF87,RecF/RecN/SMC N terminal domain,Protein of unknown function, DUF258,Molybdopterin guanine dinucleotide synthesis protein B,Zeta toxin,AAA domain (dynein-related subfamily),Predicted ATPase of the ABC class,AAA-like domain,AAA ATPase doma…	GO:0000166,GO:0005886,GO:0006200,GO:0009506,GO:0010048,GO:0010315,GO:0010329,GO:0010540,GO:0010541,GO:0016021,GO:0042626,GO:0043481,GO:0048440,GO:0055085	not orphan	not conifer-specific
GQ0133_B24.1	1	976	4	0.001172	45	MA_123298g0010	98.94	284	8482			not orphan	conifer-specific
GQ0133_C12.1	2	2514	4	0.000528	82							no significant match in congenie	no significant match in congenie
GQ0133_C14.1	1	871	0	0.000257	49	MA_3307g0020	100	111	442	RNA recognition motif. (a.k.a. RRM, RBD, or RNP domain),RNA recognition motif. (a.k.a. RRM, RBD, or RNP domain),RNA recognition motif (a.k.a. RRM, RBD, or RNP domain)		not orphan	not conifer-specific
GQ0133_D08.2	2	1987	1	0.000342	44.5	MA_45713g0010	99.4	1164	3577	Oxysterol-binding protein		not orphan	not conifer-specific
GQ0133_D14.1	1	830	0	0.000252	68	MA_7181516g0010	100	113				not orphan	not conifer-specific
GQ0133_D18.2	2	1298	2	0.000685	43	MA_138461g0010	99.01	1113	15	No apical meristem (NAM) protein	GO:0003677,GO:0009834,GO:0045893,GO:0048829	not orphan	not conifer-specific
GQ0133_E03.1	2	1836	6	0.001033	46	MA_10428610g0010	98.53	1158	24	Pectinesterase,Plant invertase/pectin methylesterase inhibitor	GO:0009411,GO:0009505,GO:0009813,GO:0016023,GO:0030599,GO:0042545,GO:0045330	not orphan	not conifer-specific
GQ0133_F10.1	1	1239	4	0.000987	34	MA_16489g0010	98.28	873	7088	Helix-loop-helix DNA-binding domain	GO:0044237,GO:0044238	not orphan	conifer-specific
GQ0133_G07.1	2	3035	13	0.000950	87.5	MA_8084490g0010	98.88	178				not orphan	not conifer-specific
GQ0133_G18.1	1	1210	1	0.000417	30	MA_10431054g0010	100	338	3644	Calcineurin-like phosphoesterase	GO:0004722,GO:0005783	not orphan	not conifer-specific
GQ0133_H01.2	2	2490	3	0.000375	68.5	MA_9009309g0010	98.46	1041	45513			orphan	not conifer-specific
GQ0133_H03.1	1	714	4	0.001433	75							no significant match in congenie	no significant match in congenie
GQ0133_I11.2	2	2575	3	0.000497	42	MA_15408g0010	99.8	489				not orphan	not conifer-specific
GQ0133_I15.1	1	714	1	0.000581	70	MA_70113g0010	100	107				not orphan	not conifer-specific
GQ0133_I17.1	2	1629	9	0.001394	68	MA_919732g0010	98.95	856				not orphan	not conifer-specific
GQ0133_I20.1	1	948	4	0.001135	59	MA_621586g0010	99.35	464	6	Cytochrome P450		not orphan	not conifer-specific
GQ0133_I21.1	1	1872	5	0.000645	81							no significant match in congenie	no significant match in congenie
GQ0133_J12.2	1	2458	9	0.000842	71	MA_23074g0010	98.71	1009	269	PLAC8 family	GO:0008285	not orphan	not conifer-specific
GQ0133_J13.1	1	634	0	0.000367	42	MA_39549g0010	98.08	992	12352	Protein of unknown function (DUF3455)		not orphan	conifer-specific
GQ0133_J15.1	4	4137	4	0.000377	68.75	MA_10430775g0010	99.11	559	9	Peroxidase	GO:0004601,GO:0006979,GO:0016023,GO:0020037,GO:0055114	not orphan	not conifer-specific
GQ0133_J17.1	1	825	3	0.001235	29	MA_119005g0010	97.42	1163				no significant match in congenie	no significant match in congenie
GQ0133_J21.1	3	2286	4	0.000751	33	MA_96441g0010	97.65	553				no significant match in congenie	no significant match in congenie
GQ0133_K10.1	1	998	3	0.000813	78	MA_5489640g0010	99.22	645	677	Major Facilitator Superfamily	GO:0010167,GO:0015706,GO:0016021,GO:0048527,GO:0055085	not orphan	not conifer-specific
GQ0133_K12.1	1	714	1	0.000603	59	MA_429144g0010	99.79	939				not orphan	not conifer-specific
GQ0133_K17.1	2	2309	7	0.000714	103.5	MA_94410g0010	97.96	196				no significant match in congenie	no significant match in congenie
GQ0133_K20.2	2	2709	10	0.001039	87	MA_10426084g0020	99.06	320				not orphan	not conifer-specific
GQ0133_L21.1	1	1313	5	0.000824	144	MA_10428437g0010	99.27	137				not orphan	not conifer-specific
GQ0133_L24.1	3	3067	4	0.000579	43	MA_60772g0010	98.93	375	9998	RING-variant domain		not orphan	conifer-specific
GQ0133_N18.2	1	2036	7	0.000811	72	MA_10428395g0010	99.22	1023	1532	Phosphorylase superfamily	GO:0009505,GO:0009611	not orphan	not conifer-specific
GQ0133_O02.1	1	1197	1	0.000429	28	MA_199856g0010	99.41	508	254	FAD binding domain,D-arabinono-1,4-lactone oxidase	GO:0019853,GO:0050105	not orphan	not conifer-specific
GQ0133_O14.1	1	683	0	0.000337	44							no significant match in congenie	no significant match in congenie
GQ0134_A01.1	1	1292	6	0.000932	188	MA_617970g0010	96.71	334				no significant match in congenie	no significant match in congenie
GQ0134_A12.1	1	632	1	0.000612	99	MA_304740g0010	97.65	425				no significant match in congenie	no significant match in congenie
GQ0134_B10.1	1	847	2	0.000866	34	MA_137172g0010	99.66	294				not orphan	not conifer-specific
GQ0134_B24.2	1	1729	3	0.000477	72	MA_163g0010	99.08	981	9	Peroxidase	GO:0004601,GO:0005783,GO:0006826,GO:0009269,GO:0009409,GO:0010054,GO:0010106,GO:0010167,GO:0015706,GO:0016132,GO:0042538,GO:0046872	not orphan	not conifer-specific
GQ0134_C22.1	2	1881	6	0.000780	99.5	MA_15943g0010	99.55	670	896	Aldose 1-epimerase	GO:0005975,GO:0016853	not orphan	not conifer-specific
GQ0134_E07.1	1	1372	2	0.000444	78	MA_7553g0010	99.61	518	767	Zinc finger, C3HC4 type (RING finger),RING-H2 zinc finger,Anaphase-promoting complex subunit 11 RING-H2 finger,RING-variant domain,RING-type zinc-finger, LisH dimerisation motif,Ring finger domain,Zinc finger, C3HC4 type (RING finger),Zinc finger, C3HC4 type (RING finger)		not orphan	not conifer-specific
GQ0134_E09.1	2	2747	12	0.001118	64	MA_425572g0010	97.62	505				no significant match in congenie	no significant match in congenie
GQ0134_F04.1	1	817	1	0.000487	86	MA_118441g0010	99.2	375	32273			orphan	not conifer-specific
GQ0134_G01.1	3	3228	8	0.000617	75.3333333333333	MA_432438g0010	97.7	304				no significant match in congenie	no significant match in congenie
GQ0134_I08.1	1	812	3	0.001056	60	MA_10428258g0010	98.79	496	440	Root cap		not orphan	not conifer-specific
GQ0134_J20.1	1	700	3	0.000990	181	MA_415377g0010	97.54	448				no significant match in congenie	no significant match in congenie
GQ0134_K13.1	2	1905	6	0.000813	97.5	MA_8352311g0010	98.81	1097	1374	Insecticidal Crystal Toxin, P42,Protein of unknown function (DUF1262)		not orphan	not conifer-specific
GQ0134_K17.2	3	3489	3	0.000330	106.333333333333	MA_185939g0010	99.72	723	233	Permease family	GO:0005215,GO:0016020,GO:0055085	not orphan	not conifer-specific
GQ0134_K22.1	1	722	0	0.000299	58	MA_10428065g0010	99.59	492	14694			not orphan	not conifer-specific
GQ0134_M06.1	2	1548	7	0.001054	169.5	MA_44552g0010	99.71	1021	5987	JmjC domain, hydroxylase,Cupin superfamily protein,Cupin-like domain		not orphan	not conifer-specific
GQ0134_M14.2	2	2712	8	0.000630	114.5	MA_7299373g0010	99.24	525	10	2OG-Fe(II) oxygenase superfamily,non-haem dioxygenase in morphine synthesis N-terminal	GO:0009628,GO:0009813,GO:0016706	not orphan	not conifer-specific
GQ0134_M15.1	2	1551	5	0.000885	143.5	MA_166433g0020	98.65	594	504	Protein phosphatase 2C,Stage II sporulation protein E (SpoIIE),Protein phosphatase 2C	GO:0004722,GO:0009536,GO:0009611,GO:0009738,GO:0050832	not orphan	not conifer-specific
GQ0134_M23.1	5	4293	9	0.000611	131.4	MA_10426186g0010	99.49	592	2080	3-beta hydroxysteroid dehydrogenase/isomerase family,NAD dependent epimerase/dehydratase family,Polysaccharide biosynthesis protein,RmlD substrate binding domain,Male sterility protein,NADH(P)-binding	GO:0000166,GO:0044237,GO:0047918,GO:0050662	not orphan	not conifer-specific
GQ0134_N20.1	2	1484	2	0.000544	69	MA_120902g0010	99.64	1121	5323	Malate synthase,HpcH/HpaI aldolase/citrate lyase family	GO:0004474,GO:0006097,GO:0006099	not orphan	not conifer-specific
GQ0134_O03.2	1	844	1	0.000490	71	MA_7437g0010	98.69	612	615	Glyoxalase/Bleomycin resistance protein/Dioxygenase superfamily,Glyoxalase-like domain,Glyoxalase/Bleomycin resistance protein/Dioxygenase superfamily	GO:0004462,GO:0005975,GO:0009414,GO:0042538,GO:0046482	not orphan	not conifer-specific
GQ0134_O15.1	1	1193	0	0.000204	35							no significant match in congenie	no significant match in congenie
GQ0134_P03.1	1	1637	0	0.000126	71	MA_19243g0020	99.83	591	1829	NOT2 / NOT3 / NOT5 family	GO:0005634,GO:0006355,GO:0015074	not orphan	not conifer-specific
GQ0134_P16.1	1	898	3	0.001124	30	MA_12280g0010	99.32	589	200	Pumilio-family RNA binding repeat,Nucleic acid binding protein NABP		not orphan	not conifer-specific
GQ0134_P18.1	1	807	1	0.000556	49							no significant match in congenie	no significant match in congenie
GQ0134_P20.1	1	1342	6	0.001083	70	MA_81029g0010	98.97	678	101	AP2 domain		not orphan	not conifer-specific
GQ0134_P22.1	1	1329	7	0.001158	102	MA_10431932g0020	99.3	575	15574	Leucine Rich Repeat,Skp1 family, tetramerisation domain,HCaRG protein,Leucine Rich repeats (2 copies),Leucine Rich repeat,Leucine rich repeat		not orphan	not conifer-specific
GQ0161_A20.1	1	1153	4	0.000956	53							no significant match in congenie	no significant match in congenie
GQ0161_B19.1	1	1216	4	0.000853	70	MA_315374g0010	98.22	338	40883			orphan	not conifer-specific
GQ0161_C14.1	1	876	1	0.000543	38	MA_74546g0010	99.78	447	2149	Ribosomal protein S26e	GO:0005622	not orphan	not conifer-specific
GQ0161_C23.2	1	861	3	0.001000	59	MA_113269g0010	99.04	836	1092	6-phosphogluconate dehydrogenase, C-terminal domain,NAD binding domain of 6-phosphogluconate dehydrogenase	GO:0004616,GO:0005739,GO:0005829,GO:0006098,GO:0009506,GO:0009570,GO:0009651,GO:0009744,GO:0009749,GO:0009750,GO:0016020,GO:0046686,GO:0050661,GO:0052541,GO:0052546	not orphan	not conifer-specific
GQ0161_E12.1	1	1155	3	0.000644	122	MA_10429904g0010	99.15	355	15556	VQ motif		not orphan	conifer-specific
GQ0161_E22.1	1	1492	3	0.000627	41	MA_6712g0010	99.81	517	216	C2 domain,Phospholipase D Active site motif,Phospholipase D C terminal,PLD-like domain	GO:0004620,GO:0005488,GO:0006629,GO:0008081,GO:0009507,GO:0016020,GO:0042221,GO:0050794	not orphan	not conifer-specific
GQ0161_E24.1	1	753	1	0.000525	89							no significant match in congenie	no significant match in congenie
GQ0161_G12.1	1	762	6	0.001924	67	MA_128766g0010	99.7	330	2062	F-box domain,F-box-like		not orphan	not conifer-specific
GQ0161_I20.1	1	936	4	0.001163	56	MA_42703g0010	98.4	312	1237	PH domain,RhoGAP domain,Putative addiction module component,Leucine-zipper of ternary complex factor MIP1		not orphan	not conifer-specific
GQ0161_J12.1	1	1426	2	0.000425	80	MA_54891g0010	99.31	288	2	Protein kinase domain,Leucine Rich Repeat,Protein tyrosine kinase,Leucine rich repeat N-terminal domain,Leucine Rich repeats (2 copies),Leucine rich repeat,Leucine Rich repeat,Leucine rich repeat		not orphan	not conifer-specific
GQ0161_K01.1	1	855	3	0.001022	55	MA_10428363g0010	97.96	392				no significant match in congenie	no significant match in congenie
GQ0161_K19.1	1	1304	2	0.000497	58	MA_806g0010	100	327				not orphan	not conifer-specific
GQ0161_M05.2	1	894	5	0.001189	159							no significant match in congenie	no significant match in congenie
GQ0161_P09.2	1	961	3	0.000807	98	MA_98717g0010	97.48	238				no significant match in congenie	no significant match in congenie
GQ0162_A10.1	1	752	2	0.000883	52							no significant match in congenie	no significant match in congenie
GQ0162_B04.1	1	1669	4	0.000642	60	MA_3302g0010	97.2	536				no significant match in congenie	no significant match in congenie
GQ0162_C16.1	2	1880	2	0.000419	71	MA_49028g0030	100	29				not orphan	not conifer-specific
GQ0162_D03.1	1	840	1	0.000631	25	MA_10434770g0010	99.35	310				not orphan	not conifer-specific
GQ0162_G03.1	1	1441	0	0.000161	42	MA_5838g0010	99.43	522	1952	Hsp20/alpha crystallin family		not orphan	not conifer-specific
GQ0162_G05.1	1	812	1	0.000526	61	MA_10428404g0010	96.5	571				no significant match in congenie	no significant match in congenie
GQ0162_I16.1	1	1312	1	0.000358	40	MA_10433546g0010	99.02	512				not orphan	not conifer-specific
GQ0162_J15.2	1	653	0	0.000340	51	MA_21820g0010	98.88	447	2536	Tim17/Tim22/Tim23/Pmp24 family	GO:0016020,GO:0050896	not orphan	not conifer-specific
GQ0162_J20.1	1	1804	5	0.000501	431							no significant match in congenie	no significant match in congenie
GQ0162_L22.1	1	1771	2	0.000403	38	MA_28961g0010	99.56	903	397	Syntaxin,SNARE domain	GO:0006810	not orphan	not conifer-specific
GQ0162_M23.1	1	649	0	0.000323	67	MA_7134415g0010	95.97	124				no significant match in congenie	no significant match in congenie
GQ0162_P18.1	5	4771	13	0.000687	75.6	MA_164059g0040	99.61	1026	3376	von Willebrand factor type A domain,von Willebrand factor type A domain,von Willebrand factor type A domain		not orphan	not conifer-specific
GQ0163_A12.2	1	1196	3	0.000712	62	MA_43201g0010	98.8	334	9596	Cotton fibre expressed protein,Domain of unknown function (DUF4408)		not orphan	conifer-specific
GQ0163_E03.1	1	1455	2	0.000435	65	MA_129856g0010	99.18	856	672	Family of unknown function (DUF716)		not orphan	not conifer-specific
GQ0163_E13.1	1	1309	5	0.000935	76	MA_70931g0020	100	96				not orphan	not conifer-specific
GQ0163_G06.1	1	761	0	0.000272	71	MA_96117g0010	100	439				not orphan	not conifer-specific
GQ0163_H03.1	1	906	1	0.000507	44	MA_113320g0010	99.26	271	7310	Leucine Rich repeats (2 copies),F-box-like,Leucine Rich repeat,Leucine rich repeat		not orphan	not conifer-specific
GQ0163_H07.2	1	1355	5	0.000844	107	MA_6602196g0010	96.53	144				no significant match in congenie	no significant match in congenie
GQ0163_H18.1	2	2937	26	0.001692	91.5	MA_9923g0010	99.21	504	46	EamA-like transporter family,Multidrug resistance efflux transporter	GO:0005739,GO:0016020	not orphan	not conifer-specific
GQ0163_K02.1	2	1809	4	0.000572	160	MA_13546g0010	97.06	34				no significant match in congenie	no significant match in congenie
GQ0163_M01.1	1	780	1	0.000610	38	MA_79158g0010	99.3	574	6911	NUDIX domain	GO:0005618	not orphan	not conifer-specific
GQ0163_M09.1	1	737	5	0.001680	72	MA_10431711g0010	99.27	551	784	Nodulin-like,Major Facilitator Superfamily		not orphan	not conifer-specific
GQ0163_N18.1	1	940	2	0.000719	48	MA_106528g0010	98.98	394	65	Glycosyl hydrolases family 28,Pectate lyase superfamily protein,Right handed beta helix region	GO:0004553,GO:0008152	not orphan	not conifer-specific
GQ0163_N22.1	1	919	4	0.001015	120	MA_10434006g0010	97.87	470				no significant match in congenie	no significant match in congenie
GQ0163_O03.1	2	1802	4	0.000708	61	MA_434243g0010	98.6	143				not orphan	not conifer-specific
GQ0163_O15.2	1	604	0	0.000383	43	MA_9439348g0010	95.54	471				no significant match in congenie	no significant match in congenie
GQ0163_P19.1	1	1394	1	0.000359	31	MA_10427693g0010	99.5	595	14688	Beta-lactamase enzyme family		not orphan	not conifer-specific
GQ0164_B20.1	1	817	5	0.001612	54	MA_63417g0010	99.01	609	13283			not orphan	conifer-specific
GQ0164_G14.1	1	1638	1	0.000287	40	MA_405719g0010	97.86	560				no significant match in congenie	no significant match in congenie
GQ0164_G21.1	1	622	3	0.001292	82	MA_486232g0010	98.68	228				not orphan	not conifer-specific
GQ0164_H11.1	1	1328	8	0.001464	58	MA_16402g0010	98.86	969	1974	Cytochrome b5-like Heme/Steroid binding domain,Oxidoreductase molybdopterin binding domain,Oxidoreductase NAD-binding domain,Oxidoreductase FAD-binding domain,Mo-co oxidoreductase dimerisation domain,Ferric reductase NAD binding domain	GO:0005506,GO:0008152,GO:0016491,GO:0050662	not orphan	not conifer-specific
GQ0164_N09.1	1	1175	0	0.000163	105	MA_10426178g0010	100	169				not orphan	not conifer-specific
GQ0164_N10.2	1	1952	1	0.000232	47	MA_99220g0010	99.13	574	1	PPR repeat,PPR repeat,PPR repeat family,Tetratricopeptide repeat,Pentatricopeptide repeat domain,DYW family of nucleic acid deaminases		not orphan	not conifer-specific
GQ0165_A05.1	1	766	0	0.000313	37	MA_131013g0010	98.38	554	2077	DRF Autoregulatory Domain,Rdx family		not orphan	conifer-specific
GQ0165_A09.1	2	1587	2	0.000564	54.5	MA_9350851g0010	98.2	610	1595			not orphan	not conifer-specific
GQ0165_A21.1	1	789	1	0.000566	50	MA_34351g0010	98.6	1002	79	Hsp70 protein,Hydantoinase/oxoprolinase,FGGY family of carbohydrate kinases, C-terminal domain,MreB/Mbl protein	GO:0005524,GO:0006950,GO:0032440,GO:0055114	not orphan	not conifer-specific
GQ0165_B09.1	1	1312	5	0.001069	41	MA_15820g0010	99.73	1104	947	IMP dehydrogenase / GMP reductase domain,Histidine biosynthesis protein,FMN-dependent dehydrogenase,Dihydroorotate dehydrogenase,Conserved region in glutamate synthase,PA domain,Thiamine monophosphate synthase/TENI,Nitronate monooxygenase,Protein of unknown function (DUF561),Thiazole biosynthesis protein ThiG	GO:0005634,GO:0005777,GO:0008891,GO:0009506,GO:0009570,GO:0010181,GO:0016020,GO:0022626,GO:0048046,GO:0052852,GO:0052853,GO:0052854,GO:0055114	not orphan	not conifer-specific
GQ0165_B14.2	2	1914	1	0.000355	45	MA_6777g0010	99.7	991	15	No apical meristem (NAM) protein	GO:0009725	not orphan	not conifer-specific
GQ0165_B18.2	1	2096	6	0.000687	73	MA_10096934g0010	98.06	258	6	Cytochrome P450	GO:0016491,GO:0019825,GO:0046872	not orphan	not conifer-specific
GQ0165_C21.1	2	1861	3	0.000655	35.5	MA_10429385g0010	99.66	1174	8098			not orphan	not conifer-specific
GQ0165_D12.1	1	1023	5	0.001178	82	MA_10428577g0010	98.09	681	10286	ABA/WDS induced protein		not orphan	conifer-specific
GQ0165_E01.1	1	976	0	0.000229	50	MA_5126g0010	99.52	1246	1296	Zinc finger, C3HC4 type (RING finger),Zinc-finger of the MIZ type in Nse subunit,Ring finger domain,Zinc finger, C3HC4 type (RING finger)	GO:0004842,GO:0005515,GO:0005634,GO:0009414,GO:0051865	not orphan	not conifer-specific
GQ0165_E11.1	1	1074	0	0.000201	58	MA_19559g0010	99.18	243				not orphan	not conifer-specific
GQ0165_E23.1	1	1164	1	0.000374	56	MA_8212g0010	99.54	1098	90	RNA recognition motif. (a.k.a. RRM, RBD, or RNP domain),RNA recognition motif. (a.k.a. RRM, RBD, or RNP domain),RNA recognition motif (a.k.a. RRM, RBD, or RNP domain)	GO:0000166,GO:0003676,GO:0004672	not orphan	not conifer-specific
GQ0165_F02.1	1	1311	1	0.000341	50	MA_103794g0010	99.15	118	1058	Thiolase, N-terminal domain,Thiolase, C-terminal domain,3-Oxoacyl-[acyl-carrier-protein (ACP)] synthase III C terminal	GO:0003988,GO:0005730,GO:0005739,GO:0005774,GO:0005777,GO:0005829,GO:0006635,GO:0009407,GO:0009507,GO:0009611,GO:0009695,GO:0009789,GO:0010111,GO:0043161,GO:0051788,GO:0080129	not orphan	not conifer-specific
GQ0165_F11.1	1	925	2	0.000777	37	MA_7988256g0010	99.71	343				not orphan	not conifer-specific
GQ0165_F24.1	1	1178	3	0.000682	82							no significant match in congenie	no significant match in congenie
GQ0165_G21.1	1	746	1	0.000558	69	MA_10431927g0010	97.96	540				no significant match in congenie	no significant match in congenie
GQ0165_I01.1	1	799	0	0.000231	127							no significant match in congenie	no significant match in congenie
GQ0165_I12.1	2	3097	10	0.000697	168	MA_201611g0010	99.52	413	144	short chain dehydrogenase,3-beta hydroxysteroid dehydrogenase/isomerase family,Semialdehyde dehydrogenase, NAD binding domain,NAD dependent epimerase/dehydratase family,TrkA-N domain,Saccharopine dehydrogenase,NmrA-like family,KR domain,NADH(P)-binding		not orphan	not conifer-specific
GQ0165_J13.1	1	1969	10	0.001049	116	MA_10206478g0010	99.41	1179	23	Protein kinase domain,Calcium-binding EGF domain,Protein tyrosine kinase,Wall-associated receptor kinase galacturonan-binding	GO:0016301,GO:0044237,GO:0044464,GO:0051716	not orphan	not conifer-specific
GQ0165_J17.1	1	665	1	0.000681	47	MA_435148g0010	100	109				not orphan	not conifer-specific
GQ0165_K12.1	2	2474	9	0.000950	50	MA_10428417g0010	98.98	687	2511	Got1/Sft2-like family	GO:0005622,GO:0006891,GO:0006944,GO:0016021	not orphan	not conifer-specific
GQ0165_L10.1	1	1625	11	0.001329	146	MA_47198g0010	98.73	630	254	FAD binding domain,D-arabinono-1,4-lactone oxidase	GO:0000041,GO:0005618,GO:0010359,GO:0019853,GO:0050105	not orphan	not conifer-specific
GQ0165_L11.1	1	646	1	0.000698	48	MA_107906g0010	100	277	843	tRNA synthetases class II (D, K and N),tRNA synthetase class II core domain (G, H, P, S and T),OB-fold nucleic acid binding domain,tRNA synthetases class II core domain (F)	GO:0003676,GO:0004824,GO:0005524,GO:0005739,GO:0006364,GO:0006430,GO:0009507,GO:0009658,GO:0009793,GO:0010027,GO:0010228,GO:0016226,GO:0048481	not orphan	not conifer-specific
GQ0165_M11.1	1	1109	0	0.000194	59	MA_29855g0010	99.32	296	241	AT hook motif,Domain of unknown function (DUF296)		not orphan	not conifer-specific
GQ0165_M19.2	1	2083	8	0.000781	142	MA_658172g0010	99.63	807	5	UDP-glucoronosyl and UDP-glucosyl transferase,Glycosyl transferase family 1		not orphan	not conifer-specific
GQ0165_N02.1	1	1209	1	0.000341	72	MA_15889g0020	99.62	1305	5301	Phosphoglucose isomerase	GO:0000023,GO:0000272,GO:0004347,GO:0005829,GO:0006094,GO:0006096,GO:0009570,GO:0009664,GO:0009911,GO:0009941,GO:0019252,GO:0019288,GO:0043085	not orphan	not conifer-specific
GQ0165_N11.1	1	1138	2	0.000519	91	MA_81946g0010	99.1	446	6809			not orphan	not conifer-specific
GQ0165_O05.1	1	2093	7	0.000764	84	MA_10434301g0010	99.17	841	284	Calcineurin-like phosphoesterase,PhoD-like phosphatase,Calcineurin-like phosphoesterase superfamily domain,Iron/zinc purple acid phosphatase-like protein C	GO:0003993,GO:0004722,GO:0016036,GO:0019375,GO:0045892,GO:0046872	not orphan	not conifer-specific
GQ0165_O08.1	1	846	0	0.000260	53	MA_41701g0010	100	488	11896	Transcriptional Coactivator p15 (PC4)		not orphan	conifer-specific
GQ0165_O10.1	1	1013	1	0.000445	48	MA_10430713g0010	99.34	457	898	Alcohol dehydrogenase transcription factor Myb/SANT-like,Myb/SANT-like DNA-binding domain,Myb/SANT-like DNA-binding domain	GO:0003700,GO:0009793,GO:0010431,GO:0043687,GO:0045893	not orphan	not conifer-specific
GQ0165_P22.1	1	1873	6	0.000834	50	MA_43617g0010	100	1283	877	Ubiquitin family,Phosphatidylinositol 3- and 4-kinase	GO:0004430,GO:0009536,GO:0043424,GO:0046854	not orphan	not conifer-specific
GQ0166_A12.1	1	1059	1	0.000449	38	MA_10427820g0020	99.75	403	2	Protein kinase domain,Leucine Rich Repeat,Protein tyrosine kinase,Leucine rich repeat N-terminal domain,Leucine Rich repeats (2 copies),Leucine rich repeat,Leucine Rich repeat,Leucine rich repeat	GO:0016301	not orphan	not conifer-specific
GQ0166_A14.1	1	1861	2	0.000332	73	MA_482771g0010	99.54	876	265	F-box domain,Kelch motif,F-box-like,Galactose oxidase, central domain,Galactose oxidase, central domain,Kelch motif		not orphan	not conifer-specific
GQ0166_A16.1	2	3055	11	0.000708	97.5							no significant match in congenie	no significant match in congenie
GQ0166_C19.2	4	3589	12	0.000776	172.25	MA_10428440g0010	99.17	842	11158	Bromodomain		not orphan	conifer-specific
GQ0166_E14.1	2	2893	6	0.000625	55.5	MA_178006g0010	97.93	1063				no significant match in congenie	no significant match in congenie
GQ0166_E23.1	2	1971	5	0.000627	155	MA_15954g0010	99.42	514	50	Cytochrome P450	GO:0005506,GO:0008395,GO:0009416,GO:0009733,GO:0009741,GO:0010268,GO:0016131,GO:0019825	not orphan	not conifer-specific
GQ0166_G15.1	1	1653	5	0.000702	99							no significant match in congenie	no significant match in congenie
GQ0166_G19.1	1	2285	4	0.000458	67	MA_467548g0010	99.61	508	39	GDSL/SGNH-like Acyl-Esterase family found in Pmr5 and Cas1p,PMR5 N terminal Domain		not orphan	not conifer-specific
GQ0166_H02.1	1	1128	3	0.000785	52	MA_444738g0020	98.37	245	336	Protein phosphatase 2C,Protein phosphatase 2C	GO:0003824	not orphan	not conifer-specific
GQ0166_H07.1	1	1447	0	0.000152	54	MA_84586g0010	100	144				not orphan	not conifer-specific
GQ0166_H10.2	1	1263	0	0.000183	43	MA_4339g0010	99.49	988	35	Protein kinase domain,Phosphotransferase enzyme family,Protein tyrosine kinase	GO:0004674,GO:0005829,GO:0008152,GO:0009658	not orphan	not conifer-specific
GQ0166_H20.1	1	1196	2	0.000495	90	MA_309127g0010	95	140				no significant match in congenie	no significant match in congenie
GQ0166_H24.1	1	896	0	0.000194	177	MA_1187g0010	99.22	642	6074		GO:0043231	not orphan	not conifer-specific
GQ0166_J11.1	1	1393	1	0.000389	23	MA_16454g0010	99.44	717	1091	Helix-loop-helix DNA-binding domain,Ezrin/radixin/moesin family,V-type ATPase 116kDa subunit family,Tektin family,Autophagy protein Apg6,IncA protein,Septum formation initiator,Protein of unknown function (DUF904),Protein of unknown function (DUF972),Tat binding protein 1(TBP-1)-interacting protein (TBPIP),TATA element modulatory factor 1 TATA binding,TATA element modulatory factor 1 DNA binding,…		not orphan	not conifer-specific
GQ0166_L18.1	1	618	0	0.000402	32	MA_131802g0010	98.13	107				not orphan	not conifer-specific
GQ0166_M11.1	1	924	0	0.000276	29	MA_97686g0010	99.76	850				not orphan	not conifer-specific
GQ0166_M22.1	2	1629	9	0.001216	140	MA_465093g0010	97.33	300				no significant match in congenie	no significant match in congenie
GQ0166_N04.1	2	2601	5	0.000656	38	MA_10430821g0010	98.84	1378	4835	GHMP kinases N terminal domain,L-fucokinase,GHMP kinases C terminal	GO:0004335,GO:0005524,GO:0005622,GO:0030244,GO:0042352,GO:0047341,GO:0048193,GO:0050201	not orphan	not conifer-specific
GQ0166_N07.2	1	928	1	0.000434	81	MA_10434957g0010	98.04	919	41	ABC transporter,G-protein alpha subunit,ABC transporter transmembrane region,Adenylylsulphate kinase,50S ribosome-binding GTPase,Domain of unknown function DUF87,RecF/RecN/SMC N terminal domain,Protein of unknown function, DUF258,Molybdopterin guanine dinucleotide synthesis protein B,Zeta toxin,AAA domain (dynein-related subfamily),Predicted ATPase of the ABC class,AAA-like domain,AAA ATPase doma…	GO:0005516,GO:0005524,GO:0005886,GO:0006200,GO:0007155,GO:0008361,GO:0008559,GO:0009506,GO:0009624,GO:0009637,GO:0009640,GO:0009733,GO:0009793,GO:0009958,GO:0010048,GO:0010090,GO:0010228,GO:0010329,GO:0010540,GO:0010541,GO:0015408,GO:0016021,GO:0043481,GO	not orphan	not conifer-specific
GQ0166_N18.1	1	1452	7	0.001029	119							no significant match in congenie	no significant match in congenie
GQ0166_P08.1	3	2587	2	0.000346	101	MA_10436347g0010	98.78	328	25	Protein kinase domain,Phosphotransferase enzyme family,Protein tyrosine kinase,Di-glucose binding within endoplasmic reticulum	GO:0016772	not orphan	not conifer-specific
GQ0166_P09.2	2	2706	11	0.001006	65	MA_158653g0010	98.61	1224	5	UDP-glucoronosyl and UDP-glucosyl transferase,Glycosyl transferase family 1	GO:0016757	not orphan	not conifer-specific
GQ0167_A03.1	1	1272	5	0.000842	153	MA_127685g0010	98.73	1104	16	GDSL-like Lipase/Acylhydrolase		not orphan	not conifer-specific
GQ0167_B03.1	2	2618	1	0.000276	49	MA_139188g0010	100	406				not orphan	not conifer-specific
GQ0167_B14.2	2	2254	10	0.001062	95	MA_10260994g0010	98.7	230				not orphan	not conifer-specific
GQ0167_C04.2	1	631	0	0.000429	23	MA_10435542g0010	99.63	1335				not orphan	not conifer-specific
GQ0167_E03.1	1	797	4	0.001224	95	MA_29469g0010	99.1	1116	10	2OG-Fe(II) oxygenase superfamily,non-haem dioxygenase in morphine synthesis N-terminal		not orphan	not conifer-specific
GQ0167_E12.1	1	708	1	0.000583	72	MA_9574050g0010	100	283				not orphan	not conifer-specific
GQ0167_E23.1	1	681	0	0.000235	289	MA_10427282g0010	95.75	424				no significant match in congenie	no significant match in congenie
GQ0167_G03.1	1	1125	1	0.000411	43							no significant match in congenie	no significant match in congenie
GQ0167_G08.1	2	2711	3	0.000507	47.5	MA_71399g0010	99.62	521	616	Methyltransferase small domain,Methyltransferase domain,Methyltransferase domain,Methyltransferase domain,Methyltransferase domain,Methyltransferase domain,Methyltransferase domain	GO:0002679,GO:0005634,GO:0005829,GO:0010200,GO:0030968,GO:0046482	not orphan	not conifer-specific
GQ0167_G19.1	3	4106	16	0.000801	114.333333333333	MA_10437028g0020	96.63	1156				no significant match in congenie	no significant match in congenie
GQ0167_H23.2	3	3598	6	0.000432	339							no significant match in congenie	no significant match in congenie
GQ0167_H24.1	2	2285	6	0.000896	68.5	MA_10433334g0010	99.48	386	4	Protein kinase domain,Phosphotransferase enzyme family,Protein tyrosine kinase	GO:0000166,GO:0004672,GO:0005634,GO:0005737,GO:0016310,GO:0051020	not orphan	not conifer-specific
GQ0167_I05.1	1	1882	3	0.000472	51	MA_17470g0010	98.77	1381	17	Glycosyl hydrolases family 17,X8 domain	GO:0016787	not orphan	not conifer-specific
GQ0167_I07.2	2	2029	0	0.000196	87	MA_228607g0010	98.09	888	223	Sugar (and other) transporter,Major Facilitator Superfamily	GO:0005315,GO:0006817,GO:0016021,GO:0055085	not orphan	not conifer-specific
GQ0167_I12.1	2	1973	8	0.000967	85	MA_637043g0010	95.75	494				no significant match in congenie	no significant match in congenie
GQ0167_J05.2	1	845	3	0.000857	141	MA_371071g0010	98.84	778	83	Ubiquitin family,Plexin cytoplasmic RasGAP domain,DUF2407 ubiquitin-like domain,Protein of unknown function (DUF2870),GLUT4 regulating protein TUG,Ubiquitin-2 like Rad60 SUMO-like,Telomere stability and silencing,FlgD Ig-like domain,Ubiquitin-2 like Rad60 SUMO-like	GO:0005773,GO:0006511,GO:0006623,GO:0010224,GO:0016023,GO:0016192,GO:0016567	not orphan	not conifer-specific
GQ0167_J13.1	1	1379	1	0.000306	65							no significant match in congenie	no significant match in congenie
GQ0167_K20.2	2	1501	8	0.001239	134.5	MA_18454g0020	99.3	570	57	AP2 domain	GO:0003677,GO:0003700,GO:0005515,GO:0005634,GO:0009414,GO:0009737,GO:0010105,GO:0042538,GO:0045892	not orphan	not conifer-specific
GQ0167_L04.1	1	770	0	0.000255	92	MA_23257g0010	99.38	1461	876	Transcriptional repressor, ovate,DNA-binding domain	GO:0003677	not orphan	not conifer-specific
GQ0167_L07.1	1	921	0	0.000229	65	MA_74039g0010	99.33	741	45332			orphan	not conifer-specific
GQ0167_L13.2	1	1437	4	0.000701	81	MA_10432676g0010	99.69	323	2	Protein kinase domain,Leucine Rich Repeat,Protein tyrosine kinase,Leucine rich repeat N-terminal domain,Leucine Rich repeats (2 copies),Leucine rich repeat,Leucine Rich repeat,Leucine rich repeat	GO:0003824,GO:0006464,GO:0044249,GO:0045087,GO:0050789	not orphan	not conifer-specific
GQ0167_M02.2	1	1440	1	0.000329	39	MA_259372g0010	99.65	847				not orphan	not conifer-specific
GQ0167_M06.1	1	945	2	0.000653	73	MA_6944g0010	98.97	290	898	Alcohol dehydrogenase transcription factor Myb/SANT-like,Myb/SANT-like DNA-binding domain,Myb/SANT-like DNA-binding domain	GO:0003700,GO:0009793,GO:0010431,GO:0043687,GO:0045893	not orphan	not conifer-specific
GQ0167_M07.1	1	1163	4	0.000751	173	MA_10430484g0010	99.04	831				not orphan	not conifer-specific
GQ0167_M11.1	1	1309	5	0.000858	118	MA_5471g0010	99.33	594	356	Late embryogenesis abundant protein	GO:0009506,GO:0009507,GO:0051607	not orphan	not conifer-specific
GQ0167_M14.1	1	1183	2	0.000525	71	MA_79743g0030	99.21	888				not orphan	not conifer-specific
GQ0167_M23.1	1	792	0	0.000285	48	MA_10430965g0010	100	663	1865	Gamma-glutamyltranspeptidase	GO:0003840,GO:0005773,GO:0006751,GO:0006805,GO:0016756	not orphan	not conifer-specific
GQ0167_O13.1	1	1330	10	0.001433	181	MA_8982287g0010	98.43	445	13144	Pollen proteins Ole e I like,Necrosis inducing protein-1		not orphan	conifer-specific
GQ0167_P07.1	2	1606	5	0.000870	100.5	MA_10038541g0010	98.67	603				not orphan	not conifer-specific
GQ0167_P24.1	1	2064	7	0.000740	106	MA_231408g0010	99.37	633	46	EamA-like transporter family,Multidrug resistance efflux transporter	GO:0005739,GO:0016020	not orphan	not conifer-specific
GQ0168_A17.1	1	1766	0	0.000128	47	MA_102811g0020	99.59	726				not orphan	not conifer-specific
GQ0168_B15.1	1	2366	1	0.000182	59	MA_10435752g0010	99.46	1488	3485	WD domain, G-beta repeat,TUP1-like enhancer of split,PQQ-like domain,YWTD domain	GO:0003824,GO:0005634,GO:0009790,GO:0010073,GO:0010305,GO:0010311,GO:0010449,GO:0048366,GO:2000012	not orphan	not conifer-specific
GQ0168_B18.1	1	2318	2	0.000270	68	MA_10426310g0010	99.23	392	3820	Ubiquitin carboxyl-terminal hydrolase,Zn-finger in ubiquitin-hydrolases and other protein,Ubiquitin carboxyl-terminal hydrolase	GO:0006508,GO:0008233,GO:0046872	not orphan	not conifer-specific
GQ0168_C09.2	2	1828	2	0.000601	44.5	MA_93259g0010	99.76	1232	267	Fringe-like,Protein of unknown function, DUF604	GO:0016740	not orphan	not conifer-specific
GQ0168_D02.1	1	943	3	0.000888	67	MA_18664g0010	98.09	836	110	AUX/IAA family		not orphan	not conifer-specific
GQ0168_D08.1	1	1468	6	0.001065	50	MA_66201g0010	99.18	608	9	Peroxidase		not orphan	not conifer-specific
GQ0168_E16.2	2	3531	2	0.000196	130	MA_10426814g0020	99.75	1207	3460	G-patch domain,GC-rich sequence DNA-binding factor-like protein,Tuftelin interacting protein N terminal,DExH-box splicing factor binding site	GO:0005622,GO:0010467,GO:0016070	not orphan	not conifer-specific
GQ0168_F06.1	1	1137	3	0.000684	97	MA_312221g0020	97.74	751				no significant match in congenie	no significant match in congenie
GQ0168_F16.1	1	1913	3	0.000409	94	MA_913482g0010	96.73	245				no significant match in congenie	no significant match in congenie
GQ0168_F24.1	4	4090	24	0.001274	135.5	MA_88280g0010	99.09	1100	303	Calmodulin binding protein-like		not orphan	not conifer-specific
GQ0168_G16.1	1	1298	1	0.000251	259	MA_10427957g0010	99.31	726	28	Eukaryotic aspartyl protease	GO:0006508,GO:0008233,GO:0009505,GO:0009506,GO:0009664,GO:0016020,GO:0016023,GO:0042545,GO:0080167	not orphan	not conifer-specific
GQ0168_G23.1	1	884	1	0.000449	87	MA_368475g0010	100	573	29	Kinesin motor domain	GO:0003777,GO:0005524,GO:0005874,GO:0007018	not orphan	not conifer-specific
GQ0168_H15.1	2	1311	5	0.001204	49	MA_10426110g0020	99.4	503	5375	Iron-containing alcohol dehydrogenase,3-dehydroquinate synthase,Protein of unknown function (DUF3186),Iron-containing alcohol dehydrogenase	GO:0009536	not orphan	not conifer-specific
GQ0168_I04.1	1	1533	8	0.001051	150	MA_7381817g0010	96.73	245				no significant match in congenie	no significant match in congenie
GQ0168_I07.1	3	2513	7	0.000916	58	MA_10426907g0010	98.9	1360	28	Eukaryotic aspartyl protease		not orphan	not conifer-specific
GQ0168_J10.1	3	2968	6	0.000496	123.333333333333	MA_10435456g0030	99.53	847	473	Glycosyl hydrolase family 3 N terminal domain,Glycosyl hydrolase family 3 C-terminal domain	GO:0004553,GO:0005886,GO:0005975,GO:0009505,GO:0016023	not orphan	not conifer-specific
GQ0168_J22.1	1	1510	2	0.000352	160	MA_323450g0010	98.2	388				not orphan	not conifer-specific
GQ0168_J24.1	1	624	2	0.001078	49	MA_10085137g0010	98.44	704	1913	Enoyl-CoA hydratase/isomerase family	GO:0004165,GO:0005777,GO:0009062	not orphan	not conifer-specific
GQ0168_K11.1	2	1757	3	0.000701	44.5	MA_523419g0010	100	549				not orphan	not conifer-specific
GQ0168_K12.1	2	1789	2	0.000457	57.5	MA_9272140g0010	97.89	285				no significant match in congenie	no significant match in congenie
GQ0168_K17.1	1	1889	3	0.000487	44	MA_413614g0010	99.5	403				not orphan	not conifer-specific
GQ0168_K24.1	2	2128	9	0.000869	104	MA_10869g0010	98.7	694	5	UDP-glucoronosyl and UDP-glucosyl transferase,Glycosyl transferase family 1	GO:0008152,GO:0047215	not orphan	not conifer-specific
GQ0168_L11.2	2	1814	2	0.000537	40	MA_491379g0010	99.52	628	2993	Manganese-stabilising protein / photosystem II polypeptide	GO:0009536	not orphan	not conifer-specific
GQ0168_L16.1	1	951	0	0.000242	44	MA_10429394g0010	99.44	713	3797	Signal peptide peptidase	GO:0005768,GO:0005794	not orphan	not conifer-specific
GQ0168_L19.1	1	1001	3	0.000809	79	MA_522798g0010	98.57	210	238	ATPase family associated with various cellular activities (AAA),Leucine Rich Repeat,NB-ARC domain,Arabidopsis broad-spectrum mildew resistance protein RPW8,NACHT domain,Leucine Rich repeats (2 copies),AAA domain,AAA ATPase domain,AAA domain,AAA domain,Leucine rich repeat		not orphan	not conifer-specific
GQ0168_L24.1	1	1512	11	0.001250	321	MA_5838554g0010	98.44	257				not orphan	not conifer-specific
GQ0168_M01.1	1	1126	2	0.000538	80	MA_10879g0020	98.77	405	3283	HpcH/HpaI aldolase/citrate lyase family	GO:0005739,GO:0006725,GO:0008672,GO:0009507	not orphan	not conifer-specific
GQ0168_M08.1	1	3453	3	0.000271	41	MA_715866g0010	99.13	1152	596	Protein of unknown function (DUF810),Munc13 (mammalian uncoordinated) homology domain	GO:0009832,GO:0016049,GO:0030243	not orphan	not conifer-specific
GQ0168_M24.1	1	935	4	0.001169	55	MA_54974g0010	98.5	1198	24	Pectinesterase,Plant invertase/pectin methylesterase inhibitor	GO:0016787,GO:0050789	not orphan	not conifer-specific
GQ0168_O10.1	1	1009	4	0.001106	50	MA_97947g0010	99.28	559	104	Pectate lyase,Periplasmic copper-binding protein (NosD),Right handed beta helix region		not orphan	not conifer-specific
GQ0168_P03.1	1	1150	3	0.000878	30	MA_69643g0010	99.36	466	45288			orphan	not conifer-specific
GQ0171_A05.2	1	1111	3	0.000815	47	MA_10432485g0010	98.87	266				not orphan	not conifer-specific
GQ0171_A23.1	1	1167	1	0.000411	37	MA_717315g0010	98.78	327	469	Gibberellin regulated protein		not orphan	not conifer-specific
GQ0171_B12.2	1	1423	4	0.000741	65							no significant match in congenie	no significant match in congenie
GQ0171_B14.2	1	1568	5	0.000777	78							no significant match in congenie	no significant match in congenie
GQ0171_B17.1	2	2366	5	0.000709	52	MA_10208579g0010	98.7	307				not orphan	not conifer-specific
GQ0171_D11.2	2	1376	1	0.000453	98							no significant match in congenie	no significant match in congenie
GQ0171_D12.1	1	1163	0	0.000163	112	MA_196504g0010	98.07	883	53	Armadillo/beta-catenin-like repeat,U-box domain,Armadillo-like,Kinesin-associated protein (KAP),Zinc-finger of the MIZ type in Nse subunit,RING-type zinc-finger, LisH dimerisation motif,HEAT repeats		not orphan	not conifer-specific
GQ0171_D15.1	1	1195	3	0.000715	61	MA_10435770g0010	100	266	3657	UbiA prenyltransferase family	GO:0005739,GO:0006744,GO:0009790,GO:0016021,GO:0019243,GO:0047293	not orphan	not conifer-specific
GQ0171_E09.1	1	782	2	0.000849	52							no significant match in congenie	no significant match in congenie
GQ0171_E24.1	1	1559	0	0.000147	44	MA_10430800g0010	99.11	786	88	Protein kinase domain,Phosphotransferase enzyme family,Lipopolysaccharide kinase (Kdo/WaaP) family,Protein tyrosine kinase	GO:0000226,GO:0000911,GO:0004674,GO:0005515,GO:0005524,GO:0005730,GO:0005737,GO:0006468,GO:0009055,GO:0016705,GO:0020037,GO:0055114	not orphan	not conifer-specific
GQ0171_G02.1	1	805	0	0.000306	33	MA_8902028g0010	99.62	522	511	AWPM-19-like family		not orphan	not conifer-specific
GQ0171_H05.1	1	1023	2	0.000734	31	MA_9412105g0010	99.66	594	66	Protein of unknown function DUF260	GO:0005515,GO:0005634	not orphan	not conifer-specific
GQ0171_H14.1	1	1101	5	0.001196	54							no significant match in congenie	no significant match in congenie
GQ0171_I21.2	1	912	4	0.001040	110	MA_12232g0010	99.12	568	197	Domain of unknown function (DUF296)		not orphan	not conifer-specific
GQ0171_L15.1	2	2164	3	0.000479	69	MA_10397672g0020	95.94	567				no significant match in congenie	no significant match in congenie
GQ0171_P07.1	1	620	1	0.000738	45	MA_834492g0010	100	212				not orphan	not conifer-specific
GQ0171_P21.1	1	684	4	0.001377	114	MA_10434268g0010	98.21	447	16	GDSL-like Lipase/Acylhydrolase		not orphan	not conifer-specific
GQ0172_A20.1	1	898	1	0.000466	67	MA_10435570g0010	98	250	278	HAD superfamily, subfamily IIIB (Acid phosphatase)		not orphan	not conifer-specific
GQ0172_B11.1	2	1595	1	0.000408	52	MA_217339g0010	98.76	323	2669			not orphan	not conifer-specific
GQ0172_B24.1	2	2410	6	0.000766	48	MA_5424646g0010	97.11	346				no significant match in congenie	no significant match in congenie
GQ0172_D23.1	1	835	0	0.000302	30	MA_81040g0010	100	183				not orphan	not conifer-specific
GQ0172_E07.1	1	1418	3	0.000614	56	MA_140486g0010	98.27	810	197	Domain of unknown function (DUF296)		not orphan	not conifer-specific
GQ0172_E21.1	1	994	2	0.000714	39	MA_10246817g0010	99.16	717	11876	Protein similar to CwfJ C-terminus 2		not orphan	conifer-specific
GQ0172_F07.1	2	1292	3	0.000739	106							no significant match in congenie	no significant match in congenie
GQ0172_G01.1	1	1355	0	0.000188	29	MA_83793g0010	99.71	690				not orphan	not conifer-specific
GQ0172_G20.1	1	896	2	0.000792	39	MA_10427249g0010	97.39	651				no significant match in congenie	no significant match in congenie
GQ0172_H10.1	1	657	0	0.000318	68	MA_20011g0010	98.85	609	7767			not orphan	conifer-specific
GQ0172_I18.1	1	977	0	0.000252	33	MA_10426292g0010	99.44	360	20125			orphan	not conifer-specific
GQ0172_J12.1	1	789	0	0.000306	36	MA_19354g0010	99.22	512	6559	F-box-like		not orphan	not conifer-specific
GQ0172_J18.1	1	1315	5	0.000993	56	MA_105458g0010	96.74	858				no significant match in congenie	no significant match in congenie
GQ0172_J22.2	2	1333	9	0.001365	235.5							no significant match in congenie	no significant match in congenie
GQ0172_K04.1	1	1113	1	0.000425	39	MA_114120g0010	100	217	62	Protein kinase domain,Phosphotransferase enzyme family,Protein tyrosine kinase	GO:0016301	not orphan	not conifer-specific
GQ0172_K12.1	2	1293	4	0.000994	64	MA_118992g0010	99.15	234	2978			not orphan	not conifer-specific
GQ0172_K14.2	1	1194	7	0.001395	69	MA_15398g0010	96.46	508				no significant match in congenie	no significant match in congenie
GQ0172_L06.1	1	1075	3	0.000827	51							no significant match in congenie	no significant match in congenie
GQ0172_M18.1	1	682	2	0.000930	64							no significant match in congenie	no significant match in congenie
GQ0172_M24.2	1	858	0	0.000260	50	MA_134064g0010	98.22	899	4348			not orphan	not conifer-specific
GQ0172_O14.2	1	1605	0	0.000132	64	MA_10433559g0020	99.19	621	73	Pollen allergen,Rare lipoprotein A (RlpA)-like double-psi beta-barrel	GO:0005576,GO:0005618,GO:0009664,GO:0016020	not orphan	not conifer-specific
GQ0172_O22.2	2	2352	10	0.001022	129.5	MA_7765271g0010	97.39	345				no significant match in congenie	no significant match in congenie
GQ0172_P06.1	1	1133	0	0.000201	46	MA_2562160g0010	98.73	157				not orphan	not conifer-specific
GQ0172_P09.1	1	758	2	0.000901	46	MA_10436081g0010	99.08	218	722	Leucine Rich Repeat,Leucine Rich repeats (2 copies),F-box-like,Leucine rich repeat,Leucine Rich repeat,Leucine rich repeat	GO:0006511,GO:0009407	not orphan	not conifer-specific
GQ0172_P11.1	1	839	2	0.000688	102							no significant match in congenie	no significant match in congenie
GQ0172_P14.1	2	2068	7	0.000862	84	MA_92424g0010	96.3	297				no significant match in congenie	no significant match in congenie
GQ0173_A13.1	1	1086	5	0.001127	76	MA_10433469g0010	97.9	333				no significant match in congenie	no significant match in congenie
GQ0173_A19.1	1	1359	5	0.000940	62							no significant match in congenie	no significant match in congenie
GQ0173_A20.1	1	1542	5	0.000717	128	MA_10322857g0010	96.3	54				no significant match in congenie	no significant match in congenie
GQ0173_B19.1	1	878	4	0.001082	109	MA_10434582g0010	96.36	165				no significant match in congenie	no significant match in congenie
GQ0173_D08.1	1	723	0	0.000336	35							no significant match in congenie	no significant match in congenie
GQ0173_D10.1	1	1158	6	0.001262	68							no significant match in congenie	no significant match in congenie
GQ0173_F06.1	2	2179	3	0.000480	65							no significant match in congenie	no significant match in congenie
GQ0173_G02.1	1	1184	0	0.000189	50	MA_17103g0010	99.01	404				not orphan	not conifer-specific
GQ0173_H07.1	1	1035	1	0.000414	60	MA_2988g0020	97.64	339				no significant match in congenie	no significant match in congenie
GQ0173_J04.1	2	2628	1	0.000307	45.5	MA_10428312g0010	99.68	932	92	Putative S-adenosyl-L-methionine-dependent methyltransferase,Methyltransferase domain,Methyltransferase domain,Methyltransferase domain,Methyltransferase domain,Methyltransferase domain	GO:0005634,GO:0005774,GO:0005794,GO:0008168,GO:0008270,GO:0032259	not orphan	not conifer-specific
GQ0173_J11.1	2	1310	7	0.001244	141.5							no significant match in congenie	no significant match in congenie
GQ0173_K02.1	1	1346	5	0.000889	85	MA_10427534g0010	99.44	714	309	Protein of unknown function, DUF617		not orphan	not conifer-specific
GQ0173_K11.1	1	933	2	0.000735	45							no significant match in congenie	no significant match in congenie
GQ0173_M07.1	1	1991	4	0.000435	182	MA_211416g0010	98.43	574				not orphan	not conifer-specific
GQ0173_M21.1	1	858	0	0.000277	38	MA_122599g0010	99.48	194				not orphan	not conifer-specific
GQ0173_N07.1	1	615	0	0.000301	125	MA_10434540g0020	100	409	827	Peptidase family M20/M25/M40,PA domain,Transferrin receptor-like dimerisation domain,Peptidase family M28		not orphan	not conifer-specific
GQ0173_N11.1	1	1335	6	0.001059	80	MA_10431235g0020	95.03	684				no significant match in congenie	no significant match in congenie
GQ0173_N14.1	1	1473	0	0.000141	69	MA_10426564g0020	99.23	651	1192	Indole-3-glycerol phosphate synthase,Tryptophan synthase alpha chain,Histidine biosynthesis protein,Dihydrouridine synthase (Dus),SOR/SNZ family,Nitronate monooxygenase,Putative N-acetylmannosamine-6-phosphate epimerase,Thiazole biosynthesis protein ThiG	GO:0000023,GO:0003824,GO:0005829,GO:0005886,GO:0006098,GO:0006520,GO:0006982,GO:0008615,GO:0010224,GO:0010335,GO:0012505,GO:0015994,GO:0019252,GO:0042538,GO:0042803,GO:0042823,GO:0043085,GO:0046982	not orphan	not conifer-specific
GQ0173_N17.1	1	1016	1	0.000397	80	MA_8603g0010	100	206	17	Glycosyl hydrolases family 17,X8 domain	GO:0005886,GO:0016787,GO:0031225	not orphan	not conifer-specific
GQ0173_O04.1	1	1463	2	0.000462	48	MA_10428580g0010	99.05	633				not orphan	not conifer-specific
GQ0173_O07.1	2	2374	12	0.001028	76	MA_91053g0010	99.23	1164	9968	Cupin,Protein of unknown function (DUF861),Cupin domain		not orphan	conifer-specific
GQ0173_O09.1	1	919	2	0.000647	88	MA_263747g0010	98.9	182				not orphan	not conifer-specific
GQ0174_B11.1	3	2875	3	0.000524	66	MA_489993g0010	99.61	257	43962			orphan	not conifer-specific
GQ0174_C11.1	1	1280	1	0.000310	87	MA_170387g0010	100	30				not orphan	not conifer-specific
GQ0174_D06.1	1	756	0	0.000271	75							no significant match in congenie	no significant match in congenie
GQ0174_D15.1	1	715	0	0.000298	62	MA_690476g0010	98.69	382	681	Stigma-specific protein, Stig1		not orphan	not conifer-specific
GQ0174_E09.1	1	1260	1	0.000373	40	MA_10437279g0020	99.5	804				not orphan	not conifer-specific
GQ0174_E24.1	1	909	6	0.001471	106	MA_488631g0010	99.64	560	6	Cytochrome P450	GO:0004497,GO:0009055,GO:0010075,GO:0010229,GO:0016705,GO:0020037,GO:0048366,GO:0051781,GO:0055114	not orphan	not conifer-specific
GQ0174_F05.1	1	1378	2	0.000498	45	MA_48649g0010	99.62	788	16362	Diacylglycerol kinase accessory domain,FtsJ-like methyltransferase		not orphan	not conifer-specific
GQ0174_F12.1	1	647	0	0.000339	54	MA_115621g0010	99.13	1037	37	Serine carboxypeptidase,Alpha/beta hydrolase family	GO:0004185,GO:0005615,GO:0006508,GO:0009742	not orphan	not conifer-specific
GQ0174_G23.1	1	1301	2	0.000466	80	MA_10429870g0020	99.03	516	1725	Catalytic LigB subunit of aromatic ring-opening dioxygenase		not orphan	not conifer-specific
GQ0174_H20.1	2	2071	4	0.000717	35	MA_30192g0010	99.21	1146	1633	CBS domain		not orphan	not conifer-specific
GQ0174_H21.1	3	2311	4	0.000584	94	MA_10430027g0010	99.61	513	634	Glutathione peroxidase,AhpC/TSA family,SCO1/SenC,Redoxin,Thioredoxin-like		not orphan	not conifer-specific
GQ0174_H24.1	2	2133	8	0.001001	66	MA_541418g0010	98.52	1280	6	Cytochrome P450	GO:0004497,GO:0009055,GO:0010075,GO:0010229,GO:0016705,GO:0019825,GO:0020037,GO:0048366,GO:0048445,GO:0051781,GO:0055114	not orphan	not conifer-specific
GQ0174_J04.1	1	1801	5	0.000700	66	MA_4984597g0010	98.64	736				not orphan	not conifer-specific
GQ0174_L04.1	2	2470	2	0.000343	71.5							no significant match in congenie	no significant match in congenie
GQ0174_N23.1	1	829	3	0.001024	63	MA_918435g0010	98.67	150				not orphan	not conifer-specific
GQ0175_E03.1	1	1227	2	0.000521	62	MA_103581g0010	98.81	925	98	K+ potassium transporter	GO:0005886,GO:0015079,GO:0071805	not orphan	not conifer-specific
GQ0175_E09.1	1	1777	10	0.001353	55							no significant match in congenie	no significant match in congenie
GQ0175_F02.1	1	850	4	0.001419	36	MA_210232g0010	98.9	456	544	short chain dehydrogenase,NAD dependent epimerase/dehydratase family,KR domain,NAD(P)H binding domain of trans-2-enoyl-CoA reductase,NADH(P)-binding,Enoyl-(Acyl carrier protein) reductase	GO:0008202,GO:0009737,GO:0009741,GO:0070524,GO:0072555,GO:0072582	not orphan	not conifer-specific
GQ0175_F03.1	1	913	0	0.000259	39	MA_10434797g0010	98.9	635	69	Protein kinase domain,Phosphotransferase enzyme family,Protein tyrosine kinase,Di-glucose binding within endoplasmic reticulum,Carbohydrate-binding protein of the ER	GO:0000166,GO:0004672,GO:0016310	not orphan	not conifer-specific
GQ0175_G02.1	1	1289	5	0.001138	34	MA_10434772g0010	99.62	521	194	GH3 auxin-responsive promoter	GO:0009416,GO:0009507,GO:0009734,GO:0009826,GO:0010252,GO:0010279,GO:0010583,GO:0016023,GO:0032940,GO:1901183	not orphan	not conifer-specific
GQ0175_G11.1	1	1486	0	0.000161	37	MA_348246g0010	99.04	520	4633	Ulp1 protease family, C-terminal catalytic domain	GO:0006914,GO:0019784	not orphan	not conifer-specific
GQ0175_G21.1	1	678	3	0.001174	86	MA_9676168g0010	96.67	600				no significant match in congenie	no significant match in congenie
GQ0175_H04.1	1	633	0	0.000395	31	MA_10429043g0020	100	92	1	PPR repeat,PPR repeat,PPR repeat family,Tetratricopeptide repeat,Pentatricopeptide repeat domain,DYW family of nucleic acid deaminases	GO:0009507,GO:0010087,GO:0010305,GO:0010588,GO:0031425,GO:0048366	not orphan	not conifer-specific
GQ0175_I22.1	1	1220	3	0.000623	109	MA_766299g0010	96.65	508				no significant match in congenie	no significant match in congenie
GQ0175_J08.1	1	1551	1	0.000238	127	MA_86824g0010	98.75	321	588	mTERF		not orphan	not conifer-specific
GQ0175_K03.1	1	1784	2	0.000389	43	MA_10429256g0020	99.62	783				not orphan	not conifer-specific
GQ0175_K11.1	1	1101	5	0.001186	56	MA_9166341g0010	98.32	476	7176	Glyoxalase/Bleomycin resistance protein/Dioxygenase superfamily,Glyoxalase-like domain,Glyoxalase/Bleomycin resistance protein/Dioxygenase superfamily	GO:0003824,GO:0009628,GO:0016023	not orphan	not conifer-specific
GQ0175_M13.1	1	1355	4	0.000694	115							no significant match in congenie	no significant match in congenie
GQ0175_N23.1	3	2106	4	0.000685	81	MA_899736g0010	95.35	172				no significant match in congenie	no significant match in congenie
GQ0175_O08.1	2	2025	5	0.000614	91							no significant match in congenie	no significant match in congenie
GQ0175_P04.1	1	1254	8	0.001368	107	MA_262677g0010	99.74	384	1708	Cupin,PPR repeat,Cupin domain,PPR repeat,PPR repeat family,Pentatricopeptide repeat domain		not orphan	not conifer-specific
GQ0175_P08.1	1	795	0	0.000253	82							no significant match in congenie	no significant match in congenie
GQ0176_B05.1	1	1342	1	0.000331	51	MA_72432g0010	98.49	662	13730			not orphan	conifer-specific
GQ0176_C07.1	1	843	3	0.001059	50	MA_10436712g0010	99.23	391	9723		GO:0005524,GO:0005618,GO:0005634,GO:0005829,GO:0005886,GO:0006457,GO:0009408,GO:0009506,GO:0016491,GO:0046686	not orphan	not conifer-specific
GQ0176_D19.1	1	948	0	0.000276	26							no significant match in congenie	no significant match in congenie
GQ0176_F05.1	1	1241	5	0.001065	53	MA_45580g0010	99.44	536	1132	Metallo-beta-lactamase superfamily,RNA-metabolising metallo-beta-lactamase,Beta-Casp domain,Pre-mRNA 3'-end-processing endonuclease polyadenylation factor C-term,Beta-lactamase superfamily domain,Beta-lactamase superfamily domain	GO:0005515,GO:0005847,GO:0006346,GO:0006378,GO:0009855,GO:0010014,GO:0010073,GO:0016246,GO:0016787,GO:0022402,GO:0031507,GO:0045787	not orphan	not conifer-specific
GQ0176_H10.1	2	1599	1	0.000473	34.5	MA_10426154g0010	99.02	511	10281			not orphan	not conifer-specific
GQ0176_I08.1	1	721	0	0.000353	29							no significant match in congenie	no significant match in congenie
GQ0176_J15.1	1	1126	1	0.000434	34	MA_10431257g0010	97.83	599				no significant match in congenie	no significant match in congenie
GQ0176_J17.1	1	770	0	0.000277	62	MA_10436856g0010	99.44	539				not orphan	not conifer-specific
GQ0176_K11.1	1	1242	6	0.001116	88	MA_93552g0020	98.86	528	8438	WD domain, G-beta repeat,F-box-like,YWTD domain		not orphan	not conifer-specific
GQ0176_K15.1	1	1223	4	0.000935	45							no significant match in congenie	no significant match in congenie
GQ0176_K19.2	1	1954	4	0.000559	55	MA_10430653g0010	99.48	572	81	BTB/POZ domain,NPH3 family	GO:0050896	not orphan	not conifer-specific
GQ0176_L01.1	1	1230	3	0.000677	69							no significant match in congenie	no significant match in congenie
GQ0176_N16.1	1	966	2	0.000664	61							no significant match in congenie	no significant match in congenie
GQ0176_O06.1	1	981	2	0.000711	42							no significant match in congenie	no significant match in congenie
GQ0176_O11.1	1	975	7	0.001408	191	MA_10430692g0010	99.69	642	716	Armadillo/beta-catenin-like repeat,HEAT repeat,V-ATPase subunit H,Armadillo-like,Kinesin-associated protein (KAP),HEAT repeats		not orphan	not conifer-specific
GQ0176_P20.1	1	688	0	0.000326	49	MA_9450549g0010	99.6	249	2536	Tim17/Tim22/Tim23/Pmp24 family	GO:0015171,GO:0015837,GO:0031359	not orphan	not conifer-specific
GQ0176_P21.1	1	711	1	0.000533	111	MA_6574321g0010	98.63	291				not orphan	not conifer-specific
GQ0177_A15.1	1	665	2	0.001037	44							no significant match in congenie	no significant match in congenie
GQ0177_C01.1	1	1237	0	0.000206	29	MA_10435381g0010	98.28	698	254	FAD binding domain,D-arabinono-1,4-lactone oxidase	GO:0019853,GO:0050105	not orphan	not conifer-specific
GQ0177_C19.1	1	701	0	0.000360	30	MA_89862g0010	99.51	610	2223	Seed dormancy control		not orphan	not conifer-specific
GQ0177_D02.2	1	909	2	0.000689	68	MA_75192g0010	99.21	504	15	No apical meristem (NAM) protein	GO:0048731,GO:0050794,GO:0050896	not orphan	not conifer-specific
GQ0177_D06.1	1	674	0	0.000393	25	MA_9548318g0010	99.67	300	1514	Chorismate mutase type II	GO:0004106,GO:0005829,GO:0006007,GO:0009073,GO:0009536	not orphan	not conifer-specific
GQ0177_E20.1	1	1497	4	0.000727	56	MA_24508g0010	99.78	465	145	Universal stress protein family,Sodium/hydrogen exchanger family	GO:0005783,GO:0006623,GO:0006885,GO:0012505,GO:0015299,GO:0016020,GO:0030007,GO:0030104	not orphan	not conifer-specific
GQ0177_F06.1	1	1573	3	0.000579	46	MA_8413591g0010	98.88	356	45451			orphan	not conifer-specific
GQ0177_G13.2	1	1511	5	0.000858	58	MA_402129g0010	99.59	1212	160	Transmembrane amino acid transporter protein	GO:0004672,GO:0015172,GO:0015175,GO:0015399,GO:0015800,GO:0015804,GO:0016021	not orphan	not conifer-specific
GQ0177_H12.2	1	1814	4	0.000652	39							no significant match in congenie	no significant match in congenie
GQ0177_H17.1	1	786	3	0.001274	31	MA_136865g0010	99.37	318	7258	Predicted membrane protein (DUF2101)		not orphan	not conifer-specific
GQ0177_K02.1	1	984	0	0.000249	34	MA_10428957g0010	98.07	673	1370	Glutamine amidotransferases class-II,Asparagine synthase,NAD synthase,Aluminium induced protein,Glutamine amidotransferase domain,Glutamine amidotransferase domain	GO:0004066,GO:0004071,GO:0005524,GO:0005829,GO:0006529	not orphan	not conifer-specific
GQ0177_M12.1	4	3138	10	0.000820	190.75							no significant match in congenie	no significant match in congenie
GQ0177_N04.1	1	629	2	0.000697	526							no significant match in congenie	no significant match in congenie
GQ0177_N10.1	1	811	0	0.000275	50	MA_80022g0010	99.83	578	2027	S-layer homology domain	GO:0005739,GO:0009535,GO:0009941	not orphan	not conifer-specific
GQ0177_N17.2	1	944	2	0.000700	53	MA_10435431g0020	98.75	1118	1292	CCT motif		not orphan	not conifer-specific
GQ0177_O02.1	1	1203	3	0.000597	148							no significant match in congenie	no significant match in congenie
GQ0177_O09.2	2	2502	7	0.001107	85.5	MA_19634g0010	99.2	876	759	bZIP transcription factor,Basic region leucine zipper		not orphan	not conifer-specific
GQ0177_O24.1	1	653	0	0.000390	29	MA_41035g0010	97.38	573				no significant match in congenie	no significant match in congenie
GQ0177_P11.2	1	990	7	0.001355	219	MA_10435021g0010	98.01	1459	13	ATPase family associated with various cellular activities (AAA),Leucine Rich Repeat,NB-ARC domain,TIR domain,NACHT domain,Leucine Rich repeats (2 copies),AAA ATPase domain,AAA domain,Leucine rich repeat,TIR domain,Leucine rich repeat		not orphan	not conifer-specific
GQ0177_P20.1	2	1473	4	0.000862	54.5	MA_39524g0010	98.15	918	1708	Cupin,PPR repeat,Cupin domain,PPR repeat,PPR repeat family,Pentatricopeptide repeat domain		not orphan	not conifer-specific
GQ0177_P22.1	1	2159	14	0.001355	95	MA_896570g0010	95.13	636				no significant match in congenie	no significant match in congenie
GQ0178_A06.2	1	926	1	0.000480	51							no significant match in congenie	no significant match in congenie
GQ0178_D07.2	1	1089	6	0.001540	37	MA_747816g0010	98.67	600	1508	Homeobox domain	GO:0000976,GO:0003700,GO:0003723,GO:0005634,GO:0005737,GO:0006355,GO:0008284,GO:0009735,GO:0009737,GO:0009793,GO:0009845,GO:0010075,GO:0010093,GO:0010162,GO:0033897,GO:0048440	not orphan	not conifer-specific
GQ0178_D08.1	1	1166	0	0.000149	180							no significant match in congenie	no significant match in congenie
GQ0178_D12.1	1	845	3	0.000820	181							no significant match in congenie	no significant match in congenie
GQ0178_E11.1	1	684	5	0.001595	138	MA_10429707g0010	99.02	307				not orphan	not conifer-specific
GQ0178_F02.1	1	629	1	0.000716	48	MA_954050g0010	99.65	283	1689	Cyclin-dependent kinase inhibitor		not orphan	not conifer-specific
GQ0178_F03.1	1	1478	4	0.000745	53	MA_257774g0010	99.02	613	5950	Endoribonuclease L-PSP,ATP-binding region		not orphan	not conifer-specific
GQ0178_H04.2	1	1609	8	0.001238	52	MA_27424g0010	99.31	437	1404	Methyl-CpG binding domain,CW-type Zinc Finger	GO:0003677,GO:0005634,GO:0019899,GO:0051747	not orphan	not conifer-specific
GQ0178_I08.2	2	1332	1	0.000496	60.5							no significant match in congenie	no significant match in congenie
GQ0178_I10.1	1	1384	6	0.001070	64	MA_61217g0010	99.81	527	1255	Globin	GO:0005506	not orphan	not conifer-specific
GQ0178_K02.2	1	1148	2	0.000553	64	MA_99844g0010	99.32	1022				not orphan	not conifer-specific
GQ0178_K18.2	1	685	1	0.000585	83	MA_10172789g0010	98.61	792	150	O-methyltransferase,AdoMet dependent proline di-methyltransferase,Dimerisation domain	GO:0008168	not orphan	not conifer-specific
GQ0178_K23.1	1	1186	0	0.000209	32	MA_62987g0010	99.2	376				not orphan	not conifer-specific
GQ0178_N19.1	1	664	0	0.000330	54	MA_10115334g0010	99.14	700	6	Cytochrome P450	GO:0005506,GO:0016709	not orphan	not conifer-specific
GQ0178_N22.1	1	672	1	0.000573	102							no significant match in congenie	no significant match in congenie
GQ0178_O05.2	2	1941	2	0.000509	36.5	MA_137604g0010	98.73	630	2095	Dirigent-like protein,Allene oxide cyclase	GO:0009507,GO:0046423	not orphan	not conifer-specific
GQ0178_O10.1	1	1036	1	0.000382	88	MA_184938g0010	99.31	728	23	Protein kinase domain,Calcium-binding EGF domain,Protein tyrosine kinase,Wall-associated receptor kinase galacturonan-binding	GO:0000166,GO:0004713,GO:0016310,GO:0044464,GO:0051716	not orphan	not conifer-specific
GQ0178_O22.1	1	909	0	0.000295	24							no significant match in congenie	no significant match in congenie
GQ0178_O23.2	1	1171	3	0.000598	171	MA_20558g0010	99.63	1086	418	Zinc finger, C3HC4 type (RING finger)		not orphan	not conifer-specific
GQ0178_P15.2	2	1875	2	0.000484	52.5	MA_10430819g0010	100	314	758	bZIP transcription factor,Homeobox associated leucine zipper,Basic region leucine zipper,G-box binding protein MFMR		not orphan	not conifer-specific
GQ0181_C01.1	1	1037	6	0.001487	53	MA_9293176g0020	100	64	2354			not orphan	conifer-specific
GQ0181_E10.1	1	1528	8	0.001002	201							no significant match in congenie	no significant match in congenie
GQ0181_G04.1	1	630	2	0.001063	50	MA_3506940g0010	99.37	315				not orphan	not conifer-specific
GQ0181_H12.1	2	2173	11	0.001162	106	MA_424421g0010	98.18	274				not orphan	not conifer-specific
GQ01810_C05.1	1	1263	1	0.000335	64							no significant match in congenie	no significant match in congenie
GQ01810_F04.2	2	1595	6	0.000964	67	MA_209808g0010	97.08	479				no significant match in congenie	no significant match in congenie
GQ01811_G02.2	2	1249	1	0.000566	42							no significant match in congenie	no significant match in congenie
GQ01811_H09.1	1	1044	2	0.000604	66	MA_24323g0010	96.61	707				no significant match in congenie	no significant match in congenie
GQ01812_C10.1	1	1510	2	0.000457	44	MA_194618g0010	98.87	441				not orphan	not conifer-specific
GQ01812_D06.1	1	1110	1	0.000391	57	MA_3573g0010	99.69	323	4963	VQ motif		not orphan	not conifer-specific
GQ01813_G07.1	1	794	0	0.000245	96							no significant match in congenie	no significant match in congenie
GQ01813_G08.1	1	988	0	0.000233	44	MA_9143g0010	98.64	664	2502	Thiamine pyrophosphate enzyme, central domain,CO dehydrogenase beta subunit/acetyl-CoA synthase epsilon subunit,Thiamine pyrophosphate enzyme, C-terminal TPP binding domain,Thiamine pyrophosphate enzyme, N-terminal TPP binding domain	GO:0000287,GO:0004737,GO:0005829,GO:0008949,GO:0009407,GO:0010583,GO:0016740,GO:0030976,GO:0046482	not orphan	not conifer-specific
GQ01814_C04.1	1	1289	1	0.000379	34	MA_556510g0010	98.31	708	3107	Hsp20/alpha crystallin family		not orphan	conifer-specific
GQ01814_F10.1	2	1522	3	0.000723	60.5	MA_10261412g0010	99.5	400	871	ABA/WDS induced protein		not orphan	not conifer-specific
GQ01815_A04.1	1	986	7	0.001526	115	MA_502941g0010	96.6	412				no significant match in congenie	no significant match in congenie
GQ01815_A09.1	1	1275	7	0.001277	77	MA_9525744g0010	98.16	597	368	Protein of unknown function (DUF679)	GO:0005783,GO:0009507,GO:0009705	not orphan	not conifer-specific
GQ01815_C06.1	1	969	6	0.001495	71							no significant match in congenie	no significant match in congenie
GQ01815_F02.2	2	1574	2	0.000660	45.5	MA_69724g0010	100	349	346	Membrane transport protein	GO:0005886,GO:0006810,GO:0007389,GO:0009790,GO:0009791,GO:0009888,GO:0009987,GO:0010015,GO:0044425,GO:0048608,GO:0048827,GO:0050896,GO:0065007	not orphan	not conifer-specific
GQ01815_G10.1	1	1220	8	0.001471	85	MA_5434g0010	97.76	223				no significant match in congenie	no significant match in congenie
GQ01816_A02.1	1	694	1	0.000575	85	MA_6438438g0010	95.29	85				no significant match in congenie	no significant match in congenie
GQ01816_C04.1	1	650	2	0.001098	38	MA_9328680g0010	98.44	320	682	Plant protein of unknown function (DUF869)		not orphan	not conifer-specific
GQ01816_D02.1	3	2930	8	0.000763	77.6666666666667	MA_9354042g0010	97.38	648				no significant match in congenie	no significant match in congenie
GQ01816_D03.1	1	1496	4	0.000700	67							no significant match in congenie	no significant match in congenie
GQ01816_D10.1	1	934	3	0.001013	39	MA_252255g0010	99.58	476	17304			not orphan	conifer-specific
GQ01816_E10.1	1	1428	0	0.000153	55	MA_164547g0010	98.45	388	1	PPR repeat,PPR repeat,PPR repeat family,Tetratricopeptide repeat,Pentatricopeptide repeat domain,DYW family of nucleic acid deaminases		not orphan	not conifer-specific
GQ01816_F08.1	2	1584	6	0.001046	75	MA_64798g0010	98.84	345				not orphan	not conifer-specific
GQ0182_A02.1	1	619	0	0.000401	32	MA_10435314g0010	99.29	140	11108	RNA recognition motif. (a.k.a. RRM, RBD, or RNP domain),CHASE2 domain,SPOC domain,RNA binding motif,RNA recognition motif. (a.k.a. RRM, RBD, or RNP domain),RNA recognition motif (a.k.a. RRM, RBD, or RNP domain)	GO:0009791,GO:0010467,GO:0016070,GO:0048608,GO:0050789	not orphan	not conifer-specific
GQ0182_A10.1	2	2447	3	0.000555	43	MA_81359g0010	98.58	564	4200	Domain of unknown function (DUF4228)		not orphan	conifer-specific
GQ0182_B03.1	1	1308	2	0.000601	26	MA_213520g0010	97.47	198				no significant match in congenie	no significant match in congenie
GQ0182_E05.1	1	1212	5	0.001121	47	MA_18277g0010	99.34	759	1	PPR repeat,PPR repeat,PPR repeat family,Tetratricopeptide repeat,Pentatricopeptide repeat domain,DYW family of nucleic acid deaminases		not orphan	not conifer-specific
GQ0182_F03.1	3	3683	6	0.000508	52.6666666666667	MA_495236g0010	99.3	428	693	Cytochrome P450		not orphan	not conifer-specific
GQ0182_G06.2	1	2512	10	0.000734	219	MA_10307468g0010	99.82	1623	227	Pyridine nucleotide-disulphide oxidoreductase,GMC oxidoreductase,FAD binding domain,FAD dependent oxidoreductase,GMC oxidoreductase,Lycopene cyclase protein,Pyridine nucleotide-disulphide oxidoreductase,NAD(P)-binding Rossmann-like domain		not orphan	not conifer-specific
GQ0182_H10.1	1	911	0	0.000250	46	MA_69456g0010	100	498	783	ATP synthase subunit C	GO:0000220,GO:0015992,GO:0016887	not orphan	not conifer-specific
GQ0183_A06.2	1	850	1	0.000564	37	MA_3814373g0010	97.86	280				no significant match in congenie	no significant match in congenie
GQ0183_B05.1	1	1217	2	0.000546	52	MA_96623g0010	99.47	759	459			not orphan	not conifer-specific
GQ0183_B06.1	1	1176	9	0.001482	175	MA_10436479g0020	98.19	1382	4522	Acetyltransferase (GNAT) family,MOZ/SAS family,Histone acetyl transferase HAT1 N-terminus,Acetyltransferase (GNAT) domain	GO:0005634,GO:0005829,GO:0010485,GO:0016570,GO:0034645,GO:0050789,GO:0090304	not orphan	not conifer-specific
GQ0183_D09.1	2	1583	6	0.001017	78.5	MA_78766g0010	99.87	764	2047	Protein-L-isoaspartate(D-aspartate) O-methyltransferase (PCMT),O-methyltransferase,Cephalosporin hydroxylase,Methyltransferase domain,Methyltransferase domain,Methyltransferase domain,Methyltransferase domain	GO:0008168	not orphan	not conifer-specific
GQ0183_D11.2	2	2024	1	0.000446	33.5	MA_84935g0010	96.91	1101				no significant match in congenie	no significant match in congenie
GQ0183_E11.1	1	1906	13	0.001226	225	MA_9942116g0020	97.51	441				no significant match in congenie	no significant match in congenie
GQ0183_G07.1	1	1158	0	0.000180	68	MA_103714g0010	99.79	480	1630	KOW motif,Eukaryotic elongation factor 5A hypusine, DNA-binding OB fold,Elongation factor P (EF-P) KOW-like domain	GO:0003743,GO:0003746,GO:0006413,GO:0006452,GO:0008612,GO:0043022,GO:0045901,GO:0045905	not orphan	not conifer-specific
GQ0183_G10.1	1	936	1	0.000531	32	MA_103240g0010	98.64	516	4023	Ctr copper transporter family	GO:0005770,GO:0005774,GO:0005794,GO:0009506,GO:0009737,GO:0015089,GO:0015680	not orphan	not conifer-specific
GQ0183_H04.1	1	864	0	0.000254	54	MA_41488g0010	100	265				not orphan	not conifer-specific
GQ0184_B10.2	1	990	2	0.000697	44	MA_57615g0010	97.53	364				no significant match in congenie	no significant match in congenie
GQ0184_C03.1	1	894	0	0.000210	115	MA_10428282g0010	95.46	485				no significant match in congenie	no significant match in congenie
GQ0184_E11.1	1	1318	4	0.000868	45							no significant match in congenie	no significant match in congenie
GQ0184_F02.1	2	2659	7	0.000727	60.5	MA_10427774g0050	99.68	620	306	ABC transporter,RecF/RecN/SMC N terminal domain,ABC-2 family transporter protein,AAA ATPase domain,AAA domain,AAA domain	GO:0017111,GO:0097233	not orphan	not conifer-specific
GQ0185_D03.2	1	710	1	0.000611	57	MA_10428590g0010	99.74	381				not orphan	not conifer-specific
GQ0185_F03.1	1	1046	1	0.000442	43							no significant match in congenie	no significant match in congenie
GQ0185_F11.1	1	1519	2	0.000425	59	MA_14876g0010	99.66	295	3035	Protein of unknown function (DUF1399)	GO:0005886	not orphan	not conifer-specific
GQ0185_H12.2	1	1086	7	0.001360	127	MA_10041174g0010	98.71	1008	588	mTERF		not orphan	not conifer-specific
GQ0186_E07.1	1	1085	4	0.001020	52	MA_166824g0010	98.2	111	13137			not orphan	conifer-specific
GQ0186_F11.2	2	2509	4	0.000444	82.5	MA_48038g0020	96.43	1147				no significant match in congenie	no significant match in congenie
GQ0186_G05.1	2	1849	7	0.000924	306.5							no significant match in congenie	no significant match in congenie
GQ0187_B07.1	1	2692	8	0.000654	94	MA_10434066g0020	98.01	703				not orphan	not conifer-specific
GQ0187_D07.1	1	953	4	0.001138	57	MA_17693g0020	98.13	534	8910	Pollen proteins Ole e I like		not orphan	not conifer-specific
GQ0187_F12.1	2	1720	5	0.000768	137	MA_39107g0010	100	98				not orphan	not conifer-specific
GQ0187_H03.2	2	2462	10	0.000955	97.5							no significant match in congenie	no significant match in congenie
GQ0188_A01.2	1	1150	3	0.000714	74	MA_23498g0010	99.29	564	1534	alpha/beta hydrolase fold,Serine hydrolase (FSH1),Serine hydrolase,TAP-like protein,Cholesterol-capturing domain,Putative lysophospholipase,Alpha/beta hydrolase family,Alpha/beta hydrolase family		not orphan	not conifer-specific
GQ0188_A10.2	1	1535	4	0.000678	69							no significant match in congenie	no significant match in congenie
GQ0188_C02.2	2	1501	4	0.000866	50	MA_92849g0010	98.84	346				not orphan	not conifer-specific
GQ0188_D02.1	1	1464	1	0.000321	40	MA_867769g0010	99.79	482	3688	Protein kinase domain,PAP_fibrillin,Protein tyrosine kinase	GO:0009536,GO:0016772	not orphan	not conifer-specific
GQ0188_D11.1	1	739	1	0.000501	125							no significant match in congenie	no significant match in congenie
GQ0189_D04.2	3	3678	9	0.000704	63.3333333333333	MA_42871g0020	99.7	669				not orphan	not conifer-specific
GQ0191_A17.2	1	1045	2	0.000618	59	MA_170004g0010	96.93	913				no significant match in congenie	no significant match in congenie
GQ0191_C17.1	1	1464	7	0.001226	49	MA_175782g0020	99.71	690	8760	RWP-RK domain		not orphan	not conifer-specific
GQ0191_D17.1	1	681	0	0.000347	39	MA_960928g0010	98.29	409	2535	Plastocyanin-like domain	GO:0005507,GO:0009055,GO:0022900	not orphan	not conifer-specific
GQ0191_D23.2	1	1104	4	0.000958	64	MA_7715887g0010	99.71	690				not orphan	not conifer-specific
GQ0191_G23.1	2	1798	3	0.000607	36.5	MA_357183g0010	99.19	867	10	2OG-Fe(II) oxygenase superfamily,non-haem dioxygenase in morphine synthesis N-terminal	GO:0008152,GO:0016491	not orphan	not conifer-specific
GQ0191_H16.1	1	1167	3	0.000665	98	MA_10427243g0010	95.83	264				no significant match in congenie	no significant match in congenie
GQ0191_H22.1	1	1237	1	0.000345	61	MA_475954g0010	99.56	453	142	Glutaredoxin,Glutaredoxin-like domain (DUF836)	GO:0003824,GO:0044424,GO:0048441,GO:0048443,GO:0048444	not orphan	not conifer-specific
GQ0191_J15.1	1	887	2	0.000678	83	MA_245804g0020	98.24	170				not orphan	not conifer-specific
GQ0191_L02.1	1	1471	3	0.000473	177	MA_10337928g0010	97.25	218				no significant match in congenie	no significant match in congenie
GQ0191_L06.1	1	1386	3	0.000701	35	MA_138917g0010	99.27	548	1282	E1-E2 ATPase,Heavy-metal-associated domain,haloacid dehalogenase-like hydrolase,haloacid dehalogenase-like hydrolase,haloacid dehalogenase-like hydrolase	GO:0000166,GO:0006812,GO:0008152,GO:0009987,GO:0015075,GO:0016020,GO:0016818	not orphan	not conifer-specific
GQ0191_M01.1	2	1981	0	0.000236	44	MA_10435722g0010	99.32	591				not orphan	not conifer-specific
GQ0191_O12.2	1	1371	7	0.001230	65	MA_33300g0010	98.93	652	7568	TFIIS helical bundle-like domain		not orphan	not conifer-specific
GQ0191_O20.1	1	1473	4	0.000672	88	MA_203154g0010	98.39	621	368	Protein of unknown function (DUF679)	GO:0005783,GO:0009507,GO:0009705	not orphan	not conifer-specific
GQ0192_A09.1	1	890	4	0.001156	73	MA_10436982g0010	97.14	454				no significant match in congenie	no significant match in congenie
GQ0192_A13.1	2	2853	13	0.000995	101	MA_10432343g0010	99.8	496				not orphan	not conifer-specific
GQ0192_C04.1	1	1822	3	0.000505	44	MA_264121g0010	97.89	142				no significant match in congenie	no significant match in congenie
GQ0192_G10.1	1	1300	2	0.000522	47	MA_170055g0010	99.7	676	84	SAM dependent carboxyl methyltransferase		not orphan	not conifer-specific
GQ0192_H13.2	1	790	0	0.000284	49	MA_2791g0010	99.71	698	296	PRONE (Plant-specific Rop nucleotide exchanger)	GO:0005739,GO:0009987	not orphan	not conifer-specific
GQ0192_H18.1	1	905	3	0.001081	34	MA_222491g0010	98.17	273	5316			not orphan	conifer-specific
GQ0192_H24.1	3	2828	9	0.000827	72.6666666666667							no significant match in congenie	no significant match in congenie
GQ0192_I10.1	1	1896	10	0.001149	88	MA_78784g0010	99.68	625	57	AP2 domain		not orphan	not conifer-specific
GQ0192_I12.1	1	1106	4	0.000973	59	MA_2026g0010	99.16	478	8	Myb-like DNA-binding domain,Myb-like DNA-binding domain		not orphan	not conifer-specific
GQ0192_K15.1	1	1147	0	0.000206	39	MA_6188268g0010	99.26	541	6	Cytochrome P450	GO:0005506	not orphan	not conifer-specific
GQ0192_K18.1	3	3632	12	0.000796	73.6666666666667	MA_10434402g0010	97	966				no significant match in congenie	no significant match in congenie
GQ0192_L02.1	1	1422	5	0.000898	62							no significant match in congenie	no significant match in congenie
GQ0192_L04.1	3	2782	10	0.000841	175	MA_7822669g0010	97.37	228				no significant match in congenie	no significant match in congenie
GQ0192_L20.1	1	992	2	0.000628	70	MA_722400g0010	98.04	357	7766			not orphan	conifer-specific
GQ0192_M09.1	1	704	2	0.000943	52	MA_489360g0010	99.54	655				not orphan	not conifer-specific
GQ0192_M24.2	1	2983	11	0.000814	79							no significant match in congenie	no significant match in congenie
GQ0192_O01.1	1	991	4	0.001126	50	MA_277070g0010	98.94	568	8948	Glycosyl transferase family 64 domain	GO:0016758	not orphan	not conifer-specific
GQ0192_P08.2	1	1702	5	0.000692	92	MA_78005g0010	95.01	922				no significant match in congenie	no significant match in congenie
GQ0192_P22.1	1	744	0	0.000331	33							no significant match in congenie	no significant match in congenie
GQ0193_A08.1	1	775	1	0.000564	55							no significant match in congenie	no significant match in congenie
GQ0193_D02.1	1	1736	0	0.000130	47	MA_83118g0010	98.36	733	38	AP2 domain		not orphan	not conifer-specific
GQ0193_D20.1	1	1341	3	0.000710	38	MA_40458g0010	97.91	479				no significant match in congenie	no significant match in congenie
GQ0193_J10.1	1	720	1	0.000623	49	MA_8874g0010	99.86	704	3048	Kinesin motor domain		not orphan	not conifer-specific
GQ0193_K01.2	1	1086	4	0.000844	132	MA_212337g0020	97.06	238				no significant match in congenie	no significant match in congenie
GQ0193_K03.2	1	1360	7	0.001188	80	MA_10433136g0010	97.8	273				no significant match in congenie	no significant match in congenie
GQ0193_M04.1	1	1934	10	0.001140	83	MA_460348g0010	97.71	872				no significant match in congenie	no significant match in congenie
GQ0193_O03.1	1	1106	4	0.000889	91	MA_183010g0010	100	89	716	Armadillo/beta-catenin-like repeat,HEAT repeat,V-ATPase subunit H,Armadillo-like,Kinesin-associated protein (KAP),HEAT repeats		not orphan	not conifer-specific
GQ0193_O07.1	1	608	1	0.000587	153							no significant match in congenie	no significant match in congenie
GQ0193_O20.1	1	1168	0	0.000180	65	MA_172990g0010	97.6	501				no significant match in congenie	no significant match in congenie
GQ0193_O22.1	1	1349	3	0.000557	116	MA_55163g0010	96.5	286				no significant match in congenie	no significant match in congenie
GQ0194_C19.2	1	1302	1	0.000213	774							no significant match in congenie	no significant match in congenie
GQ0194_D05.1	1	632	2	0.001046	53	MA_78501g0010	96.49	228				no significant match in congenie	no significant match in congenie
GQ0194_H06.2	2	1521	3	0.000651	87.5	MA_8611749g0010	98.17	273				not orphan	not conifer-specific
GQ0194_I19.1	1	1012	8	0.001553	173	MA_9804268g0010	96.72	458				no significant match in congenie	no significant match in congenie
GQ0194_I21.2	2	2475	0	0.000179	55	MA_4815g0010	99.13	1033	770	Mitochondrial carrier protein	GO:0005618,GO:0005743,GO:0005774,GO:0005794,GO:0006098,GO:0006810,GO:0009507,GO:0009651,GO:0009723,GO:0016021	not orphan	not conifer-specific
GQ0194_J24.1	2	1384	0	0.000340	42	MA_10432922g0010	98.9	727	41	ABC transporter,G-protein alpha subunit,ABC transporter transmembrane region,Adenylylsulphate kinase,50S ribosome-binding GTPase,Domain of unknown function DUF87,RecF/RecN/SMC N terminal domain,Protein of unknown function, DUF258,Molybdopterin guanine dinucleotide synthesis protein B,Zeta toxin,AAA domain (dynein-related subfamily),Predicted ATPase of the ABC class,AAA-like domain,AAA ATPase doma…	GO:0005886,GO:0009506,GO:0009926,GO:0010048,GO:0016887,GO:0022857,GO:0043481,GO:0045893,GO:0048440	not orphan	not conifer-specific
GQ0195_A02.1	1	888	3	0.000909	80	MA_2282599g0010	97.4	269				no significant match in congenie	no significant match in congenie
GQ0195_C22.1	1	622	2	0.000957	87	MA_1148983g0010	99.18	1092				not orphan	not conifer-specific
GQ0195_D01.1	3	2681	4	0.000538	58	MA_62865g0010	99.63	1080	24	Pectinesterase,Plant invertase/pectin methylesterase inhibitor	GO:0016787	not orphan	not conifer-specific
GQ0195_D07.1	1	1075	9	0.001873	81	MA_9736190g0010	97.38	649				no significant match in congenie	no significant match in congenie
GQ0195_D11.1	1	1521	7	0.001098	68	MA_10436483g0010	96.31	623				no significant match in congenie	no significant match in congenie
GQ0195_E02.1	1	2054	16	0.001608	97	MA_12363g0010	97.2	999				no significant match in congenie	no significant match in congenie
GQ0195_F10.1	1	942	0	0.000244	44	MA_10430264g0010	98.52	270	1421	Zinc-binding dehydrogenase,Alcohol dehydrogenase GroES-like domain,Zinc-binding dehydrogenase	GO:0000166,GO:0003960,GO:0005829,GO:0008270,GO:0009610,GO:0055114	not orphan	not conifer-specific
GQ0195_F20.1	1	1671	0	0.000123	74	MA_99608g0010	96.29	458				no significant match in congenie	no significant match in congenie
GQ0195_F24.2	2	2598	1	0.000277	49.5	MA_161658g0010	99.58	1441	325	bZIP transcription factor,Protein of unknown function (DUF972),Basic region leucine zipper	GO:0005488	not orphan	not conifer-specific
GQ0195_G17.2	2	1838	1	0.000338	72.5	MA_16595g0010	99.34	1362	15	No apical meristem (NAM) protein	GO:0003700	not orphan	not conifer-specific
GQ0195_G24.1	1	1384	3	0.000602	69	MA_462270g0010	99.18	366	494	Rapid ALkalinization Factor (RALF)	GO:0004871,GO:0007267,GO:0009505,GO:0009506,GO:0019722,GO:0048046	not orphan	not conifer-specific
GQ0195_H02.1	1	1363	1	0.000297	79	MA_130673g0010	99.74	384	68	Papain family cysteine protease,Peptidase C1-like family,Cathepsin propeptide inhibitor domain (I29)	GO:0005515,GO:0005773,GO:0005829,GO:0006096,GO:0006508,GO:0006833,GO:0006972,GO:0007030,GO:0008234,GO:0009266,GO:0009414,GO:0009506,GO:0009507,GO:0009651,GO:0015996,GO:0042744,GO:0046686,GO:0048046,GO:0050832,GO:0052541,GO:0052546	not orphan	not conifer-specific
GQ0195_H18.1	1	748	4	0.001238	125	MA_8179811g0010	97.49	319				no significant match in congenie	no significant match in congenie
GQ0195_I01.1	1	1307	1	0.000377	33							no significant match in congenie	no significant match in congenie
GQ0195_I09.1	1	684	0	0.000311	62							no significant match in congenie	no significant match in congenie
GQ0195_I13.1	2	1866	8	0.001195	51	MA_3663839g0010	99.08	325	3037	Kelch motif,Kelch motif,Protein of unknown function (DUF1668),Galactose oxidase, central domain,Galactose oxidase, central domain,Kelch motif,Kelch motif	GO:0005634,GO:0005829,GO:0009627,GO:0009697,GO:0010043	not orphan	not conifer-specific
GQ0195_I15.1	1	1279	1	0.000335	60	MA_10428755g0020	97.67	300				no significant match in congenie	no significant match in congenie
GQ0195_I18.2	1	1935	3	0.000466	48	MA_99015g0010	99.54	1537	6303			not orphan	not conifer-specific
GQ0195_J09.1	1	1101	1	0.000399	54	MA_101312g0010	97.96	49				no significant match in congenie	no significant match in congenie
GQ0195_J24.1	1	1084	6	0.001328	73	MA_337003g0010	98.53	204				not orphan	not conifer-specific
GQ0195_K15.1	1	1320	3	0.000589	97	MA_131523g0010	98.63	73				not orphan	not conifer-specific
GQ0195_K18.1	2	2248	4	0.000674	29	MA_666770g0010	99.4	828	10	2OG-Fe(II) oxygenase superfamily,non-haem dioxygenase in morphine synthesis N-terminal	GO:0016706,GO:0050896	not orphan	not conifer-specific
GQ0195_L07.1	1	1438	2	0.000518	32	MA_30402g0010	97.36	1097				no significant match in congenie	no significant match in congenie
GQ0195_M03.2	2	1304	0	0.000310	93.5	MA_17430g0010	99.38	1128	2168			not orphan	not conifer-specific
GQ0195_M06.1	2	2522	8	0.000688	118.5	MA_114866g0010	99.67	307	4179	Nucleolar protein,Nop52	GO:0006364,GO:0030688	not orphan	not conifer-specific
GQ0195_M16.1	4	4189	10	0.000583	154.5	MA_10435521g0020	98.67	377				not orphan	not conifer-specific
GQ0195_M18.2	3	2868	4	0.000424	86	MA_3553g0010	99.24	919				not orphan	not conifer-specific
GQ0195_M22.1	1	704	0	0.000325	45	MA_884968g0010	98.67	602	64	GDSL-like Lipase/Acylhydrolase	GO:0009987,GO:0016787	not orphan	not conifer-specific
GQ0195_N01.1	1	1300	1	0.000399	27	MA_449g0010	99.57	461	29	Kinesin motor domain	GO:0000226,GO:0000911,GO:0003777,GO:0005524,GO:0005875,GO:0008283,GO:0009555,GO:0009558,GO:0010583,GO:0016572,GO:0051322,GO:0051329	not orphan	not conifer-specific
GQ0195_N02.1	1	1058	1	0.000390	72	MA_38087g0010	99.63	535				not orphan	not conifer-specific
GQ0195_N09.1	1	2476	5	0.000451	122	MA_41101g0010	99.64	1112	644	HCO3- transporter family	GO:0005452,GO:0005768,GO:0005773,GO:0006826,GO:0010036,GO:0010106,GO:0010167,GO:0015706,GO:0016021,GO:0016328,GO:0043674,GO:0046713,GO:0052541,GO:0052546,GO:0080139	not orphan	not conifer-specific
GQ0195_N15.2	1	978	1	0.000430	66	MA_10434948g0010	98.17	327				not orphan	not conifer-specific
GQ0195_N16.1	1	1180	0	0.000190	49	MA_10427391g0010	99.24	917	3117	RINT-1 / TIP-1 family		not orphan	not conifer-specific
GQ0195_N18.1	1	881	0	0.000270	38	MA_110029g0010	98.62	1014	105	Zinc finger, C3HC4 type (RING finger),RING-H2 zinc finger,Anaphase-promoting complex subunit 11 RING-H2 finger,Ring finger domain,Zinc finger, C3HC4 type (RING finger),Zinc finger, C3HC4 type (RING finger),zinc-finger	GO:0008270	not orphan	not conifer-specific
GQ0195_N21.1	1	1395	5	0.000901	67	MA_7216485g0010	99.15	1174	254	FAD binding domain,D-arabinono-1,4-lactone oxidase	GO:0016491	not orphan	not conifer-specific
GQ0195_N24.1	1	887	5	0.001539	46	MA_10430198g0010	99.46	557	4155	Double zinc ribbon		not orphan	not conifer-specific
GQ0195_O07.1	1	1149	0	0.000184	64	MA_24593g0010	99.77	1323	7067	Plant transposon protein,DDE superfamily endonuclease		not orphan	not conifer-specific
GQ0195_P02.1	1	657	0	0.000348	45	MA_39339g0010	99.35	768	6296	Retinal pigment epithelial membrane protein	GO:0009536,GO:0016702	not orphan	not conifer-specific
GQ0195_P05.1	1	1209	9	0.001727	68	MA_10428526g0010	98.9	543				not orphan	not conifer-specific
GQ0195_P06.1	1	1972	1	0.000252	32	MA_87828g0010	99.2	1375	3664	Tetratricopeptide repeat,TPR repeat,Tetratricopeptide repeat,Tetratricopeptide repeat,Tetratricopeptide repeat		not orphan	not conifer-specific
GQ0195_P23.1	1	627	4	0.001750	54	MA_468998g0010	100	258	7653			not orphan	not conifer-specific
GQ0196_A05.1	1	1042	2	0.000603	67	MA_825097g0010	98.57	842	521	Prephenate dehydratase,ACT domain	GO:0008152	not orphan	not conifer-specific
GQ0196_A08.1	1	1156	1	0.000360	69	MA_162322g0010	95.14	432				no significant match in congenie	no significant match in congenie
GQ0196_A20.1	1	1312	3	0.000635	69	MA_470860g0010	99.33	893	412	WD domain, G-beta repeat	GO:0004871,GO:0005834,GO:0007165	not orphan	not conifer-specific
GQ0196_B04.1	2	1674	5	0.000825	109	MA_663612g0010	99.15	234	2140	Glutamine amidotransferases class-II,SIS domain,Glutamine amidotransferases class-II,Glutamine amidotransferase domain,Glutamine amidotransferase domain,SIS domain	GO:0004360,GO:0005829,GO:0006042,GO:0006094,GO:0007010,GO:0010498,GO:0030246	not orphan	not conifer-specific
GQ0196_C01.1	1	1249	4	0.000862	59	MA_427215g0010	99.09	330	7766			not orphan	conifer-specific
GQ0196_C10.1	1	687	0	0.000381	26	MA_131290g0010	98.01	1208	48	Cytochrome P450		not orphan	not conifer-specific
GQ0196_C11.1	1	640	2	0.000935	85							no significant match in congenie	no significant match in congenie
GQ0196_C12.1	1	917	2	0.000760	42	MA_10430069g0010	98.77	324				not orphan	not conifer-specific
GQ0196_C17.1	2	2186	5	0.000614	45.5	MA_10430859g0010	99.47	761	728	Natural resistance-associated macrophage protein	GO:0005215,GO:0006810,GO:0016020	not orphan	not conifer-specific
GQ0196_C18.1	1	1716	8	0.001142	56	MA_10427919g0010	99.84	619	460	Eukaryotic porin	GO:0006820	not orphan	not conifer-specific
GQ0196_C23.1	1	1645	2	0.000383	66	MA_90036g0010	99.25	804				not orphan	not conifer-specific
GQ0196_D11.1	1	1002	3	0.000880	53	MA_137656g0010	95.05	101				no significant match in congenie	no significant match in congenie
GQ0196_E12.1	1	2064	13	0.001536	47	MA_52540g0010	96.81	752				no significant match in congenie	no significant match in congenie
GQ0196_E24.1	1	925	0	0.000263	35							no significant match in congenie	no significant match in congenie
GQ0196_F03.1	2	2310	5	0.000633	67.5							no significant match in congenie	no significant match in congenie
GQ0196_G06.2	1	1466	2	0.000459	49	MA_130948g0020	98.85	1562	115	AP2 domain	GO:0006351,GO:0048731	not orphan	not conifer-specific
GQ0196_H01.2	1	1058	2	0.000655	43	MA_120697g0010	99.31	1014	18	WRKY DNA -binding domain		not orphan	not conifer-specific
GQ0196_H05.2	2	2121	11	0.001292	80.5	MA_39613g0010	99.18	612	533	Amino acid permease,Amino acid permease	GO:0009536,GO:0015171,GO:0015203,GO:0015846,GO:0016020,GO:0016023,GO:0016126,GO:0046520,GO:0055085	not orphan	not conifer-specific
GQ0196_H19.1	1	1406	10	0.001426	136	MA_84234g0020	97.77	403				no significant match in congenie	no significant match in congenie
GQ0196_I06.1	1	642	0	0.000343	53							no significant match in congenie	no significant match in congenie
GQ0196_I07.1	1	838	7	0.001830	104	MA_710g0010	97	300				no significant match in congenie	no significant match in congenie
GQ0196_J22.1	1	801	2	0.000815	56	MA_734459g0010	99.12	679	453	Pyridine nucleotide-disulphide oxidoreductase,FAD binding domain,Glucose inhibited division protein A,FAD dependent oxidoreductase,FAD binding domain,Thi4 family,HI0933-like protein,Tryptophan halogenase,Lycopene cyclase protein,Pyridine nucleotide-disulphide oxidoreductase,Squalene epoxidase,FAD dependent oxidoreductase,NAD(P)-binding Rossmann-like domain,Pyridine nucleotide-disulphide oxidoredu…		not orphan	not conifer-specific
GQ0196_K07.1	1	651	0	0.000303	90	MA_21822g0010	99.19	1242	17	Glycosyl hydrolases family 17,X8 domain	GO:0004553,GO:0008152,GO:0016023	not orphan	not conifer-specific
GQ0196_K12.1	1	820	2	0.000796	56	MA_28832g0010	98.77	729	2832	Late embryogenesis abundant protein		not orphan	not conifer-specific
GQ0196_K20.1	1	686	1	0.000685	40	MA_40967g0010	98.64	442	43885			orphan	not conifer-specific
GQ0196_L02.1	1	833	0	0.000289	36	MA_354726g0010	99.34	302	1549	Aminotransferase class-V,Cys/Met metabolism PLP-dependent enzyme,Beta-eliminating lyase	GO:0001887,GO:0003962,GO:0009086,GO:0009570,GO:0016829,GO:0030170	not orphan	not conifer-specific
GQ0196_L12.1	2	2846	17	0.001171	141.5	MA_271349g0010	97.26	474				no significant match in congenie	no significant match in congenie
GQ0196_N01.1	1	604	0	0.000302	135							no significant match in congenie	no significant match in congenie
GQ0196_N03.1	1	647	0	0.000363	40	MA_7575249g0010	100	216	981	Gibberellin regulated protein		not orphan	not conifer-specific
GQ0196_N08.1	1	1945	7	0.000892	57	MA_29344g0010	99.57	466	414	Plant invertase/pectin methylesterase inhibitor		not orphan	not conifer-specific
GQ0196_O05.1	1	1445	4	0.000714	72	MA_306910g0010	99.28	969	54	Glycosyl hydrolases family 16,Xyloglucan endo-transglycosylase (XET) C-terminus	GO:0016023,GO:0016740	not orphan	not conifer-specific
GQ0196_O20.1	1	1937	4	0.000562	56	MA_37355g0010	98.85	697	7200	Ion transport protein	GO:0071554	not orphan	not conifer-specific
GQ0196_P07.1	1	2243	14	0.001206	144	MA_9494886g0010	96.63	415				no significant match in congenie	no significant match in congenie
GQ0196_P14.1	1	1438	2	0.000468	49	MA_9965g0020	99.21	378	45	EF hand,Caleosin related protein,Secreted protein acidic and rich in cysteine Ca binding region,Cytoskeletal-regulatory complex EF hand,EF hand,EF-hand domain,EF-hand domain pair,EF-hand domain pair	GO:0000325,GO:0005509,GO:0005515,GO:0009862,GO:0032440,GO:0043269,GO:0055114	not orphan	not conifer-specific
GQ0197_A15.1	1	1398	4	0.000527	499							no significant match in congenie	no significant match in congenie
GQ0197_A18.1	2	1877	3	0.000540	76	MA_109553g0010	97.8	363				no significant match in congenie	no significant match in congenie
GQ0197_A24.1	1	1997	0	0.000117	41	MA_10430833g0010	100	242	4	Protein kinase domain,Phosphotransferase enzyme family,Protein tyrosine kinase	GO:0004674,GO:0005524,GO:0005886,GO:0009816,GO:0046777	not orphan	not conifer-specific
GQ0197_B21.1	1	700	0	0.000300	66	MA_19075g0010	99.72	363				not orphan	not conifer-specific
GQ0197_C07.2	2	2855	8	0.000898	114	MA_166367g0020	99.31	864	383	Glycosyl hydrolases family 32 N-terminal domain,Glycosyl hydrolases family 32 C terminal	GO:0004553	not orphan	not conifer-specific
GQ0197_C09.1	2	1479	1	0.000421	70.5	MA_460865g0010	99.66	892	230	Glyoxal oxidase N-terminus,Domain of unknown function (DUF1929),Galactose oxidase, central domain		not orphan	not conifer-specific
GQ0197_C22.2	1	775	0	0.000237	129							no significant match in congenie	no significant match in congenie
GQ0197_D09.2	1	1841	17	0.001739	156							no significant match in congenie	no significant match in congenie
GQ0197_E19.1	2	1443	2	0.000600	60.5	MA_10437001g0020	99.62	260				not orphan	not conifer-specific
GQ0197_E22.2	1	677	0	0.000318	59	MA_10433592g0010	98.44	641	521	Prephenate dehydratase,ACT domain		not orphan	not conifer-specific
GQ0197_F16.1	1	940	0	0.000249	41	MA_10432146g0010	99.37	794	2258	GrpE,Protein of unknown function (DUF2408)	GO:0005507,GO:0005515,GO:0005739,GO:0006457,GO:0009570,GO:0009579,GO:0009793	not orphan	not conifer-specific
GQ0197_F18.1	1	879	0	0.000263	43	MA_114232g0010	99.06	425				not orphan	not conifer-specific
GQ0197_G03.1	2	1458	1	0.000487	38.5	MA_21197g0010	97.82	550				no significant match in congenie	no significant match in congenie
GQ0197_G07.1	1	1884	4	0.000607	45	MA_190592g0010	97.18	390				no significant match in congenie	no significant match in congenie
GQ0197_G10.1	2	2360	11	0.001099	92.5							no significant match in congenie	no significant match in congenie
GQ0197_G14.1	1	981	2	0.000619	79	MA_10435603g0010	98.42	444				not orphan	not conifer-specific
GQ0197_H06.1	1	681	1	0.000596	78	MA_52544g0010	98.73	945	2	Protein kinase domain,Leucine Rich Repeat,Protein tyrosine kinase,Leucine rich repeat N-terminal domain,Leucine Rich repeats (2 copies),Leucine rich repeat,Leucine Rich repeat,Leucine rich repeat		not orphan	not conifer-specific
GQ0197_H14.2	1	1935	6	0.000811	49	MA_89683g0010	98.41	1257	10905	Myb-like DNA-binding domain,Sigma-70, region 4,Myb-like DNA-binding domain	GO:0003677	not orphan	conifer-specific
GQ0197_I08.1	3	2518	0	0.000267	78	MA_10428123g0010	99.06	741	775	Dynamin family,50S ribosome-binding GTPase,Guanylate-binding protein, N-terminal domain,Root hair defective 3 GTP-binding protein (RHD3),Miro-like protein,AAA domain,AAA ATPase domain,AAA domain	GO:0000956,GO:0005525,GO:0005774,GO:0005783,GO:0005886,GO:0006612,GO:0006635,GO:0006820,GO:0006862,GO:0006888,GO:0006944,GO:0009832,GO:0009932,GO:0010048,GO:0010363,GO:0015696,GO:0015802,GO:0016051,GO:0016558,GO:0016787,GO:0030036,GO:0030243,GO:0043069,GO	not orphan	not conifer-specific
GQ0197_K07.1	1	909	3	0.000982	50	MA_38472g0010	99.56	1365	236	Homeobox domain,START domain,Homeobox KN domain	GO:0003677,GO:0009913	not orphan	not conifer-specific
GQ0197_K20.1	2	2026	9	0.001054	120							no significant match in congenie	no significant match in congenie
GQ0197_M04.1	1	1295	5	0.000977	65	MA_92230g0010	99.48	582	136	Protein kinase domain,Leucine Rich Repeat,Phosphotransferase enzyme family,Protein tyrosine kinase,Leucine rich repeat N-terminal domain,Leucine Rich repeats (2 copies),Leucine rich repeat,Leucine Rich repeat,Leucine rich repeat	GO:0006096,GO:0006833,GO:0006972,GO:0007030,GO:0007165,GO:0009266,GO:0009627,GO:0009651,GO:0016491,GO:0034976,GO:0042744,GO:0046686	not orphan	not conifer-specific
GQ0197_M17.1	1	987	3	0.000886	55	MA_8680235g0010	98.41	816	14419			not orphan	conifer-specific
GQ0197_M20.1	2	2179	3	0.000519	61	MA_8955g0010	99.6	1006	440	Root cap	GO:0000041	not orphan	not conifer-specific
GQ0197_N24.1	2	2654	4	0.000436	72							no significant match in congenie	no significant match in congenie
GQ0197_O05.1	1	1076	0	0.000235	30	MA_4600858g0010	99.24	264				not orphan	not conifer-specific
GQ0197_O19.1	1	1154	0	0.000155	149	MA_8909090g0010	96.12	258				no significant match in congenie	no significant match in congenie
GQ0197_P15.1	1	800	1	0.000470	115	MA_14427g0010	98.87	529	83	Ubiquitin family,Plexin cytoplasmic RasGAP domain,DUF2407 ubiquitin-like domain,Protein of unknown function (DUF2870),GLUT4 regulating protein TUG,Ubiquitin-2 like Rad60 SUMO-like,Telomere stability and silencing,FlgD Ig-like domain,Ubiquitin-2 like Rad60 SUMO-like	GO:0005634,GO:0005773,GO:0006464,GO:0006511,GO:0007568,GO:0009751	not orphan	not conifer-specific
GQ0197_P18.2	2	2585	14	0.001244	75	MA_9284841g0010	99.17	599	46146			not orphan	not conifer-specific
GQ0198_A05.1	1	828	0	0.000222	131	MA_381265g0010	99.64	281				not orphan	not conifer-specific
GQ0198_A09.1	1	1334	1	0.000339	47	MA_10432877g0010	98.11	795	360	FAD binding domain,Cytokinin dehydrogenase 1, FAD and cytokinin binding	GO:0009823,GO:0019139,GO:0043231,GO:0044444	not orphan	not conifer-specific
GQ0198_A16.1	1	1585	5	0.000849	49	MA_104473g0010	100	130				not orphan	not conifer-specific
GQ0198_A17.1	3	3653	9	0.000754	36.3333333333333	MA_39984g0010	99.41	678				not orphan	not conifer-specific
GQ0198_B23.1	1	1116	0	0.000209	41							no significant match in congenie	no significant match in congenie
GQ0198_C14.2	1	895	2	0.000609	138	MA_64566g0010	95.65	46				no significant match in congenie	no significant match in congenie
GQ0198_D11.1	1	842	5	0.001493	67	MA_10434174g0010	98.11	264	1209	Barwin family,Rare lipoprotein A (RlpA)-like double-psi beta-barrel,Cerato-platanin	GO:0006952,GO:0051707	not orphan	not conifer-specific
GQ0198_E04.1	1	1388	1	0.000322	50	MA_12926g0010	100	639	313	Protein of unknown function (DUF640)		not orphan	not conifer-specific
GQ0198_E13.2	1	1110	4	0.000938	69	MA_7818548g0010	99.22	258				not orphan	not conifer-specific
GQ0198_F02.1	1	1193	4	0.000800	106	MA_130809g0010	98.31	590	10	2OG-Fe(II) oxygenase superfamily,non-haem dioxygenase in morphine synthesis N-terminal	GO:0009058,GO:0016706	not orphan	not conifer-specific
GQ0198_G11.1	1	963	1	0.000428	72	MA_9905630g0010	98.7	849	1606	ZIP Zinc transporter	GO:0006810	not orphan	not conifer-specific
GQ0198_G21.1	2	1741	5	0.000890	45	MA_30232g0010	99.62	790	5794	DNA polymerase family B,DNA polymerase family B, exonuclease domain,C4-type zinc-finger of DNA polymerase delta	GO:0000724,GO:0003677,GO:0003887,GO:0005634,GO:0005694,GO:0006297,GO:0008408,GO:0010212,GO:0010224,GO:0016035,GO:0019985,GO:0043687,GO:0045893	not orphan	not conifer-specific
GQ0198_H07.1	3	3258	4	0.000417	91.3333333333333	MA_190495g0010	99.8	508	558	Aminotransferase class I and II,Aminotransferase class-V,Cys/Met metabolism PLP-dependent enzyme,Beta-eliminating lyase	GO:0004838,GO:0006520,GO:0006826,GO:0009536,GO:0010189,GO:0030170,GO:0033855	not orphan	not conifer-specific
GQ0198_H22.1	1	1033	0	0.000212	55	MA_573469g0010	99.73	753				not orphan	not conifer-specific
GQ0198_J17.1	1	1151	4	0.000836	102	MA_122058g0010	97.19	570				no significant match in congenie	no significant match in congenie
GQ0198_J20.1	1	1150	0	0.000216	32	MA_91814g0010	97.91	479				no significant match in congenie	no significant match in congenie
GQ0198_K12.1	4	3786	11	0.000810	93.5	MA_9936318g0010	96.99	365				no significant match in congenie	no significant match in congenie
GQ0198_K15.1	1	1292	0	0.000174	48	MA_741090g0010	98.74	317				not orphan	not conifer-specific
GQ0198_L08.1	1	1206	5	0.000995	84	MA_32640g0010	98.12	480	831	Universal stress protein family		not orphan	not conifer-specific
GQ0198_M06.1	2	1792	1	0.000399	43.5							no significant match in congenie	no significant match in congenie
GQ0198_M13.1	2	1815	3	0.000538	98	MA_10429589g0010	100	313				not orphan	not conifer-specific
GQ0198_M17.1	2	2360	8	0.000769	93.5	MA_144902g0010	97.24	435				no significant match in congenie	no significant match in congenie
GQ0198_M22.1	1	1499	3	0.000570	61	MA_7197623g0010	99.04	627				not orphan	not conifer-specific
GQ0198_N14.1	1	1176	2	0.000464	138	MA_890631g0010	99.34	1214	19	POT family,Major Facilitator Superfamily		not orphan	not conifer-specific
GQ0198_O05.1	1	749	0	0.000314	40	MA_10429929g0010	99.06	424	1494	CHCH domain,Cytochrome c oxidase biogenesis protein Cmc1 like,Domain of unknown function (DUF1903)		not orphan	not conifer-specific
GQ0198_P22.1	1	2536	10	0.000841	98	MA_10427976g0010	99.09	549				not orphan	not conifer-specific
GQ0201_A22.1	1	896	0	0.000262	40	MA_9566329g0010	100	255				not orphan	not conifer-specific
GQ0201_C01.1	1	628	4	0.001426	150	MA_5806734g0010	97.76	312				no significant match in congenie	no significant match in congenie
GQ0201_C03.1	1	1217	1	0.000367	50	MA_911455g0010	98.63	730	453	Pyridine nucleotide-disulphide oxidoreductase,FAD binding domain,Glucose inhibited division protein A,FAD dependent oxidoreductase,FAD binding domain,Thi4 family,HI0933-like protein,Tryptophan halogenase,Lycopene cyclase protein,Pyridine nucleotide-disulphide oxidoreductase,Squalene epoxidase,FAD dependent oxidoreductase,NAD(P)-binding Rossmann-like domain,Pyridine nucleotide-disulphide oxidoredu…		not orphan	not conifer-specific
GQ0201_C07.1	2	2480	1	0.000286	39.5	MA_10426418g0010	99.87	761	5609	S1 RNA binding domain		not orphan	not conifer-specific
GQ0201_C14.2	1	889	2	0.000500	479							no significant match in congenie	no significant match in congenie
GQ0201_C19.2	4	4720	21	0.000932	168.75	MA_94800g0010	98.38	1354	6	Cytochrome P450		not orphan	not conifer-specific
GQ0201_D09.1	5	4259	6	0.000548	64	MA_244382g0010	96.02	729				no significant match in congenie	no significant match in congenie
GQ0201_E06.1	1	759	0	0.000287	56	MA_118377g0010	98.89	722	159	PAZ domain,Piwi domain,Domain of unknown function (DUF1785)	GO:0003743,GO:0006413	not orphan	not conifer-specific
GQ0201_E16.1	1	2141	13	0.001174	148	MA_179122g0010	97.46	749				no significant match in congenie	no significant match in congenie
GQ0201_E19.2	1	1711	6	0.000898	54	MA_199974g0010	99.21	633	8	Myb-like DNA-binding domain,Myb-like DNA-binding domain		not orphan	not conifer-specific
GQ0201_F09.2	1	1432	4	0.000763	55							no significant match in congenie	no significant match in congenie
GQ0201_F14.1	1	1144	4	0.001016	42							no significant match in congenie	no significant match in congenie
GQ0201_F18.2	2	2183	9	0.000807	276	MA_10429523g0010	99.72	359				not orphan	not conifer-specific
GQ0201_G18.1	1	694	5	0.002114	34	MA_17683g0010	99.68	616	805	Glutamate/Leucine/Phenylalanine/Valine dehydrogenase,Glu/Leu/Phe/Val dehydrogenase, dimerisation domain,D-isomer specific 2-hydroxyacid dehydrogenase, NAD binding domain	GO:0000166,GO:0006520,GO:0016639,GO:0055114	not orphan	not conifer-specific
GQ0201_H02.1	1	1100	6	0.001152	141	MA_776914g0010	98.11	265				not orphan	not conifer-specific
GQ0201_H20.1	1	1100	1	0.000335	128	MA_554564g0010	99.26	403	219	Pathogenesis-related protein Bet v I family,Polyketide cyclase / dehydrase and lipid transport,Polyketide cyclase / dehydrase and lipid transport		not orphan	not conifer-specific
GQ0201_I01.1	1	698	0	0.000365	29	MA_10432249g0010	98.88	627				not orphan	not conifer-specific
GQ0201_I05.1	1	778	1	0.000582	47	MA_140428g0010	99.81	517	4299	EamA-like transporter family,Triose-phosphate Transporter family,UAA transporter family	GO:0008643,GO:0016021	not orphan	not conifer-specific
GQ0201_I17.1	2	1615	2	0.000504	104	MA_96852g0010	99.41	1180	721	Melibiase	GO:0004557,GO:0005737,GO:0009311,GO:0009505,GO:0016139,GO:0043169,GO:0046477,GO:0048046	not orphan	not conifer-specific
GQ0201_J11.1	1	699	1	0.000599	67	MA_18269g0010	98.05	308	498	Glycosyl transferases group 1,Sucrose synthase,Glycosyl transferases group 1,Glycosyl transferases group 1		not orphan	not conifer-specific
GQ0201_J16.1	2	1936	3	0.000454	97.5	MA_471078g0010	98.66	448	43945			orphan	not conifer-specific
GQ0201_J18.1	1	1501	0	0.000147	53	MA_10436930g0020	99.35	460	1556	Ankyrin repeat,BTB/POZ domain,Domain of unknown function (DUF3420),NPR1/NIM1 like defence protein C terminal,Ankyrin repeats (3 copies),Ankyrin repeat,Ankyrin repeats (many copies),Ankyrin repeats (many copies)		not orphan	not conifer-specific
GQ0201_J20.1	1	961	1	0.000502	36	MA_82238g0020	99.23	260				not orphan	not conifer-specific
GQ0201_K11.1	1	1197	7	0.001247	120	MA_41416g0010	99.08	981	9	Peroxidase	GO:0004601,GO:0005783,GO:0006826,GO:0009269,GO:0009409,GO:0010054,GO:0010106,GO:0010167,GO:0015706,GO:0016132,GO:0042538,GO:0046872	not orphan	not conifer-specific
GQ0201_K14.1	2	2396	8	0.000796	145.5	MA_10435077g0020	99.05	630	225	F-box domain,F-box-like,Phloem protein 2		not orphan	not conifer-specific
GQ0201_K15.1	1	2085	8	0.000746	183	MA_10434810g0020	97.39	422				no significant match in congenie	no significant match in congenie
GQ0201_K21.2	1	1038	2	0.000718	32	MA_10428126g0010	99.53	639	249	bZIP transcription factor,Basic region leucine zipper,Seed dormancy control	GO:0003700,GO:0005737,GO:0006355,GO:0009410,GO:0009627,GO:0009863,GO:0009909,GO:0043565,GO:0046983	not orphan	not conifer-specific
GQ0201_L21.2	2	2086	3	0.000547	47	MA_1948g0010	99.44	1797	15	No apical meristem (NAM) protein	GO:0000303,GO:0003677,GO:0003700,GO:0005634,GO:0005737,GO:0009414,GO:0009644,GO:0009733,GO:0009738,GO:0009743,GO:0009753,GO:0009873,GO:0009962,GO:0010150,GO:0042538,GO:0042803,GO:0045893,GO:0046982	not orphan	not conifer-specific
GQ0201_M19.1	1	978	6	0.001546	58	MA_394947g0010	98.76	727	385	Major intrinsic protein	GO:0006810,GO:0009705,GO:0009736,GO:0015250,GO:0042807	not orphan	not conifer-specific
GQ0201_M20.1	1	1219	0	0.000205	31	MA_10434795g0020	98.79	1161	1474	PDZ domain (Also known as DHR or GLGF),PDZ-like domain,PDZ domain,Trypsin-like peptidase domain	GO:0004252,GO:0005829,GO:0006486,GO:0006508,GO:0009507,GO:0010205	not orphan	not conifer-specific
GQ0201_N05.2	2	2627	12	0.001062	89.5	MA_203992g0010	99.1	998	104	Pectate lyase,Periplasmic copper-binding protein (NosD),Right handed beta helix region		not orphan	not conifer-specific
GQ0201_N22.1	1	802	1	0.000601	36	MA_10433734g0010	98.59	708	5355	tRNA (Guanine-1)-methyltransferase	GO:0006400,GO:0008168,GO:0032259,GO:0080179	not orphan	not conifer-specific
GQ0201_N24.1	1	1068	5	0.001209	59	MA_6640022g0010	98.95	665				not orphan	not conifer-specific
GQ0201_O01.1	1	1269	2	0.000519	54	MA_3250g0010	98.73	631	955	ChaC-like protein	GO:0010288,GO:0046686	not orphan	not conifer-specific
GQ0201_O02.1	1	952	1	0.000436	70	MA_26585g0010	99.77	438	588	mTERF		not orphan	not conifer-specific
GQ0201_O17.2	1	2208	2	0.000247	139	MA_10426543g0010	99.81	1037	2297	Transcription factor S-II (TFIIS), central domain,SPOC domain		not orphan	not conifer-specific
GQ0201_O19.1	3	3511	13	0.001028	61	MA_354155g0010	99.21	756	653	GMC oxidoreductase,FAD binding domain,FAD dependent oxidoreductase,FAD binding domain,Thi4 family,HI0933-like protein,GMC oxidoreductase,Pyridine nucleotide-disulphide oxidoreductase,NAD(P)-binding Rossmann-like domain	GO:0008152,GO:0016614	not orphan	not conifer-specific
GQ0201_O22.1	5	4766	18	0.000888	170.8	MA_183426g0010	99.29	1131	253	NADH:flavin oxidoreductase / NADH oxidase family	GO:0009611,GO:0009695,GO:0010181,GO:0016629,GO:0055114	not orphan	not conifer-specific
GQ0201_P08.1	1	921	0	0.000279	28	MA_90669g0010	98.95	474	6007			not orphan	not conifer-specific
GQ02010_A18.2	4	3417	11	0.000891	93.5	MA_100928g0010	99.44	360				not orphan	not conifer-specific
GQ02010_B08.2	2	2122	7	0.000837	82.5	MA_609878g0010	96.89	193				no significant match in congenie	no significant match in congenie
GQ02010_B20.1	1	967	0	0.000224	57	MA_585628g0010	99.76	824	98	K+ potassium transporter	GO:0006813,GO:0009507,GO:0015079	not orphan	not conifer-specific
GQ02010_C23.2	1	884	5	0.001409	70							no significant match in congenie	no significant match in congenie
GQ02010_D12.1	1	1111	3	0.000722	83	MA_895155g0010	99.02	102	68	Papain family cysteine protease,Peptidase C1-like family,Cathepsin propeptide inhibitor domain (I29)	GO:0016787	not orphan	not conifer-specific
GQ02010_D19.1	2	3249	4	0.000410	54.5	MA_49645g0010	99.27	545	8245			not orphan	not conifer-specific
GQ02010_E09.1	1	1320	4	0.000788	69	MA_3903g0020	96.82	346				no significant match in congenie	no significant match in congenie
GQ02010_E18.1	1	1365	10	0.001653	74	MA_429079g0010	99.51	407				not orphan	not conifer-specific
GQ02010_E21.2	1	1244	1	0.000345	60	MA_127060g0010	99.88	869	3615	Zinc finger, C3HC4 type (RING finger),Zinc finger C-x8-C-x5-C-x3-H type (and similar),Baculovirus U-box/Ring-like domain,RING-H2 zinc finger,Ring finger domain,Zinc finger, C3HC4 type (RING finger),Zinc finger, C3HC4 type (RING finger)	GO:0046872	not orphan	not conifer-specific
GQ02010_F06.1	2	2088	1	0.000332	39							no significant match in congenie	no significant match in congenie
GQ02010_F18.2	1	1472	5	0.000906	51	MA_18041g0010	99.89	887	4797	SET domain,GYF domain	GO:0005634,GO:0005737,GO:0009909,GO:0010228,GO:0010452,GO:0018024,GO:0051568	not orphan	not conifer-specific
GQ02010_F21.2	2	2159	9	0.001050	68.5	MA_10427872g0020	97.83	230				no significant match in congenie	no significant match in congenie
GQ02010_G09.1	1	1324	0	0.000164	56							no significant match in congenie	no significant match in congenie
GQ02010_I02.1	2	1805	2	0.000460	54							no significant match in congenie	no significant match in congenie
GQ02010_I08.1	1	703	2	0.000940	53	MA_40195g0010	99.15	473				not orphan	not conifer-specific
GQ02010_I17.1	2	1836	6	0.000751	226.5	MA_64641g0010	98.31	1122	1250	Plant protein of unknown function		not orphan	not conifer-specific
GQ02010_J17.1	1	1318	4	0.000719	110	MA_10431879g0010	97.05	441				no significant match in congenie	no significant match in congenie
GQ02010_J21.1	1	1310	1	0.000349	45	MA_10426252g0010	100	480	5429	Telomere recombination	GO:0005739	not orphan	not conifer-specific
GQ02010_K07.1	1	1216	4	0.000832	79	MA_10265061g0010	97.64	424				no significant match in congenie	no significant match in congenie
GQ02010_K21.1	4	4076	11	0.000750	74.25	MA_8032g0010	100	458				not orphan	not conifer-specific
GQ02010_M09.1	1	1111	2	0.000569	65	MA_23219g0010	95.71	443				no significant match in congenie	no significant match in congenie
GQ02010_N16.1	1	715	4	0.001241	158	MA_2847g0010	99.6	498				not orphan	not conifer-specific
GQ02010_N21.1	1	913	3	0.000909	70	MA_10431881g0010	98.92	370	6143	Myb-like DNA-binding domain,Myb-like DNA-binding domain		not orphan	not conifer-specific
GQ02010_O06.1	1	659	2	0.000948	69	MA_10437201g0010	99.52	418	10218			not orphan	not conifer-specific
GQ02010_O16.1	2	2046	11	0.001239	48.5	MA_89473g0010	99.27	1092	779	Leucine Rich Repeat,Leucine Rich repeats (2 copies),Leucine rich repeat,Leucine Rich repeat,Leucine rich repeat	GO:0042023	not orphan	not conifer-specific
GQ02010_P13.1	1	1473	4	0.000728	60	MA_15290g0010	99.23	1169	2545	Clp amino terminal domain,AAA domain (Cdc48 subfamily)		not orphan	not conifer-specific
GQ02010_P14.1	1	1736	4	0.000586	77	MA_120841g0010	99.25	401	32276			orphan	not conifer-specific
GQ02011_A04.1	1	1035	0	0.000242	31	MA_10425992g0030	96.61	59				no significant match in congenie	no significant match in congenie
GQ02011_B22.1	2	1278	2	0.000609	81.5	MA_68488g0010	99.56	1131	4836	Arabidopsis protein of unknown function,Protein of unknown function (DUF677),Protein of unknown function (DUF793)		not orphan	not conifer-specific
GQ02011_C07.1	1	1466	5	0.000811	88	MA_4761105g0010	96.52	316				no significant match in congenie	no significant match in congenie
GQ02011_C18.1	4	4368	6	0.000500	89.75	MA_9017450g0010	98.37	245	45515			orphan	not conifer-specific
GQ02011_D14.1	1	754	0	0.000285	59	MA_230182g0010	95.69	580				no significant match in congenie	no significant match in congenie
GQ02011_E06.1	1	1009	0	0.000236	38							no significant match in congenie	no significant match in congenie
GQ02011_E10.2	1	607	1	0.000543	242	MA_10254503g0010	98.51	134				not orphan	not conifer-specific
GQ02011_E23.1	1	1172	2	0.000564	53	MA_66417g0010	98.9	818	1	PPR repeat,PPR repeat,PPR repeat family,Tetratricopeptide repeat,Pentatricopeptide repeat domain,DYW family of nucleic acid deaminases		not orphan	not conifer-specific
GQ02011_F01.1	2	1594	3	0.000678	55.5	MA_670271g0010	95.9	268				no significant match in congenie	no significant match in congenie
GQ02011_F03.1	1	1319	3	0.000635	67	MA_40440g0010	99.01	604	40	Auxin responsive protein	GO:0006816,GO:0009733	not orphan	not conifer-specific
GQ02011_F05.1	3	2437	4	0.000549	108.333333333333	MA_95757g0010	97.51	1245				no significant match in congenie	no significant match in congenie
GQ02011_F23.1	2	2532	3	0.000461	81							no significant match in congenie	no significant match in congenie
GQ02011_G12.1	1	1384	5	0.000754	177	MA_80035g0010	100	582	5	UDP-glucoronosyl and UDP-glucosyl transferase,Glycosyl transferase family 1	GO:0009636,GO:0009651,GO:0009699,GO:0035251,GO:0042178,GO:0050794	not orphan	not conifer-specific
GQ02011_G16.1	1	1439	3	0.000577	70	MA_369898g0010	98.35	544	7192	Wall-associated receptor kinase galacturonan-binding,Wall-associated receptor kinase C-terminal		not orphan	not conifer-specific
GQ02011_G23.1	1	1229	2	0.000538	53	MA_87137g0010	98.63	291	3869	Importin-beta N-terminal domain,Exportin 1-like protein,CRM1 C terminal	GO:0005634,GO:0006606,GO:0043484	not orphan	not conifer-specific
GQ02011_I05.1	2	1646	3	0.000681	134.5	MA_185826g0020	99.04	939	31	Transferase family		not orphan	not conifer-specific
GQ02011_J04.1	2	1944	7	0.000935	73.5	MA_18937g0010	98.95	667	9215			not orphan	conifer-specific
GQ02011_J07.1	1	1266	2	0.000551	42	MA_10436372g0010	99.58	722				not orphan	not conifer-specific
GQ02011_J08.1	1	758	1	0.000624	39	MA_10426952g0010	96.85	1047				no significant match in congenie	no significant match in congenie
GQ02011_K24.1	1	1600	2	0.000407	57	MA_113501g0010	100	574	66	Protein of unknown function DUF260	GO:0003677,GO:0009965	not orphan	not conifer-specific
GQ02011_L15.1	1	1018	0	0.000235	37	MA_94731g0010	99.56	681	4766	RNA polymerase Rpb3/RpoA insert domain,RNA polymerase Rpb3/Rpb11 dimerisation domain,4Fe-4S dicluster domain	GO:0003677,GO:0003899,GO:0005730,GO:0006351,GO:0006626	not orphan	not conifer-specific
GQ02011_L18.1	1	1383	1	0.000383	25	MA_179056g0010	99.47	1126	3119	Glycosyl transferases group 1,Glycosyl transferases group 1,Glycosyl transferase 4-like domain,Glycosyl transferases group 1	GO:0005739,GO:0016126,GO:0016757,GO:0030244,GO:0046520,GO:0048193	not orphan	not conifer-specific
GQ02011_M23.2	2	2676	1	0.000227	75.5	MA_10426650g0010	99.65	867	11	Protein kinase domain,S-locus glycoprotein family,D-mannose binding lectin,Phosphotransferase enzyme family,Protein tyrosine kinase,PAN-like domain	GO:0000166,GO:0004672,GO:0005886,GO:0006487,GO:0016310,GO:0030246	not orphan	not conifer-specific
GQ02011_N01.1	1	698	2	0.001017	39	MA_114206g0010	100	231	1198	RNA polymerase II-binding domain.,CTD kinase subunit gamma CTK3		not orphan	not conifer-specific
GQ02011_N05.1	1	802	1	0.000455	135	MA_6713093g0010	98.47	327	83	Ubiquitin family,Plexin cytoplasmic RasGAP domain,DUF2407 ubiquitin-like domain,Protein of unknown function (DUF2870),GLUT4 regulating protein TUG,Ubiquitin-2 like Rad60 SUMO-like,Telomere stability and silencing,FlgD Ig-like domain,Ubiquitin-2 like Rad60 SUMO-like	GO:0005634,GO:0005773,GO:0006623,GO:0010224,GO:0016192,GO:0042787	not orphan	not conifer-specific
GQ02011_O07.1	1	888	5	0.001429	64							no significant match in congenie	no significant match in congenie
GQ02011_O08.1	1	1448	3	0.000632	45	MA_2055g0010	99.43	526	197	Domain of unknown function (DUF296)		not orphan	not conifer-specific
GQ02011_O13.1	4	4757	11	0.000697	49							no significant match in congenie	no significant match in congenie
GQ02011_P05.1	1	905	1	0.000467	64	MA_106601g0010	98.02	253				not orphan	not conifer-specific
GQ02012_A15.1	1	1225	11	0.001896	99	MA_85350g0010	99.05	846	7974			not orphan	conifer-specific
GQ02012_B01.1	1	1120	2	0.000570	62	MA_473451g0010	97.19	391				no significant match in congenie	no significant match in congenie
GQ02012_B04.1	1	3039	14	0.001062	59	MA_10240313g0010	97.47	316				no significant match in congenie	no significant match in congenie
GQ02012_C06.1	1	1330	1	0.000344	45	MA_461868g0010	98.98	491	1119	Alba,OsmC-like protein,Rpp20 subunit of nuclear RNase MRP and P	GO:0005829,GO:0009062,GO:0048451,GO:0048453	not orphan	not conifer-specific
GQ02012_E24.1	1	1083	6	0.001166	144	MA_18477g0010	98.22	449	11	Protein kinase domain,S-locus glycoprotein family,D-mannose binding lectin,Phosphotransferase enzyme family,Protein tyrosine kinase,PAN-like domain	GO:0004672,GO:0009987	not orphan	not conifer-specific
GQ02012_F09.1	1	1118	0	0.000226	30	MA_10436696g0010	100	353	32218			orphan	not conifer-specific
GQ02012_F13.2	1	2675	1	0.000163	56	MA_113013g0010	99.39	819	4125	Ferredoxin-dependent bilin reductase,Red chlorophyll catabolite reductase (RCC reductase)		not orphan	not conifer-specific
GQ02012_F20.1	1	961	4	0.001064	75							no significant match in congenie	no significant match in congenie
GQ02012_J08.1	1	1241	1	0.000360	50	MA_10431476g0010	98.65	591				not orphan	not conifer-specific
GQ02012_J12.1	1	646	2	0.000846	136							no significant match in congenie	no significant match in congenie
GQ02012_K06.1	3	1918	4	0.000855	39.6666666666667	MA_376530g0010	97.68	1335				no significant match in congenie	no significant match in congenie
GQ02012_K21.1	2	2575	5	0.000583	81	MA_96682g0010	97.48	1110				no significant match in congenie	no significant match in congenie
GQ02012_K24.1	1	992	1	0.000422	67							no significant match in congenie	no significant match in congenie
GQ02012_L04.1	1	857	1	0.000521	50	MA_6277g0010	96.15	545				no significant match in congenie	no significant match in congenie
GQ02012_L13.1	1	821	2	0.000729	85	MA_9916071g0010	95.53	291				no significant match in congenie	no significant match in congenie
GQ02012_M05.1	1	628	2	0.000930	96	MA_19967g0010	96.71	334				no significant match in congenie	no significant match in congenie
GQ02012_M08.1	2	3357	8	0.000570	126.5	MA_10146548g0020	96.95	983				no significant match in congenie	no significant match in congenie
GQ02012_M17.1	1	768	0	0.000296	46	MA_10436098g0030	97.25	327				no significant match in congenie	no significant match in congenie
GQ02012_N15.1	1	843	0	0.000284	37	MA_183273g0020	98.92	185				not orphan	not conifer-specific
GQ02012_N20.1	2	3090	8	0.000682	112.5	MA_270895g0010	96.38	553				no significant match in congenie	no significant match in congenie
GQ02012_O09.1	2	1452	1	0.000485	47							no significant match in congenie	no significant match in congenie
GQ02012_P10.1	1	981	4	0.001058	70	MA_6292874g0010	96.18	314				no significant match in congenie	no significant match in congenie
GQ02012_P15.1	1	745	1	0.000539	82							no significant match in congenie	no significant match in congenie
GQ02013_C16.1	1	1232	1	0.000338	69	MA_327084g0010	99.8	510	5	UDP-glucoronosyl and UDP-glucosyl transferase,Glycosyl transferase family 1		not orphan	not conifer-specific
GQ02013_D02.1	1	1243	2	0.000534	52	MA_19576g0010	99.54	438	37887			orphan	not conifer-specific
GQ02013_D03.1	1	1301	2	0.000539	41	MA_25504g0010	99.38	487	1893		GO:0016023	not orphan	not conifer-specific
GQ02013_D04.1	1	1032	0	0.000241	32	MA_10431811g0010	98.83	855	433	Helix-loop-helix DNA-binding domain	GO:0005515,GO:0006355,GO:0009555,GO:0034756,GO:0048658,GO:0071281,GO:0071369,GO:0071732	not orphan	not conifer-specific
GQ02013_F08.1	3	3197	7	0.000615	67.3333333333333	MA_5285928g0010	98.82	510				not orphan	not conifer-specific
GQ02013_F19.1	1	2061	10	0.001080	79							no significant match in congenie	no significant match in congenie
GQ02013_F20.1	1	1163	2	0.000529	74	MA_3996g0010	99.67	612	5983		GO:0005886	not orphan	not conifer-specific
GQ02013_G01.1	2	1713	1	0.000410	37	MA_929995g0010	96.25	400				no significant match in congenie	no significant match in congenie
GQ02013_G22.1	1	915	7	0.001567	149	MA_16525g0010	97.72	967				no significant match in congenie	no significant match in congenie
GQ02013_H02.1	1	1737	1	0.000266	43	MA_19762g0010	99.29	420	72	GDP-fucose protein O-fucosyltransferase	GO:0015078,GO:0015986,GO:0045263	not orphan	not conifer-specific
GQ02013_H09.1	3	3806	9	0.000614	100	MA_9664966g0010	95.1	449				no significant match in congenie	no significant match in congenie
GQ02013_H10.1	1	925	4	0.001059	93	MA_182721g0010	99.03	618	440	Root cap	GO:0000041	not orphan	not conifer-specific
GQ02013_I15.1	1	1137	2	0.000645	34	MA_25596g0010	99.17	727	482	Prolyl oligopeptidase family,alpha/beta hydrolase fold,Serine carboxypeptidase S28,Protein of unknown function (DUF2920),Alpha/beta hydrolase family,Alpha/beta hydrolase family	GO:0004185,GO:0005764,GO:0019761	not orphan	not conifer-specific
GQ02013_I17.2	1	615	0	0.000366	48	MA_4766093g0010	97.5	561				no significant match in congenie	no significant match in congenie
GQ02013_I18.1	1	624	1	0.000577	145	MA_9261860g0010	95.42	131				no significant match in congenie	no significant match in congenie
GQ02013_J03.1	1	1717	5	0.000719	73	MA_107468g0010	99.41	1362	5229	TPR repeat	GO:0005829,GO:0009570	not orphan	not conifer-specific
GQ02013_J14.1	1	864	2	0.000782	48	MA_83179g0010	99.66	296	5981	Ribosomal protein S6	GO:0003735,GO:0005840,GO:0006412	not orphan	not conifer-specific
GQ02013_J20.1	2	3448	14	0.000776	115.5	MA_115358g0010	99.67	909	227	Pyridine nucleotide-disulphide oxidoreductase,GMC oxidoreductase,FAD binding domain,FAD dependent oxidoreductase,GMC oxidoreductase,Lycopene cyclase protein,Pyridine nucleotide-disulphide oxidoreductase,NAD(P)-binding Rossmann-like domain	GO:0016023	not orphan	not conifer-specific
GQ02013_J23.1	1	1893	4	0.000547	71	MA_36169g0010	97.58	248				no significant match in congenie	no significant match in congenie
GQ02013_K01.1	1	655	1	0.000714	41	MA_101958g0010	99.29	850	249	bZIP transcription factor,Basic region leucine zipper,Seed dormancy control	GO:0005488,GO:0042221,GO:0050794	not orphan	not conifer-specific
GQ02013_K17.2	1	1661	11	0.001201	231	MA_88294g0010	99.67	600	483	Bacterial transferase hexapeptide (six repeats),Nucleotidyl transferase,MobA-like NTP transferase domain	GO:0005978,GO:0008878,GO:0009507	not orphan	not conifer-specific
GQ02013_K21.1	1	682	1	0.000685	41	MA_13647g0010	99.04	418	6264			not orphan	conifer-specific
GQ02013_P23.1	1	748	0	0.000304	46	MA_3891g0010	98.77	244	1645	TCP family transcription factor		not orphan	not conifer-specific
GQ02014_B19.1	1	1416	5	0.000905	61	MA_10434730g0010	98.89	633				not orphan	not conifer-specific
GQ02014_C06.1	1	1283	4	0.000618	309	MA_629g0010	98.69	153				not orphan	not conifer-specific
GQ02014_C10.1	1	742	0	0.000296	54							no significant match in congenie	no significant match in congenie
GQ02014_C16.1	1	1066	3	0.000693	127	MA_43325g0010	99.67	307	43914			orphan	not conifer-specific
GQ02014_E03.1	2	1495	5	0.001012	66.5	MA_66372g0010	98.65	592	37	Serine carboxypeptidase,Alpha/beta hydrolase family	GO:0004185,GO:0005615,GO:0006508,GO:0009742	not orphan	not conifer-specific
GQ02014_E17.2	1	1233	1	0.000377	42	MA_37256g0010	99.2	878	8	Myb-like DNA-binding domain,Myb-like DNA-binding domain	GO:0003677,GO:0003700,GO:0005634,GO:0006355,GO:0009739,GO:0009834,GO:0009901	not orphan	not conifer-specific
GQ02014_F16.1	1	878	0	0.000244	60	MA_203800g0010	99.57	468	37906			orphan	not conifer-specific
GQ02014_G02.1	1	1312	4	0.000766	82	MA_37264g0010	98.36	794				not orphan	not conifer-specific
GQ02014_G15.1	1	1513	6	0.000889	103	MA_10431030g0010	97.45	627				no significant match in congenie	no significant match in congenie
GQ02014_G23.1	4	5222	15	0.000703	72.75	MA_134595g0010	99	1497	6	Cytochrome P450		not orphan	not conifer-specific
GQ02014_H01.1	1	1218	6	0.001251	56	MA_114968g0020	97.4	770				no significant match in congenie	no significant match in congenie
GQ02014_J07.1	3	2281	10	0.001280	52.3333333333333	MA_93867g0010	99.01	1008	9	Peroxidase	GO:0016491,GO:0046872	not orphan	not conifer-specific
GQ02014_K10.1	2	2733	0	0.000201	28	MA_939638g0010	100	918	262	Prolyl oligopeptidase family,alpha/beta hydrolase fold,Dienelactone hydrolase family,Phospholipase/Carboxylesterase,TAP-like protein,BAAT / Acyl-CoA thioester hydrolase C terminal,Alpha/beta hydrolase family,Alpha/beta hydrolase family		not orphan	not conifer-specific
GQ02014_K13.1	1	685	0	0.000350	37	MA_9760264g0010	97.91	431				no significant match in congenie	no significant match in congenie
GQ02014_K23.1	2	1791	1	0.000422	53							no significant match in congenie	no significant match in congenie
GQ02014_L23.1	1	1624	2	0.000432	41	MA_10431440g0010	97.8	911				no significant match in congenie	no significant match in congenie
GQ02014_M20.1	1	1196	4	0.000876	67	MA_70676g0010	99.85	659	1867	Phosphoribosyl transferase domain,Glutamine amidotransferases class-II,Glutamine amidotransferases class-II,Glutamine amidotransferase domain,Glutamine amidotransferase domain	GO:0004044,GO:0005618,GO:0005829,GO:0006164,GO:0009113,GO:0009116,GO:0009560,GO:0009570,GO:0009658,GO:0009965,GO:0046872,GO:0051536	not orphan	not conifer-specific
GQ02014_N07.1	1	973	3	0.000872	63							no significant match in congenie	no significant match in congenie
GQ02014_N15.1	2	1315	1	0.000403	160.5							no significant match in congenie	no significant match in congenie
GQ02014_P12.1	1	613	0	0.000377	43							no significant match in congenie	no significant match in congenie
GQ02014_P22.1	1	756	0	0.000299	47	MA_8407559g0010	97.58	165				no significant match in congenie	no significant match in congenie
GQ02015_A09.1	1	990	3	0.000974	36	MA_517485g0010	100	207				not orphan	not conifer-specific
GQ02015_C05.1	1	1532	9	0.001351	71	MA_512891g0010	97.52	564				no significant match in congenie	no significant match in congenie
GQ02015_E08.1	1	1257	3	0.000717	48							no significant match in congenie	no significant match in congenie
GQ02015_F24.1	1	1392	5	0.000918	62	MA_80387g0010	99.18	972	677	Major Facilitator Superfamily	GO:0006810	not orphan	not conifer-specific
GQ02015_G17.1	1	949	6	0.001724	41	MA_136037g0010	99.08	546	6168	Sgf11 (transcriptional regulation protein)		not orphan	not conifer-specific
GQ02015_H19.1	1	750	3	0.001117	67	MA_10430209g0020	98.62	1017	43	short chain dehydrogenase,3-beta hydroxysteroid dehydrogenase/isomerase family,NAD dependent epimerase/dehydratase family,Polysaccharide biosynthesis protein,NmrA-like family,Male sterility protein,KR domain,NADH(P)-binding		not orphan	not conifer-specific
GQ02015_I12.1	3	3685	16	0.000805	112.666666666667	MA_184339g0020	98.26	747	9577	Wall-associated receptor kinase galacturonan-binding,Wall-associated receptor kinase C-terminal		not orphan	conifer-specific
GQ02015_J11.1	1	1030	0	0.000221	46	MA_16271g0010	99.21	254	2168			not orphan	not conifer-specific
GQ02015_L09.1	1	1013	3	0.000886	49							no significant match in congenie	no significant match in congenie
GQ02015_L12.1	2	1575	5	0.000821	61	MA_87423g0010	97.63	465				no significant match in congenie	no significant match in congenie
GQ02015_L23.1	1	673	1	0.000670	48	MA_10426152g0010	98.46	456	605	Matrixin,Astacin (Peptidase family M12A),Putative peptidoglycan binding domain,Peptidase family M54,Putative peptidase family,Metallo-peptidase family M12B Reprolysin-like,Metallo-peptidase family M12B Reprolysin-like,Metallo-peptidase family M12B Reprolysin-like	GO:0008152,GO:0016787	not orphan	not conifer-specific
GQ02015_L24.1	1	972	1	0.000457	51							no significant match in congenie	no significant match in congenie
GQ02015_M04.1	1	837	1	0.000549	44	MA_10205853g0010	100	480				not orphan	not conifer-specific
GQ02015_M12.1	2	1288	4	0.001078	38							no significant match in congenie	no significant match in congenie
GQ02015_O01.1	1	1371	1	0.000339	42	MA_56128g0010	98.51	673	11547			not orphan	conifer-specific
GQ02015_O10.1	1	767	1	0.000642	33	MA_10431982g0010	99.54	432	10006			not orphan	not conifer-specific
GQ02015_P08.1	1	1291	2	0.000597	28	MA_45108g0010	97.21	538				no significant match in congenie	no significant match in congenie
GQ02016_A08.1	1	1021	1	0.000352	147	MA_10434089g0020	98.39	682	5	UDP-glucoronosyl and UDP-glucosyl transferase,Glycosyl transferase family 1	GO:0016740	not orphan	not conifer-specific
GQ02016_A15.1	1	1081	4	0.001123	35	MA_52212g0010	97.78	675				no significant match in congenie	no significant match in congenie
GQ02016_B05.2	1	1541	3	0.000551	63	MA_10435790g0010	99.49	1365	34	GRAS family transcription factor	GO:0003700,GO:0006355	not orphan	not conifer-specific
GQ02016_C03.1	1	1738	12	0.001309	171	MA_10436519g0020	99.27	273	170	Zinc-binding dehydrogenase,TrkA-N domain,D-isomer specific 2-hydroxyacid dehydrogenase, NAD binding domain,UDP-glucose/GDP-mannose dehydrogenase family, NAD binding domain,Alcohol dehydrogenase GroES-like domain	GO:0000166,GO:0008270,GO:0051903,GO:0055114	not orphan	not conifer-specific
GQ02016_C19.1	1	1248	4	0.000921	44	MA_10428222g0010	99.84	636	2	Protein kinase domain,Leucine Rich Repeat,Protein tyrosine kinase,Leucine rich repeat N-terminal domain,Leucine Rich repeats (2 copies),Leucine rich repeat,Leucine Rich repeat,Leucine rich repeat	GO:0002237,GO:0004675,GO:0004713,GO:0005515,GO:0005524,GO:0006468,GO:0007169,GO:0009734,GO:0009742,GO:0010075,GO:0010103,GO:0010233,GO:0010305,GO:0016021,GO:0032440,GO:0048443,GO:0055114	not orphan	not conifer-specific
GQ02016_D08.1	1	809	1	0.000526	62	MA_10427517g0010	99.34	151	144	short chain dehydrogenase,3-beta hydroxysteroid dehydrogenase/isomerase family,Semialdehyde dehydrogenase, NAD binding domain,NAD dependent epimerase/dehydratase family,TrkA-N domain,Saccharopine dehydrogenase,NmrA-like family,KR domain,NADH(P)-binding		not orphan	not conifer-specific
GQ02016_E01.1	1	1639	9	0.001299	62							no significant match in congenie	no significant match in congenie
GQ02016_E11.1	3	2825	2	0.000416	56	MA_106307g0010	99.62	784				not orphan	not conifer-specific
GQ02016_E21.1	1	821	1	0.000432	159	MA_103352g0010	99.28	418				not orphan	not conifer-specific
GQ02016_F22.1	1	1145	2	0.000514	92	MA_67041g0010	100	41	115	AP2 domain	GO:0043231	not orphan	not conifer-specific
GQ02016_G01.1	1	1098	0	0.000201	53	MA_9134g0010	99.48	762	5863	FAD binding domain,FAD dependent oxidoreductase,Fumarate reductase flavoprotein C-term,Pyridine nucleotide-disulphide oxidoreductase	GO:0005634,GO:0006355,GO:0008734,GO:0009055,GO:0009435,GO:0009507,GO:0015074,GO:0044318,GO:0055114	not orphan	not conifer-specific
GQ02016_G09.1	1	1424	4	0.000738	66	MA_106343g0010	99.33	1049	1413	Bacterial transferase hexapeptide (six repeats),Nucleotidyl transferase,Uncharacterized protein family UPF0007,Cytidylyltransferase,MobA-like NTP transferase domain	GO:0004475,GO:0009058	not orphan	not conifer-specific
GQ02016_G20.1	2	1605	7	0.000991	63	MA_10436100g0010	98.92	830	156	Lipoxygenase,PLAT/LH2 domain		not orphan	not conifer-specific
GQ02016_H14.1	1	718	3	0.001223	54	MA_7478g0010	98.25	456	8544			not orphan	conifer-specific
GQ02016_H18.1	1	882	3	0.001043	44	MA_10429052g0010	98.77	324				not orphan	not conifer-specific
GQ02016_I23.1	2	1693	6	0.000883	159.5							no significant match in congenie	no significant match in congenie
GQ02016_J17.1	1	1374	4	0.000742	76							no significant match in congenie	no significant match in congenie
GQ02016_L16.1	1	1408	1	0.000330	42	MA_406287g0010	97.21	502				no significant match in congenie	no significant match in congenie
GQ02016_M01.1	1	2064	1	0.000237	34	MA_14066g0010	99.58	707				not orphan	not conifer-specific
GQ02016_M05.2	1	1029	0	0.000208	60	MA_3387414g0010	99.46	185				not orphan	not conifer-specific
GQ02016_M09.1	1	1647	4	0.000723	38	MA_985g0020	99.53	1068	19	POT family,Major Facilitator Superfamily	GO:0005215,GO:0005886,GO:0006857,GO:0009624,GO:0010089,GO:0010382	not orphan	not conifer-specific
GQ02016_M10.1	2	1930	11	0.001222	146.5	MA_9011g0010	99.2	251	11450	DNA replication factor CDT1 like	GO:0005634,GO:0006261,GO:0009507,GO:0009658,GO:0016458,GO:0019219,GO:0019901,GO:0034968,GO:0048229,GO:0051726,GO:0070182,GO:2000112	not orphan	conifer-specific
GQ02016_M18.1	2	1879	6	0.000862	60.5	MA_10436852g0010	98.19	552				not orphan	not conifer-specific
GQ02016_M23.1	2	2088	1	0.000322	55							no significant match in congenie	no significant match in congenie
GQ02016_N04.1	1	1031	7	0.001267	257	MA_10429736g0010	95.58	611				no significant match in congenie	no significant match in congenie
GQ02016_N10.1	1	1221	1	0.000369	48							no significant match in congenie	no significant match in congenie
GQ02016_O12.1	1	693	2	0.000925	61	MA_433673g0020	95.56	248				no significant match in congenie	no significant match in congenie
GQ02016_O20.1	1	699	1	0.000645	48	MA_31518g0010	99.51	1227	9	Peroxidase	GO:0004601,GO:0005618,GO:0046872,GO:0051707	not orphan	not conifer-specific
GQ02016_P13.1	1	1001	2	0.000672	49	MA_56094g0010	99.31	437	1090	Pyridine nucleotide-disulphide oxidoreductase,FAD binding domain,FAD dependent oxidoreductase,UDP-glucose/GDP-mannose dehydrogenase family, NAD binding domain,Tryptophan halogenase,Lycopene cyclase protein,Pyridine nucleotide-disulphide oxidoreductase,Putative NAD(P)-binding,FAD-NAD(P)-binding,Pyridine nucleotide-disulphide oxidoreductase	GO:0005778,GO:0009941,GO:0015036,GO:0016656,GO:0019761,GO:0022900,GO:0042744,GO:0046686,GO:0050660	not orphan	not conifer-specific
GQ0202_A14.1	2	2083	4	0.000578	76	MA_8962570g0010	98.75	558				not orphan	not conifer-specific
GQ0202_B05.1	1	867	0	0.000286	32							no significant match in congenie	no significant match in congenie
GQ0202_B13.1	2	2441	4	0.000582	29.5	MA_10101994g0010	98.87	533	1587	Ribosomal protein L19	GO:0003735,GO:0005739,GO:0005840,GO:0006412,GO:0010267,GO:0035196,GO:0042254,GO:0051607	not orphan	not conifer-specific
GQ0202_B19.1	1	878	7	0.001620	156	MA_8215665g0010	97.55	1021				no significant match in congenie	no significant match in congenie
GQ0202_C01.1	1	1120	3	0.000683	105							no significant match in congenie	no significant match in congenie
GQ0202_C02.1	1	1107	1	0.000409	47	MA_18326g0010	99.53	644	854	Copper amine oxidase, enzyme domain,Copper amine oxidase, N2 domain,Copper amine oxidase, N3 domain	GO:0005507,GO:0005773,GO:0006809,GO:0008131,GO:0009308,GO:0009738,GO:0048038,GO:0055114	not orphan	not conifer-specific
GQ0202_C05.1	2	2403	4	0.000740	45.5	MA_57254g0010	99.78	927	4610	3-oxo-5-alpha-steroid 4-dehydrogenase	GO:0003865,GO:0005737,GO:0006629,GO:0016021,GO:0055114	not orphan	not conifer-specific
GQ0202_C06.1	2	1709	7	0.001081	83	MA_10436729g0030	99.86	721				not orphan	not conifer-specific
GQ0202_C07.1	1	1423	3	0.000585	69	MA_10432371g0010	99.8	501				not orphan	not conifer-specific
GQ0202_C14.1	1	823	0	0.000188	362	MA_6812047g0010	99.53	426				not orphan	not conifer-specific
GQ0202_D02.1	1	1672	1	0.000257	60	MA_6242441g0010	99.8	488				not orphan	not conifer-specific
GQ0202_D09.1	1	2455	2	0.000246	81	MA_122694g0010	99.38	1286	569	Kelch motif,Kelch motif,Galactose oxidase, central domain,Galactose oxidase, central domain,Kelch motif		not orphan	not conifer-specific
GQ0202_F02.1	1	979	1	0.000406	86							no significant match in congenie	no significant match in congenie
GQ0202_F06.1	1	1531	4	0.000799	34	MA_10436635g0020	99.33	1342	8752			not orphan	not conifer-specific
GQ0202_G01.1	4	7437	25	0.000646	126.5							no significant match in congenie	no significant match in congenie
GQ0202_G12.1	1	1496	1	0.000322	36	MA_489467g0010	99.49	588	16844	Glycosyl hydrolase family 71,Glycosyltransferase WbsX		not orphan	not conifer-specific
GQ0202_G13.1	2	2253	9	0.000914	146	MA_94911g0010	98.11	106				not orphan	not conifer-specific
GQ0202_G19.1	1	1385	1	0.000264	134							no significant match in congenie	no significant match in congenie
GQ0202_G24.1	1	758	0	0.000316	37	MA_10431987g0010	99.44	716				not orphan	not conifer-specific
GQ0202_H02.1	5	4834	21	0.001061	90	MA_10436701g0010	97.31	707				no significant match in congenie	no significant match in congenie
GQ0202_H12.1	2	1641	1	0.000440	34	MA_61304g0010	99.08	765	10150	F-box domain		not orphan	conifer-specific
GQ0202_H14.1	2	1698	0	0.000274	65	MA_77075g0010	99.45	908	299	Ankyrin repeat,Cyclic nucleotide-binding domain,Ion transport protein,Ion channel,Domain of unknown function (DUF3354),Ankyrin repeats (3 copies),Ankyrin repeat,Ankyrin repeats (many copies),Ankyrin repeats (many copies)	GO:0005242,GO:0005739,GO:0005886,GO:0006813,GO:0006826,GO:0007155,GO:0009414,GO:0009651,GO:0010014,GO:0010090,GO:0010106,GO:0010167,GO:0015706,GO:0030551,GO:0042802,GO:0045010,GO:0045595,GO:0048767,GO:0071555,GO:0090333	not orphan	not conifer-specific
GQ0202_H19.1	2	1895	2	0.000387	180.5							no significant match in congenie	no significant match in congenie
GQ0202_I09.1	1	1817	10	0.001256	70	MA_410649g0010	99.35	1238	3429	Sas10/Utp3/C1D family,Sas10 C-terminal domain		not orphan	not conifer-specific
GQ0202_J02.1	1	1034	2	0.000610	66	MA_955912g0010	98.97	390	3	Region in Clathrin and VPS,PPR repeat,Evolutionarily conserved signalling intermediate in Toll pathway,Replication factor C C-terminal domain,Mitochondrial 28S ribosomal protein S27,PPR repeat,PPR repeat family,Tetratricopeptide repeat,Tetratricopeptide repeat,Tetratricopeptide repeat,Tetratricopeptide repeat,Pentatricopeptide repeat domain	GO:0003824,GO:0009535	not orphan	not conifer-specific
GQ0202_J11.1	1	990	1	0.000502	32	MA_10735g0010	99.09	440	4579	PAC2 family	GO:0009536	not orphan	not conifer-specific
GQ0202_J12.1	1	1959	10	0.001254	50	MA_38156g0010	99.2	250				not orphan	not conifer-specific
GQ0202_J24.1	2	2198	6	0.000762	62.5	MA_369429g0010	98.83	596	945	Ammonium Transporter Family	GO:0005886,GO:0008519,GO:0009624,GO:0010264,GO:0015696,GO:0015843	not orphan	not conifer-specific
GQ0202_K16.1	1	1588	0	0.000144	45	MA_69027g0010	98.77	732	311	Clp protease	GO:0004252,GO:0005759,GO:0006508,GO:0008270,GO:0009535,GO:0009840,GO:0050897	not orphan	not conifer-specific
GQ0202_L09.1	2	3051	18	0.001143	73.5	MA_577786g0010	99.3	143				not orphan	not conifer-specific
GQ0202_L11.1	1	904	2	0.000738	51	MA_10428424g0010	99.48	772	5130			not orphan	not conifer-specific
GQ0202_L17.1	1	869	1	0.000495	59							no significant match in congenie	no significant match in congenie
GQ0202_M21.1	1	898	0	0.000243	55	MA_950659g0010	100	352	4201	RNA recognition motif. (a.k.a. RRM, RBD, or RNP domain),WD domain, G-beta repeat,IKI3 family,Eukaryotic translation initiation factor eIF2A,RNA recognition motif. (a.k.a. RRM, RBD, or RNP domain),RNA recognition motif (a.k.a. RRM, RBD, or RNP domain)	GO:0000166,GO:0003743,GO:0005515,GO:0005634,GO:0005829,GO:0005852,GO:0006413	not orphan	not conifer-specific
GQ0202_N01.1	4	3070	8	0.000729	78	MA_6230585g0010	96.41	781				no significant match in congenie	no significant match in congenie
GQ0202_N07.1	1	943	2	0.000630	88	MA_4674g0010	96.64	357				no significant match in congenie	no significant match in congenie
GQ0202_N12.1	2	2823	12	0.000983	89	MA_7062541g0010	96.57	845				no significant match in congenie	no significant match in congenie
GQ0202_O05.2	1	1576	6	0.001027	43	MA_55215g0010	98.79	1076	15	No apical meristem (NAM) protein	GO:0003677,GO:0003700,GO:0006355,GO:0007275	not orphan	not conifer-specific
GQ0202_P01.1	1	1271	8	0.001384	94	MA_100446g0010	99.03	825	98	K+ potassium transporter		not orphan	not conifer-specific
GQ0202_P11.1	2	1771	4	0.000732	55.5	MA_89836g0010	98.45	579	1360			not orphan	not conifer-specific
GQ0202_P19.1	1	748	2	0.000827	72	MA_631270g0010	99.2	249				not orphan	not conifer-specific
GQ0203_A05.1	1	826	0	0.000290	37	MA_62279g0010	99.08	652	1223	RNA recognition motif. (a.k.a. RRM, RBD, or RNP domain),RNA recognition motif. (a.k.a. RRM, RBD, or RNP domain),RNA recognition motif (a.k.a. RRM, RBD, or RNP domain)	GO:0000166,GO:0003676	not orphan	not conifer-specific
GQ0203_A15.1	1	1573	2	0.000426	50	MA_175611g0010	97.09	859				no significant match in congenie	no significant match in congenie
GQ0203_B06.1	1	2432	11	0.001054	61	MA_31606g0010	99.76	827				not orphan	not conifer-specific
GQ0203_B07.1	1	959	3	0.000999	37	MA_63239g0010	98.85	957	9	Peroxidase	GO:0016491	not orphan	not conifer-specific
GQ0203_B08.1	1	656	0	0.000326	61	MA_728885g0010	98.13	374	46089			not orphan	not conifer-specific
GQ0203_B19.1	1	627	0	0.000298	118							no significant match in congenie	no significant match in congenie
GQ0203_B23.1	1	1005	2	0.000702	40	MA_104863g0010	99.63	821				not orphan	not conifer-specific
GQ0203_C12.1	1	1534	6	0.000896	92	MA_10431009g0010	99.84	1233	510	lactate/malate dehydrogenase, NAD binding domain,3-beta hydroxysteroid dehydrogenase/isomerase family,Semialdehyde dehydrogenase, NAD binding domain,lactate/malate dehydrogenase, alpha/beta C-terminal domain,NADH(P)-binding	GO:0000166,GO:0005975,GO:0006108,GO:0009536,GO:0030060,GO:0055114	not orphan	not conifer-specific
GQ0203_C16.1	1	1744	5	0.000663	101	MA_2039943g0010	97	233				no significant match in congenie	no significant match in congenie
GQ0203_C18.1	1	1099	0	0.000224	33	MA_9521306g0010	98.24	568				not orphan	not conifer-specific
GQ0203_D09.1	1	661	3	0.001249	72	MA_68666g0010	98.52	610	310	Ankyrin repeat,Zinc finger C-x8-C-x5-C-x3-H type (and similar),Ankyrin repeats (3 copies),Ankyrin repeat,Ankyrin repeats (many copies),Ankyrin repeats (many copies)	GO:0005618,GO:0005886,GO:0006979,GO:0030599,GO:0034641,GO:0042545,GO:0044238,GO:0044249,GO:0045330	not orphan	not conifer-specific
GQ0203_D11.1	1	1191	1	0.000392	41	MA_10429116g0010	99.8	498				not orphan	not conifer-specific
GQ0203_D12.1	2	2070	1	0.000349	36.5	MA_13853g0020	99.77	869	6929	non-haem dioxygenase in morphine synthesis N-terminal		not orphan	not conifer-specific
GQ0203_E03.1	1	1788	5	0.000784	41	MA_10434130g0010	99.12	1136	6150			not orphan	not conifer-specific
GQ0203_E11.1	1	769	1	0.000510	93	MA_102682g0010	99.28	697	23	Protein kinase domain,Calcium-binding EGF domain,Protein tyrosine kinase,Wall-associated receptor kinase galacturonan-binding	GO:0016301,GO:0044237,GO:0044464,GO:0051716	not orphan	not conifer-specific
GQ0203_E16.1	1	1039	3	0.000841	55	MA_100959g0010	98.8	166				not orphan	not conifer-specific
GQ0203_E17.2	1	638	3	0.001309	68	MA_4984466g0010	98.07	311				not orphan	not conifer-specific
GQ0203_E18.1	1	1109	5	0.000859	306	MA_8177538g0010	98.06	258				not orphan	not conifer-specific
GQ0203_E21.1	1	907	5	0.001381	68	MA_14333g0020	98.59	354				not orphan	not conifer-specific
GQ0203_F03.1	1	1601	0	0.000161	28	MA_196195g0010	98.43	318	2623	HD domain,Family of unknown function (DUF706)	GO:0005506,GO:0005737,GO:0006949,GO:0019310,GO:0050113,GO:0055114	not orphan	not conifer-specific
GQ0203_F21.1	1	5229	36	0.001260	155							no significant match in congenie	no significant match in congenie
GQ0203_G09.1	1	1521	0	0.000172	26							no significant match in congenie	no significant match in congenie
GQ0203_G11.1	2	1520	8	0.001119	134	MA_10436898g0010	98.77	653	9	Peroxidase	GO:0004601,GO:0005515,GO:0006979,GO:0009651,GO:0020037,GO:0055114	not orphan	not conifer-specific
GQ0203_G12.1	1	1287	3	0.000590	109	MA_585362g0010	97.85	326				no significant match in congenie	no significant match in congenie
GQ0203_G20.1	1	1439	0	0.000161	43	MA_10436551g0010	99.55	898	2765	Lecithin:cholesterol acyltransferase	GO:0006629,GO:0008374,GO:0046027	not orphan	not conifer-specific
GQ0203_G23.1	2	1659	1	0.000397	49	MA_96757g0010	99.49	586	9	Peroxidase		not orphan	not conifer-specific
GQ0203_H03.1	1	784	2	0.000850	51							no significant match in congenie	no significant match in congenie
GQ0203_H10.1	1	749	2	0.000809	80	MA_758044g0010	99.78	462	5489	VQ motif		not orphan	conifer-specific
GQ0203_H20.1	1	897	0	0.000271	35	MA_63342g0010	99.85	675				not orphan	not conifer-specific
GQ0203_H21.1	2	2509	2	0.000346	66	MA_973866g0010	96.77	744				no significant match in congenie	no significant match in congenie
GQ0203_I09.1	1	696	1	0.000688	37	MA_135627g0010	98.99	790	9904	Myb-like DNA-binding domain,Bromodomain,Myb/SANT-like DNA-binding domain,Myb-like DNA-binding domain		not orphan	not conifer-specific
GQ0203_I18.1	1	758	0	0.000296	49	MA_186973g0010	99.34	304	10	2OG-Fe(II) oxygenase superfamily,non-haem dioxygenase in morphine synthesis N-terminal	GO:0008152,GO:0016491	not orphan	not conifer-specific
GQ0203_J18.1	1	930	1	0.000465	58	MA_10430887g0010	98.57	700	5	UDP-glucoronosyl and UDP-glucosyl transferase,Glycosyl transferase family 1	GO:0009636,GO:0009651,GO:0009699,GO:0035251,GO:0042178,GO:0050794	not orphan	not conifer-specific
GQ0203_J19.1	1	745	0	0.000298	51	MA_14282g0010	100	108				not orphan	not conifer-specific
GQ0203_J20.1	1	1005	1	0.000444	50	MA_234459g0010	97.09	206				no significant match in congenie	no significant match in congenie
GQ0203_J21.1	1	1948	0	0.000119	42	MA_20287g0010	99.51	617	693	Cytochrome P450	GO:0000096,GO:0000165,GO:0002831,GO:0004497,GO:0005739,GO:0006546,GO:0006569,GO:0006612,GO:0006636,GO:0006733,GO:0006766,GO:0008652,GO:0009055,GO:0009106,GO:0009108,GO:0009117,GO:0009416,GO:0009535,GO:0009595,GO:0009611,GO:0009684,GO:0009695,GO:0009697,GO	not orphan	not conifer-specific
GQ0203_J23.1	1	2341	13	0.001123	116	MA_10434848g0020	99.41	846	6	Cytochrome P450	GO:0005488,GO:0005618,GO:0005739,GO:0005774,GO:0005794,GO:0005886,GO:0016491	not orphan	not conifer-specific
GQ0203_K04.1	2	1509	2	0.000583	46	MA_82669g0010	99.46	373	3536	Quinolinate synthetase A protein,Fe-S metabolism associated domain	GO:0008047,GO:0008987,GO:0009060,GO:0009435,GO:0009507,GO:0016226,GO:0042803,GO:0051176,GO:0051347,GO:0051539	not orphan	not conifer-specific
GQ0203_L06.1	1	646	1	0.000669	58	MA_102589g0010	99.77	435	5261	IncA protein,Reovirus sigma C capsid protein,Autophagy protein 16 (ATG16),Bacterial type III secretion protein (HrpB7),UV radiation resistance protein and autophagy-related subunit 14,TATA element modulatory factor 1 TATA binding,Domain of unknown function (DUF4201)		not orphan	not conifer-specific
GQ0203_L09.1	1	1140	1	0.000356	78	MA_9392760g0010	98.2	1000	49	Carboxylesterase family,alpha/beta hydrolase fold,Protein of unknown function (DUF2424),Alpha/beta hydrolase family,Chlorophyllase enzyme		not orphan	not conifer-specific
GQ0203_M06.1	1	1014	0	0.000227	44	MA_10431478g0010	99.77	869	3	Region in Clathrin and VPS,PPR repeat,Evolutionarily conserved signalling intermediate in Toll pathway,Replication factor C C-terminal domain,Mitochondrial 28S ribosomal protein S27,PPR repeat,PPR repeat family,Tetratricopeptide repeat,Tetratricopeptide repeat,Tetratricopeptide repeat,Tetratricopeptide repeat,Pentatricopeptide repeat domain	GO:0005730,GO:0009536,GO:0016556	not orphan	not conifer-specific
GQ0203_M09.1	1	2154	9	0.001007	57	MA_10143671g0010	97.63	632				no significant match in congenie	no significant match in congenie
GQ0203_M11.1	1	1035	1	0.000463	37	MA_26320g0020	99.35	465	9651	Protease inhibitor/seed storage/LTP family,Probable lipid transfer		not orphan	conifer-specific
GQ0203_M18.1	2	2201	8	0.001099	42	MA_166818g0010	99.26	537	14524			not orphan	conifer-specific
GQ0203_M24.1	2	1338	0	0.000359	37	MA_505466g0010	99.47	946	26	Protein kinase domain,Phosphotransferase enzyme family,NAF domain,Lipopolysaccharide kinase (Kdo/WaaP) family,Protein tyrosine kinase	GO:0016301,GO:0043170,GO:0044237,GO:0044238,GO:0071554	not orphan	not conifer-specific
GQ0203_N07.1	2	2149	0	0.000243	39	MA_10434725g0010	99.25	531				not orphan	not conifer-specific
GQ0203_N12.1	1	979	1	0.000465	46	MA_10431300g0020	95.26	801				no significant match in congenie	no significant match in congenie
GQ0203_N21.1	2	1826	4	0.000712	56	MA_4179488g0010	97.01	368				no significant match in congenie	no significant match in congenie
GQ0203_O07.1	3	2429	1	0.000382	40	MA_491265g0010	98.19	441	1457	DEAD/DEAH box helicase,SecA preprotein cross-linking domain,SecA Wing and Scaffold domain,SecA DEAD-like domain	GO:0005524,GO:0005886,GO:0006605,GO:0009570,GO:0009646,GO:0009658,GO:0009941,GO:0010027,GO:0010090,GO:0010109,GO:0017038,GO:0046872	not orphan	not conifer-specific
GQ0203_O08.1	2	1830	8	0.001097	69	MA_13996g0010	99.8	507	3721	SUZ domain		not orphan	not conifer-specific
GQ0203_O10.1	1	788	0	0.000298	40	MA_3498719g0010	100	211				not orphan	not conifer-specific
GQ0203_O11.1	1	2184	5	0.000591	59	MA_502767g0010	98.98	785	1763		GO:0016023,GO:0046658	not orphan	not conifer-specific
GQ0203_O19.1	2	2291	4	0.000705	64.5	MA_943683g0010	99.14	813	2	Protein kinase domain,Leucine Rich Repeat,Protein tyrosine kinase,Leucine rich repeat N-terminal domain,Leucine Rich repeats (2 copies),Leucine rich repeat,Leucine Rich repeat,Leucine rich repeat	GO:0000023,GO:0000166,GO:0004674,GO:0005634,GO:0005829,GO:0005886,GO:0005983,GO:0006468,GO:0007020,GO:0007389,GO:0008361,GO:0009414,GO:0009570,GO:0009664,GO:0009740,GO:0009825,GO:0009832,GO:0009926,GO:0009932,GO:0009934,GO:0010075,GO:0010162,GO:0010480,GO	not orphan	not conifer-specific
GQ0203_P01.1	2	2764	7	0.000735	81.5	MA_9329999g0010	97.9	143				no significant match in congenie	no significant match in congenie
GQ0203_P11.1	2	2406	2	0.000361	44.5	MA_14898g0010	99.82	556	725	EF hand,Ion transport protein,Ion channel,EF hand,EF-hand domain,EF-hand domain pair	GO:0005509,GO:0009705,GO:0015271,GO:0016021,GO:0071805	not orphan	not conifer-specific
GQ0204_A01.1	1	604	3	0.001359	74	MA_4965g0010	99.2	625	240	Protein of unknown function (DUF707)	GO:0005794	not orphan	not conifer-specific
GQ0204_A02.1	2	2055	2	0.000408	48	MA_67226g0010	99.56	911	1360			not orphan	not conifer-specific
GQ0204_A15.1	1	1637	7	0.001027	66	MA_19072g0010	99.56	1134	14	Zinc finger, C3HC4 type (RING finger),FANCL C-terminal domain,RING-H2 zinc finger,Anaphase-promoting complex subunit 11 RING-H2 finger,RING-variant domain,Ring finger domain,Zinc finger, C3HC4 type (RING finger),Zinc finger, C3HC4 type (RING finger)		not orphan	not conifer-specific
GQ0204_A20.1	2	2455	2	0.000367	37	MA_18267g0010	99.64	555	80	Dof domain, zinc finger		not orphan	not conifer-specific
GQ0204_B02.1	1	866	3	0.000833	144	MA_257706g0010	95.35	924				no significant match in congenie	no significant match in congenie
GQ0204_B07.1	3	2575	15	0.001350	111.333333333333	MA_157279g0010	96.81	408				no significant match in congenie	no significant match in congenie
GQ0204_B11.1	1	2801	3	0.000285	84	MA_58851g0010	98.92	649	215	Reticulon	GO:0005739,GO:0005783,GO:0006612,GO:0009963,GO:0010363	not orphan	not conifer-specific
GQ0204_C10.1	1	647	1	0.000731	39	MA_3040g0010	98.27	520	1170	Plant protein of unknown function (DUF822)		not orphan	not conifer-specific
GQ0204_C11.1	1	1230	1	0.000349	60	MA_90790g0010	98.92	465	2121	Dormancy/auxin associated protein		not orphan	not conifer-specific
GQ0204_C18.1	1	821	1	0.000569	41							no significant match in congenie	no significant match in congenie
GQ0204_C22.1	2	2108	3	0.000541	68	MA_434977g0010	99.67	1200	257	Elongation factor Tu GTP binding domain,50S ribosome-binding GTPase,Elongation factor Tu C-terminal domain,Elongation factor Tu domain 2,Signal recognition particle receptor beta subunit	GO:0003746,GO:0003924,GO:0005525,GO:0005737,GO:0006184,GO:0006414,GO:0016779	not orphan	not conifer-specific
GQ0204_D01.1	1	1629	0	0.000132	59	MA_53693g0010	98.12	693	219	Pathogenesis-related protein Bet v I family,Polyketide cyclase / dehydrase and lipid transport,Polyketide cyclase / dehydrase and lipid transport	GO:0004872,GO:0009738,GO:0010029,GO:0010427,GO:0042803,GO:0080163	not orphan	not conifer-specific
GQ0204_D04.1	1	1233	9	0.001560	102	MA_4160g0010	99.58	717	4046	MoaE protein	GO:0006777	not orphan	not conifer-specific
GQ0204_D05.1	1	1136	3	0.000779	52	MA_10248435g0010	99.6	750	20043			orphan	not conifer-specific
GQ0204_D11.1	1	825	1	0.000530	55	MA_59431g0010	98.46	584	55	Cupin,Cupin domain		not orphan	not conifer-specific
GQ0204_D17.1	1	1006	5	0.001195	83	MA_10431642g0010	99.45	546	345	Phorbol esters/diacylglycerol binding domain (C1 domain),PHD-finger,Domain of unknown function (DUF3594)	GO:0008270	not orphan	not conifer-specific
GQ0204_D21.1	2	1255	0	0.000393	33	MA_723417g0010	99.51	204				not orphan	not conifer-specific
GQ0204_E01.1	1	1429	1	0.000340	35	MA_3784951g0010	98.39	497				not orphan	not conifer-specific
GQ0204_E05.1	1	2244	13	0.001287	72	MA_10435600g0010	98.18	1045	2274	PQ loop repeat		not orphan	not conifer-specific
GQ0204_E14.1	1	810	2	0.000847	45							no significant match in congenie	no significant match in congenie
GQ0204_E15.1	1	625	2	0.000957	85	MA_141759g0010	99.57	1176	813	S-adenosylmethionine synthetase, N-terminal domain,S-adenosylmethionine synthetase, central domain,S-adenosylmethionine synthetase, C-terminal domain	GO:0004478,GO:0005507,GO:0005524,GO:0005737,GO:0005886,GO:0006556,GO:0006730	not orphan	not conifer-specific
GQ0204_E17.1	1	799	0	0.000278	51	MA_5779g0010	97.25	1053				no significant match in congenie	no significant match in congenie
GQ0204_E19.2	1	1276	6	0.000933	201	MA_32019g0010	98.4	125				not orphan	not conifer-specific
GQ0204_E24.1	1	703	2	0.000836	93	MA_10436982g0010	97.83	554				no significant match in congenie	no significant match in congenie
GQ0204_F05.2	2	2184	7	0.000897	53.5	MA_16118g0010	99.64	1375	18	WRKY DNA -binding domain		not orphan	not conifer-specific
GQ0204_F14.1	2	2411	11	0.000783	116	MA_8055948g0010	99.57	1156	1385	Aminotransferase class I and II,Aminotransferase class-V,DegT/DnrJ/EryC1/StrS aminotransferase family,Cys/Met metabolism PLP-dependent enzyme,Beta-eliminating lyase,Glycine cleavage system P-protein,Aluminium resistance protein	GO:0003962,GO:0005829,GO:0006730,GO:0018826,GO:0019458,GO:0030170	not orphan	not conifer-specific
GQ0204_F19.1	1	640	0	0.000391	31	MA_6653g0010	99.68	315				not orphan	not conifer-specific
GQ0204_G01.1	1	970	2	0.000624	80	MA_65570g0010	98.95	664	920	UDP-glucose/GDP-mannose dehydrogenase family, central domain,NAD binding domain of 6-phosphogluconate dehydrogenase,UDP-glucose/GDP-mannose dehydrogenase family, UDP binding domain,UDP-glucose/GDP-mannose dehydrogenase family, NAD binding domain	GO:0003700,GO:0006355,GO:0016023,GO:0043565,GO:0046983	not orphan	not conifer-specific
GQ0204_G02.1	2	3686	30	0.001538	160.5	MA_4362116g0010	96.36	275				no significant match in congenie	no significant match in congenie
GQ0204_G04.1	1	719	1	0.000520	119	MA_10434906g0020	96.29	782				no significant match in congenie	no significant match in congenie
GQ0204_G11.1	2	1572	4	0.000813	63.5	MA_113269g0010	99.39	821	1092	6-phosphogluconate dehydrogenase, C-terminal domain,NAD binding domain of 6-phosphogluconate dehydrogenase	GO:0004616,GO:0005739,GO:0005829,GO:0006098,GO:0009506,GO:0009570,GO:0009651,GO:0009744,GO:0009749,GO:0009750,GO:0016020,GO:0046686,GO:0050661,GO:0052541,GO:0052546	not orphan	not conifer-specific
GQ0204_H08.1	1	1862	5	0.000627	96	MA_10193198g0010	99.12	795	10884	Salt stress response/antifungal		not orphan	conifer-specific
GQ0204_H18.1	1	2501	9	0.000735	130	MA_3821g0010	96.2	737				no significant match in congenie	no significant match in congenie
GQ0204_H20.1	1	610	0	0.000285	179	MA_10431163g0010	98.64	440	1397	Ribosomal Proteins L2, RNA binding domain,Ribosomal Proteins L2, C-terminal domain	GO:0003723,GO:0003735,GO:0006412,GO:0015934	not orphan	not conifer-specific
GQ0204_I03.1	2	1412	3	0.000588	247							no significant match in congenie	no significant match in congenie
GQ0204_I24.2	2	2915	1	0.000233	43	MA_19453g0040	99.7	984	165	Homeobox domain,Homeobox associated leucine zipper,Homeobox KN domain	GO:0003677	not orphan	not conifer-specific
GQ0204_J05.1	1	1111	0	0.000224	32	MA_765295g0010	99.63	535				not orphan	not conifer-specific
GQ0204_J19.1	3	3478	12	0.000847	90	MA_54668g0010	98.33	779	1405	Cation transport protein		not orphan	not conifer-specific
GQ0204_K16.1	2	2612	7	0.000860	65	MA_76254g0010	100	225	8300			not orphan	not conifer-specific
GQ0204_K22.1	2	2646	3	0.000338	86.5	MA_25325g0010	99.35	773	624	Carbonic anhydrase	GO:0016829	not orphan	not conifer-specific
GQ0204_L02.1	1	2201	4	0.000457	81	MA_103794g0010	99.75	393	1058	Thiolase, N-terminal domain,Thiolase, C-terminal domain,3-Oxoacyl-[acyl-carrier-protein (ACP)] synthase III C terminal	GO:0003988,GO:0005730,GO:0005739,GO:0005774,GO:0005777,GO:0005829,GO:0006635,GO:0009407,GO:0009507,GO:0009611,GO:0009695,GO:0009789,GO:0010111,GO:0043161,GO:0051788,GO:0080129	not orphan	not conifer-specific
GQ0204_L03.1	2	3068	11	0.000698	105.5	MA_10436684g0020	95.97	471				no significant match in congenie	no significant match in congenie
GQ0204_L10.1	1	653	1	0.000639	68	MA_10237190g0010	99.26	1215	170	Zinc-binding dehydrogenase,TrkA-N domain,D-isomer specific 2-hydroxyacid dehydrogenase, NAD binding domain,UDP-glucose/GDP-mannose dehydrogenase family, NAD binding domain,Alcohol dehydrogenase GroES-like domain	GO:0016616,GO:0046872	not orphan	not conifer-specific
GQ0204_L13.1	2	1663	5	0.000983	58	MA_237379g0010	99.13	577	5	UDP-glucoronosyl and UDP-glucosyl transferase,Glycosyl transferase family 1		not orphan	not conifer-specific
GQ0204_L21.1	2	2256	2	0.000390	58	MA_15053g0010	98.52	880				not orphan	not conifer-specific
GQ0204_M03.1	1	1000	1	0.000404	80	MA_10091679g0010	99.66	588	2848	RNA recognition motif. (a.k.a. RRM, RBD, or RNP domain),Zn-finger in Ran binding protein and others,G-patch domain,DExH-box splicing factor binding site,RNA recognition motif. (a.k.a. RRM, RBD, or RNP domain),RNA recognition motif (a.k.a. RRM, RBD, or RNP domain)	GO:0000398,GO:0000956,GO:0005488,GO:0005634,GO:0006346,GO:0009616,GO:0010050,GO:0010267,GO:0031048,GO:0035196,GO:0051567	not orphan	not conifer-specific
GQ0204_M06.2	3	3288	11	0.000856	55	MA_10430220g0010	98.04	1125	8	Myb-like DNA-binding domain,Myb-like DNA-binding domain	GO:0002679,GO:0003677,GO:0005622,GO:0009414,GO:0009611,GO:0009695,GO:0009733,GO:0009738,GO:0009739,GO:0009751,GO:0009867,GO:0009873,GO:0010200,GO:0010224,GO:0035556,GO:0042538,GO:0046686,GO:0052542	not orphan	not conifer-specific
GQ0204_M11.1	1	1074	0	0.000239	28							no significant match in congenie	no significant match in congenie
GQ0204_M14.1	1	1622	10	0.001133	224	MA_10390025g0010	98.15	324				not orphan	not conifer-specific
GQ0204_M16.1	2	2329	5	0.000909	42.5	MA_46843g0010	99.5	603	233	Permease family	GO:0005215,GO:0016020,GO:0055085	not orphan	not conifer-specific
GQ0204_N01.1	3	2791	7	0.000697	73.6666666666667	MA_10432574g0010	99.62	784				not orphan	not conifer-specific
GQ0204_N02.1	1	1393	1	0.000282	91	MA_9917294g0010	99.67	909	53	Armadillo/beta-catenin-like repeat,U-box domain,Armadillo-like,Kinesin-associated protein (KAP),Zinc-finger of the MIZ type in Nse subunit,RING-type zinc-finger, LisH dimerisation motif,HEAT repeats		not orphan	not conifer-specific
GQ0204_N12.1	2	2232	5	0.000616	48.5	MA_19015g0010	99.54	1094	21	DEAD/DEAH box helicase,Helicase conserved C-terminal domain,Type III restriction enzyme, res subunit	GO:0003676,GO:0005524,GO:0005829,GO:0008026	not orphan	not conifer-specific
GQ0204_N24.1	2	2618	7	0.000534	98.5	MA_9334497g0010	97.13	348				no significant match in congenie	no significant match in congenie
GQ0204_O07.1	1	2199	4	0.000439	100	MA_11962g0020	99.44	891				not orphan	not conifer-specific
GQ0204_O08.1	2	1757	2	0.000478	62.5	MA_20557g0010	99.86	704	1773	F-box-like		not orphan	not conifer-specific
GQ0204_O19.1	1	1616	7	0.001074	57							no significant match in congenie	no significant match in congenie
GQ0204_P14.1	2	1485	1	0.000467	40.5	MA_50434g0010	99.59	491				not orphan	not conifer-specific
GQ0205_A12.1	2	1992	9	0.000944	111	MA_173891g0010	97.77	629				no significant match in congenie	no significant match in congenie
GQ0205_A13.1	1	751	3	0.000971	136	MA_10431643g0040	99.81	1047	238	ATPase family associated with various cellular activities (AAA),Leucine Rich Repeat,NB-ARC domain,Arabidopsis broad-spectrum mildew resistance protein RPW8,NACHT domain,Leucine Rich repeats (2 copies),AAA domain,AAA ATPase domain,AAA domain,AAA domain,Leucine rich repeat		not orphan	not conifer-specific
GQ0205_A16.1	2	1868	1	0.000399	31	MA_63860g0010	98.41	816	616	Methyltransferase small domain,Methyltransferase domain,Methyltransferase domain,Methyltransferase domain,Methyltransferase domain,Methyltransferase domain,Methyltransferase domain	GO:0005739,GO:0005829,GO:0009407,GO:0010583,GO:0046686	not orphan	not conifer-specific
GQ0205_B07.1	1	1518	0	0.000139	64	MA_11225g0010	99.58	1192	411	von Willebrand factor type A domain,Zinc finger, C3HC4 type (RING finger),PHD-finger,VWA domain containing CoxE-like protein,VWA-like domain (DUF2201),RING-H2 zinc finger,Anaphase-promoting complex subunit 11 RING-H2 finger,von Willebrand factor type A domain,Ring finger domain,von Willebrand factor type A domain,Zinc finger, C3HC4 type (RING finger),Zinc finger, C3HC4 type (RING finger)		not orphan	not conifer-specific
GQ0205_C09.1	1	880	1	0.000482	63							no significant match in congenie	no significant match in congenie
GQ0205_C11.1	1	1075	1	0.000421	47	MA_306852g0010	96.88	321				no significant match in congenie	no significant match in congenie
GQ0205_C12.1	1	2253	6	0.000735	39	MA_10434659g0010	99.86	731				not orphan	not conifer-specific
GQ0205_C21.1	1	1559	1	0.000270	66	MA_10426923g0010	99.47	1124	88	Protein kinase domain,Phosphotransferase enzyme family,Lipopolysaccharide kinase (Kdo/WaaP) family,Protein tyrosine kinase	GO:0000226,GO:0000911,GO:0004674,GO:0005515,GO:0005524,GO:0005730,GO:0005737,GO:0006468	not orphan	not conifer-specific
GQ0205_D12.1	2	2683	5	0.000521	103.5	MA_7057334g0010	98.92	833	396	Fasciclin domain	GO:0006694,GO:0046658,GO:0065007,GO:0071669	not orphan	not conifer-specific
GQ0205_E08.1	3	4259	19	0.001225	73.3333333333333	MA_9869483g0010	98.59	284				not orphan	not conifer-specific
GQ0205_E10.1	3	2578	10	0.000897	169	MA_17966g0020	97.67	688				no significant match in congenie	no significant match in congenie
GQ0205_E13.1	1	870	0	0.000283	33	MA_164900g0010	99.74	390	3447	Proteasome subunit	GO:0004298,GO:0005634,GO:0005774,GO:0005829,GO:0005839,GO:0006096,GO:0006635,GO:0006833,GO:0006972,GO:0007030,GO:0009266,GO:0009407,GO:0009651,GO:0010043,GO:0010363,GO:0043161,GO:0046686,GO:0051788,GO:0080129	not orphan	not conifer-specific
GQ0205_E21.1	1	799	0	0.000274	55							no significant match in congenie	no significant match in congenie
GQ0205_E23.1	2	2149	0	0.000210	56.5	MA_10431543g0010	99.55	673	336	Protein phosphatase 2C,Protein phosphatase 2C	GO:0016787	not orphan	not conifer-specific
GQ0205_F10.1	1	1576	6	0.000816	130	MA_800658g0010	97.36	227				no significant match in congenie	no significant match in congenie
GQ0205_F17.1	1	716	1	0.000591	64							no significant match in congenie	no significant match in congenie
GQ0205_G03.1	2	2521	2	0.000357	54.5	MA_89828g0010	99.74	1137	684	Pyridoxal-dependent decarboxylase conserved domain	GO:0004351,GO:0006536,GO:0009536,GO:0030170	not orphan	not conifer-specific
GQ0205_G07.1	1	1677	3	0.000543	46							no significant match in congenie	no significant match in congenie
GQ0205_G19.1	1	1111	1	0.000463	28	MA_10433169g0010	99.17	600				not orphan	not conifer-specific
GQ0205_I05.1	1	1266	4	0.000853	58	MA_10427500g0020	98.98	687				not orphan	not conifer-specific
GQ0205_I06.1	1	1111	3	0.000811	48	MA_445017g0010	99.13	458	144	short chain dehydrogenase,3-beta hydroxysteroid dehydrogenase/isomerase family,Semialdehyde dehydrogenase, NAD binding domain,NAD dependent epimerase/dehydratase family,TrkA-N domain,Saccharopine dehydrogenase,NmrA-like family,KR domain,NADH(P)-binding	GO:0000166,GO:0009807,GO:0047526,GO:0055114	not orphan	not conifer-specific
GQ0205_I08.1	1	1394	1	0.000314	55	MA_10432809g0010	99.51	408	9	Peroxidase	GO:0005829,GO:0016491,GO:0050832	not orphan	not conifer-specific
GQ0205_I11.1	2	2740	8	0.000693	111.5	MA_305654g0010	98.92	831	5	UDP-glucoronosyl and UDP-glucosyl transferase,Glycosyl transferase family 1	GO:0035251	not orphan	not conifer-specific
GQ0205_I13.1	1	1132	7	0.001365	100	MA_10429365g0010	99.64	834	231	Glycosyl transferase family 2,Chitin synthase,Glycosyl transferase family 21,Glycosyl transferase family group 2,Glycosyltransferase like family 2	GO:0005634,GO:0016760,GO:0042546	not orphan	not conifer-specific
GQ0205_K03.1	2	2580	7	0.000720	60	MA_10427936g0010	96.49	1027				no significant match in congenie	no significant match in congenie
GQ0205_K04.1	1	697	0	0.000335	41	MA_10430975g0010	95.15	515				no significant match in congenie	no significant match in congenie
GQ0205_L10.1	2	2110	3	0.000388	134.5							no significant match in congenie	no significant match in congenie
GQ0205_L11.1	1	927	0	0.000221	75	MA_774247g0010	96.8	657				no significant match in congenie	no significant match in congenie
GQ0205_L18.1	1	1050	0	0.000207	57	MA_16509g0010	99.69	651	3978	Domain of unknown function (DUF4228)		not orphan	not conifer-specific
GQ0205_M04.1	1	1194	0	0.000213	29	MA_242029g0010	99.7	996	3232	NUC173 domain	GO:0005622,GO:0006913,GO:0033036	not orphan	not conifer-specific
GQ0205_M07.1	1	965	4	0.001204	42	MA_10433953g0010	99.23	389				not orphan	not conifer-specific
GQ0205_M15.1	1	1501	1	0.000284	62	MA_10434340g0010	99.6	501	25568			orphan	not conifer-specific
GQ0205_M17.1	2	1709	7	0.000981	143	MA_6271831g0010	99.08	327				not orphan	not conifer-specific
GQ0205_N01.1	1	1290	4	0.000831	60	MA_204276g0010	99.05	735	7954	GRAS family transcription factor,Plant invertase/pectin methylesterase inhibitor,Domain of unknown function (DUF3357),Protein of unknown function (DUF3379)		not orphan	conifer-specific
GQ0205_O15.1	1	909	2	0.000572	180	MA_7942067g0010	99.36	780				not orphan	not conifer-specific
GQ0205_O16.1	1	785	1	0.000502	90	MA_887520g0010	96.42	391				no significant match in congenie	no significant match in congenie
GQ0205_O18.1	1	1321	2	0.000428	113	MA_179829g0010	97.87	657				no significant match in congenie	no significant match in congenie
GQ0205_P06.1	1	1439	5	0.000848	77	MA_10436971g0010	99.73	1095	2977	PCI domain	GO:0000085,GO:0005829,GO:0006302,GO:0006312,GO:0007062,GO:0007129,GO:0007131,GO:0009560,GO:0009640,GO:0009909,GO:0010388,GO:0034968,GO:0042138,GO:0045132	not orphan	not conifer-specific
GQ0205_P09.1	1	2044	6	0.000581	204	MA_4626961g0010	98.01	452				not orphan	not conifer-specific
GQ0205_P11.1	2	1629	7	0.001177	71.5	MA_62500g0010	99.7	675	45233			orphan	not conifer-specific
GQ0205_P12.1	2	1444	1	0.000540	25.5	MA_17699g0010	99.85	648	3678	Domain of unknown function (DUF814)	GO:0005622,GO:0006623,GO:0016192	not orphan	not conifer-specific
GQ0205_P13.1	3	2481	6	0.000705	112	MA_179774g0010	96.51	86				no significant match in congenie	no significant match in congenie
GQ0205_P21.1	2	2102	8	0.001011	63	MA_86060g0010	97.66	813				no significant match in congenie	no significant match in congenie
GQ0205_P22.1	2	2443	4	0.000470	95.5	MA_10428362g0010	98.71	695	9301	DnaJ domain		not orphan	conifer-specific
GQ0206_A06.1	2	3844	8	0.000485	99							no significant match in congenie	no significant match in congenie
GQ0206_A07.1	2	2273	5	0.000587	87.5	MA_343701g0010	97.52	1251				no significant match in congenie	no significant match in congenie
GQ0206_A18.1	1	978	4	0.001117	55	MA_10428225g0010	99.82	545	137	Chalcone and stilbene synthases, N-terminal domain,Chalcone and stilbene synthases, C-terminal domain,FAE1/Type III polyketide synthase-like protein,3-Oxoacyl-[acyl-carrier-protein (ACP)] synthase III C terminal,3-Oxoacyl-[acyl-carrier-protein (ACP)] synthase III		not orphan	not conifer-specific
GQ0206_A22.1	1	1563	5	0.000802	68	MA_480885g0010	98.53	544	2	Protein kinase domain,Leucine Rich Repeat,Protein tyrosine kinase,Leucine rich repeat N-terminal domain,Leucine Rich repeats (2 copies),Leucine rich repeat,Leucine Rich repeat,Leucine rich repeat	GO:0044464	not orphan	not conifer-specific
GQ0206_B24.1	1	1327	5	0.000807	153	MA_51890g0010	96.75	862				no significant match in congenie	no significant match in congenie
GQ0206_C06.1	2	1811	6	0.000927	49.5	MA_94255g0010	99.22	515	13136	Mediator complex protein		not orphan	conifer-specific
GQ0206_C19.1	1	1058	5	0.001003	161	MA_10240999g0010	96.08	51				no significant match in congenie	no significant match in congenie
GQ0206_D02.1	2	2485	13	0.001304	62.5	MA_1329250g0010	96.36	302				no significant match in congenie	no significant match in congenie
GQ0206_D08.1	1	1943	9	0.000965	117	MA_69345g0010	99.03	414	91	Glycosyl hydrolase family 9	GO:0004553,GO:0008152,GO:0009987,GO:0016043,GO:0043231,GO:0044444,GO:0048856,GO:0050896	not orphan	not conifer-specific
GQ0206_D15.1	1	898	3	0.000893	83							no significant match in congenie	no significant match in congenie
GQ0206_D21.1	1	1351	7	0.001284	57	MA_10432036g0010	99.39	329				not orphan	not conifer-specific
GQ0206_D23.1	1	938	2	0.000651	77	MA_40275g0010	96.73	214				no significant match in congenie	no significant match in congenie
GQ0206_D24.1	1	1028	5	0.001188	77	MA_666536g0010	99.8	509				not orphan	not conifer-specific
GQ0206_E09.1	2	2068	7	0.001009	55	MA_77429g0010	97.8	318				no significant match in congenie	no significant match in congenie
GQ0206_E11.1	1	1555	2	0.000462	37	MA_101113g0020	97.82	1055				no significant match in congenie	no significant match in congenie
[truncated: 14,517 more rows]
